# Supplementary material for: Frontiers in plasma proteome profiling platforms: innovations and applications
Source: Clin Proteomics. 2024 Jun 21;21:43. doi: 10.1186/s12014-024-09497-2 (PMC11191172; doi:10.1186/s12014-024-09497-2)
Supplement: Supplementary file 1 — Supplementary material 1. [file 12014_2024_9497_MOESM1_ESM.r]

## Frontiers in Plasma Proteome Profiling Platforms: Innovations and Applications

#Rajesh Kumar Soni

## Figure 1A-1D,Figure 3C-3D, and 4B


#The following R packages are necessary to reproduce the analyses and figures presented in this study:


# Install necessary packages

install.packages(c("ggplot2", "ggrepel", "RColorBrewer", "protti", "magrittr", "tidyverse", "stringr", "wesanderson", "patchwork", "clusterProfiler"))


# Load required libraries

library(protti)
library(dplyr)
library(magrittr)
library(ggplot2)
library(tidyr)
library(stringr)
library(tidyverse)
library(broom)
library(ggrepel)
library(RColorBrewer)
library(patchwork)
library(wesanderson)
library(clusterProfiler)
library(org.Hs.eg.db)


## Figure 1A

#Input Supplementary Information : Table S4_ProteinGroup_long_format.csv

# Read the dataset
protein_data_long <- read.csv("Table S4_ProteinGroup_long_format.csv", header = TRUE)

# Data Preparation for Gene Counts
filtered_protein_data <- protein_data_long %>%
  filter(!is.na(Intensity))

# Calculate Unique Gene Counts per Condition
protein_counts <- filtered_protein_data %>%
  group_by(condition, file_name) %>%
  summarise(Uniquegenes = n_distinct(genes))

# Summary Statistics of Gene Counts
summary_data_gene <- protein_counts %>% 
  group_by(condition) %>% 
  summarise(
    Mean_gene_counts = mean(Uniquegenes),
    SD_gene_counts = sd(Uniquegenes, na.rm = TRUE)
  )

# Visualization: gene Count Plot with Error Bars
ggplot(summary_data_gene, aes(x = condition, y = Mean_gene_counts, fill = condition)) +
  geom_bar(stat = "identity", position = position_dodge(width = 0.8)) +
  geom_errorbar(
    aes(ymin = Mean_gene_counts - SD_gene_counts, ymax = Mean_gene_counts + SD_gene_counts),
    position = position_dodge(width = 0.8), 
    width = 0.25
  ) +
  labs(
    title = "Protein Count each condition",
    x = "Condition",
    y = "Protein Group Count"
  ) +
  theme_minimal() +
  theme(
    axis.line = element_line(color = "black"),
    axis.ticks = element_line(color = "black"),
    axis.text = element_text(color = "black")
  ) +
  scale_fill_manual(values = wes_palette("Cavalcanti1", n = length(unique(summary_data_gene$condition)))) +
  scale_y_continuous(breaks = seq(0, max(summary_data_gene$Mean_gene_counts + summary_data_gene$SD_gene_counts), by = 1000))


## Figure 1B

#Input Supplementary Information : Table S5_Peptide_long_format.csv

# Read the dataset
peptide_data_long <- read.csv("Table S5_Peptide_long_format.csv", header = TRUE)

# Data Preparation for Peptide Counts
filtered_peptide_data <- peptide_data_long %>% 
  filter(!is.na(Intensity))

# Calculate Unique Peptide Counts per Condition
peptide_counts <- filtered_peptide_data %>%
  group_by(condition, file_name) %>%
  summarise(Uniqueprecursor = n_distinct(precursor_id))

# Summary Statistics of Peptide Counts
summary_data_peptide <- peptide_counts %>% 
  group_by(condition) %>% 
  summarise(
    Mean_peptide_counts = mean(Uniqueprecursor),
    SD_peptide_counts = sd(Uniqueprecursor, na.rm = TRUE)
  )

# Visualization: Peptide Count Plot with Error Bars
ggplot(summary_data_peptide, aes(x = condition, y = Mean_peptide_counts, fill = condition)) +
  geom_bar(stat = "identity", position = position_dodge(width = 0.8)) +
  geom_errorbar(
    aes(ymin = Mean_peptide_counts - SD_peptide_counts, ymax = Mean_peptide_counts + SD_peptide_counts),
    position = position_dodge(width = 0.8), 
    width = 0.25
  ) +
  labs(
    title = "Peptide Counts in each condition",
    x = "Condition",
    y = " Peptide Counts"
  ) +
  theme_minimal() +
  theme(
    axis.line = element_line(color = "black"),
    axis.ticks = element_line(color = "black"),
    axis.text = element_text(color = "black")
  ) +
  scale_fill_manual(values = wes_palette("Cavalcanti1", n = length(unique(summary_data_peptide$condition)))) +
  scale_y_continuous(breaks = seq(0, max(summary_data_peptide$Mean_peptide_counts + summary_data_peptide$SD_peptide_counts), by = 10000))


## Figure 1C

#Input Supplementary Information : Table S4_ProteinGroup_long_format.csv

# Load the dataset
protein_data_long <- read.csv("Table S4_ProteinGroup_long_format.csv", header = TRUE)

# Transform log2 intensity back to raw intensity
input_protein <- protein_data_long %>%
  mutate(Intensity = 2^Intensity) 

# Calculate the coefficient of variation (CV) for each protein under each condition
protein_cv <- input_protein %>%
  group_by(condition, genes) %>%
  mutate(CV = sd(Intensity) / mean(Intensity) * 100)

# Aggregate the data to calculate average CVs for each condition
summary_data <- protein_cv %>%
  group_by(condition) %>%
  summarize(Avg_CV = mean(CV, na.rm = TRUE))

# Create a violin plot augmented with box plots and summary statistics
ggplot(your_data, aes(x = condition, y = CV, fill = condition)) +
  geom_violin(position = "dodge", alpha = 0.7) +
  geom_boxplot(width = 0.2, position = position_dodge(0.9), alpha = 0.7, color = "black") +
  stat_summary(
    fun = median, 
    geom = "text",
    aes(label = sprintf("%.1f", ..y..)),
    position = position_dodge(width = 0.9),
    vjust = -0.5,
    size = 3,
    color = "black"
  ) +
  labs(
    title = "Coefficients of variation",
    x = "condition",
    y = "Protien intentensities median CVs (%)",
    fill = "condition"
  ) +
  theme_minimal() +
  scale_fill_manual(values = wes_palette("Cavalcanti1", n = 3)) +
  theme(
    axis.line = element_line(color = "black"),
    axis.ticks = element_line(color = "black"),
    axis.text = element_text(color = "black"))


## Figure 1D

#Input Supplementary Information :Table S4_ProteinGroup_long_format.csv

#Preparing protein data with log10 transformation for better visualization
protein_data <- input %>%
  group_by(condition, genes) %>%
  summarise(AvgIntensity = mean(Intensity)) %>%
  arrange(condition, desc(AvgIntensity)) %>%
  mutate(Rank = row_number(),
         Log10Intensity = log10(AvgIntensity))


# Defining a color palette 
cavalcanti_palette <- wes_palette("Cavalcanti1", n = 3)

# Creating a scatter plot with lines connecting the points

plot <- ggplot(protein_data, aes(x = Rank, y =  Log10Intensity , color = condition)) +
  geom_point(size = 3) +
  geom_line() +
  labs(title = "Protein Abundance Rank Plot",
       x = "Protein Abundance Rank",
       y = "Log10 (Intensity") +
  theme_minimal() +
  scale_color_manual(values = cavalcanti_palette)

# Enhancing plot aesthetics with custom axis modifications
plot_Protein_Rank <- plot + 
  scale_x_continuous(breaks = seq(0, max(protein_data$Rank), by = 1000)) +
  theme(
    axis.line = element_line(color = "black"),
    axis.ticks = element_line(color = "black"),
    axis.text = element_text(color = "black")
  )

# Displaying the final plot
print(plot_Protein_Rank)


## Figure 3C

#Input Supplementary Information : Table S6_CommonProtein_Seer_Secretomedatabase.csv


# Loading the dataset
CommonProtein_secretome <- read.csv("Table S6_CommonProtein_Seer_Secretomedatabase.csv", header = TRUE)

# Extracting all gene symbols
all_gene_id <- CommonProtein_Secretome$Genes
length(all_gene_id)

# Checking available key types for gene ID conversion
keytypes(org.Hs.eg.db)

# Converting gene symbols to ENTREZ IDs
all_gene_id_to_ENTREZID <- bitr(all_gene_id, fromType = "SYMBOL", toType = "ENTREZID", OrgDb = "org.Hs.eg.db")
head(all_gene_id_to_ENTREZID)

# Exporting converted IDs
write.csv(all_gene_id_to_ENTREZID, file = "CommonProtein_Secretome_venn.csv")

# Loading the venn diagram data
CommonProtein_Secretome_venn_GO <- read.csv("CommonProtein_Secretome_venn.csv", header = TRUE)


# Performing GO enrichment analysis
ego_all <- enrichGO(gene = CommonProtein_Secretome_venn_GO$ENTREZID,
                    OrgDb = org.Hs.eg.db,
                    ont = "all",
                    pAdjustMethod = "BH",
                    pvalueCutoff = 0.01,
                    qvalueCutoff = 0.05,
                    readable = TRUE)

# Exporting GO analysis results
write.csv(ego_all, file = "CommonProtein_Secretome_venn_ego_all.csv")

# Creating a dot plot for visualizing the GO terms
p1 <- dotplot(ego_all, showCategory = 20, split = "ONTOLOGY") + 
  facet_grid(ONTOLOGY ~., scale = "free")

# Enhancing y-axis labels and theme adjustments
p2 <- p1 + 
  scale_y_discrete(labels = function(y) str_wrap(y, width = 50)) +
  theme(axis.text.y = element_text(hjust = 0.5, size = 5))

# Adding a color gradient to the plot
p3 <- p2 + scale_color_gradientn(colours = c("#f7ca64", "#46bac2", "#7e62a3"),
                                 trans = "log10", guide = guide_colorbar(reverse = TRUE, order = 1))

# Display the final plot
print(p3)


## Figure 3D

#Input Supplementary Information :Table S7_CommonProtein_Secretome_venn.csv

# Read in the data from CSV
CommonProtein_Seer_Secretomedatabase_ENTREZID <- read.csv("Table S7_CommonProtein_Secretome_venn.csv", header = TRUE)

# Perform KEGG enrichment analysis
kk <- enrichKEGG(
  gene         = CommonProtein_Seer_Secretomedatabase_ENTREZID$ENTREZID,
  organism     = 'hsa',
  pvalueCutoff = 0.05)

# Create a dot plot of the KEGG enrichment results
p1 <- dotplot(kk, showCategory = 20)

# Enhance the y-axis labels and adjust the theme
p2 <- p1 +
  scale_color_gradientn(
    colours = c("#f7ca64", "#46bac2", "#7e62a3"),
    trans = "log10",
    guide = guide_colorbar(reverse = TRUE, order = 1)
  ) +
  theme(
    axis.text.y = element_text(hjust = 0.5, size = 8)
  )

# Display the final plot
print(p2)


## Figure 4B

#Input Supplementary Information :

#Table S8_Heatmap_Cluster_1.csv
#Table S9_Heatmap_Cluster_2.csv
#Table S10_Heatmap_Cluster_3.csv

# Function to read and convert gene symbols to ENTREZ IDs for each cluster
convert_genes <- function(filename) {
  data <- read.csv(filename, header = TRUE)
  all_gene_id <- data$Genes
  all_gene_id_to_ENTREZID <- bitr(all_gene_id, fromType = "SYMBOL", toType = "ENTREZID", OrgDb = "org.Hs.eg.db")
  return(all_gene_id_to_ENTREZID)
}

# Convert gene symbols for three clusters
entrez_ids_cluster_1 <- convert_genes("Table S8_Heatmap_Cluster_1.csv")
entrez_ids_cluster_2 <- convert_genes("Table S9_Heatmap_Cluster_2.csv")
entrez_ids_cluster_3 <- convert_genes("Table S10_Heatmap_Cluster_3.csv")

# Save the converted ENTREZ IDs to CSV
write.csv(entrez_ids_cluster_1, file = "ENTREZID_Cluster_1.csv")
write.csv(entrez_ids_cluster_2, file = "ENTREZID_Cluster_2.csv")
write.csv(entrez_ids_cluster_3, file = "ENTREZID_Cluster_3.csv")

# Load the ENTREZ IDs from CSV and create input list for comparison
cluster_1 <- read.csv("ENTREZID_Cluster_1.csv", header = TRUE)
cluster_2 <- read.csv("ENTREZID_Cluster_2.csv", header = TRUE)
cluster_3 <- read.csv("ENTREZID_Cluster_3.csv", header = TRUE)
inputList <- list(cluster_1 = cluster_1$ENTREZID, cluster_2 = cluster_2$ENTREZID, cluster_3 = cluster_3$ENTREZID)

# Convert each element of the list to character
inputList <- lapply(inputList, as.character)

# Compare clusters using WikiPathways

wp <- read.gmt.wp("wikipathways-20240101-gmt-Homo_sapiens.gmt")
compareCluster_WP <- compareCluster(inputList, fun = enricher, TERM2GENE = wp[,c("wpid","gene")], TERM2NAME = wp[,c("wpid","name")])

# Plotting the comparison
p1 <- dotplot(compareCluster_WP, showCategory = 25, title = "Comparison of Clusters")

p2 <- p1 + scale_color_gradientn(colours = c("#f7ca64", "#46bac2", "#7e62a3"), trans = "log10", guide = guide_colorbar(reverse = TRUE, order = 1)) + 
  theme(axis.text.y = element_text(hjust = 0.5, size = 5))

p3 <- p2 + scale_x_discrete(labels = c("Cluster 1", "Cluster 2", "Cluster 3")) + expand_limits(x = c(-1, 5))
print(p3)
