# Supplementary material for: Frontiers in plasma proteome profiling platforms: innovations and applications
Source: Clin Proteomics. 2024 Jun 21;21:43. doi: 10.1186/s12014-024-09497-2 (PMC11191172; doi:10.1186/s12014-024-09497-2)
Supplement: Supplementary file 2 — Supplementary material 2. Table S1_PlasmaProteome_TimsTofPro2_diaPASEF_DIA_NN_ProteinGroups [file 12014_2024_9497_MOESM2_ESM.xlsx]

## Sheet: RS_TimsTofPro_diaPASEF_DIA_NN_G
		Table S1: PlasmaProteome_TimsTofPro2_diaPASEF_DIA_NN_ProteinGroups
Protein.Group	Protein.Ids	Protein.Names	Genes	First.Protein.Description	Log2 Intensity_NeatPlasma_S1	Log2 Intensity_NeatPlasma_S2	Log2 Intensity_NeatPlasma_S3	Log2 Intensity_NeatPlasma_S4	Log2 Intensity_NeatPlasma_S5	Log2 Intensity_NeatPlasma_S6	Log2 Intensity_NeatPlasma_S7	Log2 Intensity_NeatPlasma_S8	Log2 Intensity_PreOmicsEnrich_S1	Log2 Intensity_PreOmicsEnrich_S2	Log2 Intensity_PreOmicsEnrich_S3	Log2 Intensity_PreOmicsEnrich_S4	Log2 Intensity_PreOmicsEnrich_S5	Log2 Intensity_PreOmicsEnrich_S6	Log2 Intensity_PreOmicsEnrich_S7	Log2 Intensity_PreOmicsEnrich_S8	Log2 Intensity_SeerProteograph_S1	Log2 Intensity_SeerProteograph_S2	Log2 Intensity_SeerProteograph_S3	Log2 Intensity_SeerProteograph_S4	Log2 Intensity_SeerProteograph_S5	Log2 Intensity_SeerProteograph_S6	Log2 Intensity_SeerProteograph_S7	Log2 Intensity_SeerProteograph_S8
A0A024R4E5	A0A024R4E5	A0A024R4E5_HUMAN	HDLBP	Isoform of Q00341, High density lipoprotein binding protein (Vigilin), isoform CRA_a	NA	NA	NA	NA	NA	NA	NA	NA	NA	NA	NA	NA	NA	NA	NA	NA	12.6032	12.7919	12.7489	12.5638	13.0461	12.7303	12.3763	12.624
A0A0C4DH55	A0A075B6H7;A0A0C4DH55;P01624	KVD07_HUMAN	IGKV3D-7	Immunoglobulin kappa variable 3D-7	22.3672	18.8208	19.2719	19.7828	21.1332	18.2346	18.9392	19.5016	21.1079	21.8727	22.1642	22.5093	21.2707	21.7594	21.2877	22.3778	17.7404	17.5752	17.8409	18.0397	17.9507	18.228	17.9234	17.9619
A0A075B6H9	A0A075B6H9	LV469_HUMAN	IGLV4-69	Immunoglobulin lambda variable 4-69	18.5486	19.7525	19.4201	19.9295	19.0024	17.2791	19.8857	19.3196	16.1119	16.63	17.3089	17.1327	15.8751	16.6898	16.7161	17.2865	14.6187	14.1103	14.2937	14.5873	15.4561	14.682	13.4642	14.2995
A0A075B6I0	A0A075B6I0	LV861_HUMAN	IGLV8-61	Immunoglobulin lambda variable 8-61	19.5729	20.1581	20.1704	20.2764	19.7745	20.4576	20.265	20.0691	17.5201	16.8235	17.2455	17.909	17.1849	16.4452	17.1664	18.1804	15.0604	14.9718	15.0259	15.1565	15.6707	15.1282	15.3104	15.107
A0A075B6I1	A0A075B6I1	LV460_HUMAN	IGLV4-60	Immunoglobulin lambda variable 4-60	17.156	17.713	17.6505	18.0421	17.1993	17.8518	18.0016	17.5009	14.2422	14.1993	14.1854	13.9839	14.1905	13.9974	14.1393	14.2249	13.8757	13.6483	13.8048	13.3606	13.8137	13.5536	13.0273	13.8847
A0A075B6I4	A0A075B6I4	LVX54_HUMAN	IGLV10-54	Immunoglobulin lambda variable 10-54	16.9831	17.6311	17.6121	17.9396	17.352	18.0022	18.1065	17.5679	NA	NA	NA	13.5219	NA	NA	NA	12.292	10.6299	11.3818	11.5563	10.2673	10.9204	10.9019	11.1656	11.6119
A0A075B6I7	A0A075B6I7	LV548_HUMAN	IGLV5-48	Probable non-functional immunoglobulin lambda variable 5-48	14.614	14.7995	15.1445	15.588	15.2851	15.7538	15.9718	15.5451	NA	11.2113	12.6708	14.5275	NA	12.1924	NA	14.4316	10.9552	11.4087	11.6646	11.8684	10.8352	11.3342	NA	11.5188
A0A075B6I9	A0A075B6I9	LV746_HUMAN	IGLV7-46	Immunoglobulin lambda variable 7-46	19.9601	19.9459	20.1332	18.7685	20.2184	18.3852	18.5492	20.3752	18.8457	19.1211	19.3322	19.7379	18.8817	19.1485	18.8359	19.7874	15.7916	15.7995	15.4732	15.7485	15.2764	15.4969	15.4147	15.526
A0A075B6J1	A0A075B6J1	LV537_HUMAN	IGLV5-37	Immunoglobulin lambda variable 5-37	10.8615	11.5047	11.6207	11.9213	10.7917	12.1161	12.0391	11.3886	NA	12.4975	14.1626	14.1384	14.6512	NA	13.35	13.1588	NA	11.5398	NA	NA	10.9051	10.72	9.95968	10.873
A0A075B6J2	A0A075B6J2	LV233_HUMAN	IGLV2-33	Probable non-functional immunoglobulin lambda variable 2-33	14.987	13.1408	15.6872	13.6769	13.9177	13.8317	13.6468	14.0547	NA	NA	17.0482	16.2728	NA	16.8091	NA	16.3879	10.6385	NA	NA	10.2747	NA	10.6256	NA	10.6345
A0A075B6J9	A0A075B6J9	LV218_HUMAN	IGLV2-18	Immunoglobulin lambda variable 2-18	17.8779	18.4062	18.4567	18.6452	18.0573	18.8509	18.6962	18.4875	16.8226	17.1923	15.6589	16.5278	16.5812	17.0771	16.7285	16.6369	12.8921	12.9334	12.7575	13.0372	12.9822	12.9026	13.1365	13.2123
A0A075B6K0	A0A075B6K0	LV316_HUMAN	IGLV3-16	Immunoglobulin lambda variable 3-16	16.8975	17.4942	17.6004	17.859	16.7201	17.7369	17.9305	17.449	NA	NA	NA	NA	15.302	NA	NA	15.3178	12.4564	12.2273	12.3965	12.3984	NA	12.1702	12.385	12.3784
A0A075B6K4	A0A075B6K0;A0A075B6K4	LV310_HUMAN	IGLV3-10	Immunoglobulin lambda variable 3-10	18.1874	18.076	18.098	18.1892	18.5155	18.1245	17.9458	18.027	17.5523	17.8491	18.0424	18.5153	17.0792	17.6407	17.6482	18.6487	14.5724	14.7094	14.5176	14.7249	14.773	14.7987	14.7844	14.8836
A0A075B6K2	A0A075B6K2	LV312_HUMAN	IGLV3-12	Immunoglobulin lambda variable 3-12	16.0328	12.7326	13.5602	17.1378	NA	NA	15.9173	13.9204	NA	NA	NA	15.1645	NA	NA	NA	16.4143	10.9043	12.3712	12.056	NA	12.5541	12.3963	12.2024	11.9744
A0A075B6K5	A0A075B6K5	LV39_HUMAN	IGLV3-9	Immunoglobulin lambda variable 3-9	19.4849	20.1206	19.9316	20.1079	19.6765	20.3752	20.265	19.8088	17.8285	18.1161	18.1086	19.0722	17.1511	18.0215	17.4434	19.2251	14.494	14.6734	14.575	14.7084	14.8666	14.8935	14.801	14.8557
A0A075B6P5	A0A075B6P5	KV228_HUMAN	IGKV2-28	Immunoglobulin kappa variable 2-28	18.4785	17.7515	16.3872	16.6932	17.0622	17.9398	17.2721	16.9172	18.8566	19.71	19.535	19.7911	18.4815	19.115	18.6951	20.9672	16.4082	17.1188	17.0751	17.2775	17.3736	16.8031	17.0238	16.9693
A0A075B6Q5	A0A075B6Q5	HV364_HUMAN	IGHV3-64	Immunoglobulin heavy variable 3-64	17.4157	17.7217	17.3949	17.0829	17.4742	16.9255	17.2321	17.4998	13.6597	14.5276	14.416	15.2277	14.17	14.3558	14.5598	15.0442	13.6939	13.6604	13.4563	14.1154	13.3815	13.8737	13.7498	13.744
A0A075B6R2	A0A075B6R2	HV404_HUMAN	IGHV4-4	Immunoglobulin heavy variable 4-4	18.9316	19.0657	18.9703	19.0188	18.9825	19.1224	19.1311	18.9386	18.3235	18.3266	18.0958	18.1521	17.6112	18.3882	18.6136	18.0042	13.6148	13.3558	13.292	13.5052	13.0199	11.8585	13.8408	13.6045
A0A075B6R9;A0A0C4DH68	A0A075B6R9;A0A0C4DH68	KV224_HUMAN;KVD24_HUMAN	IGKV2-24;IGKV2D-24	Probable non-functional immunoglobulin kappa variable 2D-24	17.0562	17.4946	17.6528	17.6595	17.2858	17.804	17.7556	18.7021	16.7256	17.1422	17.4931	17.7096	17.8279	17.4919	16.9601	17.8084	13.2962	13.3873	13.3849	13.5056	13.5976	13.42	13.3189	13.6039
A0A075B6S5	A0A075B6S5	KV127_HUMAN	IGKV1-27	Immunoglobulin kappa variable 1-27	14.9098	15.0381	14.8473	15.2002	14.4944	15.1622	15.1107	14.6404	14.8579	15.8001	16.7657	16.4061	14.7516	15.4689	14.7539	17.5907	12.1124	12.1734	11.4186	11.624	11.3263	11.6702	11.3858	12.3534
A0A087WSY4	A0A087WSY4	HV432_HUMAN	IGHV4-30-2	Immunoglobulin heavy variable 4-30-2	16.3745	16.7047	16.5683	15.2051	16.503	15.5587	16.0364	16.7769	18.2777	17.7558	17.7251	17.3229	18.2587	17.8533	18.0853	16.1938	NA	NA	NA	NA	NA	NA	NA	NA
A0A087WSY6	A0A087WSY6	KVD15_HUMAN	IGKV3D-15	Immunoglobulin kappa variable 3D-15	18.342	17.6389	17.685	17.1278	18.4002	18.5295	17.271	18.4405	17.9358	19.0319	19.3602	19.6891	18.1546	18.9462	18.3609	19.6951	14.1445	14.4646	15.0027	15.3794	15.4006	15.6699	14.5496	14.2801
A0A087WSZ0	A0A087WSZ0	KVD08_HUMAN	IGKV1D-8	Immunoglobulin kappa variable 1D-8	16.6201	16.0619	16.3477	NA	17.1721	NA	NA	16.7089	14.9467	15.5074	15.5445	15.9963	14.6156	15.7566	15.5853	16.1114	11.3499	11.3123	11.5873	NA	NA	11.5172	11.8129	11.4966
A0A087WWI0	A0A087WWI0	A0A087WWI0_HUMAN	LRMDA	Isoform of Q9H2I8, Leucine-rich melanocyte differentiation-associated protein	NA	NA	NA	NA	NA	NA	NA	NA	NA	NA	NA	NA	NA	NA	NA	NA	12.1755	12.1999	11.9856	12.2266	12.1161	11.8147	11.8387	12.0131
O75144;O75144-2	A0A087X1L8;O75144;K4DIA0;O75144-2;O75144-3	ICOSL_HUMAN	ICOSLG	ICOS ligand	14.408	12.9968	13.8509	13.3847	14.416	13.2733	13.1398	13.4758	NA	10.963	NA	NA	NA	10.5935	10.5203	NA	NA	10.1167	9.66865	9.94958	11.1677	NA	10.2084	10.3644
A0A096LP07;A0A096LPJ3;A8K070	A0A096LP07;A0A096LPJ3;A8K070	A0A096LP07_HUMAN;A0A096LPJ3_HUMAN;A8K070_HUMAN	GPS1	Isoform of Q13098, COP9 signalosome complex subunit 1	NA	NA	NA	NA	NA	NA	NA	NA	NA	NA	NA	NA	NA	NA	NA	NA	11.9671	11.8475	11.9208	11.9245	11.8304	11.9303	12.1833	11.9292
A0A0A0MRZ8;P04433	A0A0A0MRZ8;P04433	KV311_HUMAN;KVD11_HUMAN	IGKV3-11;IGKV3D-11	Immunoglobulin kappa variable 3D-11	19.6273	19.0446	20.0951	21.0951	19.6925	18.649	20.1206	19.412	22.1206	22.5662	22.8557	22.6584	22.0951	22.4751	22.2679	22.265	17.3311	17.2399	17.0391	17.2515	16.6278	17.2082	17.5411	17.2389
A0A0A0MRZ9	A0A0A0MRZ9	LV552_HUMAN	IGLV5-52	Immunoglobulin lambda variable 5-52	15.3268	15.4855	15.5475	15.861	15.171	15.5164	15.7612	15.4098	13.1444	13.9565	14.2745	14.2496	13.2861	13.9599	12.9924	14.7521	10.6201	NA	NA	NA	NA	13.6563	13.069	10.8212
A0A0A0MS14	A0A0A0MS14	HV145_HUMAN	IGHV1-45	Immunoglobulin heavy variable 1-45	15.7684	16.5418	16.534	16.8219	14.6945	17.1749	16.6621	16.0727	14.5663	14.1527	13.3812	13.3927	13.32	13.6975	13.4865	13.2174	NA	NA	NA	NA	NA	NA	NA	NA
A0A0A0MS15	A0A0A0MS15	HV349_HUMAN	IGHV3-49	Immunoglobulin heavy variable 3-49	19.4537	19.0509	19.4059	18.4798	19.3529	18.6439	18.5351	19.5327	18.5364	18.5771	18.6316	18.762	18.3606	18.6756	18.375	18.7632	14.2473	14.537	14.6331	14.5395	14.4795	14.3729	14.6688	14.8667
A0A0A0MQS9;A0A0A0MTC7	A0A0A0MTC7;A0A0A0MQS9	A0A0A0MQS9_HUMAN;A0A0A0MTC7_HUMAN	LAMA4	Isoform of Q16363, Laminin subunit alpha-4	NA	NA	NA	NA	NA	NA	NA	NA	NA	NA	NA	NA	NA	NA	NA	NA	11.674	12.7733	11.7225	13.1284	11.8414	11.9457	12.0408	12.1287
Q8WZ42-12	A0A0A0MTS7;Q8WZ42-12;Q8WZ42-13	TITIN_HUMAN	TTN	Isoform of Q8WZ42, Isoform 12 of Titin	16.0805	NA	16.064	16.3701	15.7076	15.7409	16.3972	16.5236	15.6781	15.4254	14.6839	15.1268	14.4092	15.4654	14.891	14.797	14.2061	14.3595	14.7475	14.2514	14.7172	14.402	14.3036	14.7443
A0A0B4J1U3	A0A0B4J1U3	LV136_HUMAN	IGLV1-36	Immunoglobulin lambda variable 1-36	17.8316	18.8976	18.8042	18.7295	18.2987	19.0295	18.799	18.6474	16.0108	15.9018	15.8295	15.8703	15.7542	15.9893	16.1757	16.0949	11.568	11.6927	11.5437	11.4147	11.5285	11.8283	11.8646	12.0448
A0A0B4J1U7	A0A0B4J1U7	HV601_HUMAN	IGHV6-1	Immunoglobulin heavy variable 6-1	20.0691	19.9459	20.1206	18.0683	20.0559	18.8524	17.9501	20.0821	18.5323	18.3483	18.4165	18.0968	18.5523	18.3894	18.6384	18.0097	14.9001	14.6055	14.9881	14.8174	14.6165	14.9486	15.0372	14.6878
A0A0B4J1V0	A0A0B4J1V0	HV315_HUMAN	IGHV3-15	Immunoglobulin heavy variable 3-15	18.5497	19.1777	18.3358	18.4332	18.7733	18.9846	18.6591	18.1948	17.7491	17.7882	17.598	17.9706	17.5287	17.6954	17.6387	18.0388	14.2151	14.4619	14.515	14.1066	14.8221	14.7174	14.3279	14.4327
A0A0B4J1V2	A0A0B4J1V2	HV226_HUMAN	IGHV2-26	Immunoglobulin heavy variable 2-26	17.9677	17.8957	18.0016	17.7638	18.2024	17.945	17.578	18.0035	17.2075	17.4159	17.5146	17.3185	16.987	17.4326	17.2852	17.6385	13.9296	13.9611	14.2994	14.1511	14.0884	14.1199	14.0064	14.1479
A0A0B4J1V6	A0A0B4J1V6;A0A0A0MS15	HV373_HUMAN	IGHV3-73	Immunoglobulin heavy variable 3-73	19.0111	19.0189	19.1659	18.9511	18.8196	19.0491	18.8783	19.1259	19.0545	19.3447	19.3601	19.405	18.7463	19.2347	18.9738	19.0368	16.2106	16.3595	16.0225	16.0864	16.456	16.4105	16.3544	16.2029
A0A0B4J1X5	A0A0B4J1X5	HV374_HUMAN	IGHV3-74	Immunoglobulin heavy variable 3-74	15.9101	15.5087	15.3682	15.9364	14.401	17.2902	17.4338	16.6197	14.99	15.1135	15.3337	15.9337	14.64	15.2766	14.4983	15.8383	12.713	13.1878	12.8035	12.9481	13.273	12.6802	12.9325	12.0446
A0A0B4J1X8	A0A0B4J1X8	HV343_HUMAN	IGHV3-43	Immunoglobulin heavy variable 3-43	15.3708	16.2516	16.7823	16.3261	16.1318	15.4991	15.93	16.2747	13.2768	13.139	12.8312	13.3564	12.9605	13.4839	12.9586	13.1264	11.5362	11.5574	11.4286	11.3035	11.1958	11.394	11.3863	11.7354
A0A0B4J1Y8	A0A0B4J1Y8	LV949_HUMAN	IGLV9-49	Immunoglobulin lambda variable 9-49	17.296	18.8273	16.6102	17.3492	17.1765	19.2203	19.0249	16.807	15.2286	14.9455	15.4781	16.8591	16.8758	14.831	16.3077	16.8578	12.5657	12.8159	13.1633	12.7486	13.14	12.782	12.5478	12.6561
A0A0B4J1Y9	A0A0B4J1Y9	HV372_HUMAN	IGHV3-72	Immunoglobulin heavy variable 3-72	15.7359	16.7272	16.1423	17.0828	15.6181	17.0434	17.3304	15.8031	15.097	15.6184	15.9154	15.6706	15.2814	15.3061	15.1972	15.3946	12.7714	13.5551	13.4262	13.2238	13.1616	11.9803	13.891	14.1719
A0A0B4J2D9	A0A0B4J2D9	KVD13_HUMAN	IGKV1D-13	Immunoglobulin kappa variable 1D-13	17.75	18.5374	18.4481	18.3732	18.1132	18.5573	18.3571	18.0217	16.7187	16.7315	16.6646	16.788	17.0088	16.6984	16.9479	16.6822	12.8102	12.4404	12.251	12.771	12.2531	12.8323	12.583	12.3815
A0A0C4DGB6	A0A0C4DGB6	A0A0C4DGB6_HUMAN	ALB	Isoform of P02768, Albumin	16.0014	16.9453	16.9319	17.5138	16.8669	17.1548	17.7986	16.7592	NA	NA	NA	NA	NA	NA	NA	NA	NA	NA	NA	NA	NA	NA	NA	NA
A0A0C4DH24	A0A0C4DH24	KV621_HUMAN	IGKV6-21	Immunoglobulin kappa variable 6-21	17.0639	16.2424	16.4319	16.9706	16.9799	16.7083	16.4293	16.7772	14.3497	14.7493	14.7152	15.9085	14.0011	14.7911	14.0648	15.7567	10.7935	11.7008	NA	11.8771	11.6684	11.4597	11.2435	12.0558
A0A0C4DH25	A0A0C4DH25	KVD20_HUMAN	IGKV3D-20	Immunoglobulin kappa variable 3D-20	21.3101	17.7239	18.6903	16.5817	21.3484	16.8188	15.881	19.0669	21.2933	20.8191	20.9742	20.1946	21.4874	21.0224	21.1015	19.1934	11.5237	11.4295	11.1572	12.4102	11.377	11.6448	12.4133	11.9593
A0A0A0MT36;A0A0C4DH26	A0A0C4DH26;A0A0A0MT36	KVD21_HUMAN;KVD41_HUMAN	IGKV6D-21;IGKV6D-41	Immunoglobulin kappa variable 6D-21	17.2762	18.3063	18.6078	16.1942	17.9938	16.0548	15.9331	18.2918	15.748	16.3137	16.7438	17.4231	15.4928	16.2938	15.6737	17.5882	12.5813	12.6089	12.4495	12.765	12.6952	12.6444	12.2799	12.8695
A0A0C4DH29	A0A0C4DH29	HV103_HUMAN	IGHV1-3	Immunoglobulin heavy variable 1-3	15.7505	16.0062	16.1297	15.6772	15.9049	15.8165	15.7255	15.7431	14.6944	14.5392	14.2709	14.7344	14.3165	14.2501	14.7626	14.9469	12.6255	12.6234	12.2174	12.3702	12.4051	12.4573	12.3979	12.2873
A0A0C4DH30	A0A0C4DH30	HV316_HUMAN	IGHV3-16	Probable non-functional immunoglobulin heavy variable 3-16	13.5988	13.6504	13.8682	14.0044	13.8509	14.4187	14.2319	14.0738	12.9345	12.8525	12.9151	12.6823	12.7436	12.5829	12.9562	12.761	NA	NA	NA	NA	NA	10.8832	NA	NA
A0A0C4DH31	A0A0C4DH31	HV118_HUMAN	IGHV1-18	Immunoglobulin heavy variable 1-18	17.2816	17.2295	17.5893	18.1409	17.4416	17.8005	17.805	17.6191	14.0997	14.6581	14.7056	15.7918	14.0662	14.6237	14.4568	15.9801	11.0219	11.1114	10.8669	11.2509	11.1302	11.1718	11.3775	11.2982
A0A0C4DH32	A0A0C4DH32	HV320_HUMAN	IGHV3-20	Immunoglobulin heavy variable 3-20	15.1113	14.1196	14.3524	14.5974	14.7025	14.7923	14.4847	13.9573	13.3095	13.1601	12.9148	12.6689	12.2112	13.1374	12.9039	12.5824	11.8535	11.5531	NA	NA	11.4699	NA	NA	11.5707
A0A0C4DH33	A0A0C4DH33	HV124_HUMAN	IGHV1-24	Immunoglobulin heavy variable 1-24	15.7149	16.9094	16.8346	17.1447	16.0638	16.9663	17.0456	16.4126	12.0225	12.4863	12.3376	13.1593	12.536	12.6538	12.1591	12.7839	12.6795	12.621	12.783	12.8141	12.9803	13.2574	12.8446	13.0465
A0A0C4DH34	A0A0C4DH34	HV428_HUMAN	IGHV4-28	Immunoglobulin heavy variable 4-28	19.611	19.3769	17.9024	20.2302	19.9173	20.2764	20.3211	19.508	18.8145	18.4887	18.1312	18.8047	18.4941	18.4917	18.8307	18.7349	15.9713	16.11	15.9333	16.0762	15.7191	16.0551	15.9083	15.5559
A0A0C4DH35	A0A0C4DH35	HV335_HUMAN	IGHV3-35	Probable non-functional immunoglobulin heavy variable 3-35	18.6755	19.6301	19.9017	19.2331	19.6972	18.7965	19.0145	19.9601	16.786	16.4617	16.1239	15.681	15.972	16.177	15.7954	15.842	14.1384	14.3717	13.4697	14.1551	14.0338	14.3827	14.5807	14.2022
A0A0C4DH36	A0A0C4DH36	HV338_HUMAN	IGHV3-38	Probable non-functional immunoglobulin heavy variable 3-38	16.8516	17.6597	18.3343	17.5018	15.9844	17.7058	17.371	18.4157	14.3366	15.0632	15.5517	16.5169	13.9828	14.9454	14.278	16.6071	13.5716	13.6899	13.7431	13.4234	13.2245	13.6056	13.1082	13.0137
A0A0C4DH38	A0A0C4DH38	HV551_HUMAN	IGHV5-51	Immunoglobulin heavy variable 5-51	19.629	19.577	19.8956	19.1668	19.3708	19.1379	19.4764	19.1824	18.2371	18.2749	18.4023	18.346	17.8034	18.0669	17.8418	18.1968	16.1197	16.1545	16.1327	16.1468	15.5796	15.7978	16.1848	15.8324
A0A0C4DH39	A0A0C4DH39	HV158_HUMAN	IGHV1-58	Immunoglobulin heavy variable 1-58	14.2769	15.6621	15.5583	16.2502	14.9664	16.2297	16.1225	15.2643	NA	NA	NA	NA	NA	NA	NA	NA	11.2386	11.6474	10.3244	11.8723	10.994	11.6731	11.2895	11.342
A0A0C4DH67	A0A0C4DH67	KV108_HUMAN	IGKV1-8	Immunoglobulin kappa variable 1-8	18.2028	18.3487	18.1986	18.1688	18.2329	18.2319	18.1503	18.1658	14.9788	15.7738	15.8811	17.0682	15.0086	15.7476	15.2915	16.903	14.1889	14.2334	14.1873	14.294	13.7549	14.1186	14.1494	13.923
A0A0C4DH73;P01611	A0A0C4DH73;P01611	KV112_HUMAN;KVD12_HUMAN	IGKV1-12;IGKV1D-12	Immunoglobulin kappa variable 1-12	20.3211	21.1946	20.895	21.4476	20.6186	21.2707	21.3266	20.9459	13.3769	13.939	13.4896	14.6095	12.75	12.6652	13.2532	14.6592	11.0329	NA	10.4386	11.0055	11.5983	10.7392	10.5151	10.6258
A0A024R6I7;A0A0G2JRN3	A0A0G2JRN3;A0A024R6I7	A0A024R6I7_HUMAN;A0A0G2JRN3_HUMAN	SERPINA1	Isoform of P01009, Alpha-1-antitrypsin	17.2434	19.3719	19.1088	19.7409	17.429	19.8465	19.8898	19.0888	16.634	16.7671	16.644	16.5195	16.4286	16.6159	16.9911	16.4999	15.0527	14.1204	14.7696	14.9241	14.5965	14.4765	14.4587	14.0892
A0A0G2JS06	A0A0G2JS06	LV539_HUMAN	IGLV5-39	Immunoglobulin lambda variable 5-39	15.5592	17.3717	17.4639	15.8864	15.2938	16.2136	15.9975	16.4582	NA	NA	NA	NA	NA	NA	NA	NA	13.715	14.5295	14.5202	14.3461	14.2	14.0582	14.0995	14.2855
A0A087WSX0	A0A0G2JS06;A0A087WSX0	LV545_HUMAN	IGLV5-45	Immunoglobulin lambda variable 5-45	15.7908	16.4093	16.4005	16.6754	15.963	16.8978	16.3088	16.3046	15.694	15.2257	15.845	15.8103	15.1672	15.4682	15.175	15.7251	14.375	14.2995	14.4352	14.446	14.163	14.6329	14.5249	14.5737
A0A0J9YVY3	A0A0J9YVY3	HV741_HUMAN	IGHV7-4-1	Immunoglobulin heavy variable 7-4-1	12.9559	13.9841	13.8635	13.6641	13.2238	13.7278	14.1827	13.6372	NA	NA	NA	NA	NA	NA	NA	NA	NA	NA	NA	NA	9.74524	NA	NA	NA
A0A0J9YX35	A0A0J9YX35	HV64D_HUMAN	IGHV3-64D	Immunoglobulin heavy variable 3-64D	19.1174	17.9179	17.9757	18.6349	18.8452	18.3253	18.4796	18.0448	15.1287	15.7358	16.3557	17.3124	14.7779	15.6786	14.9215	17.3253	13.9566	14.0725	14.0926	14.0772	13.7467	14.0307	14.3778	14.3038
A0A8Q3WLX8	A0A0J9YXC7;A0A8Q3WLX8;A0A8Q3WKK6;A0A8Q3WKP0	A0A8Q3WLX8_HUMAN	LIMS1	Isoform of P48059, LIM and senescent cell antigen-like-containing domain protein 1	NA	NA	NA	NA	NA	NA	NA	NA	NA	NA	NA	NA	NA	NA	NA	NA	NA	11.4222	11.5419	11.3636	11.6946	11.1401	11.4543	11.2739
A0A0J9YXX1	A0A0J9YXX1	HV5X1_HUMAN	IGHV5-10-1	Immunoglobulin heavy variable 5-10-1	18.6255	20.9171	17.1208	21.3538	18.6046	21.2302	21.3376	17.4911	19.3893	19.5209	19.746	19.6711	19.2965	19.5081	19.1616	19.454	15.3857	14.9527	15.0775	15.2482	13.1697	15.0379	14.9512	14.9639
A0A0U1RQK7;A0A8I5KT99;A0A8I5KV92	A0A0U1RQK7;A0A8I5KT99;A0A8I5KV92	A0A0U1RQK7_HUMAN;A0A8I5KT99_HUMAN;A0A8I5KV92_HUMAN	EIF4G3	Isoform of O43432, Eukaryotic translation initiation factor 4 gamma 3	NA	NA	NA	NA	NA	NA	NA	NA	NA	NA	NA	NA	NA	NA	NA	NA	11.4844	11.5786	11.7072	11.5324	11.7293	11.364	11.4038	11.6765
O95866-2;O95866-7	A0A140T9L8;O95866-2;O95866-7	G6B_HUMAN	MPIG6B	Isoform of O95866, Isoform A of Megakaryocyte and platelet inhibitory receptor G6b	NA	NA	NA	NA	NA	NA	NA	NA	NA	NA	NA	NA	NA	NA	NA	NA	15.3995	15.3505	15.1266	15.361	15.662	15.237	15.3889	15.4906
A0A1B0GTC6	A0A1B0GTC6	CC085_HUMAN	C3orf85	Uncharacterized protein C3orf85	NA	NA	NA	NA	10.0927	NA	NA	NA	15.0146	15.1664	15.1051	15.3596	15.3824	15.1016	15.5429	15.6325	16.4465	16.1554	16.0305	16.6696	15.7828	16.976	16.4458	16.3663
P36507	A0A1B0GUL7;P36507	MP2K2_HUMAN	MAP2K2	Dual specificity mitogen-activated protein kinase kinase 2	NA	NA	NA	NA	NA	NA	NA	NA	12.3036	12.9016	12.7378	12.9606	12.5078	12.7844	12.7464	12.7865	13.716	13.7927	13.8637	13.7026	13.8918	13.5799	13.6319	13.6114
P68036	A0A1B0GUS4;P68036;P68036-2;P68036-3	UB2L3_HUMAN	UBE2L3	Ubiquitin-conjugating enzyme E2 L3	13.3272	13.2932	13.7276	13.6866	13.4896	13.7685	13.1295	13.3724	15.2742	14.9844	14.8708	14.712	15.1728	14.9421	14.5809	15.0501	15.7856	15.6066	15.7496	15.5285	15.8164	15.786	15.572	15.6664
A0A1B0GVG4	A0A1B0GVG4	CC194_HUMAN	CCDC194	Coiled-coil domain-containing protein 194	NA	NA	NA	NA	NA	NA	NA	NA	NA	NA	NA	NA	NA	NA	NA	NA	9.64106	9.07937	9.21369	9.32829	9.36641	8.91122	8.65014	9.62718
A0A1B0GVP4	A0A1B0GVP4	A0A1B0GVP4_HUMAN	LCORL	Isoform of Q8N3X6, Ligand-dependent nuclear receptor corepressor-like protein	15.3147	NA	NA	NA	NA	NA	NA	NA	15.5153	15.4262	15.5722	15.7665	15.9741	15.6029	16.2322	16.2422	13.5442	13.4023	13.4524	13.7325	13.3562	13.3232	13.2423	13.2821
A0A1B0GW05	A0A1B0GW05	A0A1B0GW05_HUMAN	DPY19L1	Isoform of Q2PZI1, Probable C-mannosyltransferase DPY19L1	NA	NA	NA	NA	NA	NA	NA	NA	NA	NA	NA	NA	NA	NA	NA	NA	10.1911	10.7165	10.2739	10.316	11.5571	10.7185	10.953	10.2084
A0A1C7CYX0	A0A1C7CYX0	A0A1C7CYX0_HUMAN	EXOC3L2	Isoform of Q2M3D2, Exocyst complex component 3-like protein 2	14.7805	NA	NA	NA	NA	NA	NA	NA	14.6622	15.4054	15.2132	15.1365	14.8581	15.1635	14.7911	15.1582	12.3767	12.299	12.4263	12.1723	12.2808	11.8394	12.2788	12.3097
A0A1W2PQ73	A0A1W2PQ73	ERFL_HUMAN	ERFL	ETS domain-containing transcription factor ERF-like	22.2989	22.4067	22.4996	17.1004	22.2736	22.6387	22.7013	22.2679	NA	NA	NA	NA	NA	NA	NA	NA	14.1812	15.4397	14.7449	14.0739	16.183	15.4484	15.0334	15.1781
A0A140T975;A0A1W2PS39;Q5RJ27;Q9GJ45	A0A1W2PS39;A0A140T975;Q5RJ27;Q9GJ45	A0A140T975_HUMAN;A0A1W2PS39_HUMAN;Q5RJ27_HUMAN;Q9GJ45_HUMAN	HLA-A	Isoform of P04439, HLA class I histocompatibility antigen, A alpha chain	NA	NA	NA	NA	NA	NA	NA	NA	NA	NA	NA	NA	NA	NA	NA	10.3862	11.8231	12.0734	12.0762	12.0307	12.2305	11.4974	11.5181	12.3244
Q9UBP0-2;Q9UBP0-4	A0A2R8Y4I8;Q9UBP0-2;Q9UBP0-4	SPAST_HUMAN	SPAST	Isoform of Q9UBP0, Isoform 2 of Spastin	NA	NA	NA	NA	NA	NA	NA	NA	NA	NA	NA	NA	NA	NA	NA	10.7093	10.5996	11.2227	11.2003	10.9299	11.0511	11.0881	10.5393	11.0361
P09651;P09651-2;P09651-3	A0A2R8Y4L2;P09651;F8W6I7;A0A7I2YQX9;P09651-2;P09651-3;A0A7I2V2L6;A0A7I2V3R8;A0A7I2V3W0	ROA1_HUMAN	HNRNPA1	Heterogeneous nuclear ribonucleoprotein A1	NA	NA	NA	NA	NA	NA	NA	NA	12.04	12.1778	12.4536	11.5034	11.8043	11.5958	12.0777	12.5962	14.1618	14.1561	14.2312	14.2384	14.1236	14.0805	14.0883	14.2368
A0A2R8Y4T1;A0A804HI61;E9PGF5;H0Y4U1	A0A2R8Y4T1;H0Y4U1;A0A804HI61;E9PGF5	A0A2R8Y4T1_HUMAN;A0A804HI61_HUMAN;E9PGF5_HUMAN;H0Y4U1_HUMAN	TNS1	Isoform of Q9HBL0, Tensin-1	NA	NA	NA	NA	NA	NA	NA	NA	NA	NA	NA	NA	NA	NA	NA	NA	12.2613	11.8601	12.3038	12.2481	12.6558	12.4722	12.7337	12.4508
A0A2R8Y661	A0A2R8Y661	A0A2R8Y661_HUMAN	RAPGEF2	Isoform of Q9Y4G8, Rap guanine nucleotide exchange factor 2	NA	NA	NA	NA	NA	NA	NA	NA	NA	NA	10.3234	NA	NA	NA	NA	NA	12.3237	12.2606	12.5849	12.4515	12.2242	12.0784	12.3926	12.7635
A0A2R8Y6D0	A0A2R8Y6D0	A0A2R8Y6D0_HUMAN	EPB41	Isoform of P11171, Protein 4.1	NA	NA	NA	NA	NA	NA	NA	NA	NA	NA	NA	NA	NA	NA	NA	NA	12.6266	12.5517	13.1934	12.1625	12.5005	12.4501	12.5831	12.6185
Q9Y4F9-2	A0A2R8Y7B3;A0A2R8YEE0;B7Z6U4;Q9Y4F9-2;F5GX51;F5H029	RIPR2_HUMAN	RIPOR2	Isoform of Q9Y4F9, Isoform 2 of Rho family-interacting cell polarization regulator 2	NA	NA	NA	NA	NA	NA	NA	NA	NA	NA	NA	NA	NA	NA	NA	NA	10.3391	9.78018	9.23613	9.50556	10.4986	9.95889	10.2163	9.98354
A0A2R8YFM0	A0A2R8YFM0;A0A286YF23	A0A2R8YFM0_HUMAN	MYO15B	Isoform of Q96JP2, Unconventional myosin-XVB	15.5099	16.0505	15.8013	15.9828	15.6633	15.6114	15.8377	16.2834	NA	NA	NA	NA	NA	NA	NA	NA	9.999	10.2924	10.8286	10.1036	10.9207	9.96233	10.5277	10.6251
Q9UDY2-4	A0A3B3ISF1;A0A3B3IU51;Q9UDY2-2;Q9UDY2-4	ZO2_HUMAN	TJP2	Isoform of Q9UDY2, Isoform C2 of Tight junction protein ZO-2	NA	NA	NA	NA	NA	NA	NA	NA	NA	NA	NA	NA	NA	NA	NA	NA	11.8222	10.9941	11.8066	11.6815	12.0356	11.6841	11.542	11.52
Q9UDY2-6	A0A3B3ISZ5;Q9UDY2-6	ZO2_HUMAN	TJP2	Isoform of Q9UDY2, Isoform 6 of Tight junction protein ZO-2	NA	NA	NA	NA	NA	NA	NA	NA	NA	NA	NA	NA	NA	NA	NA	NA	10.5928	10.1942	10.6183	NA	NA	10.0219	10.1099	10.2167
A0A499FI48	A0A499FI48	A0A499FI48_HUMAN	PDIA4	Isoform of P13667, Protein disulfide-isomerase	NA	NA	NA	NA	NA	NA	NA	NA	NA	NA	NA	NA	NA	NA	NA	NA	11.6073	11.787	11.8603	11.3617	11.8303	11.4613	11.3777	11.5412
A4UGR9-4;A4UGR9-5;A4UGR9-6;A4UGR9-7	A0A5F9ZH43;A0A5F9ZHW6;A4UGR9-4;A4UGR9-5;A4UGR9-6;A4UGR9-7	XIRP2_HUMAN	XIRP2	Isoform of A4UGR9, Isoform 4 of Xin actin-binding repeat-containing protein 2	NA	NA	NA	NA	NA	NA	NA	NA	NA	NA	NA	NA	NA	NA	NA	NA	11.8583	11.7125	11.5495	11.3657	11.4313	10.9278	11.426	11.6893
A0A7I2V5T6	A0A7I2V5T6	A0A7I2V5T6_HUMAN	SLC4A2	Isoform of P04920, Anion exchange protein	NA	NA	NA	NA	NA	NA	NA	NA	NA	NA	NA	NA	NA	NA	NA	NA	12.7858	12.8639	13.0428	12.9044	13.0194	12.6554	12.7614	12.9667
A0A7I2V5U1	A0A7I2V5U1	A0A7I2V5U1_HUMAN	RNFT2	Isoform of Q96EX2, RING finger and transmembrane domain-containing protein 2	NA	NA	NA	NA	NA	NA	NA	NA	NA	NA	NA	NA	NA	NA	NA	NA	NA	NA	10.8892	11.4299	11.6027	11.7096	NA	11.7861
A0A804F6T5;A0A804F729	A0A804F6T5;A0A804F729	A0A804F6T5_HUMAN;A0A804F729_HUMAN	PKM	Isoform of P14618, Pyruvate kinase	NA	NA	NA	NA	NA	NA	NA	NA	NA	NA	NA	NA	NA	NA	NA	NA	12.1203	12.4488	11.9985	12.5148	11.9146	12.074	11.782	11.8612
P12814-3	A0A804HIN7;A0A804HII9;P12814-2;P12814-3;P12814-4;A0A804HLF4;A0A804HJU8;A0A804HK61;A0A804HKE2;H9KV75;A0A7I2V4Y4	ACTN1_HUMAN	ACTN1	Isoform of P12814, Isoform 3 of Alpha-actinin-1	NA	NA	NA	NA	NA	NA	NA	12.4918	NA	NA	NA	NA	NA	NA	NA	NA	11.1355	11.796	11.2806	11.0416	10.8272	11.3048	11.8062	11.7501
A0A804HIV9	A0A804HIV9	A0A804HIV9_HUMAN	IARS1	Isoform of P41252, Isoleucine--tRNA ligase	NA	NA	NA	NA	NA	NA	NA	NA	NA	NA	NA	NA	NA	NA	NA	NA	10.9757	11.0077	11.1469	10.9663	10.6732	11.0359	11.3656	10.5229
A0A8I5KW61	A0A8I5KW61	A0A8I5KW61_HUMAN		readthrough, C-X-C motif chemokine	NA	NA	NA	NA	NA	NA	NA	NA	NA	NA	NA	NA	NA	NA	NA	NA	12.8397	12.9592	13.123	12.9113	13.0905	13.0809	12.603	12.5996
A0A8I5KY20	A0A8I5KY20	A0A8I5KY20_HUMAN	CCDC92B	Coiled-coil domain-containing 92B	NA	NA	NA	NA	NA	NA	NA	NA	NA	NA	NA	NA	NA	NA	NA	NA	12.0752	11.7978	11.9176	11.8571	11.9494	11.7365	11.6552	12.0218
A0A8I5KZ40	A0A8I5KZ40	A0A8I5KZ40_HUMAN	RAPGEF2	Isoform of Q9Y4G8, Rap guanine nucleotide exchange factor 2	NA	NA	NA	NA	NA	NA	NA	NA	NA	NA	NA	NA	NA	NA	NA	NA	12.4274	12.5887	13.0202	12.3195	12.6553	12.0457	12.2123	12.0754
A0A8I5QJC4	A0A8I5QJC4;A0A8I5QKZ7;A0A8I5QKV3;A0A8I5KU86;A0A8I5KTH0;A0A8I5KX41;A0A8I5KZ10;A0A8I5KXB4;A0A8I5KX91;F5GXE4	A0A8I5QJC4_HUMAN	ATE1	Isoform of O95260, Arginyl-tRNA--protein transferase 1	NA	NA	NA	NA	NA	NA	NA	NA	NA	NA	NA	NA	NA	NA	NA	NA	10.5292	10.7262	11.1555	10.4362	10.7304	10.5198	10.1491	10.4947
O95260-2	A0A8I5QKV3;O95260-2;A0A8I5KNT9;A0A8I5KS65;A0A8I5KT53;A0A8I5KWU7;A0A8I5KWF1;A0A8I5KVR2;A0A8I5KVF5;A0A8I5KZ24;A0A8I5KYL1;A0A8I5KXC6;A0A8I5KX91;A0A8I5KXU0;F5GXE4	ATE1_HUMAN	ATE1	Isoform of O95260, Isoform ATE1-2 of Arginyl-tRNA--protein transferase 1	NA	NA	NA	NA	11.9472	NA	NA	NA	14.7192	15.3743	15.5645	14.0264	15.0356	15.4994	15.7151	15.1027	15.2142	15.2352	15.0725	15.1338	15.1805	15.1518	15.1562	15.1805
A0A8Q3SI99	A0A8Q3SI99	A0A8Q3SI99_HUMAN	CFH	Isoform of P08603, Complement factor H	NA	NA	NA	13.6768	12.0404	14.3221	13.7952	13.2865	NA	NA	NA	NA	NA	NA	NA	NA	NA	NA	NA	NA	NA	NA	NA	NA
A0A8Q3SHY8;A0A8Q3WKL2	A0A8Q3WKL2;A0A8Q3SHY8	A0A8Q3SHY8_HUMAN;A0A8Q3WKL2_HUMAN	MRPS5	Isoform of P82675, 28S ribosomal protein S5, mitochondrial	NA	NA	NA	NA	NA	NA	NA	NA	NA	NA	NA	NA	NA	NA	NA	NA	12.125	11.7513	11.7312	12.5237	12.2409	11.853	12.5446	12.6929
A0A8Q3WL37	A0A8Q3WL37	A0A8Q3WL37_HUMAN	F12	Isoform of P00748, Coagulation factor XII	14.1571	15.0281	15.1147	14.1381	14.6805	14.1758	14.6589	15.2248	13.8506	13.1414	12.7882	12.6002	12.549	12.6735	12.112	12.8923	15.0143	15.2444	15.1772	15.2512	15.5092	15.0905	15.189	15.1556
A0A8Q3SI88;A0A8Q3WL56;A0A8Q3WM97	A0A8Q3WM97;A0A8Q3WL56;A0A8Q3SI88	A0A8Q3SI88_HUMAN;A0A8Q3WL56_HUMAN;A0A8Q3WM97_HUMAN	C8B	Isoform of P07358, Complement component C8 beta chain	NA	NA	NA	NA	NA	NA	NA	NA	NA	12.1566	13.5705	14.4098	NA	13.2225	12.9545	14.5698	11.8404	11.8518	11.8683	11.9026	11.6881	11.7013	12.1709	11.7762
A0AVT1	A0AVT1;A0AVT1-2	UBA6_HUMAN	UBA6	Ubiquitin-like modifier-activating enzyme 6	NA	15.4224	12.8204	NA	NA	NA	NA	NA	12.3366	11.8111	11.5389	12.4446	11.6866	12.3933	12.1334	12.9408	12.7172	12.7786	12.7553	12.7691	12.9301	12.673	12.6824	12.8735
A0FGR8-2	A0FGR8;A0A499FIX8;H7BXI1;A0FGR8-2;A0FGR8-4;A0FGR8-6	ESYT2_HUMAN	ESYT2	Isoform of A0FGR8, Isoform 2 of Extended synaptotagmin-2	NA	NA	NA	NA	12.195	NA	NA	NA	12.9181	12.7505	12.249	13.0047	13.0609	NA	13.1938	12.9017	13.7172	13.8621	13.3015	13.7458	13.5746	13.8764	13.6863	13.7475
A0MZ66;A0MZ66-3;A0MZ66-4;A0MZ66-6	A0MZ66;A0MZ66-3;A0MZ66-4;A0MZ66-5;A0MZ66-6;A0MZ66-7;A0MZ66-8	SHOT1_HUMAN	SHTN1	Shootin-1	NA	NA	NA	NA	NA	NA	NA	NA	NA	NA	NA	NA	NA	NA	NA	NA	10.7065	10.8775	10.6079	11.1828	11.3154	10.7678	10.3997	11.3294
A1A4S6	A1A4S6	RHG10_HUMAN	ARHGAP10	Rho GTPase-activating protein 10	NA	NA	NA	NA	NA	NA	NA	13.141	11.6221	11.9132	NA	11.8516	12.0496	11.9112	11.8089	11.1079	13.7135	13.7108	13.668	13.5972	13.7241	13.6561	13.7436	13.5963
A1A5C7	A1A5C7;A1A5C7-2;A1A5C7-3	S22AN_HUMAN	SLC22A23	Solute carrier family 22 member 23	NA	NA	NA	NA	NA	NA	NA	NA	NA	NA	NA	NA	NA	NA	NA	NA	11.4254	12.0973	11.8242	11.9906	11.9155	11.5553	11.9048	11.9919
A1L0T0	A1L0T0;M0R026	HACL2_HUMAN	ILVBL	2-hydroxyacyl-CoA lyase 2	NA	NA	NA	NA	NA	NA	NA	NA	NA	10.3132	NA	NA	NA	NA	NA	11.6163	11.3831	11.9711	11.5093	11.6589	12.2916	11.511	11.7089	12.148
A1L157	A1L157;F5H2P0	TSN11_HUMAN	TSPAN11	Tetraspanin-11	NA	NA	NA	NA	NA	NA	NA	NA	12.2653	NA	NA	NA	NA	NA	NA	NA	14.6725	14.8321	14.5642	15.0052	15.1943	15.3049	15.018	14.8945
A1L390;A1L390-3	A1L390;A0A8C8NWT4;A0A0U1RR71;A1L390-3	PKHG3_HUMAN	PLEKHG3	Pleckstrin homology domain-containing family G member 3	NA	NA	NA	NA	NA	NA	NA	NA	NA	NA	NA	NA	NA	NA	NA	NA	10.342	10.9483	11.2411	10.6974	11.1462	10.9837	11.2262	10.9546
A1L3X0	A1L3X0;D6RBR5;D6RE10	ELOV7_HUMAN	ELOVL7	Elongation of very long chain fatty acids protein 7	NA	NA	NA	NA	NA	NA	NA	NA	NA	NA	NA	NA	NA	NA	NA	NA	9.8776	10.8721	10.5992	10.3944	11.0864	10.4464	10.4324	10.5672
A1L4H1	A1L4H1;A1L4H1-2	SRCRL_HUMAN	SSC5D	Soluble scavenger receptor cysteine-rich domain-containing protein SSC5D	13.5412	14.5783	14.7285	15.0479	13.9082	14.5418	14.7469	14.6127	12.8498	12.5248	NA	NA	NA	NA	NA	NA	12.9977	13.9981	14.4658	13.9472	13.4483	12.9248	14.1034	14.3474
A1X283	A1X283;G3V144	SPD2B_HUMAN	SH3PXD2B	SH3 and PX domain-containing protein 2B	NA	NA	NA	NA	NA	NA	NA	NA	9.89304	10.6816	10.7851	11.2133	NA	NA	10.4467	11.6426	14.6124	14.6655	14.5276	14.5521	14.6796	14.6632	14.6034	14.6549
A2A2Y4;A2A2Y4-2	A2A2Y4;A2A2Y4-2;A2A2Y4-5	FRMD3_HUMAN	FRMD3	FERM domain-containing protein 3	NA	NA	NA	NA	NA	NA	NA	NA	NA	NA	NA	NA	NA	NA	NA	NA	11.5282	11.5611	11.3335	11.7033	11.6988	11.9218	11.7639	11.5817
A2A3K4;A2A3K4-2	A2A3K4;A2A3K4-2;A0A087WTF0	PTPC1_HUMAN	PTPDC1	Protein tyrosine phosphatase domain-containing protein 1	NA	NA	NA	NA	NA	NA	NA	NA	NA	NA	9.11583	NA	NA	NA	NA	NA	NA	NA	NA	NA	NA	NA	NA	NA
A0A0G2JIF0;A0A1W2PS56;A2BF26;Q5RIP0	A2BF26;A0A1W2PS56;Q5RIP0;A0A140TA19;A0A0G2JIF0;A0A0G2JH50	A0A0G2JIF0_HUMAN;A0A1W2PS56_HUMAN;A2BF26_HUMAN;Q5RIP0_HUMAN	HLA-C	Isoform of P10321, HLA class I histocompatibility antigen, C alpha chain	NA	NA	NA	NA	NA	NA	NA	NA	NA	NA	NA	11.8192	NA	NA	NA	NA	13.9833	10.7685	13.1153	13.6533	NA	11.5308	11.9066	NA
A2NJV5	A2NJV5	KV229_HUMAN	IGKV2-29	Immunoglobulin kappa variable 2-29	NA	NA	NA	13.6583	NA	NA	NA	14.4284	13.4619	13.7741	13.7241	13.7799	13.3915	13.3085	13.9328	14.3927	10.2902	10.5589	10.7833	10.5159	10.788	10.6667	10.6273	10.9084
A0A075B6S2	A2NJV5;A0A075B6S2	KVD29_HUMAN	IGKV2D-29	Immunoglobulin kappa variable 2D-29	19.3759	18.8584	18.9917	18.5711	19.3116	18.2277	18.3441	19.6599	19.0884	19.2859	19.4163	19.4287	18.6773	19.1857	19.2388	19.8809	15.7753	15.938	15.9545	15.7868	15.9406	16.0508	15.85	15.5362
A2PYH4	A2PYH4	HFM1_HUMAN	HFM1	Probable ATP-dependent DNA helicase HFM1	15.3585	16.1999	15.929	15.626	15.5594	14.6391	15.3635	15.6359	14.6526	14.5654	14.4147	14.1334	14.4626	14.7205	14.4734	14.3089	NA	NA	NA	12.5941	NA	NA	14.3926	NA
A2RRP1	A2RRP1;A2RRP1-2	NBAS_HUMAN	NBAS	NBAS subunit of NRZ tethering complex	NA	NA	NA	NA	NA	NA	NA	NA	NA	NA	NA	NA	NA	NA	NA	NA	11.0922	11.2451	10.9654	10.9241	11.5903	11.3781	11.2035	11.3542
A2RTX5	A2RTX5;B7ZLP8;A2RTX5-2	SYTC2_HUMAN	TARS3	Threonine--tRNA ligase 2, cytoplasmic	NA	NA	NA	NA	NA	NA	NA	NA	NA	NA	9.94151	NA	NA	11.37	10.4543	NA	11.4861	11.1751	11.4875	11.4858	11.1421	11.4399	11.4944	11.5164
A2RUC4	A2RUC4	TYW5_HUMAN	TYW5	tRNA wybutosine-synthesizing protein 5	NA	NA	NA	NA	NA	NA	NA	NA	NA	NA	NA	NA	NA	NA	NA	NA	11.7611	12.0613	11.2922	12.0958	11.5727	11.671	11.9105	11.5717
Q8IYA2	A2RUR9;Q8IYA2;Q3MJ40;A6NG92;C9JT67;A6NJB5;Q3MJ40-2	C144C_HUMAN	CCDC144CP	Putative coiled-coil domain-containing protein 144C	NA	NA	NA	NA	NA	NA	NA	NA	13.6021	13.6448	13.5784	12.5912	14.1464	13.4958	13.7216	12.6274	11.337	NA	9.48359	NA	NA	NA	NA	NA
A2RUS2	A2RUS2;E9PF32;B3KRG7;A2RUS2-2	DEND3_HUMAN	DENND3	DENN domain-containing protein 3	NA	NA	NA	NA	NA	NA	NA	NA	13.2874	12.0152	11.1205	12.9593	NA	14.1721	NA	13.8163	15.0636	15.1678	15.0386	15.0165	15.0958	15.0562	15.0759	15.1128
A4D161;A4D161-2	A4D161;F8WCP2;F8WCP3;A4D161-2	F221A_HUMAN	FAM221A	Protein FAM221A	NA	NA	NA	NA	NA	NA	NA	NA	NA	NA	NA	NA	NA	NA	NA	NA	11.5177	11.6706	11.1482	11.1519	11.4797	11.3742	11.4173	11.3863
A4D1B5	A4D1B5;A4D1B5-2;A4D1B5-3	GSAP_HUMAN	GSAP	Gamma-secretase-activating protein	NA	NA	NA	NA	NA	NA	NA	NA	NA	NA	NA	NA	NA	NA	NA	NA	11.4027	11.4519	11.4035	11.3121	11.7177	11.3057	11.7034	11.4181
A4D1F6	A4D1F6;C9JD81	LRRD1_HUMAN	LRRD1	Leucine-rich repeat and death domain-containing protein 1	NA	NA	NA	NA	NA	NA	NA	NA	NA	NA	NA	NA	NA	NA	NA	NA	12.6411	12.8936	12.8574	12.9199	12.9105	12.7459	12.786	13.0352
A4D1P6	A4D1P6;C9J1X0;A0A804HHS8	WDR91_HUMAN	WDR91	WD repeat-containing protein 91	NA	NA	NA	NA	NA	NA	NA	NA	NA	NA	NA	NA	NA	NA	NA	NA	11.4972	11.193	11.1549	11.232	11.2982	11.237	11.3682	11.1266
A4D2P6	A4D2P6;C9J5F6;C9JNS8	GRD2I_HUMAN	GRID2IP	Delphilin	NA	NA	NA	NA	NA	NA	NA	NA	NA	NA	NA	NA	NA	NA	NA	NA	NA	10.1376	NA	NA	14.1697	14.4058	14.5473	NA
A4FU69;A4FU69-3;A4FU69-4	A4FU69;A4FU69-2;A4FU69-3;A4FU69-4;A4FU69-5;A4FU69-6	EFCB5_HUMAN	EFCAB5	EF-hand calcium-binding domain-containing protein 5	NA	NA	NA	NA	NA	NA	NA	NA	NA	NA	NA	NA	NA	NA	NA	NA	12.4805	11.5786	12.6734	12.3605	12.0126	12.5005	12.3774	NA
A5D8V6	A5D8V6	VP37C_HUMAN	VPS37C	Vacuolar protein sorting-associated protein 37C	NA	NA	NA	NA	NA	NA	NA	NA	NA	NA	NA	NA	NA	NA	NA	NA	11.6368	11.4089	11.5434	11.6353	11.4134	11.7581	11.4846	11.3922
A5YKK6;A5YKK6-2	A5YKK6;A5YKK6-2;A5YKK6-3;A5YKK6-4	CNOT1_HUMAN	CNOT1	CCR4-NOT transcription complex subunit 1	NA	NA	NA	NA	NA	NA	NA	NA	10.8152	10.8698	10.8705	10.6736	11.2899	11.0604	11.4576	10.8982	12.2004	12.2324	12.1175	12.3011	12.4311	12.4211	12.2682	12.2154
A6H8Y1;A6H8Y1-2;A6H8Y1-6;A6H8Y1-7	A6H8Y1;A6H8Y1-2;A6H8Y1-6;A6H8Y1-7;A0A0G2JNU3	BDP1_HUMAN	BDP1	Transcription factor TFIIIB component B'' homolog	NA	NA	NA	NA	NA	NA	NA	NA	NA	NA	NA	NA	NA	NA	NA	NA	13.2591	13.6217	12.2807	12.7599	13.3419	13.4159	12.5317	12.9542
A6NDG6	A6NDG6	PGP_HUMAN	PGP	Glycerol-3-phosphate phosphatase	NA	NA	NA	NA	NA	NA	NA	NA	13.883	12.3218	12.8377	11.7703	13.8593	12.3736	13.1492	11.7792	13.9288	13.8052	13.789	13.7899	13.7906	13.7684	13.6184	13.6666
A6NDU8	A6NDU8	RIMC1_HUMAN	RIMOC1	RAB7A-interacting MON1-CCZ1 complex subunit 1	NA	NA	NA	NA	NA	NA	NA	NA	11.3523	10.909	NA	10.2574	10.5941	NA	11.3123	10.1969	12.847	12.7657	12.89	12.9419	13.0012	13.4312	13.5487	12.8129
P55786	A6NEC2;P55786;P55786-2;E9PPZ2;E9PLK3;A0A7I2V389;A0A7I2V3W8;A0A7I2V604	PSA_HUMAN	NPEPPS	Puromycin-sensitive aminopeptidase	NA	13.1645	13.1459	13.7769	13.4742	12.8585	13.6476	13.0992	12.6165	12.5149	12.5093	13.6915	12.7833	12.4389	12.8023	12.8189	15.0775	15.1533	15.0163	15.0836	15.0832	15.0388	15.0229	15.0606
A6NFA1;Q86V40;Q86V40-2	A6NFA1;Q86V40;C9IYB5;Q86V40-2	TIKI1_HUMAN;TIKI2_HUMAN	TRABD2A;TRABD2B	Metalloprotease TIKI2	NA	NA	NA	NA	NA	NA	NA	NA	NA	NA	10.0409	NA	NA	NA	NA	NA	11.2255	11.5158	11.5688	11.1979	11.2507	11.1151	11.1366	11.0218
A6NFX1	A6NFX1;A0A590UK14;A0A2I3JL00	MFS2B_HUMAN	MFSD2B	Sphingosine-1-phosphate transporter MFSD2B	NA	NA	NA	NA	NA	NA	NA	NA	NA	NA	NA	NA	NA	NA	NA	NA	12.2197	12.2273	12.1715	12.0215	12.0909	12.2661	12.1889	12.4062
A6NFY4	A6NFY4	NEMP2_HUMAN	NEMP2	Nuclear envelope integral membrane protein 2	NA	13.4596	13.6683	NA	13.1463	13.549	13.535	NA	14.1418	14.8852	15.1472	15.3137	12.9939	15.0226	15.0857	15.2206	NA	12.2653	12.1755	NA	12.7749	12.8058	12.23	12.0017
A6NH11	A6NH11	GLTD2_HUMAN	GLTPD2	Glycolipid transfer protein domain-containing protein 2	NA	NA	NA	NA	NA	NA	NA	NA	12.4098	14.0099	12.126	12.7841	NA	10.897	13.2553	12.4	13.2171	13.4832	13.192	13.2692	13.4173	13.0782	13.2247	13.2224
P30046	A6NHG4;P30046;J3KQ18;B5MC82;P30046-2	DOPD_HUMAN	DDT	D-dopachrome decarboxylase	NA	15.0727	14.8338	NA	12.8243	NA	15.3521	NA	NA	11.4769	NA	NA	11.7648	11.5935	11.6006	NA	12.5867	12.2926	12.4857	11.9915	12.1967	12.2579	12.3811	11.9376
A6NHQ2	A6NHQ2	FBLL1_HUMAN	FBLL1	rRNA/tRNA 2'-O-methyltransferase fibrillarin-like protein 1	14.0281	NA	NA	NA	14.6288	NA	NA	NA	16.605	16.4435	16.3958	16.2998	16.6711	16.339	16.5127	16.0404	11.2211	11.3323	11.78	11.5432	11.278	12.2602	10.962	11.6783
A6NIH7	A6NIH7;Q13432;Q13432-2;K7EJU3;K7EN86	U119B_HUMAN	UNC119B	Protein unc-119 homolog B	NA	NA	NA	NA	NA	NA	NA	NA	NA	NA	NA	NA	NA	NA	NA	NA	14.2509	14.3692	14.3935	14.2646	14.398	14.3248	14.3178	14.5324
A6QL63	A6QL63;A6QL63-2;A6QL63-3;A6QL63-4;A6QL63-5	ABTB3_HUMAN	ABTB3	Ankyrin repeat and BTB/POZ domain-containing protein 3	NA	NA	NA	NA	NA	NA	NA	NA	NA	NA	NA	NA	NA	NA	NA	NA	10.9556	11.2897	11.5767	11.7779	11.6129	11.5495	11.2723	11.7953
A7E2V4;A7E2V4-3;A7E2V4-4;A7E2V4-5	A7E2V4;H7BZ52;S4R3H3;S4R410;S4R393;A7E2V4-2;A7E2V4-3;A7E2V4-4;A7E2V4-5	ZSWM8_HUMAN	ZSWIM8	Zinc finger SWIM domain-containing protein 8	NA	NA	NA	NA	NA	NA	NA	NA	NA	NA	NA	NA	NA	NA	NA	NA	12.1203	12.4174	12.1148	12.3834	12.4343	12.3687	12.2307	12.2346
A7E2Y1	A7E2Y1;A0A6E1W127	MYH7B_HUMAN	MYH7B	Myosin-7B	NA	NA	NA	NA	NA	NA	NA	NA	NA	12.2497	NA	NA	NA	NA	NA	NA	NA	18.5374	NA	18.3615	NA	NA	18.6864	NA
A7KAX9	A7KAX9;G3V174;A0A804HK06	RHG32_HUMAN	ARHGAP32	Rho GTPase-activating protein 32	NA	NA	NA	NA	NA	NA	NA	NA	NA	NA	NA	NA	NA	NA	NA	NA	10.0873	10.4091	10.219	10.5309	9.89457	9.11404	9.90382	10.892
P07951-2	A7XZE4;P07951-2;P07951-3	TPM2_HUMAN	TPM2	Isoform of P07951, Isoform 2 of Tropomyosin beta chain	14.2094	NA	13.3396	NA	13.5998	NA	14.396	13.7313	15.3967	15.2517	15.0299	15.0961	15.2152	15.3406	15.5519	15.7453	17.5498	17.509	17.5221	17.4647	17.7353	17.6037	17.48	17.5709
A8K2U0	A8K2U0	A2ML1_HUMAN	A2ML1	Alpha-2-macroglobulin-like protein 1	NA	NA	NA	NA	13.1914	NA	NA	NA	NA	NA	NA	NA	NA	NA	NA	NA	NA	NA	11.4503	13.3196	9.16262	NA	NA	NA
A8K8P3;A8K8P3-10;A8K8P3-2;A8K8P3-3;A8K8P3-4;A8K8P3-5;A8K8P3-9	A8K8P3;A8K8P3-9;A8K8P3-2;A8K8P3-3;A8K8P3-4;A8K8P3-5;D3YTJ2;A8K8P3-10	SFI1_HUMAN	SFI1	Protein SFI1 homolog	NA	NA	NA	NA	NA	NA	NA	NA	NA	NA	NA	NA	NA	NA	NA	NA	13.6208	13.6531	13.6342	13.4958	13.6528	13.6917	13.6553	13.4715
Q96FC9-2;Q96FC9-3;Q96FC9-4	A8MPP1;Q96FC9;Q92771;Q96FC9-2;Q96FC9-3;Q96FC9-4	DDX11_HUMAN	DDX11	Isoform of Q96FC9, Isoform 2 of ATP-dependent DNA helicase DDX11	16.0121	16.7591	16.6588	16.6929	16.4509	16.883	16.819	16.7751	14.4573	14.7952	15.2317	NA	13.757	NA	14.9822	NA	13.0249	12.9649	12.7593	12.3403	12.2675	11.9161	12.747	13.0552
A8MWD9;P62308	A8MWD9;P62308;C9JVQ0;Q49AN9;F5H013	RUXGL_HUMAN;RUXG_HUMAN	SNRPG;SNRPGP15	Putative small nuclear ribonucleoprotein G-like protein 15	NA	NA	NA	NA	11.3576	NA	NA	NA	NA	NA	10.2574	NA	NA	NA	NA	NA	11.7668	11.8612	11.8951	11.9262	11.7507	12.0044	12.11	11.7258
A9UHW6;A9UHW6-2;A9UHW6-3	A9UHW6;J3KSB8;A9UHW6-2;A9UHW6-3;A0A3B3IU65;J3QLJ5;J3QLD1	MI4GD_HUMAN	MIF4GD	MIF4G domain-containing protein	NA	NA	NA	10.6812	NA	NA	NA	NA	NA	NA	NA	NA	NA	NA	NA	NA	10.882	11.3323	10.7167	11.3413	11.7255	10.8962	10.998	11.2772
B0I1T2	B0I1T2;O94832;J3KRL0;K7EIG7;F8WEW9;A0A3B3IU30;B0I1T2-2;B0I1T2-3;B0I1T2-4;J3QRN6	MYO1G_HUMAN	MYO1G	Unconventional myosin-Ig	NA	NA	NA	NA	NA	NA	NA	NA	NA	NA	NA	NA	NA	NA	NA	NA	12.9776	13.0107	13.001	13.0209	13.1116	13.1421	13.0502	13.037
A0A140T913;Q53Z42	B0UXQ0;Q5SPM2;A0A1W2PPQ2;A0A1W2PPF8;A0A1W2PQS8;A0A1W2PR61;A0A1W2PS39;A0A140T9Z6;A0A140T941;A0A140T955;A0A140T8Y4;A0A140T975;A0A0G2JPD3;A0A140T8W8;A0A140T913;Q5RJ27;Q53Z42;Q9GJ45	A0A140T913_HUMAN;Q53Z42_HUMAN	HLA-A	Isoform of P04439, HLA class I histocompatibility antigen, A alpha chain	12.0212	13.1504	11.6418	13.3868	NA	NA	12.7005	12.4118	13.1493	12.5253	12.6931	13.7692	12.9845	12.7422	12.966	13.1623	14.3832	14.3762	14.4896	14.506	14.5035	14.4838	14.4183	14.7274
P23142-4	B1AHL2;P23142-4	FBLN1_HUMAN	FBLN1	Isoform of P23142, Isoform C of Fibulin-1	16.4357	17.4183	15.6949	17.2767	16.5971	17.7617	17.8878	16.9388	14.3723	14.927	15.4705	17.2587	14.5803	15.5082	14.8182	16.5842	14.7083	14.7883	14.9056	14.8302	14.8738	14.7267	14.6891	14.8847
B1AJZ9;B1AJZ9-4	B1AJZ9;B1AJZ9-4;A0A804HIA4	FHAD1_HUMAN	FHAD1	Forkhead-associated domain-containing protein 1	12.7835	12.6779	12.8908	12.2075	13.023	NA	11.7806	13.3005	11.7689	12.6792	12.7105	13.1494	11.2686	11.5469	11.6971	12.8999	9.55612	10.882	10.1516	NA	10.1075	9.66386	NA	9.44763
B1AKI9	B1AKI9	ISM1_HUMAN	ISM1	Isthmin-1	NA	NA	NA	NA	NA	NA	NA	NA	NA	NA	NA	NA	NA	NA	NA	NA	10.8477	10.975	10.7694	10.9285	10.803	11.006	10.9617	10.9124
P09429	B2RPK0;P09429;P26583;Q5T7C4	HMGB1_HUMAN	HMGB1	High mobility group protein B1	NA	NA	NA	NA	NA	NA	NA	NA	10.9214	10.6811	NA	12.7094	9.42854	11.6791	NA	15.2276	15.7688	15.6954	15.8015	15.8558	15.7966	15.7657	15.8604	15.7867
B2RTY4;B2RTY4-2;B2RTY4-4	B2RTY4;H3BRD5;B2RTY4-2;B2RTY4-3;B2RTY4-4	MYO9A_HUMAN	MYO9A	Unconventional myosin-IXa	NA	NA	NA	NA	NA	NA	NA	NA	NA	NA	NA	NA	NA	NA	NA	NA	11.4563	11.6753	11.9277	11.34	11.9792	11.2583	11.1893	11.6758
B2RUZ4	B2RUZ4;A0A2R8Y7R4;H3BS66	SMIM1_HUMAN	SMIM1	Small integral membrane protein 1	NA	NA	NA	NA	NA	NA	NA	NA	NA	NA	NA	NA	NA	NA	NA	NA	11.4562	11.5796	11.4498	11.8072	11.8084	12.0878	11.7511	11.7173
B4DII4	B4DII4	B4DII4_HUMAN	CASS4	Isoform of Q9NQ75, Cas-scaffolding protein family member 4	NA	NA	NA	NA	NA	NA	NA	NA	NA	NA	NA	NA	NA	NA	NA	NA	9.23446	9.15855	9.69503	9.66688	9.77257	10.3963	9.57398	8.96789
P49589-2	B4DKY1;P49589-2	SYCC_HUMAN	CARS1	Isoform of P49589, Isoform 2 of Cysteine--tRNA ligase, cytoplasmic	NA	NA	NA	NA	NA	NA	NA	NA	NA	NA	NA	NA	NA	NA	NA	NA	10.9219	10.5931	10.2227	10.2098	11.1043	10.6905	10.3607	10.6707
A0A3B3ISR2;B4DPQ0;F5H2D0	B4DPQ0;A0A3B3ISR2;F5H2D0	A0A3B3ISR2_HUMAN;B4DPQ0_HUMAN;F5H2D0_HUMAN	C1R	Isoform of P00736, Complement subcomponent C1r	13.6824	14.2552	14.1661	14.2379	13.8591	14.6158	15.0295	14.7533	NA	NA	NA	NA	NA	NA	NA	NA	15.1982	14.9561	14.896	15.0923	15.0031	15.0621	15.047	14.9128
A0A087WXL6;A0A0G2JS92;B7Z879	B7Z879;A0A0G2JS92;A0A087WXL6	A0A087WXL6_HUMAN;A0A0G2JS92_HUMAN;B7Z879_HUMAN	VPS11	Isoform of Q9H270, Vacuolar protein sorting-associated protein 11 homolog	NA	NA	NA	NA	NA	NA	NA	NA	NA	NA	NA	NA	NA	NA	NA	NA	10.5481	11.4421	10.8016	10.415	10.9924	10.24	10.3583	11.1091
B7Z8H2	B7Z8H2	B7Z8H2_HUMAN	TRDMT1	Isoform of O14717, cDNA FLJ52038, highly similar to DNA (cytosine-5)-methyltransferase-like protein 2	NA	NA	NA	NA	11.7212	NA	NA	NA	11.0454	10.6093	NA	NA	NA	7.72949	NA	9.38337	11.6548	11.5712	12.0165	11.7619	11.9402	11.8114	12.1597	12.3494
Q5R372-5;Q5R372-6;Q5R372-7;Q5R372-8	B7ZAP0;Q5R372-5;Q5R372-6;Q5R372-7;Q5R372-8;A0A804HKD7;F5H8L0	RBG1L_HUMAN	RABGAP1L	Isoform of Q5R372, Isoform 5 of Rab GTPase-activating protein 1-like	NA	NA	NA	NA	NA	NA	NA	NA	NA	NA	NA	NA	NA	NA	NA	NA	12.3519	12.5044	12.266	12.226	12.5562	12.3756	12.4179	12.6494
B7ZKJ8	B7ZKJ8	B7ZKJ8_HUMAN	ITIH4	Isoform of Q14624, ITIH4 protein	15.4667	15.3342	15.6191	15.485	15.7638	15.5857	15.6899	15.9735	16.3528	17.0976	17.4155	17.514	16.2045	16.7895	16.5813	17.5961	14.0425	14.2807	14.2135	14.5013	14.6183	14.5137	14.1855	14.222
B9A064	B9A064;A0A0B4J231	IGLL5_HUMAN	IGLL5	Immunoglobulin lambda-like polypeptide 5	21.4825	22.5615	22.4196	22.7348	22.6209	22.6929	22.1946	22.2244	22.0325	21.9707	21.953	21.8538	21.4874	22.9847	21.9566	22.1238	19.0237	19.1134	19.165	19.0652	19.222	19.1415	19.0212	18.9503
C4AMC7	C4AMC7;A8K0Z3;Q6VEQ5;A0A8Q3SIH9	WASH3_HUMAN	WASH3P	Putative WAS protein family homolog 3	NA	NA	NA	NA	NA	NA	NA	NA	NA	10.6884	NA	NA	NA	NA	NA	NA	13.3253	13.1471	13.1018	13.1679	13.2304	13.2963	13.2466	13.2315
A8MWX3	C4AMC7;A8K0Z3;Q6VEQ5;A8MWX3	WASH4_HUMAN	WASH4P	Putative WAS protein family homolog 4	NA	NA	NA	NA	NA	NA	NA	NA	NA	NA	NA	NA	NA	NA	NA	NA	9.7181	9.2458	NA	NA	NA	NA	10.1476	NA
Q9NQA3	C4AMC7;A8K0Z3;Q6VEQ5;Q9NQA3;A8MWX3;A0A7I2YQU6	WASH6_HUMAN	WASH6P	WAS protein family homolog 6	NA	NA	NA	NA	NA	NA	NA	NA	NA	NA	NA	NA	10.0334	NA	NA	NA	12.927	12.9553	13.0013	13.0443	12.9564	12.9776	13.1628	13.1058
C9IZA4	C9IZA4	C9IZA4_HUMAN	NT5C3B	Isoform of Q969T7, 7-methylguanosine phosphate-specific 5'-nucleotidase	NA	12.9689	12.9636	14.045	12.9006	14.1931	14.4236	13.6821	NA	NA	NA	12.2335	NA	NA	NA	NA	14.2565	15.0462	14.9743	14.5843	14.7545	14.962	14.6544	14.9175
C9J069	C9J069	AJM1_HUMAN	AJM1	Apical junction component 1 homolog	NA	NA	NA	NA	NA	NA	NA	NA	NA	NA	NA	NA	NA	NA	NA	NA	NA	NA	10.0612	NA	NA	10.9115	10.7207	10.0729
C9J5J3;E7EQ69	C9J5J3;E7EQ69	C9J5J3_HUMAN;E7EQ69_HUMAN	NAA50	Isoform of Q9GZZ1, N-alpha-acetyltransferase 50	NA	NA	NA	NA	NA	NA	NA	NA	NA	NA	NA	NA	NA	NA	NA	NA	12.7521	12.6756	13.0549	12.5831	12.894	12.0581	11.9426	12.7116
C9J7I0	C9J7I0	UMAD1_HUMAN	UMAD1	UBAP1-MVB12-associated (UMA)-domain containing protein 1	NA	NA	NA	NA	NA	NA	NA	NA	NA	9.88547	NA	NA	NA	NA	NA	NA	10.8938	11.0884	10.915	11.1563	11.0172	10.9842	10.9388	11.2206
CONA3EZ79	CONA3EZ79	CONA3EZ79_HUMAN	CONDMKN	CONA3EZ79	13.458	NA	NA	NA	13.0704	NA	NA	NA	14.0306	13.9593	13.6888	13.8106	13.2866	13.5728	13.6439	13.9303	13.1049	12.9915	12.582	12.798	13.6591	13.1696	13.1509	13.0048
CONP00761	CONP00761	CONP00761_PIG	CONP00761	CONP00761	21.1269	22.0886	21.9777	22.155	21.1519	22.1795	22.1825	21.8839	22.0951	22.1488	22.3699	22.4501	22.1765	22.3805	22.4526	22.417	16.7757	16.4674	16.4934	16.5744	16.3931	16.2914	15.6268	16.098
CONP15636	CONP15636	CONP15636_ACHLY	CONP15636	CONP15636	16.0002	16.4958	16.1632	16.2717	15.9202	15.9887	16.1953	15.7829	20.6276	20.8423	21.4874	22.0493	20.1206	20.9171	20.417	22.1363	21.1234	21.2491	21.1195	20.9706	21.3288	21.5169	21.3543	21.1849
A0A494C0X7;D3DSM0	D3DSM0;A0A494C0X7	A0A494C0X7_HUMAN;D3DSM0_HUMAN	ITGB2	Isoform of P05107, Integrin beta	NA	NA	NA	NA	NA	NA	NA	NA	11.3677	NA	NA	NA	10.6561	NA	10.6671	11.2426	12.0457	11.8871	11.6156	11.681	12.3131	12.3958	12.0269	11.892
D6RAR4	D6RAR4	D6RAR4_HUMAN	HGFAC	Isoform of Q04756, Hepatocyte growth factor activator	13.1721	13.7529	13.9305	NA	13.3888	NA	NA	13.2015	NA	NA	NA	NA	NA	NA	NA	NA	NA	NA	NA	NA	NA	NA	NA	NA
D6RBI6	D6RBI6	D6RBI6_HUMAN	TLL1	Isoform of O43897, Tolloid-like protein 1	NA	NA	NA	NA	NA	NA	NA	NA	NA	NA	NA	NA	NA	NA	NA	NA	NA	NA	NA	11.4323	10.6929	NA	11.4185	NA
D6RCE7	D6RCE7	D6RCE7_HUMAN	ALB	Isoform of P02768, Albumin	13.8456	NA	NA	NA	NA	NA	NA	NA	13.7551	13.9893	13.3177	13.2148	15.5105	14.3457	13.4478	13.2944	13.4439	13.5147	13.5038	13.4026	13.5039	13.3119	13.3876	13.3377
D6RIF6	D6RIF6	D6RIF6_HUMAN	SLAIN2	Isoform of Q9P270, SLAIN motif-containing protein 2	NA	NA	NA	NA	NA	NA	NA	NA	NA	NA	NA	NA	NA	NA	NA	NA	13.1649	13.3193	13.3277	13.4652	13.8787	13.7849	13.6963	13.5642
D7RIG5	D7RIG5	D7RIG5_HUMAN	HLA-DRB1	Isoform of P01911, HLA class II histocompatibility antigen DR beta chain	NA	NA	NA	NA	NA	NA	NA	NA	NA	NA	NA	NA	NA	NA	NA	NA	12.106	11.5884	11.6589	11.9065	11.6043	11.7126	11.8451	11.8886
Q7KZI7-15	E7ETY4;Q7KZI7-5;A0A7I2YQR3;Q7KZI7-10;Q7KZI7-11;Q7KZI7-12;Q7KZI7-15	MARK2_HUMAN	MARK2	Isoform of Q7KZI7, Isoform 15 of Serine/threonine-protein kinase MARK2	NA	NA	NA	NA	NA	NA	NA	NA	NA	NA	NA	NA	NA	NA	NA	NA	11.4477	11.3187	11.7972	10.5893	11.0557	10.3001	10.1708	11.4596
E7EUI8	E7EUI8	E7EUI8_HUMAN	G6PD	Isoform of P11413, Glucose-6-phosphate 1-dehydrogenase	NA	NA	NA	NA	NA	NA	NA	NA	NA	NA	NA	NA	NA	NA	NA	NA	11.5367	11.7541	11.2134	11.4991	11.47	11.4527	11.4665	11.4976
O75122-3	E7EW49;E7ERI8;O75122-3;A0A804HJG7	CLAP2_HUMAN	CLASP2	Isoform of O75122, Isoform 3 of CLIP-associating protein 2	NA	NA	NA	NA	NA	NA	NA	NA	13.0326	12.0722	NA	NA	12.8037	NA	NA	NA	13.0402	13.0197	13.062	13.0503	13.136	13.0404	12.9104	13.0431
Q05682-3	E7EX44;Q05682-2;Q05682-3;Q05682-6	CALD1_HUMAN	CALD1	Isoform of Q05682, Isoform 3 of Caldesmon	NA	NA	NA	NA	NA	NA	NA	NA	NA	NA	NA	NA	NA	NA	NA	6.58182	9.18102	9.74345	9.55667	9.11586	9.7162	9.11128	9.45867	9.69185
E9PAV3	E9PAV3;H0YHX9;F8VZJ2;E9PAV3-2;Q13765;A0A7I2V2K5;A0A7I2V473	NACAM_HUMAN	NACA	Nascent polypeptide-associated complex subunit alpha, muscle-specific form	10.4764	NA	NA	NA	NA	9.43749	NA	NA	12.6576	12.5657	12.2695	13.1829	13.2147	12.7365	13.0066	13.8984	15.5373	15.5431	15.629	15.6177	15.7931	15.8239	15.5226	15.5991
E5RIR7;E9PF32	E9PF32;E5RIR7	E5RIR7_HUMAN;E9PF32_HUMAN	DENND3	Isoform of A2RUS2, DENN domain-containing protein 3	NA	NA	NA	NA	NA	NA	NA	NA	NA	NA	NA	NA	NA	NA	NA	NA	10.9576	12.0398	11.7721	11.3786	11.9973	11.2632	10.8383	11.106
E9PFZ2	E9PFZ2	E9PFZ2_HUMAN	CP	Isoform of P00450, Ceruloplasmin	14.0211	15.3955	15.1956	14.302	13.9762	14.8433	13.5949	14.5704	16.0435	15.7041	15.5586	15.4508	15.9894	15.727	15.622	14.8323	10.9498	11.5124	12.1489	NA	NA	11.0937	NA	NA
P29692-3	E9PN91;P29692-3	EF1D_HUMAN	EEF1D	Isoform of P29692, Isoform 3 of Elongation factor 1-delta	NA	NA	NA	NA	NA	NA	NA	NA	NA	NA	NA	NA	NA	NA	NA	NA	11.0757	11.2802	10.861	10.5227	10.9017	10.9133	11.4403	11.4006
P29692-2	E9PRY8;P29692-2;A0A087X1X7	EF1D_HUMAN	EEF1D	Isoform of P29692, Isoform 2 of Elongation factor 1-delta	NA	NA	NA	NA	NA	NA	NA	NA	NA	NA	NA	NA	NA	NA	NA	NA	10.7059	NA	NA	NA	11.7873	NA	10.6347	NA
F5H4Z8	F5H4Z8	F5H4Z8_HUMAN	THBS3	Isoform of P49746, Thrombospondin-3	NA	NA	NA	NA	NA	NA	NA	NA	NA	NA	NA	NA	NA	NA	NA	NA	10.5937	NA	NA	9.87577	10.4583	10.5118	9.91129	9.8894
D3YTG3	F6R962;D3YTG3	D3YTG3_HUMAN	ABI3BP	Isoform of Q7Z7G0, Target of Nesh-SH3	NA	NA	NA	NA	NA	NA	NA	NA	NA	NA	NA	NA	NA	NA	NA	NA	11.0882	11.269	11.1202	11.4368	11.5353	11.4299	11.224	11.3377
P50579-2	F8VQZ7;P50579-2	MAP2_HUMAN	METAP2	Isoform of P50579, Isoform 2 of Methionine aminopeptidase 2	NA	NA	NA	NA	NA	NA	NA	NA	NA	NA	NA	NA	NA	NA	NA	NA	11.9382	12.0799	12.2265	11.8951	11.6966	11.9613	11.9856	12.2721
Q00325-2	F8VWQ0;F8VVM2;Q00325-2	MPCP_HUMAN	SLC25A3	Isoform of Q00325, Isoform B of Phosphate carrier protein, mitochondrial	NA	12.6509	13.2861	11.9538	NA	NA	13.2009	12.6551	10.7954	11.4984	NA	NA	10.936	10.6517	NA	12.5445	14.2264	14.7377	14.1629	14.609	14.8007	14.627	14.625	14.7715
Q9NQG7-3;Q9NQG7-4	F8VYA9;Q9NQG7-3;Q9NQG7-4;E5RG08	HPS4_HUMAN	HPS4	Isoform of Q9NQG7, Isoform 3 of BLOC-3 complex member HPS4	NA	NA	NA	NA	NA	NA	NA	NA	NA	NA	NA	NA	NA	NA	NA	NA	12.2159	12.3722	12.1807	12.4588	12.298	12.2376	12.1864	12.0642
A8MW92-2	F8W9L8;A0A0A0MQS0;A8MW92-2;E9PM57	P20L1_HUMAN	PHF20L1	Isoform of A8MW92, Isoform 2 of PHD finger protein 20-like protein 1	NA	NA	NA	NA	NA	NA	NA	NA	NA	NA	NA	NA	NA	NA	NA	NA	9.31796	NA	9.83066	9.45426	9.36937	9.56107	9.5174	9.39642
F8WD93	F8WD93	F8WD93_HUMAN	RNASEH1	Isoform of O60930, Ribonuclease H1	NA	NA	NA	NA	NA	NA	NA	NA	NA	NA	NA	NA	NA	NA	NA	NA	13.0904	12.9399	13.1415	13.1894	12.9997	13.1068	13.0879	13.0546
P63165	G2XKQ0;P63165;B9A032;B8ZZJ0;B8ZZN6	SUMO1_HUMAN	SUMO1	Small ubiquitin-related modifier 1	NA	NA	NA	NA	NA	NA	NA	NA	NA	NA	NA	NA	NA	NA	NA	NA	9.94261	10.2192	10.071	10.3224	10.1455	9.88684	10.3445	10.3796
G3V1M9	G3V1M9	G3V1M9_HUMAN	PRB1	Isoform of P04280, Basic salivary proline-rich protein 1	NA	NA	NA	NA	NA	NA	NA	NA	NA	NA	NA	NA	NA	NA	NA	NA	11.3562	NA	NA	NA	NA	11.3689	NA	NA
H0Y300	H0Y300	H0Y300_HUMAN	HP	Isoform of P00738, Haptoglobin	12.9703	14.029	14.0078	14.4801	13.946	14.4074	14.5419	14.2843	NA	NA	NA	NA	NA	NA	NA	NA	NA	NA	NA	NA	NA	NA	NA	NA
H0YJ05	H0YJ05	H0YJ05_HUMAN	STON2	Isoform of Q8WXE9, Stonin-2	NA	NA	NA	NA	NA	NA	NA	NA	NA	NA	NA	NA	NA	NA	NA	NA	11.7747	11.8336	12.301	11.962	12.1818	12.0941	12.1352	11.9768
Q9UPN3-2;Q9UPN3-3	H3BQK9;H3BPE1;A0A590UJG2;Q9UPN3-2;Q9UPN3-3;Q9UPN3-5	MACF1_HUMAN	MACF1	Isoform of Q9UPN3, Isoform 2 of Microtubule-actin cross-linking factor 1, isoforms 1/2/3/4/5	NA	NA	NA	NA	NA	NA	NA	NA	NA	NA	NA	NA	NA	NA	NA	NA	11.6451	12.0886	12.7294	11.882	12.5667	11.7041	12.0242	12.398
I3L3R5	I3L3R5	CCER2_HUMAN	CCER2	Coiled-coil domain-containing glutamate-rich protein 2	NA	NA	NA	NA	NA	NA	NA	NA	NA	NA	NA	NA	NA	NA	NA	NA	11.244	10.9705	10.9812	11.3053	11.1662	10.9468	10.8705	10.697
J3KP75	J3KP75	J3KP75_HUMAN	PHACTR2	Isoform of O75167, Phosphatase and actin regulator	NA	NA	NA	NA	NA	NA	NA	NA	NA	NA	NA	NA	NA	NA	NA	NA	12.8221	12.5025	12.6152	12.1071	12.5661	12.5445	11.9924	12.8587
Q9Y4D8-5	J3KPF0;Q9Y4D8-5;F8VWT9;A0A804HJX8	HECD4_HUMAN	HECTD4	Isoform of Q9Y4D8, Isoform 5 of Probable E3 ubiquitin-protein ligase HECTD4	NA	NA	NA	NA	NA	NA	NA	NA	NA	NA	NA	NA	NA	NA	NA	NA	10.4283	10.5574	10.3876	10.4156	10.2119	10.0455	10.2091	10.292
J3KPW0	J3KPW0	J3KPW0_HUMAN	IFT140	Isoform of Q96RY7, Intraflagellar transport protein 140 homolog	NA	12.1962	12.114	NA	12.021	NA	NA	NA	11.244	NA	NA	NA	NA	NA	NA	NA	11.0297	10.8473	10.9658	NA	11.3102	10.8974	11.0754	11.4386
M0QZR4	M0QZR4	M0QZR4_HUMAN	ARHGEF1	Isoform of Q92888, Rho guanine nucleotide exchange factor 1	NA	NA	NA	NA	NA	NA	NA	NA	NA	NA	NA	NA	NA	NA	NA	NA	12.3955	12.0938	11.5592	12.1645	12.2371	12.0648	12.4652	11.9502
M0R2J8	M0R2J8;A0A804HJA9	DCDC1_HUMAN	DCDC1	Doublecortin domain-containing protein 1	NA	NA	NA	NA	NA	NA	NA	NA	NA	NA	NA	NA	NA	NA	NA	NA	NA	9.31521	NA	NA	NA	NA	NA	NA
O00116	O00116;A0A2R8YEL0;A0A7P0T984;A0A1B0GWA2;B7Z3Q4;A0A7P0TAU9;A0A7P0TAL3	ADAS_HUMAN	AGPS	Alkyldihydroxyacetonephosphate synthase, peroxisomal	NA	NA	NA	NA	NA	NA	NA	NA	10.8993	10.7964	9.94594	NA	NA	9.21886	9.91991	NA	13.1354	13.2496	13.0598	13.0955	13.3201	13.2019	13.1626	13.2506
O00139;O00139-4	O00139;A0A6Q8PFA6;A0A6Q8PG37;A0A6Q8PGG1;A0A6Q8PH57;D6R9M0;O00139-1;O00139-2;O00139-4;O00139-5	KIF2A_HUMAN	KIF2A	Kinesin-like protein KIF2A	NA	12.2206	12.1967	NA	12.5825	NA	NA	12.9132	14.7869	14.856	14.5155	14.5284	14.7875	14.7329	14.451	14.3606	17.6248	17.6045	17.5843	17.514	17.6406	17.7292	17.6762	17.6255
O00142;O00142-2;O00142-3;O00142-4;O00142-5;O00142-6	O00142;H3BP77;A0A0A0MSY7;O00142-2;O00142-3;O00142-4;O00142-5;O00142-6;A0A7P0MLU2	KITM_HUMAN	TK2	Thymidine kinase 2, mitochondrial	NA	NA	NA	NA	NA	NA	NA	NA	NA	NA	11.4132	11.7137	11.8556	NA	NA	NA	13.3965	12.8894	13.0947	12.3661	12.6047	12.7293	13.1299	13.0236
O00151	O00151	PDLI1_HUMAN	PDLIM1	PDZ and LIM domain protein 1	15.0145	15.4159	15.0372	15.2043	15.4187	15.596	15.2641	15.8139	16.7218	17.1434	17.3566	17.6869	16.7888	17.1439	17.0383	18.0447	16.927	17.0197	16.8992	17.0035	17.1355	17.0036	16.9579	17.0159
O00154;O00154-4;O00154-6;O00154-7	O00154;O00154-2;O00154-3;O00154-4;O00154-5;O00154-6;O00154-7	BACH_HUMAN	ACOT7	Cytosolic acyl coenzyme A thioester hydrolase	10.7342	NA	NA	NA	NA	NA	NA	16.8994	12.8817	12.6679	12.3642	12.596	12.7428	12.2564	12.6772	11.9795	12.933	12.7944	12.8283	12.8422	12.8653	12.7822	12.7497	12.8135
O00159;O00159-2;O00159-3	O00159;O00159-2;O00159-3;F5H6E2	MYO1C_HUMAN	MYO1C	Unconventional myosin-Ic	NA	NA	NA	NA	NA	NA	NA	NA	12.1599	11.5532	12.0118	NA	NA	11.9584	11.6623	11.5649	14.2552	14.2329	14.27	14.3444	14.3521	14.3323	14.261	14.3452
O00160	O00160	MYO1F_HUMAN	MYO1F	Unconventional myosin-If	NA	NA	NA	NA	NA	NA	NA	NA	NA	NA	NA	NA	NA	NA	NA	NA	12.8413	12.9894	12.6808	12.8977	12.9366	12.9523	12.8725	12.7952
O00161	O00161	SNP23_HUMAN	SNAP23	Synaptosomal-associated protein 23	NA	12.5021	12.5405	12.6982	13.8365	12.6052	13.0967	12.3913	14.2982	14.052	13.8702	14.0882	14.1965	14.2796	14.2135	14.3891	16.3475	16.387	16.3897	16.3803	16.5087	16.4303	16.3676	16.313
O00165;O00165-2;O00165-3;O00165-5	O00165;O00165-2;O00165-3;O00165-5;E9PIQ7	HAX1_HUMAN	HAX1	HCLS1-associated protein X-1	NA	NA	NA	NA	NA	NA	NA	NA	NA	NA	NA	NA	NA	NA	NA	NA	10.9832	11.1386	11.1193	11.125	11.404	11.5654	11.5593	11.4503
O00170	O00170;A0A804HJ46;A0A804HKK3;A0A804HKL7;E9PMH2	AIP_HUMAN	AIP	AH receptor-interacting protein	NA	NA	11.2104	NA	11.2813	NA	NA	NA	13.1648	12.9792	12.6793	12.9838	12.3676	12.913	13.0274	12.9735	12.8214	12.5998	12.8379	12.6534	12.8738	12.3609	12.4839	12.8674
O00175	O00175	CCL24_HUMAN	CCL24	C-C motif chemokine 24	NA	NA	NA	NA	NA	NA	NA	NA	11.5585	11.7626	11.8419	11.6012	NA	NA	11.507	11.8335	13.4751	13.3406	13.3209	13.7739	12.8653	13.6652	13.8121	12.975
O00178	O00178	GTPB1_HUMAN	GTPBP1	GTP-binding protein 1	14.1672	NA	NA	NA	NA	NA	NA	NA	11.6607	11.7024	11.5008	12.6236	12.8168	11.6102	12.4642	12.0039	15.0205	15.0981	15.1841	15.1421	15.3185	15.1302	14.9893	15.1624
O00182;O00182-2;O00182-3;O00182-6	O00182;O00182-2;O00182-3;O00182-6	LEG9_HUMAN	LGALS9	Galectin-9	NA	NA	NA	NA	NA	NA	NA	NA	NA	NA	NA	NA	NA	NA	NA	NA	11.9552	11.752	11.6715	11.8534	11.2451	11.5646	11.9204	12.0766
O00186	O00186	STXB3_HUMAN	STXBP3	Syntaxin-binding protein 3	NA	NA	11.2046	NA	NA	NA	NA	NA	12.5031	12.1839	11.1361	11.8583	12.783	12.5269	11.3955	12.0783	14.2969	14.3954	14.2614	14.2831	14.4104	14.3155	14.3531	14.322
O00187	O00187	MASP2_HUMAN	MASP2	Mannan-binding lectin serine protease 2	17.4281	17.8813	17.9454	18.337	17.4831	17.8548	18.0504	17.8139	17.5989	18.0736	17.8275	18.2584	17.7801	18.042	17.8903	18.1859	19.3679	19.6469	19.4693	19.4248	19.318	19.2617	19.3449	19.3819
O00187-2	O00187-2	MASP2_HUMAN	MASP2	Isoform of O00187, Isoform 2 of Mannan-binding lectin serine protease 2	14.404	13.1585	12.8725	NA	12.7219	12.3306	NA	NA	15.0671	15.4973	15.6476	15.4246	14.7734	15.5048	15.07	15.5227	15.8216	16.4383	16.6785	16.6246	16.5305	16.378	16.443	16.4933
O00194	O00194	RB27B_HUMAN	RAB27B	Ras-related protein Rab-27B	12.9709	14.1504	14.1716	13.3295	13.5698	13.9719	14.5156	13.4505	14.5069	14.4585	14.4056	14.3577	14.8523	14.7922	14.7584	14.8666	16.0217	16.0804	15.9574	16.0622	16.1023	15.9849	16.0355	16.099
O00214;O00214-2	O00214;F6V2D4;O00214-2;E9PN19	LEG8_HUMAN	LGALS8	Galectin-8	NA	NA	NA	NA	NA	NA	NA	NA	NA	NA	NA	NA	NA	NA	11.0992	NA	10.7991	11.2433	11.1469	11.0175	11.1431	10.7815	11.0865	11.1572
O00217	O00217	NDUS8_HUMAN	NDUFS8	NADH dehydrogenase [ubiquinone] iron-sulfur protein 8, mitochondrial	NA	NA	NA	NA	NA	NA	NA	NA	NA	NA	NA	NA	NA	NA	NA	NA	10.5396	10.7824	10.7484	10.4032	11.2613	10.0855	9.90222	10.8883
O00222;O00222-2;O00222-3	O00222;O00222-2;O00222-3	GRM8_HUMAN	GRM8	Metabotropic glutamate receptor 8	NA	NA	NA	NA	NA	NA	NA	NA	NA	NA	NA	NA	NA	NA	NA	NA	10.973	11.6726	11.7704	11.3875	11.632	11.3118	11.6022	11.5011
O00231;O00231-2	O00231;O00231-2	PSD11_HUMAN	PSMD11	26S proteasome non-ATPase regulatory subunit 11	NA	NA	NA	NA	NA	NA	NA	NA	12.5216	12.1416	11.5057	11.8763	12.4869	12.4728	12.0005	11.8629	13.0931	13.0768	13.1307	13.0027	13.0933	13.0136	12.9625	13.0636
O00232	O00232;O00232-2	PSD12_HUMAN	PSMD12	26S proteasome non-ATPase regulatory subunit 12	NA	NA	13.4114	12.1679	NA	12.7304	12.9707	NA	10.3044	11.0296	13.2715	12.7663	10.6258	11.5864	11.3007	11.9122	14.1921	14.224	14.2346	14.1968	14.3333	14.1849	14.1044	14.1706
O00233	O00233;J3KN29;O00233-2;F5GX23;F5H7X1;F5H169	PSMD9_HUMAN	PSMD9	26S proteasome non-ATPase regulatory subunit 9	12.6352	13.0356	14.1239	NA	NA	NA	13.6757	12.8669	14.5819	14.3322	13.3457	13.6077	14.1168	14.2649	14.0074	13.3637	13.8211	13.9059	13.7398	13.9078	13.7475	13.8181	13.8917	13.618
O00244	O00244;E5RIM7;E5RGN3	ATOX1_HUMAN	ATOX1	Copper transport protein ATOX1	NA	NA	NA	NA	NA	NA	NA	NA	NA	NA	NA	12.8049	NA	NA	NA	NA	14.3571	14.3139	14.1083	14.1805	14.3343	14.0612	13.9322	14.3224
O00264	O00264;O00264-2	PGRC1_HUMAN	PGRMC1	Membrane-associated progesterone receptor component 1	NA	NA	NA	NA	NA	NA	NA	NA	NA	NA	NA	NA	11.1202	11.9166	11.0716	12.7206	14.2978	14.5165	14.1381	14.57	14.679	14.5991	14.6708	14.3263
O00267;O00267-2	O00267;O00267-2	SPT5H_HUMAN	SUPT5H	Transcription elongation factor SPT5	NA	NA	NA	NA	NA	NA	NA	NA	NA	NA	NA	NA	NA	NA	NA	NA	12.4729	12.6968	12.5652	12.4996	12.6325	12.442	12.4221	12.7057
O00292-2	O00292;O00292-2	LFTY2_HUMAN	LEFTY2	Isoform of O00292, Isoform 2 of Left-right determination factor 2	NA	NA	NA	NA	NA	NA	NA	NA	NA	NA	NA	NA	NA	NA	NA	NA	11.4125	11.4126	11.6687	11.2346	10.9885	11.4095	11.7294	11.6486
O75610	O00292;O75610;O00292-2	LFTY1_HUMAN	LEFTY1	Left-right determination factor 1	NA	NA	NA	NA	NA	NA	NA	NA	NA	NA	NA	12.0808	NA	NA	NA	13.041	13.8061	13.7882	13.7303	13.892	13.9205	13.838	13.7406	13.7692
O00299	O00299	CLIC1_HUMAN	CLIC1	Chloride intracellular channel protein 1	15.7476	15.5085	15.6581	15.7488	16.2981	15.6706	15.2568	15.9002	15.8859	15.8917	15.7772	15.8107	15.6397	15.8073	15.7083	16.2494	17.8796	17.859	17.6987	17.8692	17.7044	17.96	17.9104	17.8501
O00300	O00300;E5RFV7	TR11B_HUMAN	TNFRSF11B	Tumor necrosis factor receptor superfamily member 11B	NA	NA	NA	NA	NA	NA	NA	NA	NA	NA	NA	NA	NA	NA	NA	NA	11.6242	11.4985	11.742	11.5826	11.5689	11.2592	11.4873	11.6148
O00303	O00303;H0YDT6;A0A7I2YQA0	EIF3F_HUMAN	EIF3F	Eukaryotic translation initiation factor 3 subunit F	NA	NA	NA	NA	NA	NA	NA	NA	12.5772	12.0479	12.3241	11.8064	12.473	11.5784	11.7564	12.1907	15.2721	15.2151	15.2714	15.238	15.1891	15.2884	15.2779	15.2548
O00330	O00330;O00330-3;A0A8C8MSB2	ODPX_HUMAN	PDHX	Pyruvate dehydrogenase protein X component, mitochondrial	NA	NA	NA	NA	NA	NA	NA	NA	NA	NA	NA	NA	NA	NA	NA	NA	NA	9.53831	NA	9.47248	9.81817	9.67861	8.85406	10.0875
O00339-2	O00339;O00339-2;O00339-3	MATN2_HUMAN	MATN2	Isoform of O00339, Isoform 2 of Matrilin-2	NA	NA	NA	NA	14.1373	NA	NA	NA	12.9022	NA	10.5183	11.3111	NA	11.7949	11.6563	12.0153	12.6664	12.5978	12.5424	13.1722	12.7551	12.7769	12.9077	12.6692
O00391	O00391;O00391-2	QSOX1_HUMAN	QSOX1	Sulfhydryl oxidase 1	15.8635	16.5281	16.4294	16.9439	16.2174	16.6718	16.7266	16.2714	17.6699	17.9658	17.969	17.9605	17.7834	17.9827	17.9737	18.0059	15.9667	15.967	15.8389	15.781	15.7732	15.7444	15.7295	15.8031
O00399	O00399	DCTN6_HUMAN	DCTN6	Dynactin subunit 6	NA	NA	NA	NA	NA	NA	NA	NA	NA	NA	NA	NA	NA	NA	NA	11.7399	12.9866	13.043	12.7278	13.0115	13.0563	12.83	12.9263	12.7178
O00400	O00400;A0A2R8YF57	ACATN_HUMAN	SLC33A1	Acetyl-coenzyme A transporter 1	NA	NA	NA	NA	NA	NA	NA	NA	NA	NA	NA	NA	NA	NA	NA	NA	9.17929	9.44375	8.11125	9.01249	9.88213	8.39174	8.84138	9.31273
O00401	O00401	WASL_HUMAN	WASL	Actin nucleation-promoting factor WASL	NA	NA	NA	NA	NA	NA	NA	NA	NA	NA	NA	NA	NA	NA	NA	NA	11.7426	11.6522	11.5242	11.469	11.6285	11.4335	11.511	11.3958
O00408;O00408-2;O00408-3;O00408-4	O00408;O00408-2;O00408-3;O00408-4;O00408-5;O00408-6;E9PEF1	PDE2A_HUMAN	PDE2A	cGMP-dependent 3',5'-cyclic phosphodiesterase	NA	NA	NA	NA	NA	NA	NA	NA	NA	NA	NA	NA	NA	NA	NA	NA	10.8548	11.1967	10.9325	11.0937	10.9452	10.7625	10.9836	10.887
O00410;O00410-3	O00410;O00410-2;O00410-3	IPO5_HUMAN	IPO5	Importin-5	11.0843	11.1516	11.0039	NA	11.6812	NA	11.7255	12.1803	11.0948	11.3705	11.4261	11.4225	10.6238	11.2235	11.1892	11.813	14.5169	14.593	14.4988	14.5574	14.7617	14.591	14.4416	14.6142
O00418	O00418;H3BRH4	EF2K_HUMAN	EEF2K	Eukaryotic elongation factor 2 kinase	NA	NA	NA	NA	NA	NA	NA	NA	NA	NA	NA	NA	NA	NA	NA	NA	13.0632	13.1022	12.833	12.913	13.1689	13.0584	12.9692	12.8648
O00421;O00421-2	O00421;O00421-2	CCRL2_HUMAN	CCRL2	C-C chemokine receptor-like 2	NA	NA	NA	NA	NA	NA	NA	NA	NA	NA	NA	NA	NA	NA	NA	NA	11.6565	11.6045	11.6203	11.5834	11.8928	11.654	11.6929	11.744
O00425	O00425	IF2B3_HUMAN	IGF2BP3	Insulin-like growth factor 2 mRNA-binding protein 3	NA	NA	NA	NA	NA	NA	NA	NA	10.7998	10.7769	10.5578	11.5232	NA	11.5095	10.7474	12.4951	14.3041	14.011	14.2266	13.865	14.1176	14.3833	14.0351	13.7913
O00429;O00429-3	O00429;O00429-2;O00429-3;O00429-4;O00429-5;O00429-6;O00429-7;O00429-8;O00429-9	DNM1L_HUMAN	DNM1L	Dynamin-1-like protein	12.9733	15.2248	13.7495	14.4682	13.6573	NA	15.1003	13.4173	15.0143	15.1715	15.032	15.3524	14.8163	14.9177	15.0008	15.7474	17.014	17.088	17.001	16.9567	17.1253	16.8732	16.8338	17.0039
O00442	O00442;A6NIC1;O00442-2	RTCA_HUMAN	RTCA	RNA 3'-terminal phosphate cyclase	NA	NA	NA	NA	NA	13.5833	NA	NA	12.8978	12.8888	12.6668	12.8827	13.5029	12.5046	12.9483	13.078	13.8513	14.0477	14.0283	13.7597	13.9074	13.894	13.8965	14.0284
O00443	O00443	P3C2A_HUMAN	PIK3C2A	Phosphatidylinositol 4-phosphate 3-kinase C2 domain-containing subunit alpha	NA	NA	NA	NA	NA	NA	NA	NA	NA	NA	NA	NA	NA	NA	NA	NA	12.576	13.0308	12.8939	12.6704	12.8072	12.2971	12.3575	12.8479
O00451	O00451;O00451-3	GFRA2_HUMAN	GFRA2	GDNF family receptor alpha-2	NA	NA	NA	NA	NA	NA	NA	NA	11.4944	10.8133	11.1016	10.9208	11.1994	10.7735	10.8709	11.6645	10.2923	10.0204	10.5153	10.6487	10.907	10.8707	10.3454	10.4819
O00453;O00453-10;O00453-11;O00453-13;O00453-2;O00453-3;O00453-4;O00453-6	O00453;O00453-10;O00453-11;O00453-13;O00453-2;O00453-3;O00453-4;O00453-6;A0A024RCL9	LST1_HUMAN	LST1	Leukocyte-specific transcript 1 protein	NA	NA	NA	NA	NA	NA	NA	NA	NA	NA	NA	NA	NA	NA	NA	NA	12.5803	12.6885	12.8113	12.7324	13.0985	12.4492	12.7196	12.6518
O00458	O00458;O00458-2;A0A6Q8PHD2	IFRD1_HUMAN	IFRD1	Interferon-related developmental regulator 1	NA	NA	NA	NA	NA	NA	NA	NA	NA	NA	NA	NA	12.8761	NA	NA	NA	12.8332	12.8044	12.7481	12.7919	12.9558	12.8923	12.9304	12.7664
O00459	O00459;E9PFP1	P85B_HUMAN	PIK3R2	Phosphatidylinositol 3-kinase regulatory subunit beta	NA	NA	NA	NA	NA	NA	NA	NA	NA	NA	NA	NA	NA	NA	NA	NA	9.9936	10.1715	10.3387	9.87612	9.8114	9.13991	9.89636	9.94728
O00461	O00461;F8W785	GOLI4_HUMAN	GOLIM4	Golgi integral membrane protein 4	NA	NA	NA	NA	NA	NA	12.6572	NA	NA	NA	NA	NA	NA	NA	9.88532	NA	12.7667	12.7979	12.8217	12.625	12.8348	12.8158	12.1966	12.5852
O00468-6	O00468;O00468-3;O00468-4;O00468-5;O00468-6;O00468-7	AGRIN_HUMAN	AGRN	Isoform of O00468, Isoform 6 of Agrin	12.6379	NA	16.5011	NA	NA	NA	NA	NA	13.1984	13.2592	13.1432	13.3049	13.227	13.3883	13.3051	13.2606	13.7999	13.5772	13.6962	13.6805	13.6629	13.7244	13.721	13.6427
O00469;O00469-2;O00469-3	O00469;E7ETU9;O00469-2;O00469-3	PLOD2_HUMAN	PLOD2	Procollagen-lysine,2-oxoglutarate 5-dioxygenase 2	NA	NA	NA	NA	NA	NA	NA	NA	NA	NA	NA	NA	NA	NA	NA	NA	8.34405	9.63011	9.6073	8.98481	9.93207	8.32443	9.57002	9.77771
O00471	O00471;F8W9B8;A0A0A0MSI8	EXOC5_HUMAN	EXOC5	Exocyst complex component 5	NA	NA	NA	NA	NA	NA	NA	NA	NA	11.507	NA	11.0429	11.6921	10.1568	10.8907	10.3877	13.6219	13.6809	13.6066	13.6867	13.6493	13.5812	13.6468	13.5845
O00478;O00478-2	O00478;O00478-2	BT3A3_HUMAN	BTN3A3	Butyrophilin subfamily 3 member A3	NA	NA	NA	NA	NA	NA	NA	NA	NA	NA	NA	NA	NA	NA	NA	NA	10.8784	10.8319	10.6928	10.7008	11.0673	10.763	11.0759	11.0836
O00483	O00483	NDUA4_HUMAN	NDUFA4	Cytochrome c oxidase subunit NDUFA4	NA	NA	NA	NA	NA	NA	NA	NA	10.827	NA	NA	NA	NA	NA	NA	11.7124	12.3295	12.9615	12.4382	12.627	13.1484	12.7965	12.7667	12.9718
O00487	O00487	PSDE_HUMAN	PSMD14	26S proteasome non-ATPase regulatory subunit 14	NA	12.4759	NA	NA	NA	NA	NA	NA	NA	10.9523	NA	NA	NA	10.7549	NA	NA	12.5114	12.5366	12.8584	12.6178	12.4278	12.4233	12.7671	12.6335
O00499-2;O00499-4;O00499-6;O00499-7;O00499-9	O00499;O00499-2;O00499-3;O00499-4;O00499-5;O00499-6;O00499-7;O00499-8;O00499-9;O00499-10;O00499-11	BIN1_HUMAN	BIN1	Isoform of O00499, Isoform IIB of Myc box-dependent-interacting protein 1	NA	NA	NA	NA	NA	NA	NA	NA	12.1725	13.9882	13.1388	12.7638	11.6939	12.4698	NA	12.5999	12.5937	12.7823	12.4494	12.6127	12.7807	12.7756	12.5512	12.6414
O00501	O00501;D3DX19	CLD5_HUMAN	CLDN5	Claudin-5	NA	NA	NA	12.241	NA	12.3085	NA	NA	NA	NA	NA	NA	NA	NA	NA	11.3731	13.5084	14.2225	14.2459	13.9734	13.7631	13.6227	14.038	13.8976
O00505	O00505	IMA4_HUMAN	KPNA3	Importin subunit alpha-4	NA	NA	NA	NA	NA	NA	NA	NA	11.9392	11.8414	11.9079	11.1733	11.4947	11.5604	11.611	11.664	13.2272	13.3896	13.324	13.0673	13.1871	13.1263	13.0105	12.954
O00506;O00506-2;O00506-3	O00506;O00506-2;O00506-3	STK25_HUMAN	STK25	Serine/threonine-protein kinase 25	NA	NA	NA	NA	NA	NA	NA	NA	NA	NA	NA	NA	NA	NA	NA	NA	11.746	11.6352	11.7816	11.9324	12.108	11.7423	11.6346	11.6195
O00507-2	O00507;O00507-2	USP9Y_HUMAN	USP9Y	Isoform of O00507, Isoform Short of Probable ubiquitin carboxyl-terminal hydrolase FAF-Y	NA	NA	NA	NA	NA	NA	NA	NA	NA	NA	NA	NA	NA	NA	NA	NA	10.5186	10.897	10.84	10.5798	11.1349	10.3104	10.631	10.6488
Q93008;Q93008-3	O00507;Q93008;O00507-2;Q93008-3	USP9X_HUMAN	USP9X	Probable ubiquitin carboxyl-terminal hydrolase FAF-X	NA	NA	NA	NA	NA	NA	NA	NA	NA	NA	NA	13.4909	NA	NA	13.6151	NA	14.2887	14.3383	14.3738	14.2717	14.3873	14.291	14.2753	14.3999
O00522	O00522;C9J718;O00522-2;O00522-3;C9JIY2;C9JF32;A0A8I5KQD8;A0A8I5KUF9;A0A8I5KW41;A0A3B3ITR4;A0A8I5KWQ7;C9JD81	KRIT1_HUMAN	KRIT1	Krev interaction trapped protein 1	NA	NA	NA	NA	NA	NA	NA	NA	NA	NA	14.066	NA	11.2624	NA	NA	NA	11.5788	11.9613	12.0875	11.8445	11.3779	11.6398	12.0148	11.9912
O00533;O00533-2	O00533;O00533-2;A0A087X0M8	NCHL1_HUMAN	CHL1	Neural cell adhesion molecule L1-like protein	15.4156	16.374	16.4348	16.7271	15.5646	16.8859	16.9766	16.0308	12.0065	12.0443	12.0158	11.8512	11.2456	11.7801	11.3739	11.9929	10.6134	10.4865	10.4426	10.4731	10.0025	10.7905	10.529	9.80604
O00534	O00534;B4DHS6;O00534-2;O00534-3;O00534-4	VMA5A_HUMAN	VWA5A	von Willebrand factor A domain-containing protein 5A	NA	NA	NA	NA	NA	NA	NA	NA	13.1856	13.0151	12.1694	12.4181	12.6784	12.9683	12.2753	11.9527	12.4065	12.4673	12.5583	12.5716	12.5763	12.5748	12.4693	12.51
O00560;O00560-3	O00560;O00560-2;O00560-3;G5EA09	SDCB1_HUMAN	SDCBP	Syntenin-1	NA	NA	NA	NA	NA	NA	NA	NA	9.42109	NA	NA	NA	NA	NA	NA	NA	11.4407	11.2818	11.2736	11.003	10.9299	11.3814	11.5137	11.5219
O00562;O00562-2	O00562;O00562-2	PITM1_HUMAN	PITPNM1	Membrane-associated phosphatidylinositol transfer protein 1	NA	NA	NA	NA	NA	NA	NA	NA	NA	NA	NA	NA	NA	NA	NA	NA	11.6753	12.0158	11.0065	11.3017	11.5724	11.8311	11.8331	11.48
O00566	O00566;A0A8Q3WKH7;A0A8Q3WK70	MPP10_HUMAN	MPHOSPH10	U3 small nucleolar ribonucleoprotein protein MPP10	NA	NA	NA	NA	NA	NA	NA	NA	NA	NA	NA	NA	NA	NA	NA	NA	11.0355	NA	11.5705	10.2382	NA	NA	NA	11.5554
O00584	O00584;D6REQ6;A0A804HJZ7;A0A804HKZ2;A0A087WZM2	RNT2_HUMAN	RNASET2	Ribonuclease T2	10.99	12.3488	11.5597	NA	12.1449	12.2844	NA	NA	11.738	11.4645	11.2555	11.4284	11.9421	11.1899	11.6421	11.9566	10.1062	10.0167	10.3204	10.7554	8.63897	10.131	10.3023	10.1394
O00585	O00585;Q5VZ73	CCL21_HUMAN	CCL21	C-C motif chemokine 21	NA	NA	NA	NA	NA	NA	NA	NA	10.1994	10.4968	11.7632	11.435	10.79	11.1379	10.7026	11.1938	15.498	15.4535	15.61	15.6872	16.0147	15.8281	15.6266	15.6018
O00587;O00587-2	O00587;O00587-2	MFNG_HUMAN	MFNG	Beta-1,3-N-acetylglucosaminyltransferase manic fringe	NA	NA	NA	NA	NA	NA	NA	NA	NA	NA	NA	NA	NA	NA	NA	NA	11.229	11.58	11.0932	11.4937	10.7353	11.2924	10.9825	11.9871
O00592;O00592-2	O00592;O00592-2	PODXL_HUMAN	PODXL	Podocalyxin	13.2981	15.2474	14.5667	15.0848	13.6257	15.0128	15.1109	14.5012	NA	NA	NA	NA	NA	NA	11.3192	11.3916	11.992	11.7819	11.318	11.9849	11.65	12.0198	11.71	11.7451
O00602	O00602	FCN1_HUMAN	FCN1	Ficolin-1	NA	NA	13.1278	14.7732	15.156	13.5428	14.8172	14.093	12.6882	13.4462	13.3239	13.0314	13.1799	13.5333	12.8572	13.857	14.5186	14.5908	14.8116	14.2721	14.5358	14.3339	14.4698	14.6505
O00622	O00622	CCN1_HUMAN	CCN1	CCN family member 1	NA	NA	NA	NA	NA	NA	NA	NA	NA	NA	NA	NA	NA	NA	NA	NA	13.7652	13.7271	13.791	14.0198	13.4982	13.5667	13.64	13.7403
O00628;O00628-2	O00628;O00628-2;A0A7I2V2J8;A0A7I2V2W7	PEX7_HUMAN	PEX7	Peroxisomal targeting signal 2 receptor	NA	NA	NA	NA	NA	NA	NA	NA	NA	NA	NA	NA	NA	NA	NA	NA	10.8162	11.1625	10.8027	10.817	10.945	10.8392	11.1336	11.0558
O00629	O00629;H7C4F6;A0A7I2YQ95;A0A7I2V333;A0A7I2V340	IMA3_HUMAN	KPNA4	Importin subunit alpha-3	NA	NA	NA	NA	NA	NA	NA	NA	12.7852	13.0083	12.1612	13.397	12.9211	13.1226	13.1787	14.8054	13.9162	14.1442	14.1445	14.1553	14.0235	13.9089	14.0883	14.2548
O00743;O00743-2;O00743-3	O00743;O00743-2;O00743-3	PPP6_HUMAN	PPP6C	Serine/threonine-protein phosphatase 6 catalytic subunit	NA	NA	NA	NA	NA	NA	NA	NA	NA	NA	NA	NA	NA	10.7054	9.92676	NA	13.8531	13.947	13.9432	13.7987	14.0499	13.6808	13.7556	13.89
O00748;O00748-4	O00748;O00748-4	EST2_HUMAN	CES2	Cocaine esterase	11.3462	NA	NA	NA	NA	NA	NA	NA	NA	NA	NA	NA	NA	NA	NA	NA	10.0744	10.1779	10.3219	10.0101	10.7308	10.1289	9.40402	10.1818
O00764	O00764;A8MV33;O00764-2	PDXK_HUMAN	PDXK	Pyridoxal kinase	NA	NA	NA	NA	12.1401	NA	NA	NA	NA	NA	NA	NA	NA	NA	NA	NA	12.0119	12.6404	13.0312	12.0691	12.6727	12.3792	12.4469	12.7674
O14498	O14498	ISLR_HUMAN	ISLR	Immunoglobulin superfamily containing leucine-rich repeat protein	12.889	14.0162	13.88	14.712	13.3128	14.5162	14.3674	13.5585	NA	NA	NA	NA	NA	NA	NA	NA	10.4159	10.0546	10.509	10.2028	10.515	9.99709	10.3187	10.5499
O14513;O14513-2	O14513;O14513-2;O14513-3	NCKP5_HUMAN	NCKAP5	Nck-associated protein 5	12.6633	16.5911	16.3911	16.9238	14.8442	16.8922	17.5801	16.7741	NA	NA	NA	NA	NA	NA	NA	NA	10.791	10.1756	10.7813	10.5634	11.0804	9.84651	10.7665	10.086
O14522;O14522-1	O14522;O14522-1;A0A075B6H0;B1AJS0;B1AJR6;B1AJR8;B1AJR9	PTPRT_HUMAN	PTPRT	Receptor-type tyrosine-protein phosphatase T	NA	NA	NA	NA	NA	NA	NA	NA	NA	NA	NA	NA	NA	NA	NA	NA	NA	NA	NA	10.3778	9.14658	NA	NA	NA
O14523	O14523;O14523-2	C2C2L_HUMAN	C2CD2L	Phospholipid transfer protein C2CD2L	NA	NA	NA	NA	NA	NA	NA	NA	NA	NA	NA	NA	NA	NA	NA	NA	10.7952	11.6013	11.232	11.5296	11.685	11.4801	11.1065	11.0033
O14530	O14530;O14530-2;F8WCJ3;F8WBV5;G3XAJ4	TXND9_HUMAN	TXNDC9	Thioredoxin domain-containing protein 9	NA	NA	NA	NA	9.06595	NA	NA	NA	11.1202	10.9814	10.787	11.3465	11.4307	11.2012	11.8315	11.2322	13.4187	13.394	13.4096	13.3886	13.2003	13.4212	13.535	13.3094
O14545	O14545	TRAD1_HUMAN	TRAFD1	TRAF-type zinc finger domain-containing protein 1	NA	NA	NA	NA	NA	NA	NA	NA	NA	NA	NA	NA	NA	NA	NA	NA	13.3994	13.4	13.4476	13.3712	13.7702	13.4735	13.4733	13.4103
O14548	O14548;E5RJZ1	COX7R_HUMAN	COX7A2L	Cytochrome c oxidase subunit 7A-related protein, mitochondrial	NA	NA	NA	NA	NA	NA	NA	NA	NA	NA	NA	NA	NA	NA	NA	NA	10.2558	10.9506	10.7088	10.5689	11.1728	10.4639	10.829	11.1265
Q7Z6I6	O14559;Q7Z6I6;A7KAX9;O14559-10;O14559-11;G3V174;A0A0A0MRJ9;A7KAX9-2;A7KAX9-3;A0A804HK06;A0A0A0MQQ9;Q7Z6I6-2;Q7Z6I6-3;Q7Z6I6-4	RHG30_HUMAN	ARHGAP30	Rho GTPase-activating protein 30	NA	NA	NA	NA	NA	NA	NA	NA	NA	NA	NA	NA	NA	NA	NA	NA	11.0572	11.1455	11.0117	10.8928	11.0933	11.1208	10.7767	11.4627
O14561	O14561	ACPM_HUMAN	NDUFAB1	Acyl carrier protein, mitochondrial	NA	NA	NA	NA	NA	NA	NA	NA	NA	NA	NA	NA	NA	NA	NA	NA	12.5736	12.9738	12.7381	12.9993	13.0661	13.1797	12.9645	13.0396
O14562	O14562;H3BRL3	UBFD1_HUMAN	UBFD1	Ubiquitin domain-containing protein UBFD1	NA	NA	NA	NA	NA	NA	NA	NA	NA	NA	NA	11.7294	NA	NA	NA	NA	11.9856	11.5712	11.9279	12.021	11.5749	12.0944	12.4905	11.8336
O14576;O14576-2;O14576-3;O14576-5	O14576;O14576-2;O14576-3;O14576-5	DC1I1_HUMAN	DYNC1I1	Cytoplasmic dynein 1 intermediate chain 1	NA	NA	NA	NA	NA	NA	NA	NA	NA	NA	NA	NA	NA	NA	NA	NA	12.0691	11.9127	NA	NA	NA	11.7049	11.6758	11.5613
O14579	O14579;O14579-2;M0QXB4	COPE_HUMAN	COPE	Coatomer subunit epsilon	NA	NA	NA	NA	NA	NA	NA	NA	11.9629	11.0246	NA	12.5529	11.6575	NA	NA	NA	13.5424	13.5484	13.5566	13.5864	13.7288	13.5526	13.4501	13.5294
O14594	O14594	NCAN_HUMAN	NCAN	Neurocan core protein	NA	NA	13.1656	NA	NA	NA	NA	NA	NA	NA	NA	NA	NA	NA	NA	NA	13.3134	13.7119	13.5489	13.1704	13.5031	13.4686	13.1965	13.3513
O14602	O14602;A6NJH9	IF1AY_HUMAN	EIF1AY	Eukaryotic translation initiation factor 1A, Y-chromosomal	NA	NA	NA	NA	NA	NA	NA	NA	NA	NA	NA	NA	NA	NA	NA	NA	15.9628	16.074	16.1478	16.3749	16.5082	16.0965	16.1231	16.2013
P47813	O14602;P47813;A6NJH9;X6RAC9	IF1AX_HUMAN	EIF1AX	Eukaryotic translation initiation factor 1A, X-chromosomal	NA	NA	NA	NA	NA	NA	NA	NA	13.5044	13.6897	13.9414	13.4586	14.1527	14.0372	13.5364	13.0465	18.2164	17.9712	18.0904	18.1108	18.0067	18.1066	18.1489	18.0821
O14617-5	O14617;O14617-2;O14617-3;O14617-4;O14617-5	AP3D1_HUMAN	AP3D1	Isoform of O14617, Isoform 5 of AP-3 complex subunit delta-1	NA	NA	NA	NA	NA	10.9726	NA	NA	11.3219	13.0535	12.2779	12.6151	NA	12.9143	13.7143	11.9661	15.8375	15.7771	15.7453	15.7867	15.7524	15.7814	15.7838	15.8657
O14618	O14618;J3KNF4	CCS_HUMAN	CCS	Copper chaperone for superoxide dismutase	11.2618	NA	12.6561	12.7187	12.2911	12.3543	12.0487	11.7915	12.9672	13.2492	12.5731	13.0467	12.663	12.9251	12.9189	12.7985	14.2291	13.9935	13.9983	14.1669	13.9887	14.1189	14.1068	14.044
O14625	O14625	CXL11_HUMAN	CXCL11	C-X-C motif chemokine 11	NA	NA	NA	NA	NA	NA	NA	NA	NA	NA	NA	NA	NA	NA	NA	NA	12.1666	12.0366	12.4077	12.1687	12.3861	11.9525	12.2077	12.3306
O14639-6	O14639;F8W8M4;A0A3B3IS55;O14639-2;O14639-6	ABLM1_HUMAN	ABLIM1	Isoform of O14639, Isoform 6 of Actin-binding LIM protein 1	NA	NA	NA	NA	NA	NA	NA	NA	11.9972	NA	NA	NA	NA	NA	11.3011	9.74274	12.9432	13.0381	13.0123	13.264	13.1247	13.0823	12.9507	13.0142
O14656	O14656	TOR1A_HUMAN	TOR1A	Torsin-1A	NA	NA	NA	NA	NA	NA	NA	NA	11.524	NA	NA	11.8037	12.4703	NA	NA	11.8906	11.8044	12.175	12.0517	11.9406	12.2341	12.0666	12.1416	11.9995
O14657	O14657	TOR1B_HUMAN	TOR1B	Torsin-1B	15.6343	NA	NA	NA	NA	NA	16.1625	NA	NA	NA	16.2296	NA	NA	NA	NA	NA	15.3355	15.2567	15.402	15.3453	15.3643	15.0331	15.4158	15.762
O14662;O14662-2;O14662-3;O14662-4;O14662-5	O14662;O14662-2;O14662-3;O14662-4;O14662-5;O14662-6;Q96NX8;E9PND6;H3BU86	STX16_HUMAN	STX16	Syntaxin-16	NA	NA	NA	NA	NA	NA	NA	NA	9.93923	NA	NA	9.04995	11.2974	8.99734	NA	9.23979	9.81512	10.0488	9.87092	9.5301	9.93026	9.73065	9.67259	9.68347
O14672	O14672	ADA10_HUMAN	ADAM10	Disintegrin and metalloproteinase domain-containing protein 10	14.0701	NA	NA	16.1999	15.9718	NA	15.5966	NA	12.9098	13.4709	NA	NA	14.2792	13.2468	13.8453	14.0761	16.5014	16.4716	16.5186	16.5709	16.6333	16.4833	16.5184	16.5808
O14713	O14713;A8MPU2	ITBP1_HUMAN	ITGB1BP1	Integrin beta-1-binding protein 1	NA	NA	NA	NA	NA	NA	NA	NA	NA	NA	NA	NA	NA	NA	NA	NA	10.7613	11.0574	10.7643	10.8031	10.7405	10.5701	10.8837	10.7305
O14727;O14727-4	O14727;O14727-2;O14727-3;O14727-4;O14727-5;C9JLV4	APAF_HUMAN	APAF1	Apoptotic protease-activating factor 1	NA	NA	NA	NA	NA	NA	NA	NA	NA	10.1892	NA	NA	11.7136	NA	11.4428	10.4698	12.0591	12.0424	12.0398	12.0773	12.214	12.2206	12.2022	12.2364
O14730	O14730;B4E1Q4;O14730-2	RIOK3_HUMAN	RIOK3	Serine/threonine-protein kinase RIO3	NA	NA	NA	NA	NA	NA	NA	NA	NA	NA	NA	NA	NA	NA	NA	NA	13.5818	13.6723	13.5672	13.5538	13.6592	13.6446	13.5554	13.5809
O14733;O14733-3;O14733-4	O14733;O14733-2;O14733-3;O14733-4	MP2K7_HUMAN	MAP2K7	Dual specificity mitogen-activated protein kinase kinase 7	NA	NA	NA	NA	NA	NA	NA	NA	NA	NA	NA	NA	NA	NA	NA	NA	11.8429	11.7271	11.7561	11.6203	12.0704	11.7074	11.5585	11.6432
O14734	O14734;E9PRD4;E9PJN0;A0A494C0N6	ACOT8_HUMAN	ACOT8	Acyl-coenzyme A thioesterase 8	NA	NA	NA	NA	NA	NA	NA	NA	NA	NA	NA	NA	NA	NA	NA	NA	11.9664	12.0733	11.9262	11.8974	11.9886	12.0272	11.8456	12.1657
O14735;O14735-3	O14735;B3KY94;O14735-3	CDIPT_HUMAN	CDIPT	CDP-diacylglycerol--inositol 3-phosphatidyltransferase	NA	NA	NA	NA	NA	NA	NA	NA	NA	NA	NA	NA	NA	NA	NA	NA	11.3748	11.6231	11.6154	11.6284	11.8535	11.7506	11.9166	11.6172
O14737	O14737;K7EQA1	PDCD5_HUMAN	PDCD5	Programmed cell death protein 5	NA	NA	NA	NA	NA	NA	NA	NA	10.4345	10.4566	10.2757	10.1373	NA	10.6992	10.6237	10.3861	10.0762	9.68597	10.1485	9.74333	10.2361	10.2185	9.77885	9.77213
O14744;O14744-2	O14744;O14744-2;O14744-4	ANM5_HUMAN	PRMT5	Protein arginine N-methyltransferase 5	NA	NA	NA	NA	NA	NA	NA	NA	NA	NA	NA	NA	NA	NA	NA	NA	12.2734	12.5929	12.4988	12.4551	12.4702	12.5312	12.3079	12.5476
O14745	O14745;O14745-2	NHRF1_HUMAN	SLC9A3R1	Na(+)/H(+) exchange regulatory cofactor NHE-RF1	13.4932	14.3851	13.3694	14.7239	12.6434	14.5004	13.3415	13.6534	15.301	15.2965	15.2315	15.4278	15.0129	15.2015	14.9728	15.4545	14.6458	14.5992	14.6972	14.6058	14.6997	14.6393	14.5235	14.6105
O14772	O14772	FPGT_HUMAN	FPGT	Fucose-1-phosphate guanylyltransferase	NA	NA	NA	NA	NA	NA	NA	NA	NA	NA	NA	NA	NA	NA	NA	13.1281	11.2573	11.3825	11.3156	11.2167	11.7603	11.3737	11.5309	11.4623
O14773;O14773-2	O14773;A0A2R8Y7I4;A0A2R8YGD1;A0A804HJ17;O14773-2	TPP1_HUMAN	TPP1	Tripeptidyl-peptidase 1	NA	NA	NA	NA	NA	NA	NA	NA	18.1146	NA	NA	19.1727	18.2281	NA	17.6279	NA	14.8259	14.7039	14.5978	14.8362	15.1162	14.6863	14.6473	14.5856
O14775-2;O14775-3	O14775;O14775-2;O14775-3	GNB5_HUMAN	GNB5	Isoform of O14775, Isoform 2 of Guanine nucleotide-binding protein subunit beta-5	NA	NA	NA	NA	NA	NA	NA	NA	11.7168	11.5892	11.7549	12.222	12.2208	11.6507	11.935	12.1392	13.4197	13.5301	13.5519	13.4113	13.6704	13.3836	13.4391	13.5573
O14782	O14782;F8WER6;F8WAR6	KIF3C_HUMAN	KIF3C	Kinesin-like protein KIF3C	NA	NA	NA	NA	NA	NA	NA	NA	NA	NA	NA	NA	NA	NA	NA	NA	10.549	10.2589	9.56195	10.218	10.3951	9.55134	9.98726	9.94407
O15066	O14782;O15066;F8WER6;F8WAR6	KIF3B_HUMAN	KIF3B	Kinesin-like protein KIF3B	NA	NA	NA	NA	NA	NA	NA	NA	NA	NA	NA	NA	NA	NA	NA	NA	12.7061	12.935	13.0172	12.8295	13.0479	12.6778	12.7048	12.9251
O14786	O14786;Q5JWQ6;E9PEP6	NRP1_HUMAN	NRP1	Neuropilin-1	14.9462	15.6069	15.697	15.6267	15.215	15.8093	15.6218	15.4075	15.7766	15.9896	16.0696	16.2225	15.9202	15.8395	15.8996	16.195	14.3711	14.394	14.4237	14.537	14.6202	14.4361	14.6574	14.381
O14787-2	O14787;A0A075B780;O14787-2	TNPO2_HUMAN	TNPO2	Isoform of O14787, Isoform 2 of Transportin-2	NA	NA	NA	NA	NA	NA	NA	NA	NA	9.52894	9.89661	NA	NA	NA	9.48997	9.63714	12.4842	12.6727	12.5114	12.4137	13.0226	12.5106	12.3207	12.6489
O14791;O14791-2	O14791;O14791-2;O14791-3	APOL1_HUMAN	APOL1	Apolipoprotein L1	19.2654	19.5989	19.7087	19.5279	19.5495	19.5808	19.6886	19.9316	19.2456	19.4214	19.3038	19.3282	19.0019	19.2862	19.3527	19.4033	16.9569	17.091	17.0379	16.9117	17.2078	17.0487	17.1467	17.1386
O14795;O14795-2	O14795;I6L9J0;A0A1B0GUS7;A0A1B0GVW8;O14795-2;B1AM27	UN13B_HUMAN	UNC13B	Protein unc-13 homolog B	NA	NA	NA	NA	NA	NA	NA	NA	NA	NA	NA	NA	NA	NA	NA	NA	11.6492	11.6394	11.49	11.6242	11.7575	11.5834	11.2947	11.5254
O14818	O14818;O14818-2	PSA7_HUMAN	PSMA7	Proteasome subunit alpha type-7	12.3474	NA	12.478	13.3312	12.6702	13.0686	13.1756	12.2627	13.6155	13.702	13.9751	NA	12.0097	12.074	11.588	13.5057	13.319	13.4891	13.4572	13.2573	13.3384	13.3126	13.2579	13.5414
O14828	O14828;O14828-2	SCAM3_HUMAN	SCAMP3	Secretory carrier-associated membrane protein 3	NA	NA	NA	NA	NA	NA	NA	NA	NA	NA	NA	NA	NA	NA	NA	NA	12.0167	12.1501	11.8836	12.1334	12.1843	12.077	12.153	11.903
O14829;O14829-2;O14829-3;O14829-4;O14829-5	O14829;A0A8I5QKI8;O14829-2;O14829-3;O14829-4;O14829-5;A0A8I5KXD3	PPE1_HUMAN	PPEF1	Serine/threonine-protein phosphatase with EF-hands 1	NA	NA	NA	NA	NA	NA	NA	NA	11.4292	11.0988	10.9539	10.4153	NA	10.978	11.7245	10.8915	NA	NA	NA	NA	NA	NA	NA	NA
O14841	O14841	OPLA_HUMAN	OPLAH	5-oxoprolinase	NA	NA	NA	NA	NA	NA	NA	NA	NA	NA	NA	NA	NA	NA	NA	NA	11.2256	11.4628	11.286	11.2657	11.5821	11.082	11.2369	11.2875
O14867	O14867	BACH1_HUMAN	BACH1	Transcription regulator protein BACH1	NA	NA	NA	NA	NA	NA	NA	NA	NA	NA	NA	NA	NA	NA	NA	NA	11.3457	11.5806	11.6822	11.5852	11.8911	11.1828	11.3814	11.5766
O14874-2;O14874-3	O14874-2;O14874-3	BCKD_HUMAN	BCKDK	Isoform of O14874, Isoform 2 of [3-methyl-2-oxobutanoate dehydrogenase [lipoamide]] kinase, mitochondrial	NA	NA	NA	NA	NA	NA	NA	NA	NA	NA	NA	NA	NA	NA	NA	NA	NA	11.9223	11.8043	11.5977	11.6008	11.2216	NA	12.1782
O14879	O14879;A0A7P0T7D6;A0A7P0T855	IFIT3_HUMAN	IFIT3	Interferon-induced protein with tetratricopeptide repeats 3	NA	NA	NA	NA	NA	NA	NA	NA	NA	NA	NA	NA	NA	NA	NA	NA	10.2461	9.91311	10.0625	10.6958	10.2399	10.0968	9.90048	9.82202
O14880	O14880;Q5VV87;Q5VV89	MGST3_HUMAN	MGST3	Microsomal glutathione S-transferase 3	NA	NA	NA	NA	NA	NA	NA	NA	NA	NA	NA	NA	NA	NA	NA	NA	11.5358	12.4939	11.9368	12.2598	12.4477	11.468	11.2224	12.0419
O14907	O14907	TX1B3_HUMAN	TAX1BP3	Tax1-binding protein 3	NA	NA	NA	NA	NA	NA	NA	NA	NA	NA	NA	NA	NA	NA	NA	NA	10.5695	10.172	10.6632	10.6697	10.3299	11.0404	10.5175	10.1704
O14908	O14908;O14908-2	GIPC1_HUMAN	GIPC1	PDZ domain-containing protein GIPC1	NA	NA	NA	NA	NA	NA	14.5636	NA	NA	NA	NA	NA	NA	NA	NA	NA	12.7957	12.8152	12.9215	12.8187	13.035	12.8751	12.8257	13.0598
O14920	O14920;O14920-2;O14920-4;A0A499FJS7	IKKB_HUMAN	IKBKB	Inhibitor of nuclear factor kappa-B kinase subunit beta	13.8001	NA	NA	NA	NA	NA	NA	NA	13.6433	13.6497	11.2233	14.1843	NA	NA	NA	13.6005	12.698	12.7282	12.5515	12.6535	12.7304	12.6474	12.6273	12.6191
O14933	O14933	UB2L6_HUMAN	UBE2L6	Ubiquitin/ISG15-conjugating enzyme E2 L6	NA	NA	NA	NA	NA	NA	NA	NA	NA	NA	NA	NA	NA	NA	NA	NA	12.3267	12.7869	12.759	12.7585	12.6409	12.5375	12.6779	12.9045
O75030;O75030-10;O75030-11;O75030-12;O75030-2;O75030-3;O75030-4;O75030-5;O75030-6;O75030-7;O75030-8;O75030-9	O14948;P19532;O75030;P19484;B0QYS6;B0QYS7;P19484-2;O75030-2;O75030-3;O75030-4;O75030-5;O75030-6;O75030-7;O75030-8;O75030-9;O75030-10;O75030-11;O75030-12;B7Z757;O14948-2;O14948-3;O14948-4;B1AKB4;A0A8I5KRZ6;A0A8I5KTU3;A0A7I2YQR9;A0A8I5KSZ4	MITF_HUMAN	MITF	Microphthalmia-associated transcription factor	NA	NA	NA	NA	NA	NA	NA	NA	NA	NA	NA	NA	NA	NA	NA	NA	12.0507	12.3354	11.9876	12.1878	12.1866	11.768	12.0924	12.2976
O14949	O14949	QCR8_HUMAN	UQCRQ	Cytochrome b-c1 complex subunit 8	NA	NA	NA	NA	NA	NA	NA	NA	NA	NA	NA	NA	NA	NA	NA	NA	12.3347	13.02	12.5577	NA	13.2354	12.497	12.7358	13.0772
O14958	O14958	CASQ2_HUMAN	CASQ2	Calsequestrin-2	NA	NA	NA	NA	NA	NA	NA	NA	NA	NA	NA	NA	NA	NA	NA	NA	11.6602	11.4921	11.107	11.4031	11.4898	11.6029	11.4558	11.0165
O14960	O14960;D6RD58	LECT2_HUMAN	LECT2	Leukocyte cell-derived chemotaxin-2	12.9742	NA	12.7978	15.0086	13.3736	NA	14.3989	12.337	15.7199	15.9736	14.7323	15.8343	15.8697	16.2109	15.5628	15.6228	19.4107	19.8665	19.824	19.5661	19.6514	19.8133	19.3313	19.8
O14964	O14964;O14964-2;A0A7I2V2D8;A0A7I2V2R9;A0A7I2V307;A0A7I2V2K2;A0A7I2V2W5;A0A7I2V3I8;A0A7I2V3J3;A0A7I2V3F9;A0A7I2V4X6;A0A7I2V5A2;A0A7I2V5A3;A0A7I2V5D6;A0A7I2V611;A0A7I2V637	HGS_HUMAN	HGS	Hepatocyte growth factor-regulated tyrosine kinase substrate	NA	NA	NA	NA	NA	NA	NA	NA	11.7817	NA	12.3621	11.9505	12.2878	12.5979	12.0559	12.699	12.7583	12.6667	12.8623	12.7877	12.8397	12.7364	12.5681	12.9443
O14972	O14972;O14972-2	VP26C_HUMAN	VPS26C	Vacuolar protein sorting-associated protein 26C	NA	NA	NA	NA	NA	NA	NA	NA	NA	NA	NA	NA	NA	NA	NA	NA	11.7048	11.831	11.6093	11.5913	11.9259	11.8109	11.5129	11.5779
O14974-4	O14974-4	MYPT1_HUMAN	PPP1R12A	Isoform of O14974, Isoform 4 of Protein phosphatase 1 regulatory subunit 12A	NA	NA	NA	NA	NA	NA	NA	NA	NA	NA	NA	NA	NA	NA	NA	NA	12.577	12.8808	12.8648	12.9253	12.9681	12.5621	12.486	12.5362
O14974	O14974;O14974-2;O14974-3;O14974-4;O14974-5	MYPT1_HUMAN	PPP1R12A	Protein phosphatase 1 regulatory subunit 12A	NA	NA	NA	11.0723	14.4775	NA	11.5298	NA	13.5932	12.9296	12.5665	13.7863	12.9234	12.7493	13.1361	13.4778	15.7731	15.7654	15.7567	15.7297	15.8973	15.7867	15.7828	15.8278
O14975;O14975-2	O14975;G3V1R7;O14975-2	S27A2_HUMAN	SLC27A2	Long-chain fatty acid transport protein 2	18.8102	19.0968	18.8599	19.0871	18.5207	19.1385	19.0985	18.7418	17.9127	17.2962	17.3099	17.8482	17.7165	17.5895	17.832	17.8443	12.5709	12.7952	12.4164	12.6869	12.6024	12.7809	12.636	12.764
O14976	O14976;O14976-2	GAK_HUMAN	GAK	Cyclin-G-associated kinase	NA	NA	NA	NA	NA	NA	NA	NA	11.1514	NA	NA	NA	NA	NA	NA	12.4013	12.7005	12.8309	12.7866	12.746	12.9634	12.6748	12.4867	12.7517
O14977	O14977;A0A804HLH4;A0A804HKE3;A0A804HKI3	AZIN1_HUMAN	AZIN1	Antizyme inhibitor 1	NA	NA	NA	NA	NA	NA	NA	NA	13.4605	12.9152	NA	13.5243	NA	NA	13.08	NA	NA	NA	NA	NA	12.4473	NA	11.7261	12.3114
O14979;O14979-2;O14979-3	O14979;O14979-2;O14979-3;A0A087WUK2	HNRDL_HUMAN	HNRNPDL	Heterogeneous nuclear ribonucleoprotein D-like	NA	NA	NA	NA	NA	NA	NA	NA	13.1787	13.7026	11.312	11.9325	11.94	15.2111	11.3082	12.3093	14.3129	14.3457	14.2362	14.3343	14.0381	14.2152	14.3453	14.3091
O14980	O14980;C9JKM9;A0A7I2YQP1;A0A7I2YQV4;A0A7I2YQX3;A0A7I2V2C5;A0A7I2V2H0;A0A7I2V2S3;A0A7I2V2Y6;A0A7I2V3J1;A0A7I2V3N0;A0A7I2V3P3;A0A7I2V3W6;A0A7I2V461;A0A7I2V4A3	XPO1_HUMAN	XPO1	Exportin-1	NA	NA	NA	11.3888	9.96789	NA	NA	12.7767	9.50511	10.785	10.8202	10.5888	10.972	10.4112	NA	10.6359	13.1898	13.2167	13.1442	13.2215	13.3409	13.1672	13.2218	13.1762
O14986;O14986-2;O14986-3	O14986;O14986-2;O14986-3	PI51B_HUMAN	PIP5K1B	Phosphatidylinositol 4-phosphate 5-kinase type-1 beta	17.2987	17.0989	NA	NA	NA	NA	NA	NA	NA	NA	NA	NA	NA	NA	NA	NA	11.2256	10.3006	11.4872	11.6465	11.6096	11.3701	11.5612	11.3597
O15013;O15013-4;O15013-5;O15013-6;O15013-7	O15013;O15013-4;O15013-5;O15013-6;O15013-7	ARHGA_HUMAN	ARHGEF10	Rho guanine nucleotide exchange factor 10	NA	NA	NA	NA	12.2073	NA	NA	NA	NA	NA	NA	NA	NA	NA	NA	NA	12.4399	12.5059	12.6957	12.4783	12.708	12.5463	12.5363	12.6183
O15021;O15021-2;O15021-3;O15021-6	O15021;O15021-2;O15021-3;O15021-6	MAST4_HUMAN	MAST4	Microtubule-associated serine/threonine-protein kinase 4	NA	NA	12.8616	NA	11.2291	NA	NA	11.1289	NA	NA	NA	NA	NA	NA	NA	NA	10.2483	10.5461	10.4083	10.0946	9.91611	9.855	10.4472	10.3548
O15027;O15027-2;O15027-3;O15027-4;O15027-5	O15027;Q8N9G1;F1T0I1;O15027-2;O15027-3;O15027-4;O15027-5;A0A8I5KPG1	SC16A_HUMAN	SEC16A	Protein transport protein Sec16A	NA	NA	NA	NA	NA	NA	NA	NA	NA	NA	NA	NA	NA	NA	NA	NA	9.51878	10.2837	9.70935	9.57941	10.0235	9.80774	9.98774	10.2494
O15031	O15031	PLXB2_HUMAN	PLXNB2	Plexin-B2	12.9999	13.4814	13.893	13.997	13.4242	13.6053	13.9836	13.6266	NA	NA	12.3021	NA	12.2553	NA	NA	12.8465	13.7046	13.6934	13.6837	13.7441	13.822	13.7031	13.7728	13.8372
O15037	O15037;G3V3G3	KHNYN_HUMAN	KHNYN	Protein KHNYN	NA	NA	NA	NA	NA	NA	NA	NA	NA	NA	NA	NA	11.6909	NA	NA	NA	10.6789	10.8996	11.5318	11.0863	11.2358	11.1272	11.1169	11.0893
O15040;O15040-2	O15040;O15040-2	TCPR2_HUMAN	TECPR2	Tectonin beta-propeller repeat-containing protein 2	NA	NA	NA	NA	NA	NA	NA	NA	NA	NA	NA	NA	NA	NA	NA	NA	12.3756	12.3914	12.4469	12.5544	12.5987	12.6884	12.5798	12.4917
O15042;O15042-2	O15042;E7EW00;E7ET15;O15042-2	SR140_HUMAN	U2SURP	U2 snRNP-associated SURP motif-containing protein	NA	NA	NA	NA	NA	NA	NA	NA	NA	NA	NA	12.9235	NA	12.7503	NA	NA	12.8525	12.8141	NA	12.9118	13.5011	13.5071	12.9382	12.6281
O15061;O15061-2	O15061;O15061-2;H0YL34	SYNEM_HUMAN	SYNM	Synemin	NA	NA	13.5638	14.4735	13.1399	13.8985	14.624	13.9458	13.1806	13.5601	12.8775	13.9879	13.4212	12.5849	14.7013	NA	13.6255	13.1585	12.6934	13.0636	13.4255	13.9484	13.4045	13.1495
O15067	O15067	PUR4_HUMAN	PFAS	Phosphoribosylformylglycinamidine synthase	NA	NA	12.2862	NA	NA	NA	NA	NA	NA	NA	NA	NA	11.6749	14.4581	NA	NA	12.6688	12.9112	12.7835	12.7095	12.9643	12.8713	12.8671	12.8344
O15068;O15068-10;O15068-2;O15068-3;O15068-4;O15068-5;O15068-6;O15068-8;O15068-9	O15068;O15068-2;O15068-3;O15068-4;O15068-5;O15068-6;O15068-8;O15068-9;O15068-10	MCF2L_HUMAN	MCF2L	Guanine nucleotide exchange factor DBS	NA	NA	NA	NA	NA	NA	NA	NA	NA	NA	NA	NA	NA	NA	NA	NA	NA	NA	9.28189	NA	8.78625	NA	8.22287	9.41592
O15111	O15111	IKKA_HUMAN	CHUK	Inhibitor of nuclear factor kappa-B kinase subunit alpha	NA	NA	NA	NA	NA	NA	NA	NA	NA	NA	NA	NA	NA	NA	NA	NA	12.6778	12.8088	12.4997	12.6722	12.9178	12.6195	12.6448	12.6322
O15116	O15116;E5RJ47;E5RH18	LSM1_HUMAN	LSM1	U6 snRNA-associated Sm-like protein LSm1	NA	NA	NA	NA	NA	NA	NA	NA	12.2079	13.1112	NA	NA	NA	NA	NA	NA	11.7924	11.6276	11.4566	12.0313	11.5435	12.1485	12.1135	11.3972
O15117-2;O15117-3	O15117;O15117-2;O15117-3	FYB1_HUMAN	FYB1	Isoform of O15117, Isoform FYB-130 of FYN-binding protein 1	NA	12.3106	15.4016	NA	11.8847	NA	NA	15.6492	14.8031	14.4614	14.7793	15.2378	14.1018	14.8638	14.3964	15.0265	18.16	18.1842	18.2006	18.2906	18.3106	18.2187	18.1966	18.2252
O15118	O15118;O15118-2	NPC1_HUMAN	NPC1	NPC intracellular cholesterol transporter 1	NA	NA	NA	NA	NA	NA	NA	NA	NA	NA	NA	NA	NA	NA	NA	NA	NA	NA	9.29261	11.0758	NA	NA	NA	NA
O15126	O15126;O15126-2;A0A087WXB0	SCAM1_HUMAN	SCAMP1	Secretory carrier-associated membrane protein 1	NA	NA	NA	NA	NA	NA	NA	NA	NA	NA	NA	NA	NA	NA	NA	NA	10.6	10.7685	10.3929	10.4107	11.0145	10.278	10.6897	10.7053
O15127	O15127;H3BN93	SCAM2_HUMAN	SCAMP2	Secretory carrier-associated membrane protein 2	NA	NA	NA	NA	NA	NA	NA	NA	NA	NA	NA	NA	NA	10.3292	NA	10.0972	12.8189	13.0259	12.9762	12.9198	13.1928	13.0129	12.9744	12.9769
O15143	O15143;F8VXW2;C9K057;A0A1W2PNV4	ARC1B_HUMAN	ARPC1B	Actin-related protein 2/3 complex subunit 1B	13.5061	14.8092	14.3495	14.734	14.6588	14.9234	14.3133	14.5234	13.6273	13.6677	13.2772	14.1925	13.9426	13.7648	13.6151	14.1726	17.7922	17.7946	17.7828	17.7804	17.8261	17.617	17.6699	17.84
O15144	O15144	ARPC2_HUMAN	ARPC2	Actin-related protein 2/3 complex subunit 2	15.0058	14.0602	14.4444	14.2224	14.396	14.4259	15.3273	14.9126	13.7813	13.9514	13.328	13.8855	13.4879	13.2581	13.523	13.7112	15.9724	16.0522	15.8427	15.9617	15.925	15.9092	15.9517	16.0513
O15145	O15145	ARPC3_HUMAN	ARPC3	Actin-related protein 2/3 complex subunit 3	14.0551	14.411	14.3742	14.1607	14.2393	14.9429	14.2943	14.1492	13.4244	14.1142	13.991	14.3734	14.115	14.1271	13.5485	14.6955	16.4414	16.5086	16.4188	16.4498	16.5246	16.49	16.407	16.296
O15155	O15155;C9JTT8;O15155-2;Q68DU7;A0A3B3IU16	BET1_HUMAN	BET1	BET1 homolog	NA	NA	NA	NA	NA	NA	NA	NA	NA	NA	NA	NA	NA	NA	NA	NA	NA	11.1782	10.3817	10.5623	11.0879	10.96	10.9688	10.7408
O15160;O15160-2	O15160;A0A2R8Y8D6;O15160-2;A0A2R8Y5D3;E7EQB9;A0A2R8YEY5;A0A2R8YEZ4	RPAC1_HUMAN	POLR1C	DNA-directed RNA polymerases I and III subunit RPAC1	NA	NA	NA	NA	NA	NA	NA	NA	NA	NA	NA	NA	NA	NA	NA	NA	10.4371	9.83455	NA	9.26602	9.79206	10.8441	10.5805	10.5656
O15162;O15162-2	O15162;C9J7K9;O15162-2	PLS1_HUMAN	PLSCR1	Phospholipid scramblase 1	NA	NA	NA	NA	NA	NA	NA	NA	NA	NA	NA	NA	NA	NA	NA	NA	12.4581	12.2639	12.2773	12.0862	12.0029	12.202	12.0742	11.9985
O15169;O15169-2	O15169;O15169-2	AXIN1_HUMAN	AXIN1	Axin-1	NA	NA	NA	NA	NA	NA	NA	NA	NA	NA	NA	NA	NA	NA	NA	NA	11.6459	11.4231	11.4918	11.7251	11.9664	11.862	11.9344	11.6525
O15173;O15173-2	O15173;U3KPU8;U3KQM0;O15173-2	PGRC2_HUMAN	PGRMC2	Membrane-associated progesterone receptor component 2	NA	NA	NA	NA	NA	NA	NA	NA	NA	NA	NA	NA	NA	NA	NA	NA	11.4788	11.3011	10.6903	11.6399	11.8054	11.5687	11.811	11.198
O15182	O15182;E5RJF8;E5RK82;E5RH67;E5RFM2	CETN3_HUMAN	CETN3	Centrin-3	NA	NA	NA	NA	NA	NA	NA	NA	NA	NA	NA	NA	NA	NA	NA	NA	11.5238	11.3393	11.1864	11.8346	12.1454	12.1094	11.8581	NA
O15194;O15194-2	O15194;O15194-2	CTDSL_HUMAN	CTDSPL	CTD small phosphatase-like protein	NA	NA	NA	NA	NA	NA	NA	NA	NA	NA	NA	NA	NA	NA	NA	NA	13.5142	13.5429	13.5428	13.5685	13.4155	13.5234	13.5343	13.3774
O15204	O15204;O15204-2	ADEC1_HUMAN	ADAMDEC1	ADAM DEC1	16.5945	17.328	16.7178	16.7252	16.4467	16.7126	16.8333	16.965	16.3235	15.8871	15.7414	15.9819	15.924	16.1896	15.7448	16.3704	16.3597	16.5083	16.2652	16.2172	16.3865	16.2136	16.3218	16.2742
O15211	O15211	RGL2_HUMAN	RGL2	Ral guanine nucleotide dissociation stimulator-like 2	NA	NA	NA	NA	NA	NA	NA	NA	9.54699	NA	NA	9.68747	NA	NA	NA	NA	11.3489	11.4415	11.2611	11.2156	11.1734	11.4525	11.0596	11.3331
O15212	O15212	PFD6_HUMAN	PFDN6	Prefoldin subunit 6	NA	NA	NA	NA	NA	NA	NA	NA	11.5358	11.9481	10.9456	11.1434	11.5418	11.139	10.8709	11.3218	12.7767	12.7121	12.7709	12.7579	12.7821	12.7999	12.5183	12.6682
O15228;O15228-2	O15228;O15228-2	GNPAT_HUMAN	GNPAT	Dihydroxyacetone phosphate acyltransferase	NA	NA	NA	NA	NA	NA	NA	NA	NA	NA	NA	NA	NA	NA	NA	NA	11.0717	11.299	10.8801	11.0372	11.5259	11.7909	11.1459	11.3081
O15230	O15230	LAMA5_HUMAN	LAMA5	Laminin subunit alpha-5	NA	NA	NA	NA	17.1226	NA	NA	NA	NA	NA	NA	NA	NA	NA	NA	NA	13.7441	13.768	13.769	13.7197	13.8979	13.7475	13.6255	13.6411
O15231;O15231-3	O15231;O15231-2;O15231-3;O15231-4;O15231-5;O15231-6;O15231-7;O15231-8;O15231-9;A0A8Q3WKR1	ZN185_HUMAN	ZNF185	Zinc finger protein 185	NA	NA	NA	NA	NA	NA	NA	NA	NA	NA	NA	NA	NA	NA	10.0759	11.7457	12.9199	12.9752	13.0555	13.2073	13.0821	13.1586	13.0992	13.1114
O15234	O15234	CASC3_HUMAN	CASC3	Protein CASC3	NA	NA	NA	NA	NA	NA	NA	NA	NA	NA	NA	NA	NA	NA	NA	NA	10.1368	10.0695	10.357	10.324	10.5147	9.97638	10.2242	10.3949
O15240	O15240	VGF_HUMAN	VGF	Neurosecretory protein VGF	NA	NA	NA	NA	NA	NA	NA	NA	11.348	12.3786	12.3596	NA	11.8249	NA	NA	NA	13.1148	12.9321	12.8475	12.9498	13.1345	13.1181	13.0433	12.9818
O15243	O15243;A0A3B3ISI6;A0A087X0N2	OBRG_HUMAN	LEPROT	Leptin receptor gene-related protein	NA	NA	NA	NA	NA	NA	NA	NA	NA	NA	NA	NA	NA	NA	NA	NA	9.57661	9.76647	9.3289	9.60984	9.53958	9.73131	9.52721	9.87352
O15247	O15247	CLIC2_HUMAN	CLIC2	Chloride intracellular channel protein 2	NA	NA	NA	NA	NA	NA	NA	NA	NA	NA	NA	NA	NA	NA	NA	NA	10.0252	9.86741	10.3841	10.0709	9.66379	10.03	10.5725	10.0757
O15254;O15254-2	O15254;O15254-2	ACOX3_HUMAN	ACOX3	Peroxisomal acyl-coenzyme A oxidase 3	NA	NA	NA	NA	NA	NA	NA	NA	NA	NA	NA	NA	NA	NA	NA	NA	9.21468	NA	9.50164	9.44313	8.79635	9.07817	9.55788	9.5543
O15258	O15258;Q5T091	RER1_HUMAN	RER1	Protein RER1	NA	NA	NA	NA	NA	NA	NA	NA	NA	NA	NA	NA	NA	NA	NA	NA	11.185	10.0041	9.99817	11.2296	10.3479	11.3927	11.0616	10.7858
O15259;O15259-2;O15259-3;O15259-4	O15259;O15259-2;O15259-3;O15259-4;A0A6Q8PHD4;C9JNM7	NPHP1_HUMAN	NPHP1	Nephrocystin-1	NA	NA	NA	NA	NA	NA	NA	NA	NA	NA	NA	NA	NA	NA	NA	7.93986	9.57538	8.82789	10.0281	9.75969	9.27499	9.30984	8.88171	9.59421
O15260;O15260-2	O15260;O15260-2;B7Z1G8;Q5T8U5	SURF4_HUMAN	SURF4	Surfeit locus protein 4	NA	NA	NA	NA	NA	NA	NA	NA	NA	NA	NA	NA	NA	NA	NA	NA	11.2831	11.6799	11.3632	11.5192	12.2601	11.2421	11.669	11.2968
O15269	O15269;A0A8I5QKQ8	SPTC1_HUMAN	SPTLC1	Serine palmitoyltransferase 1	NA	NA	NA	NA	NA	NA	NA	NA	NA	NA	NA	NA	NA	NA	NA	NA	11.321	11.3955	11.3858	11.4542	11.6669	11.2401	11.2585	11.3166
O15270	O15270	SPTC2_HUMAN	SPTLC2	Serine palmitoyltransferase 2	NA	NA	NA	NA	NA	NA	NA	NA	NA	NA	NA	NA	NA	NA	NA	NA	NA	NA	NA	10.4116	10.8758	10.3547	11.0427	10.8983
O15305	O15305;H3BV55;O15305-2;A0A804HKA7	PMM2_HUMAN	PMM2	Phosphomannomutase 2	NA	NA	NA	NA	NA	NA	NA	NA	13.0506	12.6829	12.6768	12.8106	12.9533	12.6804	12.7722	13.1911	14.8788	14.803	14.6744	14.7675	14.5675	14.8309	14.8455	14.7101
O15321;O15321-2	O15321;E9PMQ9;E9PJM1;O15321-2;E9PSI1	TM9S1_HUMAN	TM9SF1	Transmembrane 9 superfamily member 1	15.2636	15.083	15.0992	NA	NA	14.8015	14.6635	14.9909	NA	NA	NA	11.6101	NA	NA	NA	NA	NA	NA	NA	NA	NA	NA	NA	NA
O15327	O15327	INP4B_HUMAN	INPP4B	Inositol polyphosphate 4-phosphatase type II	NA	NA	NA	NA	NA	NA	NA	NA	10.6671	11.5903	12.2703	12.0232	11.2841	11.1063	10.8486	11.6417	12.8207	12.9137	12.9089	13.0454	13.0454	12.93	12.8835	12.8599
O15335	O15335	CHAD_HUMAN	CHAD	Chondroadherin	NA	NA	14.0172	NA	14.6184	NA	NA	11.5994	14.5845	14.5265	14.3487	14.7302	13.7752	14.2662	14.4219	14.9855	17.259	17.2113	17.1732	17.2669	17.2728	17.3647	17.324	17.3893
O15347	O15347	HMGB3_HUMAN	HMGB3	High mobility group protein B3	NA	NA	NA	NA	NA	NA	NA	NA	NA	NA	NA	NA	NA	NA	NA	NA	10.6902	10.7944	10.6258	10.3485	10.4946	10.6264	10.1381	10.5863
O15355	O15355	PPM1G_HUMAN	PPM1G	Protein phosphatase 1G	NA	NA	NA	NA	NA	NA	NA	NA	NA	NA	NA	NA	NA	NA	NA	NA	11.116	11.4266	11.4627	11.2692	11.5821	11.56	11.1961	11.3578
O15357	O15357	SHIP2_HUMAN	INPPL1	Phosphatidylinositol 3,4,5-trisphosphate 5-phosphatase 2	NA	NA	NA	NA	NA	NA	NA	NA	10.0241	NA	11.4208	NA	11.405	11.102	11.0592	10.8314	14.0386	14.0639	14.0555	14.0612	14.0622	14.0905	14.1301	14.103
O15371;O15371-2;O15371-3	O15371;O15371-3;O15371-2	EIF3D_HUMAN	EIF3D	Eukaryotic translation initiation factor 3 subunit D	NA	NA	NA	NA	NA	NA	NA	NA	11.3105	11.954	NA	12.6715	12.0621	11.8459	11.5894	12.1947	16.0676	16.1416	16.179	16.026	16.1564	16.0811	16.2062	16.2184
O15372	O15372;B3KS98	EIF3H_HUMAN	EIF3H	Eukaryotic translation initiation factor 3 subunit H	NA	NA	NA	NA	NA	NA	NA	NA	12.7223	11.2454	NA	12.6364	12.6337	12.5355	13.6852	13.6165	14.7264	14.7217	14.6639	14.7387	14.7499	14.5607	14.6374	14.6846
P25490	O15391;P25490	TYY1_HUMAN	YY1	Transcriptional repressor protein YY1	NA	NA	NA	NA	NA	NA	NA	NA	NA	NA	NA	NA	NA	NA	NA	NA	10.8314	11.0612	11.0125	10.9011	11.2191	10.9694	11.1259	10.7291
O15394	O15394;O15394-2	NCAM2_HUMAN	NCAM2	Neural cell adhesion molecule 2	12.4013	13.1362	12.8465	13.4593	12.6385	13.2963	13.2889	12.9748	NA	NA	NA	NA	NA	NA	NA	NA	NA	NA	NA	NA	NA	9.90814	NA	NA
O15397	O15397;O15397-2	IPO8_HUMAN	IPO8	Importin-8	NA	NA	NA	NA	NA	NA	NA	NA	NA	NA	NA	NA	NA	NA	NA	NA	12.1948	12.2744	12.189	12.1262	12.232	12.1903	12.2152	12.2885
O15400;O15400-2	O15400;O15400-2	STX7_HUMAN	STX7	Syntaxin-7	NA	12.7786	12.6308	NA	NA	NA	12.8226	12.4936	13.7262	13.8254	13.5076	13.724	13.566	14.0179	14.0756	14.0778	14.1469	14.0255	14.0747	14.2379	14.204	14.2133	14.1785	14.2082
O15417	O15417;O15417-2;H9KVB4	TNC18_HUMAN	TNRC18	Trinucleotide repeat-containing gene 18 protein	NA	12.1437	12.1257	NA	NA	NA	NA	11.9436	NA	NA	NA	NA	NA	NA	NA	NA	10.2503	10.4106	10.6906	10.3388	10.2707	10.8928	10.3647	10.278
O15427	O15427;J3KTM6;J3QQS9;J3QQV2	MOT4_HUMAN	SLC16A3	Monocarboxylate transporter 4	NA	NA	NA	NA	NA	NA	NA	NA	NA	NA	NA	NA	NA	NA	NA	11.1509	13.7289	13.7643	13.8169	13.6778	13.8498	13.6822	13.6245	13.6981
O15431	O15431	COPT1_HUMAN	SLC31A1	High affinity copper uptake protein 1	NA	NA	NA	NA	NA	NA	NA	NA	NA	NA	NA	NA	NA	NA	NA	NA	11.6454	11.5737	11.5667	11.8289	11.4781	11.8072	11.4359	11.5229
O15438;O15438-4	O15438;O15438-2;O15438-4	MRP3_HUMAN	ABCC3	ATP-binding cassette sub-family C member 3	NA	NA	NA	NA	NA	NA	NA	NA	NA	NA	NA	NA	NA	NA	NA	NA	10.941	11.0945	10.9214	11.093	11.3673	11.1388	11.3776	11.0671
O15439;O15439-2	O15439;A0A2R8Y6V8;O15439-2;O15439-3;O15439-4	MRP4_HUMAN	ABCC4	ATP-binding cassette sub-family C member 4	NA	NA	NA	NA	NA	NA	NA	NA	NA	NA	NA	NA	NA	NA	NA	NA	12.8085	12.7657	12.7502	12.9253	13.1373	12.9319	12.9975	12.8772
O15467	O15467	CCL16_HUMAN	CCL16	C-C motif chemokine 16	NA	NA	NA	13.4363	NA	NA	NA	NA	14.0378	14.7775	14.7758	14.1953	13.3826	14.3046	14.144	14.0253	15.3398	15.4829	15.5676	15.4357	15.6326	15.4531	15.4994	15.35
O15484	O15484;E7EV01	CAN5_HUMAN	CAPN5	Calpain-5	NA	NA	NA	NA	NA	NA	NA	NA	NA	NA	NA	NA	NA	NA	NA	NA	11.14	11.3032	10.8398	11.306	11.4863	11.7982	11.6893	11.4269
O15498	O15498;O15498-2;A0A7I2V3A1;A0A7I2V3V7;A0A7I2V4L6	YKT6_HUMAN	YKT6	Synaptobrevin homolog YKT6	15.4867	NA	16.0206	13.7102	15.2966	15.315	15.8072	15.8251	14.5706	14.7716	15.2774	14.8494	14.9659	14.272	16.2682	14.9079	14.6338	14.8839	14.2438	14.5558	14.7799	14.1029	14.3415	14.5422
O15511	O15511;O15511-2;B1ALC0	ARPC5_HUMAN	ARPC5	Actin-related protein 2/3 complex subunit 5	13.8558	13.8251	13.7467	13.5948	14.3035	13.6603	13.8214	14.4178	13.3248	14.0287	13.4427	13.937	13.6684	13.8735	13.9215	14.3655	16.5342	16.4583	16.4304	16.4945	16.5218	16.5785	16.375	16.4359
O15523;O15523-2	O15523;O15523-2	DDX3Y_HUMAN	DDX3Y	ATP-dependent RNA helicase DDX3Y	NA	NA	NA	NA	NA	NA	NA	NA	NA	NA	NA	NA	NA	NA	NA	9.58852	14.132	14.1301	14.1567	14.0857	14.0583	14.0898	14.1015	14.1793
O15530;O15530-3	O15530;O15530-2;O15530-3;O15530-4;E9PER6	PDPK1_HUMAN	PDPK1	3-phosphoinositide-dependent protein kinase 1	NA	NA	NA	NA	NA	NA	NA	NA	NA	11.1704	11.5778	11.1368	11.5045	10.7899	11.6878	NA	11.6602	11.7268	11.6186	11.574	11.8066	11.5968	11.5783	11.8534
O15533;O15533-2	O15533;Q6P1N7;A2AB90;A0A0A0MSV9;O15533-2;A0A0G2JKZ1;A0A0G2JH37	TPSN_HUMAN	TAPBP	Tapasin	NA	NA	NA	11.529	NA	NA	NA	NA	NA	NA	NA	NA	NA	NA	NA	NA	12.4913	13.4142	12.6188	13.0275	13.3731	13.1334	13.1811	13.1664
O15534	O15534;J3KRL7	PER1_HUMAN	PER1	Period circadian protein homolog 1	NA	NA	NA	NA	NA	NA	NA	NA	13.378	13.6284	13.5876	13.5947	12.2621	14.005	13.8539	13.5778	12.7627	12.6115	12.5603	12.9561	12.3652	12.747	12.8589	12.6696
O43143	O43143	DHX15_HUMAN	DHX15	ATP-dependent RNA helicase DHX15	NA	NA	NA	NA	NA	NA	NA	NA	NA	NA	11.2125	NA	NA	NA	NA	NA	10.8703	10.9343	11.3069	10.9832	11.2933	11.1781	10.9503	11.4582
O43147;O43147-2	O43147;O43147-2	SGSM2_HUMAN	SGSM2	Small G protein signaling modulator 2	NA	NA	NA	NA	NA	NA	NA	NA	14.1985	14.4329	NA	13.9431	14.1993	14.3692	14.2308	14.278	12.277	12.26	12.3192	12.2342	11.8742	12.2863	12.3206	12.3761
O43149	O43149;O43149-2	ZZEF1_HUMAN	ZZEF1	Zinc finger ZZ-type and EF-hand domain-containing protein 1	NA	NA	NA	NA	11.0505	NA	NA	NA	NA	NA	NA	NA	NA	NA	NA	11.1718	13.7744	13.8434	13.801	13.7811	13.922	13.8287	13.8461	13.8423
O43150	O43150;O43150-2	ASAP2_HUMAN	ASAP2	Arf-GAP with SH3 domain, ANK repeat and PH domain-containing protein 2	NA	NA	NA	NA	NA	NA	11.9632	NA	13.7755	13.8486	13.7185	14.158	13.7819	14.073	14.0395	14.0178	15.3385	15.3619	15.3755	15.2713	15.4793	15.2314	15.2241	15.2481
O43157	O43157;O43157-2;O43157-3	PLXB1_HUMAN	PLXNB1	Plexin-B1	12.6072	12.004	13.8371	13.5624	13.7082	12.9704	13.2928	13.5848	NA	NA	NA	NA	NA	NA	NA	NA	12.7058	12.6484	12.7584	12.8824	12.7122	12.6351	12.6477	12.6456
O43169	O43169;A0A8I5QKN7;D6RFH4;A0A8I5KSY3;A0A8I5KSY8;A0A8I5KVH4;A0A8I5KYK4;J3QR91	CYB5B_HUMAN	CYB5B	Cytochrome b5 type B	NA	NA	NA	NA	NA	NA	NA	NA	NA	NA	NA	NA	NA	NA	NA	NA	11.8065	12.2648	11.6537	12.3249	12.3266	12.4317	12.349	12.1746
O43175	O43175;A0A286YF22;A0A286YER3;A0A286YFK5;A0A286YFL2;A0A286YFB2;A0A286YFA2;A0A286YFF3;A0A286YFC8;A0A2C9F2M7	SERA_HUMAN	PHGDH	D-3-phosphoglycerate dehydrogenase	9.97215	11.8235	12.2991	12.2268	12.5831	12.053	NA	12.1548	12.3033	12.6622	12.421	12.7002	13.2452	12.7148	13.0482	12.7374	13.8665	13.9074	13.836	13.9277	14.0345	13.9113	13.801	13.6271
O43181	O43181	NDUS4_HUMAN	NDUFS4	NADH dehydrogenase [ubiquinone] iron-sulfur protein 4, mitochondrial	NA	NA	NA	NA	NA	NA	NA	NA	NA	NA	NA	NA	NA	NA	NA	NA	10.9627	11.5415	11.0334	11.0941	11.9122	11.4737	11.3484	11.2654
O43182	O43182;O43182-4	RHG06_HUMAN	ARHGAP6	Rho GTPase-activating protein 6	14.9988	11.8767	11.6724	11.9139	11.857	NA	13.6646	NA	14.255	13.9456	14.1489	14.5417	14.1309	14.2885	14.3887	14.8452	17.7962	17.7754	17.8218	17.8641	17.9047	17.917	17.8542	17.7492
O43189	O43189;O43189-2;E9PQZ5;E9PQT8;A0A140TA01;A0A087WVG4	PHF1_HUMAN	PHF1	PHD finger protein 1	NA	NA	NA	NA	NA	NA	NA	NA	12.1629	13.6026	14.733	16.5343	NA	13.2081	12.5481	16.5499	11.1018	10.6541	10.705	10.9608	11.1704	10.9827	10.8293	11.1622
O43236-7	O43236;J3KSZ7;O43236-2;O43236-3;O43236-4;O43236-5;O43236-7;J3QRT6	SEPT4_HUMAN	SEPTIN4	Isoform of O43236, Isoform 7 of Septin-4	9.84821	NA	NA	NA	9.75836	NA	NA	NA	13.2138	13.0084	13.2559	13.4232	13.944	13.2215	13.2963	12.5587	15.2592	14.8972	14.9929	15.4465	14.8336	15.2176	15.1747	15.3685
O43237	O43237;O43237-2;B4E2E0	DC1L2_HUMAN	DYNC1LI2	Cytoplasmic dynein 1 light intermediate chain 2	NA	NA	NA	NA	NA	NA	NA	NA	NA	NA	NA	NA	NA	NA	NA	11.9152	12.1177	12.1701	11.8171	12.0982	12.393	12.0722	12.0419	11.8941
O43242	O43242;O43242-2	PSMD3_HUMAN	PSMD3	26S proteasome non-ATPase regulatory subunit 3	NA	NA	NA	11.3592	NA	10.5827	12.0323	NA	NA	12.5247	NA	NA	NA	10.6647	11.2094	11.2187	13.1559	13.0613	13.2373	13.0532	13.2721	13.205	13.0153	13.129
O43252	O43252	PAPS1_HUMAN	PAPSS1	Bifunctional 3'-phosphoadenosine 5'-phosphosulfate synthase 1	NA	NA	NA	NA	NA	NA	NA	NA	NA	NA	NA	NA	NA	NA	NA	NA	12.1758	12.4296	12.3172	12.4041	12.4243	12.3539	12.2943	12.3132
O43264;O43264-2	O43264;O43264-2	ZW10_HUMAN	ZW10	Centromere/kinetochore protein zw10 homolog	NA	NA	NA	NA	NA	NA	NA	NA	NA	NA	NA	NA	NA	NA	NA	NA	10.4752	11.3335	10.9574	10.8561	11.3367	10.8763	10.9506	10.9905
O43286	O43286	B4GT5_HUMAN	B4GALT5	Beta-1,4-galactosyltransferase 5	NA	NA	NA	NA	NA	NA	12.6711	NA	NA	NA	NA	NA	NA	NA	13.6757	NA	12.1537	NA	11.5381	12.7033	NA	13.0276	13.0163	NA
O43291;O43291-2	O43291;O43291-2;K7EM91	SPIT2_HUMAN	SPINT2	Kunitz-type protease inhibitor 2	NA	NA	NA	NA	NA	NA	NA	NA	NA	NA	NA	NA	NA	NA	NA	NA	10.8291	10.5011	10.1722	10.9681	10.1923	10.6236	10.606	10.8036
O43293;O43293-2	O43293;O43293-2	DAPK3_HUMAN	DAPK3	Death-associated protein kinase 3	NA	NA	NA	NA	NA	NA	NA	NA	NA	NA	NA	NA	NA	NA	NA	NA	10.9952	10.8021	10.795	11.1961	11.0338	10.8468	10.5715	11.0513
O43294;O43294-2	O43294;O43294-2	TGFI1_HUMAN	TGFB1I1	Transforming growth factor beta-1-induced transcript 1 protein	NA	11.6814	12.506	NA	NA	12.0772	NA	11.5783	14.1402	13.9517	13.8813	14.1797	13.8892	13.4185	14.1147	14.5447	16.2182	16.2386	16.3705	16.3015	16.3882	16.3851	16.382	16.343
O43304	O43304	S14L5_HUMAN	SEC14L5	SEC14-like protein 5	NA	NA	NA	NA	NA	NA	NA	NA	NA	10.8626	NA	NA	NA	NA	NA	NA	12.6253	12.6815	12.7536	12.6988	12.8859	12.7282	12.8138	12.7738
O43306;O43306-2	O43306;O43306-2	ADCY6_HUMAN	ADCY6	Adenylate cyclase type 6	NA	NA	NA	NA	NA	NA	NA	NA	NA	12.0194	NA	16.0505	NA	NA	NA	NA	13.7852	13.7853	13.6503	13.8209	13.8552	13.9334	13.8605	13.9158
Q9NR80;Q9NR80-3	O43307;Q9NR80;Q96N96;Q9NR80-3;Q9NR80-4;E7EV07;A0A1B0GVC4;A0A1B0GV82;A0A1B0GV84;A0A1B0GWI5;A0A1B0GVV2;A0A5F9ZI31;A0A5F9ZGZ3;A0A5F9ZHY9;A0A0A6YYB3;A0A0A6YYF8;E9PFR9;O43307-2;O43307-3;B1AMR3;B1AMR4;A0A087X0P1;Q96N96-2;Q96N96-3;Q96N96-4;Q96N96-5;Q96N96-6;A0A0A0MRY4	ARHG4_HUMAN	ARHGEF4	Rho guanine nucleotide exchange factor 4	NA	NA	NA	NA	NA	NA	NA	NA	NA	NA	NA	NA	NA	NA	NA	NA	9.63426	8.98987	9.19223	9.10236	9.43242	9.33169	8.51007	NA
O43310	O43310;O43310-2	CTIF_HUMAN	CTIF	CBP80/20-dependent translation initiation factor	NA	NA	NA	NA	NA	NA	NA	NA	NA	NA	NA	11.0868	NA	NA	NA	NA	12.7379	13.0341	12.8232	12.7826	12.6967	13.012	13.0225	12.7072
O43312;O43312-4	O43312;E7EWW5;O43312-4;O43312-5	MTSS1_HUMAN	MTSS1	Protein MTSS 1	NA	NA	NA	NA	NA	NA	NA	NA	14.3826	13.7213	14.423	13.8898	14.5269	13.3271	14.3911	14.1008	15.6938	15.6228	15.7086	15.6489	15.6268	15.6153	15.5685	15.6356
O43314;O43314-2	O43314;Q6PFW1;Q6PFW1-2;Q6PFW1-3;Q6PFW1-4;Q6PFW1-5;Q6PFW1-6;Q6PFW1-7;F8W9A8;B7WPL9;O43314-2;A0A087WZV0;A0A8J8ZH50	VIP2_HUMAN	PPIP5K2	Inositol hexakisphosphate and diphosphoinositol-pentakisphosphate kinase 2	NA	NA	NA	NA	NA	NA	NA	NA	12.2356	12.0494	12.4214	14.1693	11.8874	12.4255	12.3612	12.3975	14.3034	14.4569	14.4409	14.4097	14.4355	14.4479	14.3377	14.3037
O43318;O43318-2	O43318;O43318-2;Q9UG54	M3K7_HUMAN	MAP3K7	Mitogen-activated protein kinase kinase kinase 7	NA	NA	NA	NA	NA	NA	NA	NA	NA	NA	NA	NA	NA	NA	NA	13.4697	12.3762	12.4346	12.1382	12.2204	12.2408	12.5232	12.5647	12.6852
O43324	O43324;O43324-2;D6RBD7;C9J1V9	MCA3_HUMAN	EEF1E1	Eukaryotic translation elongation factor 1 epsilon-1	NA	NA	11.0425	NA	NA	NA	NA	NA	10.9266	NA	10.8972	11.4315	12.5253	12.7179	10.4078	12.5065	13.1775	13.1549	13.0891	13.0018	13.0134	13.2073	13.0718	13.2899
O43390	O43390;B4DT28;O43390-3	HNRPR_HUMAN	HNRNPR	Heterogeneous nuclear ribonucleoprotein R	NA	NA	12.75	NA	NA	NA	NA	NA	NA	12.6573	11.8816	NA	11.8305	NA	NA	NA	14.2718	14.3328	14.3291	14.2257	14.3619	14.2611	14.1924	14.3997
O43396	O43396	TXNL1_HUMAN	TXNL1	Thioredoxin-like protein 1	15.9735	NA	NA	NA	NA	NA	NA	NA	12.6528	12.3618	12.6423	12.9119	12.115	12.3441	12.4731	13.1428	15.1974	15.2663	15.2121	15.4098	15.2941	15.4121	15.2996	15.3181
O43399-6	O43399-2;O43399-3;O43399-4;O43399-6	TPD54_HUMAN	TPD52L2	Isoform of O43399, Isoform 6 of Tumor protein D54	NA	NA	NA	NA	NA	NA	NA	NA	10.9515	10.2899	NA	NA	NA	10.3778	NA	NA	11.0854	11.1487	11.9413	10.8274	11.3888	10.8917	11.1432	12.3997
O43399;O43399-5;O43399-7	O43399;O43399-2;O43399-3;O43399-4;O43399-5;O43399-6;O43399-7;A0A087WZ51	TPD54_HUMAN	TPD52L2	Tumor protein D54	12.3329	NA	NA	11.3178	10.5759	NA	NA	10.9067	14.0119	13.7896	13.5353	13.7252	14.0006	13.9668	13.8676	13.7504	13.5211	13.4187	13.3286	13.6082	13.5067	13.5907	13.3405	13.4209
O43405	O43405;A0A2R8Y3T0;A0A2U3TZE7;G3V4C4;O43405-2	COCH_HUMAN	COCH	Cochlin	NA	13.5336	NA	13.0599	NA	NA	NA	NA	11.8303	11.8326	NA	12.1558	11.2647	NA	11.4266	13.2683	12.7051	12.242	12.6807	12.7545	12.4267	12.7514	12.6564	12.789
O43414	O43414;A0A3B3ISV9;O43414-3;O43414-2	ERI3_HUMAN	ERI3	ERI1 exoribonuclease 3	11.9248	NA	NA	NA	NA	NA	NA	NA	NA	NA	NA	NA	NA	NA	NA	NA	11.58	11.6187	11.4076	11.4411	11.6012	11.4971	11.4829	11.4307
O43426	O43426;J3KPK1;J3KQV8;O43426-2;O43426-4;C9JFZ1;A0A0D9SGJ6	SYNJ1_HUMAN	SYNJ1	Synaptojanin-1	NA	NA	NA	NA	NA	NA	NA	NA	11.8026	NA	NA	NA	NA	NA	12.1389	12.4268	12.8923	12.7227	12.6392	13.0147	12.9656	12.9092	12.6202	12.9597
O43427;O43427-2	O43427;O43427-2;E9PSD3;E9PJW6	FIBP_HUMAN	FIBP	Acidic fibroblast growth factor intracellular-binding protein	NA	NA	NA	NA	NA	NA	NA	13.9207	NA	NA	NA	NA	10.7841	NA	NA	NA	13.3306	13.3233	13.2482	13.3345	13.1955	13.2422	13.4168	13.3805
O43432;O43432-3	O43432;A0A8I5QJH9;A0A0U1RQK7;A0A8J9G7U8;O43432-3;O43432-4;A0A0A0MSA7;A0A804HJV5;A0A8I5KT99;A0A8I5KV92	IF4G3_HUMAN	EIF4G3	Eukaryotic translation initiation factor 4 gamma 3	NA	NA	NA	NA	NA	NA	NA	NA	10.997	11.7271	10.5405	NA	NA	11.812	11.6045	13.4857	14.8716	14.9036	14.8551	14.7731	15.06	15.0031	14.8611	14.9899
O43447	O43447;C9JQD4;O43447-2	PPIH_HUMAN	PPIH	Peptidyl-prolyl cis-trans isomerase H	NA	NA	NA	NA	NA	NA	NA	NA	NA	NA	NA	NA	NA	NA	NA	NA	11.7872	11.9791	11.9356	11.7663	11.8658	12.0322	11.7679	11.7925
O43488	O43488	ARK72_HUMAN	AKR7A2	Aflatoxin B1 aldehyde reductase member 2	13.1072	13.7656	14.1203	13.1593	12.5966	13.2486	14.0019	13.4587	14.8339	14.4631	14.3335	14.1732	14.0088	14.5854	14.291	14.5026	15.6741	15.7042	15.7241	15.5274	15.6522	15.6221	15.6199	15.6868
O43491-4	O43491;O43491-2;O43491-3;O43491-4;E9PK52;E9PHY5;E9PII3	E41L2_HUMAN	EPB41L2	Isoform of O43491, Isoform 4 of Band 4.1-like protein 2	NA	NA	NA	NA	NA	NA	NA	16.0364	NA	NA	NA	NA	NA	NA	NA	NA	14.9234	14.7582	14.8139	14.6975	14.8803	14.7532	14.9438	15.0168
O43491	O43491;Q6R5J7;E9PHY5	E41L2_HUMAN	EPB41L2	Band 4.1-like protein 2	NA	NA	NA	NA	NA	NA	NA	NA	NA	NA	NA	NA	NA	NA	NA	NA	10.6855	10.7538	10.8768	10.193	NA	10.9271	10.8148	11.1124
O43493;O43493-3;O43493-5;O43493-7	O43493;A0A5F9UY30;O43493-3;O43493-4;O43493-5;O43493-7	TGON2_HUMAN	TGOLN2	Trans-Golgi network integral membrane protein 2	12.6854	13.5169	13.1213	13.2203	12.5884	13.4195	13.0822	13.5274	14.8186	14.7707	14.508	14.3568	14.3997	14.6838	14.5407	14.5057	12.3966	12.6355	12.5829	12.6929	13.0033	12.5234	12.5642	12.4768
O43504	O43504;A0A0C4DGV4;R4GMU8;E9PLX3	LTOR5_HUMAN	LAMTOR5	Ragulator complex protein LAMTOR5	NA	NA	NA	NA	NA	NA	NA	NA	NA	NA	NA	NA	NA	NA	NA	NA	12.7302	12.4234	12.1644	12.4585	12.5462	12.5397	11.8876	12.1105
O43505	O43505	B4GA1_HUMAN	B4GAT1	Beta-1,4-glucuronyltransferase 1	14.5769	13.402	13.7163	13.3474	12.9061	13.6147	13.4376	13.7647	NA	NA	NA	NA	NA	NA	NA	NA	11.9315	12.0234	11.8342	11.5177	12.26	12.0773	11.6995	11.9563
O43508	O43508	TNF12_HUMAN	TNFSF12	Tumor necrosis factor ligand superfamily member 12	NA	NA	NA	NA	NA	NA	NA	NA	NA	NA	NA	NA	NA	NA	NA	NA	12.0446	11.9125	11.9581	12.2061	12.0787	12.3989	11.9138	11.9472
O43516;O43516-3	O43516;O43516-2;O43516-3;O43516-4	WIPF1_HUMAN	WIPF1	WAS/WASL-interacting protein family member 1	NA	NA	NA	NA	NA	NA	NA	NA	14.915	15.3376	14.446	15.3442	16.1159	15.0738	16.3692	15.3565	17.2172	17.038	17.1325	17.0133	16.7137	17.1559	17.1155	17.215
Q8TF62	O43520;O60423;Q9NTI2;P98198;Q8TF62;Q9NTI2-1;A0A2R8Y5C5;H0YMP8;O60423-1;O60423-3;A0A804HI09;A0A5K1VW70;A0A804HLG3;A0A804HKW9;A0A804HKN1;P98198-3	AT8B4_HUMAN	ATP8B4	Probable phospholipid-transporting ATPase IM	NA	NA	NA	NA	NA	NA	NA	NA	NA	NA	NA	NA	NA	NA	NA	NA	10.6777	10.7202	10.7815	10.1817	10.9514	10.7158	10.1735	10.8456
O43524	O43524;O43524-2	FOXO3_HUMAN	FOXO3	Forkhead box protein O3	NA	NA	NA	NA	NA	NA	NA	NA	NA	NA	NA	NA	NA	NA	NA	NA	11.7993	11.6174	11.4729	11.9386	11.6171	11.9845	11.9733	11.8866
O43561;O43561-2;O43561-3	O43561;O43561-2;O43561-3	LAT_HUMAN	LAT	Linker for activation of T-cells family member 1	NA	NA	NA	NA	NA	NA	NA	NA	NA	NA	NA	NA	NA	NA	NA	NA	14.4797	14.5287	14.408	14.4944	14.4818	14.4352	14.4339	14.5524
O43566	O43566;O43566-4;O43566-5;O43566-6	RGS14_HUMAN	RGS14	Regulator of G-protein signaling 14	NA	NA	NA	NA	NA	NA	NA	NA	NA	NA	NA	NA	NA	NA	NA	NA	10.8856	11.0887	11.113	11.3513	11.2799	10.8145	10.8751	11.2339
O43572	O43572	AKA10_HUMAN	AKAP10	A-kinase anchor protein 10, mitochondrial	NA	NA	NA	NA	NA	NA	NA	12.6261	NA	NA	NA	NA	NA	NA	NA	NA	11.5828	11.5604	11.6004	11.2113	11.5711	11.0034	11.2083	11.5007
O43581-3;O43581-5	O43581-5;O43581-6;O43581-3;O43581-4;F5GX00	SYT7_HUMAN	SYT7	Isoform of O43581, Isoform 3 of Synaptotagmin-7	NA	NA	NA	NA	NA	NA	NA	NA	NA	NA	NA	NA	NA	NA	NA	NA	13.6938	13.1894	13.2582	13.1767	13.327	13.5714	13.7484	9.73412
O43583	O43583	DENR_HUMAN	DENR	Density-regulated protein	NA	NA	NA	NA	NA	NA	NA	NA	13.8068	14.4976	13.8243	13.7011	14.3876	14.359	14.4934	14.4207	17.4114	17.4216	17.4649	17.3021	17.5434	17.4877	17.3723	17.3759
O43592	O43592	XPOT_HUMAN	XPOT	Exportin-T	NA	NA	NA	NA	NA	NA	NA	NA	NA	NA	NA	NA	NA	NA	NA	NA	9.88368	10.3463	10.4213	10.3495	10.9126	9.95205	10.1667	10.7361
O43615	O43615	TIM44_HUMAN	TIMM44	Mitochondrial import inner membrane translocase subunit TIM44	NA	NA	NA	NA	NA	NA	NA	NA	NA	NA	NA	NA	NA	NA	NA	NA	11.3403	11.3995	11.1662	11.2883	11.5564	11.2755	11.3897	11.4498
O43617	O43617;O43617-2;A0A087WWM0;A0A087WYS5	TPPC3_HUMAN	TRAPPC3	Trafficking protein particle complex subunit 3	NA	NA	NA	NA	NA	NA	NA	NA	11.5397	11.3107	11.286	11.5576	11.8378	11.7557	11.1378	12.0284	13.4306	13.5266	13.0983	13.4714	13.4767	13.6511	13.5103	13.3379
O43633	O43633;M0R1T5	CHM2A_HUMAN	CHMP2A	Charged multivesicular body protein 2a	NA	NA	NA	NA	NA	NA	NA	NA	14.2224	14.4767	14.1647	14.4111	14.5687	14.3556	14.2409	14.5974	16.7469	16.7506	16.7635	16.7293	16.8301	16.8804	16.7848	16.8871
O43639	O43639;E7ERP6	NCK2_HUMAN	NCK2	Cytoplasmic protein NCK2	NA	NA	NA	NA	NA	NA	NA	13.4909	13.4862	13.3049	13.4303	13.8367	13.3473	13.4199	13.5651	13.9544	15.5776	15.5369	15.539	15.557	15.4691	15.5101	15.512	15.5323
O43665	O43665;O43665-1;O43665-2	RGS10_HUMAN	RGS10	Regulator of G-protein signaling 10	12.1595	14.0019	14.0972	14.1335	13.8245	NA	NA	12.4305	15.0992	14.9129	14.8784	14.9175	14.7382	14.9792	14.8069	15.0129	15.2515	15.3004	15.2314	15.1949	15.3476	15.1603	15.1452	15.3251
O43670;O43670-2;O43670-4	O43670;O43670-2;O43670-4;X6R4W8;J3QRS9	ZN207_HUMAN	ZNF207	BUB3-interacting and GLEBS motif-containing protein ZNF207	NA	NA	NA	NA	NA	NA	NA	NA	NA	NA	NA	NA	NA	NA	NA	NA	10.9816	11.7464	11.0876	11.0991	11.2257	10.9411	11.1617	11.7588
O43674;O43674-2	O43674;E7EWP0;O43674-2	NDUB5_HUMAN	NDUFB5	NADH dehydrogenase [ubiquinone] 1 beta subcomplex subunit 5, mitochondrial	NA	NA	NA	NA	NA	NA	NA	NA	NA	NA	NA	NA	NA	NA	NA	NA	11.0446	11.2014	11.1187	11.2025	11.3032	11.0173	11.6104	12.0464
O43681	O43681	GET3_HUMAN	GET3	ATPase GET3	12.2265	12.4286	12.4435	12.2856	12.109	NA	13.078	12.7817	14.1317	12.9344	12.9902	13.5975	14.0277	13.6695	12.7938	13.5871	16.2257	16.0737	16.0163	16.1511	15.9006	16.1563	16.2523	16.0873
O43684;O43684-2	O43684;O43684-2	BUB3_HUMAN	BUB3	Mitotic checkpoint protein BUB3	NA	NA	NA	NA	NA	NA	NA	NA	NA	NA	NA	NA	NA	NA	NA	NA	10.7736	10.7932	11.1235	10.804	11.3148	10.956	10.9099	11.1312
O43707	O43707;H7C144;O43707-2;O43707-3;F5GXS2	ACTN4_HUMAN	ACTN4	Alpha-actinin-4	12.9085	11.8294	12.0947	13.1746	12.8814	13.2325	13.4573	13.6183	11.0719	12.3996	11.767	11.7672	NA	12.1973	12.4129	12.5841	13.1182	13.2077	13.264	13.0891	13.4566	13.2064	13.2294	13.3101
O43708;O43708-2;O43708-3	O43708;G3V5T0;G3V4T6;G3V3B9;G3V267;A0A0A0MR33;O43708-2;O43708-3;A0A0C4DFM0	MAAI_HUMAN	GSTZ1	Maleylacetoacetate isomerase	NA	NA	NA	NA	NA	NA	NA	NA	NA	NA	NA	NA	NA	NA	NA	NA	11.3485	11.2061	11.1587	11.0025	11.0147	11.1095	10.6579	11.0045
P33947	O43731;P33947;O43731-2	ERD22_HUMAN	KDELR2	ER lumen protein-retaining receptor 2	NA	NA	NA	NA	NA	NA	NA	NA	NA	NA	NA	NA	NA	NA	NA	NA	12.0977	12.6108	12.1871	12.5752	12.5325	12.2543	12.5371	12.9728
O43741	O43741	AAKB2_HUMAN	PRKAB2	5'-AMP-activated protein kinase subunit beta-2	NA	NA	NA	NA	NA	NA	NA	NA	NA	NA	NA	NA	NA	NA	NA	NA	12.211	12.3614	12.4537	12.3622	12.4952	12.19	12.473	12.3513
Q9Y478	O43741;Q9Y478;O43741-2;F5H2X8	AAKB1_HUMAN	PRKAB1	5'-AMP-activated protein kinase subunit beta-1	NA	NA	NA	NA	NA	NA	NA	NA	NA	NA	NA	NA	NA	NA	NA	NA	13.4965	13.4136	13.3681	13.4562	13.448	13.3085	13.262	13.3878
O43747;O43747-2	O43747;O43747-2	AP1G1_HUMAN	AP1G1	AP-1 complex subunit gamma-1	NA	NA	NA	NA	NA	NA	NA	NA	NA	NA	NA	NA	NA	NA	NA	NA	13.5874	13.6624	13.657	13.5799	13.8599	13.7548	13.7184	13.6282
O43752;O43752-2	O43752;O43752-2	STX6_HUMAN	STX6	Syntaxin-6	NA	NA	NA	NA	NA	NA	NA	NA	NA	NA	NA	NA	NA	NA	NA	NA	9.02234	9.10515	8.70515	8.94257	9.33543	9.41075	9.17682	8.26173
O43759;O43759-2;O43759-3	O43759;O43759-2;O43759-3;B5MCD7	SNG1_HUMAN	SYNGR1	Synaptogyrin-1	NA	NA	NA	NA	NA	NA	NA	NA	NA	NA	NA	NA	NA	NA	NA	NA	12.2903	NA	12.4388	12.5828	NA	11.7069	12.2554	12.1145
O43760;O43760-2	O43760;O43760-2;K7ELD9;K7ENG9	SNG2_HUMAN	SYNGR2	Synaptogyrin-2	NA	NA	NA	NA	12.9215	NA	NA	NA	NA	NA	NA	NA	NA	NA	NA	NA	NA	11.1752	10.7202	NA	10.0632	11.5531	10.8552	11.2943
O43765	O43765;A0A7I2V2U2;A0A7I2V4T9;A0A7I2V588;A0A7I2V697;A0A7I2V5Z3	SGTA_HUMAN	SGTA	Small glutamine-rich tetratricopeptide repeat-containing protein alpha	NA	NA	NA	NA	NA	NA	NA	NA	NA	11.0299	NA	NA	NA	NA	NA	NA	13.8871	13.8351	13.7033	13.8454	13.9379	13.7732	13.7247	13.8034
O43768;O43768-2;O43768-3;O43768-4;O43768-9	O43768;O43768-2;O43768-3;O43768-4;O43768-5;O43768-6;O43768-7;O43768-8;O43768-9;A6NMQ3;Q5T5H1;A0A1W2PRU0	ENSA_HUMAN	ENSA	Alpha-endosulfine	NA	NA	NA	NA	NA	NA	NA	NA	14.1052	14.2247	14.2814	14.8172	14.2657	14.1059	14.5409	14.5713	14.6986	14.7235	14.8105	14.8881	14.9892	14.67	14.7594	14.8347
O43772	O43772;C9JPE1	MCAT_HUMAN	SLC25A20	Mitochondrial carnitine/acylcarnitine carrier protein	NA	NA	NA	NA	NA	NA	NA	NA	NA	NA	NA	NA	NA	NA	NA	NA	11.6158	11.8468	11.0732	12.0396	11.8701	11.8976	12.3053	12.0167
O43776	O43776;O43776-2	SYNC_HUMAN	NARS1	Asparagine--tRNA ligase, cytoplasmic	11.9796	NA	NA	NA	NA	NA	NA	NA	13.9545	13.3472	14.0975	13.9103	13.9801	13.3099	13.2786	13.8209	15.7662	15.7363	15.8945	15.8516	15.8396	15.803	15.8064	15.7232
O43790	O43790	KRT86_HUMAN	KRT86	Keratin, type II cuticular Hb6	NA	NA	NA	NA	NA	NA	NA	NA	NA	NA	NA	NA	NA	NA	NA	NA	11.5876	12.8777	NA	14.2736	NA	NA	12.7254	13.0042
O43795;O43795-2	O43795;E9PDF6;O43795-2	MYO1B_HUMAN	MYO1B	Unconventional myosin-Ib	NA	NA	NA	15.6135	NA	NA	15.5206	NA	NA	14.087	14.1483	14.3108	NA	13.731	13.2992	14.4439	NA	NA	11.4662	NA	NA	NA	NA	NA
O43809	O43809	CPSF5_HUMAN	NUDT21	Cleavage and polyadenylation specificity factor subunit 5	NA	NA	NA	NA	NA	NA	NA	NA	NA	NA	10.1136	NA	9.61943	NA	9.68626	NA	10.8061	10.3918	10.7125	10.7168	10.5587	11.0276	11.0204	11.0052
O43813	O43813;F8WDS9	LANC1_HUMAN	LANCL1	Glutathione S-transferase LANCL1	NA	NA	NA	NA	NA	11.9157	NA	NA	13.0875	12.9309	12.9545	12.7182	NA	13.2875	12.5308	12.9021	11.8905	12.1043	11.9686	12.183	12.0329	11.964	12.0247	12.1127
O43815	O43815;O43815-2	STRN_HUMAN	STRN	Striatin	NA	NA	NA	NA	NA	NA	NA	NA	10.8399	NA	NA	NA	NA	NA	NA	10.8088	12.6258	12.8846	12.8016	12.872	12.9851	12.769	12.7341	12.8469
O43822;O43822-2;O43822-3;O43822-4	O43822;O43822-2;O43822-3;O43822-4	CF410_HUMAN	CFAP410	Cilia- and flagella-associated protein 410	NA	NA	NA	NA	NA	NA	NA	NA	NA	NA	NA	NA	NA	NA	NA	NA	10.6116	10.9789	10.5503	10.4928	10.3377	9.91541	10.8536	10.9513
O43826;O43826-2	O43826;O43826-2;U3KPU7;U3KQS2	G6PT1_HUMAN	SLC37A4	Glucose-6-phosphate exchanger SLC37A4	NA	NA	NA	NA	NA	NA	NA	NA	NA	NA	NA	NA	NA	NA	NA	NA	10.8394	11.4509	10.7545	11.3586	11.3862	10.4032	11.0917	11.3315
O43837	O43837;O43837-3;A0A087WZN1	IDH3B_HUMAN	IDH3B	Isocitrate dehydrogenase [NAD] subunit beta, mitochondrial	NA	NA	NA	NA	NA	NA	NA	NA	NA	NA	NA	NA	NA	NA	NA	NA	11.7881	11.9355	11.9676	12.1605	12.2255	12.2326	12.073	12.2277
O43847;O43847-2	O43847;G3V1R5;O43847-2	NRDC_HUMAN	NRDC	Nardilysin	NA	NA	11.7682	NA	NA	NA	NA	NA	NA	NA	NA	NA	NA	NA	NA	NA	14.114	14.2339	14.1421	14.1843	14.2097	14.1946	14.2298	14.2731
O43852-8	O43852-2;O43852-4;O43852-7;O43852-8	CALU_HUMAN	CALU	Isoform of O43852, Isoform 8 of Calumenin	NA	NA	NA	NA	NA	NA	NA	NA	NA	NA	11.7997	NA	NA	NA	NA	NA	14.5251	13.9867	14.243	14.2658	14.1046	14.1462	14.3895	14.0574
O43852;O43852-3	O43852;O43852-15;O43852-2;O43852-3;O43852-4;O43852-5;O43852-6;O43852-8;O43852-9	CALU_HUMAN	CALU	Calumenin	12.5133	NA	NA	NA	NA	NA	NA	NA	17.3231	16.5084	15.3974	14.9763	12.7939	16.4136	16.775	15.9941	15.3946	15.6532	15.4674	15.5868	15.7199	15.7371	15.6412	15.6083
O43861;O43861-2	O43861;O43861-2;K7EPH4	ATP9B_HUMAN	ATP9B	Probable phospholipid-transporting ATPase IIB	NA	NA	NA	NA	NA	NA	NA	NA	NA	NA	NA	NA	NA	NA	NA	NA	12.7475	12.9721	12.8447	13.1032	12.8244	12.56	12.7419	12.8019
O43865	O43865	SAHH2_HUMAN	AHCYL1	S-adenosylhomocysteine hydrolase-like protein 1	NA	NA	NA	16.4523	NA	NA	NA	NA	12.3446	12.2519	NA	NA	11.4643	12.9441	11.3034	14.5986	13.9647	14.1787	14.2671	14.1787	14.0609	13.8074	13.8892	14.0963
O43866	O43866	CD5L_HUMAN	CD5L	CD5 antigen-like	19.5801	20.2419	20.0426	20.4576	19.6514	20.2419	20.343	19.7683	18.2094	18.1945	17.913	17.8262	17.4578	17.7091	17.7269	18.0007	19.1071	19.4035	19.3371	19.2352	19.5654	19.3218	19.2951	19.5005
O43897	O43897;E9PD25;O43897-2	TLL1_HUMAN	TLL1	Tolloid-like protein 1	NA	NA	NA	NA	NA	NA	NA	NA	NA	NA	NA	NA	NA	NA	NA	NA	12.2905	12.1306	12.4933	12.179	12.6539	12.5903	12.313	12.0194
O43909	O43909;A0A8Q3SIF4;A0A8Q3SII2;A0A8Q3SIB8	EXTL3_HUMAN	EXTL3	Exostosin-like 3	NA	NA	NA	NA	NA	NA	NA	NA	NA	NA	NA	NA	NA	NA	NA	NA	NA	NA	NA	NA	10.6583	NA	NA	NA
O43915	O43915	VEGFD_HUMAN	VEGFD	Vascular endothelial growth factor D	NA	NA	NA	NA	NA	NA	NA	NA	12.4579	12.3883	12.7186	13.3144	12.278	12.109	13.0481	13.2701	12.8298	12.7119	12.9973	13.2312	12.9151	12.7554	12.7233	12.6969
O43924	O43924;B8ZZK5	PDE6D_HUMAN	PDE6D	Retinal rod rhodopsin-sensitive cGMP 3',5'-cyclic phosphodiesterase subunit delta	NA	NA	NA	NA	NA	NA	NA	NA	NA	NA	NA	NA	NA	NA	NA	NA	12.0256	11.8211	11.7094	11.9067	12.1301	11.8579	11.3765	12.1739
P51817	O43930;P51817	PRKX_HUMAN	PRKX	cAMP-dependent protein kinase catalytic subunit PRKX	NA	NA	NA	NA	NA	NA	NA	NA	NA	NA	NA	NA	NA	NA	NA	NA	12.255	12.301	11.8806	11.9562	12.1957	11.9661	12.5027	12.1824
O60220	O60220	TIM8A_HUMAN	TIMM8A	Mitochondrial import inner membrane translocase subunit Tim8 A	NA	NA	NA	NA	NA	NA	NA	NA	NA	NA	NA	NA	NA	NA	NA	NA	11.1828	11.3107	11.4693	11.401	11.7674	11.3355	10.96	11.664
O60229-5	O60229-5;A0A804HLI0;A0A804HKJ7	KALRN_HUMAN	KALRN	Isoform of O60229, Isoform 5 of Kalirin	NA	NA	NA	NA	NA	NA	NA	NA	NA	NA	NA	NA	NA	NA	NA	NA	10.4948	10.036	9.02759	10.4972	9.59691	10.3872	9.73341	9.2322
O60229-4;O60229-6	O60229;O75962;O75962-2;O75962-4;O75962-5;E7EWP2;O60229-4;O60229-5;O60229-6;A0A804HLI0;A0A804HKJ7	KALRN_HUMAN	KALRN	Isoform of O60229, Isoform 4 of Kalirin	NA	NA	12.2428	NA	NA	NA	NA	NA	13.7271	13.8193	13.4584	13.7143	13.6597	13.8903	13.502	12.6597	14.6634	14.5887	14.6017	14.7173	14.5603	14.6799	14.7449	14.6838
O60234	O60234;M0R1D2;M0R0C1;M0QX47;M0QYG8	GMFG_HUMAN	GMFG	Glia maturation factor gamma	13.9175	NA	12.9427	NA	13.6558	NA	NA	13.0729	12.8091	12.5318	12.4725	12.3462	12.7272	12.5076	12.7724	12.9267	15.4085	15.2439	15.3953	15.0165	15.0807	14.6699	14.9387	15.4135
O60239;O60239-2	O60239;O60239-2	3BP5_HUMAN	SH3BP5	SH3 domain-binding protein 5	NA	NA	NA	NA	NA	NA	NA	NA	NA	NA	NA	NA	NA	NA	NA	NA	10.6947	10.657	10.9155	10.2911	10.7314	10.8068	10.869	10.6033
O60240	O60240	PLIN1_HUMAN	PLIN1	Perilipin-1	NA	NA	NA	NA	NA	NA	NA	NA	10.6883	10.6059	10.6934	11.7558	NA	NA	11.725	11.6939	12.3316	12.5959	12.3145	12.5654	12.749	12.0903	12.5244	12.5549
O60243	O60243	H6ST1_HUMAN	HS6ST1	Heparan-sulfate 6-O-sulfotransferase 1	NA	NA	NA	NA	NA	NA	NA	NA	NA	NA	NA	NA	NA	NA	NA	10.5715	11.6065	12.0184	11.8006	11.6522	11.4774	11.3239	11.6582	11.5467
O60256	O60256;E7EW35;O60256-3	KPRB_HUMAN	PRPSAP2	Phosphoribosyl pyrophosphate synthase-associated protein 2	NA	NA	NA	NA	11.9387	NA	NA	12.1185	14.1484	12.8978	13.0445	13.9138	14.1867	13.7164	13.5908	13.2629	14.6154	14.4714	14.6259	14.4892	14.5664	14.4563	14.5001	14.4854
O60262	O60262	GBG7_HUMAN	GNG7	Guanine nucleotide-binding protein G(I)/G(S)/G(O) subunit gamma-7	NA	NA	NA	NA	NA	NA	NA	NA	NA	NA	NA	NA	NA	NA	NA	NA	12.2769	12.4768	12.6442	12.4894	12.8048	12.7634	12.3717	12.5382
O60264	O60264;P28370;B7ZLQ5;A0A0A0MRP6;P28370-2	SMCA5_HUMAN	SMARCA5	SWI/SNF-related matrix-associated actin-dependent regulator of chromatin subfamily A member 5	NA	NA	NA	NA	NA	NA	NA	NA	NA	NA	NA	NA	NA	NA	NA	NA	10.9221	11.0879	11.3684	11.1445	11.0291	10.7205	11.2508	11.1084
O60266	O60266;A0A0A0MSC1;O60266-2	ADCY3_HUMAN	ADCY3	Adenylate cyclase type 3	NA	NA	NA	NA	NA	NA	NA	NA	NA	NA	NA	NA	NA	NA	NA	NA	11.5929	11.2932	11.3804	11.6615	11.8421	11.8591	11.7021	11.3761
O60268;O60268-3	O60268;O60268-3	K0513_HUMAN	KIAA0513	Uncharacterized protein KIAA0513	NA	NA	NA	NA	NA	NA	NA	NA	13.2191	12.9954	12.8054	13.1249	13.0245	13.0267	13.2131	13.7414	15.6421	15.5587	15.5191	15.5954	15.4214	15.6049	15.6231	15.6144
O60271;O60271-2;O60271-4	O60271;O60271-2;O60271-3;O60271-4;O60271-5;O60271-9	JIP4_HUMAN	SPAG9	C-Jun-amino-terminal kinase-interacting protein 4	NA	NA	NA	NA	NA	NA	NA	NA	NA	NA	NA	14.867	NA	NA	NA	NA	14.2583	14.053	14.0811	14.0898	14.2765	14.2386	14.0738	14.0929
O60279	O60279	SUSD5_HUMAN	SUSD5	Sushi domain-containing protein 5	11.6821	12.4442	12.3497	12.953	10.9621	12.9162	13.3069	11.3416	NA	NA	NA	NA	NA	NA	NA	NA	13.7159	13.8423	13.6304	13.6906	13.9667	13.935	13.7403	13.753
P33176	O60282;P33176;Q12840;J3KNA1;O60282-2;A0A6Q8PGJ3;A0A6Q8PEZ8;A0A7I2YQQ7;A0A7I2V352;A0A7I2V3N5;A0A7I2V492;A0A7I2V581	KINH_HUMAN	KIF5B	Kinesin-1 heavy chain	15.1463	NA	NA	NA	NA	NA	NA	NA	13.9121	13.4355	13.3058	13.8518	13.5492	13.7173	13.6686	13.6951	15.6117	15.662	15.6137	15.6167	15.6608	15.6141	15.6693	15.6283
O60306	O60306;H0YH15	AQR_HUMAN	AQR	RNA helicase aquarius	NA	NA	NA	NA	NA	NA	NA	NA	NA	NA	NA	13.327	NA	NA	NA	12.9571	12.4277	13.0562	11.9521	12.1527	12.7249	12.4323	11.4655	12.3794
O60308	O60308;A0A6Q8PFR4;A0A6Q8PGB3;A0A6Q8PGF0;A0A6Q8PH69;A0A6Q8PH38;A0A6Q8PHE1;A0A6Q8PHR0;Q5SR27;J3QLL3;O60308-3	CE104_HUMAN	CEP104	Centrosomal protein of 104 kDa	NA	NA	NA	NA	NA	NA	NA	NA	NA	NA	NA	NA	NA	NA	NA	NA	10.721	10.6813	10.5097	10.5945	10.3884	10.2157	10.4287	10.4809
O60312	O60312;A0A669KBE2;A0A669KAW0	AT10A_HUMAN	ATP10A	Phospholipid-transporting ATPase VA	17.0264	13.7559	13.9902	13.7357	15.7258	13.561	13.5758	14.1987	14.9521	15.6282	16.0908	16.9925	15.1473	15.7233	15.3315	17.0841	NA	10.392	NA	11.0784	12.3399	10.5797	10.8839	10.3247
O60313;O60313-10;O60313-11;O60313-13;O60313-2;O60313-9	O60313;E5KLJ9;A0A2R8Y3X5;A0A2R8YE78;A0A2R8YDM2;O60313-10;O60313-11;O60313-13;C9JMB8;O60313-2;O60313-9	OPA1_HUMAN	OPA1	Dynamin-like 120 kDa protein, mitochondrial	NA	NA	NA	17.6392	NA	NA	NA	NA	NA	14.6814	NA	NA	NA	NA	14.547	13.7615	14.2858	14.6678	14.5381	14.4908	14.7256	14.4418	14.4606	14.5733
O60331-3	O60331;O60331-2;O60331-3;O60331-4;A0A7P0T808	PI51C_HUMAN	PIP5K1C	Isoform of O60331, Isoform 3 of Phosphatidylinositol 4-phosphate 5-kinase type-1 gamma	NA	NA	NA	NA	NA	NA	NA	14.392	NA	13.4314	NA	12.021	15.2975	NA	14.1254	12.0405	15.0555	14.8938	15.046	14.9959	15.0214	15.008	15.0886	15.1255
O60333;O60333-2;O60333-4	O60333;O60333-2;O60333-4;A0A8Q3WM94;A0A8Q3WLB2;A0A8Q3WLB3;A0A087WWA3;Q4R9M9	KIF1B_HUMAN	KIF1B	Kinesin-like protein KIF1B	NA	NA	NA	NA	NA	NA	NA	NA	NA	NA	NA	NA	NA	NA	NA	NA	10.3608	10.9082	10.7712	10.8901	11.1143	10.5273	10.9299	10.9658
P22392	O60361;P22392;P22392-2;Q32Q12	NDKB_HUMAN	NME2	Nucleoside diphosphate kinase B	12.4828	13.202	13.3623	13.4387	13.7855	13.2617	13.5365	13.7897	15.8631	15.7851	15.386	15.4403	15.5774	15.6875	15.742	15.4458	14.3866	14.3186	14.7279	14.6784	14.7995	14.8587	14.8462	14.878
O60427	O60427;A0A0A0MR51	FADS1_HUMAN	FADS1	Acyl-CoA (8-3)-desaturase	NA	NA	NA	NA	NA	NA	NA	NA	NA	NA	NA	NA	NA	NA	NA	11.6758	NA	NA	NA	NA	NA	NA	NA	NA
O60447;O60447-2	O60447;A0A804HIC4;O60447-2	EVI5_HUMAN	EVI5	Ecotropic viral integration site 5 protein homolog	NA	NA	NA	NA	NA	NA	NA	NA	NA	NA	NA	NA	NA	NA	NA	NA	10.0312	10.1032	10.0664	9.79674	9.93125	10.899	9.47316	10.0319
O60449	O60449	LY75_HUMAN	LY75	Lymphocyte antigen 75	NA	NA	NA	NA	NA	NA	NA	NA	NA	NA	NA	NA	NA	NA	NA	NA	12.1702	11.9309	11.6169	13.3802	11.7259	13.3614	12.1434	11.7605
O60449-2	O60449;O60449-2;O60449-3	LY75_HUMAN	LY75	Isoform of O60449, Isoform 2 of Lymphocyte antigen 75	NA	NA	NA	NA	NA	NA	NA	NA	NA	NA	NA	NA	NA	NA	NA	NA	12.3026	12.284	12.1482	12.3335	12.2094	12.4349	12.2545	12.0155
O60462;O60462-2;O60462-3;O60462-4;O60462-5	O60462;O60462-2;O60462-3;O60462-4;O60462-5;O60462-6	NRP2_HUMAN	NRP2	Neuropilin-2	13.4861	13.1962	12.577	13.5385	13.2823	13.7839	13.7546	16.477	12.7032	12.4188	12.8371	12.136	12.5576	12.4997	12.4597	12.8836	13.3327	13.3725	13.6458	13.2875	13.7356	14.6631	13.3861	13.9068
O60476	O60476	MA1A2_HUMAN	MAN1A2	Mannosyl-oligosaccharide 1,2-alpha-mannosidase IB	NA	NA	NA	NA	NA	NA	NA	NA	11.6468	11.6925	12.1374	12.0165	12.5957	12.1027	11.9292	12.8098	11.9152	11.9988	11.7776	11.6759	12.227	11.9314	11.6141	11.8093
O60488;O60488-2	O60488;A0A804HI36;O60488-2	ACSL4_HUMAN	ACSL4	Long-chain-fatty-acid--CoA ligase 4	17.8874	14.5443	17.3606	11.1449	17.683	NA	NA	17.8498	12.9407	12.9839	13.1574	13.783	12.569	12.9643	13.8753	14.3436	15.7552	15.6778	15.6567	15.6992	15.7751	15.6586	15.7176	15.6587
O60493	O60493;O60493-3;O60493-4	SNX3_HUMAN	SNX3	Sorting nexin-3	NA	NA	13.2766	NA	NA	11.1834	NA	12.0949	13.9783	13.5174	13.3328	13.8089	14.2194	14.4348	13.9606	14.1357	14.6664	14.8162	14.8405	14.7119	14.9376	14.7873	14.4882	14.7496
O60496	O60496;G3V114	DOK2_HUMAN	DOK2	Docking protein 2	11.0436	12.3994	12.0722	12.8699	NA	12.2514	12.2627	11.5616	13.5251	13.5548	13.2321	13.6779	13.0046	13.4603	13.8693	14.0912	15.9179	15.9857	16.0246	15.9249	16.0668	15.8512	15.9038	16.0495
O60502;O60502-2;O60502-4	O60502;O60502-2;O60502-3;O60502-4	OGA_HUMAN	OGA	Protein O-GlcNAcase	NA	NA	NA	NA	NA	NA	NA	NA	NA	NA	NA	NA	NA	NA	NA	NA	11.7639	11.7365	11.8083	11.713	11.7294	11.6983	11.6406	11.6209
O60506	O60506;B7Z645;A0A7I2YQN2;A0A7I2V2F2;A0A7I2V309;A0A7I2V4Z0;O60506-2;O60506-3;O60506-4;A0A7I2V5Q6	HNRPQ_HUMAN	SYNCRIP	Heterogeneous nuclear ribonucleoprotein Q	12.8081	11.9807	NA	16.114	NA	NA	NA	NA	13.9311	13.8591	13.9039	13.6905	13.8752	13.5257	13.9888	13.9671	17.7173	17.5224	17.5069	17.5865	17.5836	17.5811	17.6312	17.5965
O60507	O60507	TPST1_HUMAN	TPST1	Protein-tyrosine sulfotransferase 1	NA	NA	NA	NA	NA	NA	NA	NA	NA	NA	NA	NA	NA	NA	NA	NA	11.231	11.1467	11.1097	11.3932	10.9966	10.96	11.4164	11.2124
O60518	O60518	RNBP6_HUMAN	RANBP6	Ran-binding protein 6	NA	NA	NA	NA	NA	NA	NA	NA	NA	NA	NA	NA	NA	NA	NA	10.5681	13.6594	13.3725	13.7918	13.2523	13.5923	13.3561	NA	13.5805
O60524;O60524-4;O60524-5	O60524;O60524-4;O60524-5	NEMF_HUMAN	NEMF	Ribosome quality control complex subunit NEMF	NA	NA	NA	NA	NA	NA	NA	NA	11.7481	12.1125	NA	12.3269	12.7907	NA	NA	13.0173	13.4694	13.2304	13.4122	13.4038	13.4025	13.3884	13.4476	13.4297
O60547;O60547-2	O60547;O60547-2	GMDS_HUMAN	GMDS	GDP-mannose 4,6 dehydratase	NA	NA	NA	NA	NA	NA	NA	NA	NA	NA	NA	NA	10.7315	NA	NA	NA	12.5458	12.7597	12.863	12.829	12.9631	12.6905	12.6586	12.7543
O60551	O60551;Q5VUC6	NMT2_HUMAN	NMT2	Glycylpeptide N-tetradecanoyltransferase 2	NA	NA	NA	NA	NA	NA	NA	NA	NA	NA	NA	NA	NA	NA	NA	NA	9.89514	9.72525	9.64407	8.98203	8.75112	9.85787	9.53866	8.92155
O60568	O60568	PLOD3_HUMAN	PLOD3	Multifunctional procollagen lysine hydroxylase and glycosyltransferase LH3	NA	NA	NA	NA	NA	NA	NA	NA	10.8019	NA	NA	NA	NA	NA	NA	NA	9.92943	10.7714	10.5686	10.0504	10.6243	9.44462	10.2045	10.6075
O60573;O60573-2	O60573;O60573-2;B4E1E4;B9A023;B9A044;B8ZZL3;B8ZZ50;A0A8I5KSA5;A0A8I5KT16	IF4E2_HUMAN	EIF4E2	Eukaryotic translation initiation factor 4E type 2	NA	NA	NA	NA	NA	NA	NA	NA	NA	NA	NA	NA	NA	NA	NA	NA	12.1857	11.7189	11.7133	11.6616	11.8738	11.9138	11.826	11.9185
O60603	O60603	TLR2_HUMAN	TLR2	Toll-like receptor 2	NA	NA	NA	NA	NA	NA	NA	NA	NA	NA	NA	NA	NA	NA	NA	NA	10.4763	10.7064	11.0084	11.2192	10.9503	10.5758	10.4828	10.604
O60610	O60610;A0A2R8Y5N1;O60610-2;O60610-3	DIAP1_HUMAN	DIAPH1	Protein diaphanous homolog 1	NA	15.7057	13.0319	14.0089	14.0826	14.1735	14.5406	14.8939	14.9532	14.9889	14.744	15.1167	15.0332	14.9928	15.166	15.2886	17.2581	17.3378	17.2838	17.2663	17.2852	17.2666	17.3137	17.3065
O60613	O60613	SEP15_HUMAN	SELENOF	Selenoprotein F	NA	NA	NA	NA	NA	NA	NA	NA	NA	NA	NA	NA	NA	NA	NA	NA	12.625	12.5808	12.0713	12.8192	12.7155	12.845	12.5749	12.4029
O60636;O60636-2	O60636;O60636-2;B1AKP1	TSN2_HUMAN	TSPAN2	Tetraspanin-2	NA	NA	NA	NA	NA	NA	NA	NA	NA	NA	NA	NA	NA	NA	NA	NA	13.078	13.2075	12.7963	13.1713	13.2621	13.1367	12.959	13.0213
O60645	O60645;D6RB59	EXOC3_HUMAN	EXOC3	Exocyst complex component 3	NA	NA	NA	NA	NA	NA	NA	NA	12.6224	11.8096	12.1797	12.1106	12.2003	12.46	12.5261	11.7657	13.4254	13.4585	13.4328	13.3269	13.4971	13.4217	13.4998	13.5257
O60664;O60664-4	O60664;O60664-3;O60664-4	PLIN3_HUMAN	PLIN3	Perilipin-3	NA	12.7419	12.2067	12.0503	12.1768	11.904	12.7086	12.1541	12.3914	12.5062	11.8726	13.0217	12.2129	11.4543	12.2142	12.649	13.8044	13.672	13.732	13.5869	13.8264	13.7664	13.6065	13.6675
O60667;O60667-3	O60667;O60667-2;O60667-3	FAIM3_HUMAN	FCMR	Fas apoptotic inhibitory molecule 3	NA	NA	NA	NA	NA	NA	NA	NA	13.1571	12.6225	12.6906	11.7852	13.2323	12.4222	13.0129	11.6851	11.1971	11.1796	11.5167	11.2646	11.3528	11.1822	11.015	11.1871
O60669	O60669	MOT2_HUMAN	SLC16A7	Monocarboxylate transporter 2	NA	NA	NA	NA	NA	NA	NA	NA	11.2203	NA	NA	NA	10.0821	NA	NA	NA	13.0908	13.1413	13.2098	13.1683	13.3242	13.3972	13.1123	13.2605
O60674	O60674	JAK2_HUMAN	JAK2	Tyrosine-protein kinase JAK2	NA	NA	NA	NA	NA	NA	NA	NA	NA	NA	NA	NA	NA	NA	NA	NA	12.3869	12.176	12.3409	12.4124	12.4832	12.2547	12.3776	12.5143
O60678	O60678;O60678-2	ANM3_HUMAN	PRMT3	Protein arginine N-methyltransferase 3	NA	NA	NA	NA	NA	NA	NA	NA	NA	NA	NA	NA	NA	NA	NA	NA	13.2	13.1573	13.2906	13.3594	13.1966	13.027	13.1979	13.0697
O60684	O60684	IMA7_HUMAN	KPNA6	Importin subunit alpha-7	NA	NA	NA	NA	NA	NA	NA	NA	NA	NA	NA	NA	NA	NA	NA	10.766	13.106	13.4026	13.277	13.3637	13.4959	13.3553	13.1769	13.318
O60687	O60687	SRPX2_HUMAN	SRPX2	Sushi repeat-containing protein SRPX2	NA	NA	NA	NA	NA	NA	NA	NA	NA	NA	NA	NA	NA	NA	NA	NA	11.6601	12.1775	12.0888	11.7339	11.5843	12.0033	12.1145	12.1353
O60701	O60701;O60701-2;O60701-3	UGDH_HUMAN	UGDH	UDP-glucose 6-dehydrogenase	11.6071	NA	NA	NA	NA	NA	NA	NA	NA	NA	NA	NA	NA	NA	10.8807	NA	12.4966	12.4055	12.4101	12.3698	12.3805	12.2372	12.1763	12.315
O60704	O60704	TPST2_HUMAN	TPST2	Protein-tyrosine sulfotransferase 2	NA	NA	NA	NA	NA	NA	NA	NA	NA	NA	NA	NA	NA	NA	NA	9.65914	11.4796	11.6747	11.636	11.7353	11.645	11.2714	11.7086	11.669
O60711;O60711-2	O60711;O60711-2;B7Z5P7	LPXN_HUMAN	LPXN	Leupaxin	NA	NA	NA	NA	NA	NA	NA	NA	NA	NA	NA	NA	NA	NA	NA	NA	11.421	11.2608	11.3624	11.2934	11.613	11.4718	11.2294	11.2464
O60716;O60716-2;O60716-3;O60716-5	O60716;O60716-2;O60716-3;O60716-4;O60716-5;O60716-6;O60716-7;O60716-8;O60716-9;C9JZR2;H0YC95;A0A804HIL4;A0A804HK15;A0A804HJM1;A0A669KB62;A0A669KB05;O60716-10;O60716-11;O60716-12;O60716-13;O60716-14;O60716-15;O60716-16;O60716-17;O60716-18;O60716-19;O60716-20;O60716-21;O60716-22;O60716-23;O60716-24;O60716-25;O60716-26;O60716-27;O60716-28;O60716-29;O60716-30;O60716-31;O60716-32	CTND1_HUMAN	CTNND1	Catenin delta-1	NA	NA	NA	NA	NA	NA	NA	NA	12.5903	NA	13.0208	13.3033	12.5164	NA	NA	12.1059	14.4208	14.4684	14.4098	14.3925	14.4772	14.4481	14.354	14.4389
O60739	O60739	EIF1B_HUMAN	EIF1B	Eukaryotic translation initiation factor 1b	NA	NA	NA	NA	NA	NA	NA	NA	NA	8.97815	NA	NA	NA	9.24025	8.98685	8.0394	10.7913	10.9546	11.1955	10.6995	10.9489	10.8358	10.819	11.1422
P41567	O60739;P41567;K7EM18	EIF1_HUMAN	EIF1	Eukaryotic translation initiation factor 1	NA	NA	NA	NA	NA	NA	NA	NA	13.3479	13.0873	13.2852	13.3861	13.5306	13.0868	13.2853	13.3403	14.8846	14.9514	14.895	14.9878	15.0665	14.9041	15.0438	15.0788
O60762	O60762;H0Y368;A0A804HIB3;A0A804HIK9;Q5QPK2	DPM1_HUMAN	DPM1	Dolichol-phosphate mannosyltransferase subunit 1	NA	NA	NA	NA	NA	NA	NA	NA	10.7129	NA	NA	NA	NA	NA	NA	NA	10.9398	11.4847	11.0502	11.5742	11.726	11.2206	11.2567	11.6155
O60763;O60763-2	O60763;O60763-2	USO1_HUMAN	USO1	General vesicular transport factor p115	NA	NA	NA	NA	NA	NA	NA	NA	13.0191	11.5104	NA	13.9014	14.2136	NA	8.89707	12.1059	14.1534	14.223	14.1811	14.2784	14.2594	14.3169	14.2077	14.2853
O60784;O60784-2;O60784-4	O60784;O60784-2;O60784-4	TOM1_HUMAN	TOM1	Target of Myb1 membrane trafficking protein	NA	NA	NA	NA	NA	NA	NA	NA	NA	NA	NA	NA	NA	NA	NA	NA	13.4232	13.1068	12.9762	13.5333	13.3721	13.5301	13.3143	13.1446
O60825;O60825-2	O60825;Q16875;O60825-2;A0A1W2PR17;Q5W015;F6XNB3;Q5VX20;Q16875-2;Q16875-3;Q16875-4;F2Z2I2	F262_HUMAN	PFKFB2	6-phosphofructo-2-kinase/fructose-2,6-bisphosphatase 2	NA	NA	NA	NA	NA	NA	NA	NA	NA	NA	NA	NA	NA	NA	NA	NA	11.7537	12.0651	11.8999	12.0493	11.999	11.7775	11.9022	12.1045
O60826	O60826	CCD22_HUMAN	CCDC22	Coiled-coil domain-containing protein 22	NA	NA	NA	NA	NA	NA	NA	NA	NA	NA	NA	NA	NA	NA	NA	NA	11.8417	11.8	11.8677	11.6277	11.7912	11.8504	11.8391	11.5173
O60831	O60831;A6NM71	PRAF2_HUMAN	PRAF2	PRA1 family protein 2	NA	NA	NA	NA	NA	NA	NA	NA	NA	NA	NA	NA	NA	NA	NA	NA	10.261	10.755	10.7382	10.2	11.3963	10.0578	9.98216	10.6854
O60841	O60841;A0A087WUT6	IF2P_HUMAN	EIF5B	Eukaryotic translation initiation factor 5B	NA	NA	NA	NA	NA	NA	NA	NA	11.7885	11.9549	14.3482	11.3673	13.4289	11.1296	12.4489	11.6506	15.5587	15.5942	15.6008	15.5372	15.7463	15.5877	15.6489	15.6708
O60844	O60844	ZG16_HUMAN	ZG16	Zymogen granule membrane protein 16	NA	NA	8.95974	NA	NA	NA	NA	NA	12.4232	12.9607	11.8424	13.3986	11.8623	12.3177	13.0613	13.5863	11.4609	11.2323	11.2363	11.639	11.7599	11.4634	11.4913	11.383
O60869	O60869;O60869-2;O60869-3	EDF1_HUMAN	EDF1	Endothelial differentiation-related factor 1	NA	NA	NA	NA	NA	NA	NA	NA	NA	13.1088	NA	10.8082	NA	10.9227	10.6623	NA	15.0026	14.8375	15.0234	14.926	15.0677	14.9404	14.977	14.9763
O60879;O60879-2;O60879-3	O60879;O60879-2;O60879-3	DIAP2_HUMAN	DIAPH2	Protein diaphanous homolog 2	NA	NA	NA	NA	NA	NA	NA	NA	NA	NA	NA	NA	NA	NA	NA	NA	11.1084	11.2226	11.4678	11.0952	11.4329	10.8448	11.0328	11.3669
O60884	O60884	DNJA2_HUMAN	DNAJA2	DnaJ homolog subfamily A member 2	NA	NA	NA	NA	NA	NA	NA	NA	13.5738	13.5561	13.8185	13.4366	13.1553	13.9701	13.6701	13.6128	15.3632	15.3464	15.4158	15.3787	15.4925	15.3739	15.3778	15.4248
O60888-3	O60888;C9IZG4;O60888-2;O60888-3	CUTA_HUMAN	CUTA	Isoform of O60888, Isoform C of Protein CutA	11.8306	12.9591	13.0629	13.1446	12.8495	13.172	13.4913	12.8704	10.3651	NA	11.4889	11.4897	NA	11.5713	NA	11.7576	13.817	13.7033	13.7774	13.7611	13.5927	13.6811	13.6012	13.3619
O60890	O60890;A0A7P0T9W4;A0A7P0T8V5;A0A7P0TBH4;A0A7P0Z4E9	OPHN1_HUMAN	OPHN1	Oligophrenin-1	NA	NA	NA	15.5276	NA	NA	NA	NA	NA	NA	NA	14.786	11.5518	12.6483	NA	NA	12.9696	13.1433	12.9504	12.8676	13.1662	13.0083	13.1349	13.0466
Q9BZK7	O60907;Q9BZK7;A0A804HJZ5;O60907-2	TBL1R_HUMAN	TBL1XR1	F-box-like/WD repeat-containing protein TBL1XR1	NA	NA	NA	NA	NA	NA	NA	NA	NA	NA	NA	NA	NA	NA	NA	NA	11.7045	12.2114	12.1837	12.1399	12.4015	12.2263	11.899	12.4342
O60911	O60911;A0A7P0T983;A0A7P0Z415	CATL2_HUMAN	CTSV	Cathepsin L2	NA	NA	NA	NA	NA	NA	NA	NA	NA	NA	NA	NA	NA	NA	NA	NA	11.3023	11.2949	11.3275	11.472	11.4064	11.2264	10.8019	11.0435
O60925	O60925;E5RGS4	PFD1_HUMAN	PFDN1	Prefoldin subunit 1	NA	NA	NA	NA	NA	NA	NA	NA	10.3639	10.4621	NA	10.7283	10.8264	10.5419	10.9722	10.9571	12.0485	12.0317	12.0949	12.1418	11.9102	12.2284	12.1519	12.2117
O60927	O60927	PP1RB_HUMAN	PPP1R11	E3 ubiquitin-protein ligase PPP1R11	NA	NA	NA	NA	NA	NA	NA	NA	NA	NA	NA	NA	NA	NA	NA	NA	10.5126	10.5705	10.59	10.6159	10.5519	10.1997	10.6536	10.3917
O60936;O60936-3	O60936;O60936-3	NOL3_HUMAN	NOL3	Nucleolar protein 3	NA	NA	NA	NA	NA	NA	NA	NA	NA	NA	NA	NA	NA	NA	NA	NA	11.6935	11.8003	11.7138	11.4481	12.3789	12.0679	11.5074	11.6657
O75015	O75015;H0Y4U3;A0A3B3ISU3;A0A087WZR4	FCG3B_HUMAN	FCGR3B	Low affinity immunoglobulin gamma Fc region receptor III-B	14.0065	15.0119	14.8893	15.009	14.1131	14.9074	15.0999	13.9501	11.6822	11.3773	11.3765	11.3715	11.3213	11.4527	11.7221	11.5702	12.3142	12.4623	12.3048	12.3947	12.7305	12.3631	12.3314	12.1219
O75027;O75027-2	O75027;A0A2R8Y473;O75027-2;A0A590UJS8;A0A5F9ZA98	ABCB7_HUMAN	ABCB7	Iron-sulfur clusters transporter ABCB7, mitochondrial	NA	NA	NA	NA	NA	NA	NA	NA	NA	NA	NA	NA	NA	NA	NA	NA	10.8275	10.4634	10.7551	10.3601	12.9867	10.5046	10.5624	10.806
O75031	O75031	HSF2B_HUMAN	HSF2BP	Heat shock factor 2-binding protein	NA	NA	NA	NA	NA	NA	NA	NA	NA	NA	NA	NA	NA	NA	NA	NA	13.9417	13.8902	13.6321	14.1392	14.098	13.6442	13.9334	13.8546
O75052;O75052-3	O75052;E9PSG0;O75052-3	CAPON_HUMAN	NOS1AP	Carboxyl-terminal PDZ ligand of neuronal nitric oxide synthase protein	NA	NA	NA	NA	NA	NA	NA	NA	NA	NA	NA	NA	NA	NA	NA	NA	11.1719	10.6723	11.3827	10.8874	10.8526	10.9916	10.996	11.2957
O75061;O75061-2;O75061-4	O75061;O75061-2;O75061-3;O75061-4	AUXI_HUMAN	DNAJC6	Putative tyrosine-protein phosphatase auxilin	NA	NA	NA	NA	NA	NA	NA	NA	NA	NA	NA	NA	NA	NA	NA	NA	9.89358	10.3404	9.68822	10.1801	10.1056	10.1829	9.83643	10.5148
O75064	O75064	DEN4B_HUMAN	DENND4B	DENN domain-containing protein 4B	NA	NA	NA	19.0007	NA	18.9455	NA	NA	NA	14.7219	NA	NA	NA	15.1949	NA	NA	13.98	13.3598	12.9336	13.5002	13.5562	13.2747	13.6402	13.3253
O75069;O75069-2;O75069-3;O75069-5	O75069;O75069-2;O75069-3;O75069-5;A0A0C4DFR1	TMCC2_HUMAN	TMCC2	Transmembrane and coiled-coil domains protein 2	NA	NA	NA	NA	NA	NA	NA	NA	NA	7.62867	NA	8.16248	NA	NA	NA	NA	11.9717	11.9007	11.8758	11.5725	11.8542	11.6247	11.7503	12.1689
O75083	O75083;O75083-3	WDR1_HUMAN	WDR1	WD repeat-containing protein 1	15.6003	15.6445	15.679	15.6607	15.4349	15.4159	15.4981	15.8639	15.9686	15.9599	15.8169	15.641	15.7666	15.7459	15.7656	15.88	18.1347	18.0691	18.089	18.1477	18.1046	18.1498	18.1414	18.1554
O75093	O75093;Q5T0V0	SLIT1_HUMAN	SLIT1	Slit homolog 1 protein	NA	NA	NA	NA	NA	13.3464	12.3871	NA	17.3154	17.2453	17.2043	17.7173	17.4128	17.3688	17.6991	17.9365	18.2182	18.0849	18.0814	18.0667	18.0228	18.1854	18.197	18.138
O75095-2	O75095;O75095-2;H7C557	MEGF6_HUMAN	MEGF6	Isoform of O75095, Isoform 2 of Multiple epidermal growth factor-like domains protein 6	NA	NA	NA	NA	NA	NA	NA	NA	NA	NA	NA	NA	NA	NA	NA	NA	14.1634	14.2446	14.1191	14.4199	14.2855	14.2893	14.3139	13.8704
O75096	O75096	LRP4_HUMAN	LRP4	Low-density lipoprotein receptor-related protein 4	NA	NA	NA	NA	NA	NA	NA	NA	NA	NA	NA	NA	NA	NA	NA	NA	12.1782	11.7387	11.8039	11.9708	11.7359	12.1525	11.7717	11.5267
O75110;O75110-2	O75110;O75110-2;A0A0A0MR22	ATP9A_HUMAN	ATP9A	Probable phospholipid-transporting ATPase IIA	NA	NA	NA	NA	NA	NA	NA	NA	NA	13.7587	NA	15.9933	NA	NA	NA	15.498	14.1127	13.968	13.8011	13.964	13.98	14.31	13.9547	13.4704
O75113	O75113	N4BP1_HUMAN	N4BP1	NEDD4-binding protein 1	NA	NA	NA	NA	NA	NA	NA	NA	NA	NA	NA	NA	NA	NA	NA	NA	10.0792	10.2316	10.2576	10.3379	10.4616	9.98459	10.268	10.2204
O75116	O75116;E9PF63	ROCK2_HUMAN	ROCK2	Rho-associated protein kinase 2	14.4807	14.8248	13.7137	NA	12.9022	NA	13.451	NA	13.7822	13.6268	13.6192	13.6767	13.934	13.6661	13.8111	13.9637	15.9833	15.9064	15.8703	15.9323	15.89	15.9551	15.9368	15.9368
O75122	O75122;J3KR49;E3W994;A0A804HJG7	CLAP2_HUMAN	CLASP2	CLIP-associating protein 2	NA	NA	NA	NA	NA	NA	NA	NA	NA	NA	NA	NA	NA	NA	NA	NA	NA	9.9616	9.9612	9.37333	9.7595	8.92993	9.76622	9.55936
O75129;O75129-2;O75129-3	O75129;O75129-2;O75129-3;A0A0A0MRH9	ASTN2_HUMAN	ASTN2	Astrotactin-2	NA	NA	NA	NA	NA	NA	NA	NA	NA	NA	NA	NA	NA	NA	NA	NA	15.2504	14.8798	14.6936	15.0956	NA	NA	14.8707	NA
O75131	O75131	CPNE3_HUMAN	CPNE3	Copine-3	NA	14.6633	14.8472	14.6386	15.37	14.4361	14.8257	15.1812	14.1703	14.3832	13.9589	13.2849	14.7285	13.9723	13.7987	13.5338	14.2057	14.3343	14.3303	14.1221	14.3279	14.1193	14.116	14.1207
O75143;O75143-2;O75143-3;O75143-5	O75143;O75143-2;O75143-3;O75143-5	ATG13_HUMAN	ATG13	Autophagy-related protein 13	NA	NA	NA	NA	NA	NA	NA	NA	11.0465	NA	NA	NA	NA	NA	NA	NA	10.9134	11.4646	11.6067	11.5028	10.9763	11.8764	11.3781	11.2952
O75147	O75147;A6NN50;O75147-4	OBSL1_HUMAN	OBSL1	Obscurin-like protein 1	NA	NA	NA	NA	NA	NA	NA	NA	NA	NA	11.1158	NA	NA	NA	NA	NA	NA	9.61343	NA	NA	NA	NA	NA	NA
O75150;O75150-4	O75150;H3BP71;O75150-3;O75150-4	BRE1B_HUMAN	RNF40	E3 ubiquitin-protein ligase BRE1B	NA	NA	NA	NA	NA	NA	NA	NA	13.1169	12.4961	12.106	12.4008	12.4027	12.4592	12.665	12.7241	13.9847	14.0155	14.1001	13.8197	14.1227	13.716	13.8335	13.9703
O75154;O75154-2;O75154-3	O75154;O75154-2;O75154-3	RFIP3_HUMAN	RAB11FIP3	Rab11 family-interacting protein 3	NA	NA	NA	NA	NA	NA	NA	NA	NA	11.8613	NA	NA	11.947	NA	NA	NA	11.1911	11.2601	11.1031	11.3054	11.5652	11.1811	11.1272	11.1175
O75165	O75165;A0A3B3IRM0	DJC13_HUMAN	DNAJC13	DnaJ homolog subfamily C member 13	NA	NA	NA	NA	NA	NA	NA	NA	NA	NA	NA	NA	NA	NA	NA	NA	11.5039	11.4665	11.3651	11.2464	11.7691	11.4367	11.4117	11.621
O75167;O75167-2;O75167-4;O75167-5	O75167;J3KP75;O75167-2;O75167-4;O75167-5	PHAR2_HUMAN	PHACTR2	Phosphatase and actin regulator 2	NA	NA	NA	NA	NA	NA	NA	NA	NA	NA	NA	NA	NA	NA	NA	NA	13.5178	13.4468	13.5648	13.5336	13.6661	13.5129	13.4411	13.4443
O75170;O75170-2;O75170-3;O75170-4;O75170-5;O75170-6	O75170;O75170-2;O75170-3;O75170-4;O75170-5;O75170-6	PP6R2_HUMAN	PPP6R2	Serine/threonine-protein phosphatase 6 regulatory subunit 2	12.5886	NA	NA	NA	NA	NA	NA	NA	NA	NA	NA	NA	NA	NA	NA	NA	12.0746	12.0768	11.6068	12.1537	12.4656	12.0383	11.9814	12.1415
O75175	O75175;B7Z6J7	CNOT3_HUMAN	CNOT3	CCR4-NOT transcription complex subunit 3	NA	NA	NA	NA	NA	NA	NA	NA	NA	NA	NA	NA	NA	NA	NA	NA	12.2981	12.5417	12.2989	12.3514	12.2694	12.2286	12.2006	12.2568
Q8IWZ3;Q8IWZ3-4;Q8IWZ3-6	O75179;Q8IWZ3;O75179-2;O75179-3;O75179-4;O75179-5;O75179-6;O75179-7;Q8IWZ3-2;Q8IWZ3-3;Q8IWZ3-4;Q8IWZ3-5;Q8IWZ3-6	ANKH1_HUMAN	ANKHD1	Ankyrin repeat and KH domain-containing protein 1	NA	NA	NA	NA	NA	NA	NA	NA	NA	NA	NA	NA	NA	NA	NA	NA	11.7913	11.5816	11.6716	11.4242	11.7458	11.6985	11.6246	11.1757
O75191;O75191-2	O75191;O75191-2;A0A3B3IRM4	XYLB_HUMAN	XYLB	Xylulose kinase	NA	NA	NA	NA	NA	NA	NA	NA	NA	NA	NA	NA	NA	NA	NA	NA	10.7891	11.1343	10.9602	10.8913	11.0531	10.7597	10.6449	10.8164
O75223	O75223;O75223-3;M0QZK8	GGCT_HUMAN	GGCT	Gamma-glutamylcyclotransferase	NA	NA	NA	NA	12.8411	NA	NA	NA	11.8173	NA	12.2249	NA	12.0292	11.5471	11.6166	NA	11.0216	11.7869	11.158	11.8362	11.4762	11.1037	11.0557	11.4764
O75251;O75251-2	O75251;O75251-2;F5GXJ1;F5H5N1	NDUS7_HUMAN	NDUFS7	NADH dehydrogenase [ubiquinone] iron-sulfur protein 7, mitochondrial	NA	NA	NA	NA	NA	NA	NA	NA	12.3058	NA	NA	NA	NA	NA	NA	NA	NA	10.6877	10.5462	10.4102	10.501	9.76398	10.0345	10.3772
O75298;O75298-3	O75298;Q7RTN0;O75298-2;O75298-3;K7EMR7	RTN2_HUMAN	RTN2	Reticulon-2	NA	NA	NA	NA	NA	NA	NA	NA	NA	NA	NA	NA	NA	10.2994	NA	11.7043	13.382	13.7837	13.1705	13.3471	13.9758	13.7744	13.3352	13.6437
O75306;O75306-2	O75306;O75306-2;A0A7I2YQD8;A0A7I2YQG7;A0A7I2V4G5;A0A7I2V4X8;A0A7I2V596	NDUS2_HUMAN	NDUFS2	NADH dehydrogenase [ubiquinone] iron-sulfur protein 2, mitochondrial	NA	NA	NA	NA	NA	NA	NA	NA	NA	NA	NA	NA	11.2756	NA	NA	NA	11.8112	12.303	11.8233	11.6633	12.0084	11.3677	11.8738	12.658
O75309	O75309;H3BSG2;O75309-2;O75309-3;O75309-4	CAD16_HUMAN	CDH16	Cadherin-16	NA	NA	NA	NA	NA	NA	NA	NA	NA	NA	14.2946	11.9656	14.2036	14.3419	14.5618	NA	11.5138	11.7148	11.7169	11.7175	11.9042	11.7612	11.7658	11.8088
O75312	O75312	ZPR1_HUMAN	ZPR1	Zinc finger protein ZPR1	NA	NA	NA	NA	NA	NA	NA	NA	NA	NA	NA	NA	NA	NA	NA	NA	11.2156	11.3501	11.4293	10.6452	11.292	11.278	11.3368	11.4144
O75317	O75317	UBP12_HUMAN	USP12	Ubiquitin carboxyl-terminal hydrolase 12	NA	NA	NA	NA	NA	NA	NA	NA	13.3349	NA	NA	NA	NA	NA	NA	NA	12.5679	12.6965	12.7027	12.5366	12.8774	12.522	12.5634	12.6833
O75323	O75323;O75323-2	NIPS2_HUMAN	NIPSNAP2	Protein NipSnap homolog 2	NA	NA	NA	NA	NA	NA	NA	NA	NA	NA	NA	NA	NA	NA	NA	NA	12.0209	12.2635	12.0081	12.1175	12.7085	12.1302	12.2433	12.3993
O75324	O75324	SNN_HUMAN	SNN	Stannin	NA	NA	NA	NA	NA	NA	NA	NA	NA	NA	NA	NA	NA	NA	NA	NA	11.2072	10.7225	11.6383	11.2736	11.2889	11.8676	11.9998	11.9004
O75326	O75326;O75326-2;F5GYX3	SEM7A_HUMAN	SEMA7A	Semaphorin-7A	NA	NA	NA	NA	NA	NA	NA	13.7105	15.3249	NA	NA	NA	NA	11.6572	13.9619	NA	13.0101	13.4462	11.9802	12.779	13.0083	12.8198	12.8441	13.2173
O75339	O75339	CILP1_HUMAN	CILP	Cartilage intermediate layer protein 1	14.9846	14.831	14.7105	14.7991	14.4369	14.4432	14.7169	14.8579	13.9511	13.6013	13.6806	13.5536	13.5863	13.7545	13.2914	14.2586	15.2514	15.3889	15.1883	15.2164	15.1965	15.2726	15.2809	15.2398
O75340	O75340;A0A024QZ42;O75340-2	PDCD6_HUMAN	PDCD6	Programmed cell death protein 6	NA	13.0143	13.5198	13.463	13.2437	14.1645	14.7109	13.0245	14.9032	14.4817	14.1915	15.144	14.4262	14.8818	14.7717	15.2586	15.6095	15.6017	15.6478	15.6113	15.6595	15.6765	15.3985	15.5371
O75342	O75342	LX12B_HUMAN	ALOX12B	Arachidonate 12-lipoxygenase, 12R-type	NA	NA	NA	NA	12.1126	NA	NA	NA	NA	NA	NA	NA	NA	NA	NA	NA	NA	11.1287	NA	12.1884	NA	NA	10.0564	11.7635
O75347	O75347;O75347-2;E5RIW3;E5RJD8;E5RHG6	TBCA_HUMAN	TBCA	Tubulin-specific chaperone A	NA	NA	NA	NA	NA	NA	NA	NA	13.8219	13.4532	13.0382	13.3115	13.0467	13.7072	13.5521	13.4516	14.6486	14.5017	14.5725	14.6438	14.6826	14.6878	14.5655	14.5969
O75348	O75348	VATG1_HUMAN	ATP6V1G1	V-type proton ATPase subunit G 1	NA	NA	NA	NA	NA	NA	NA	NA	NA	NA	NA	NA	NA	13.6909	NA	NA	14.431	14.6182	14.3302	14.3895	14.7376	14.8054	14.7159	14.5403
O75351	O75351	VPS4B_HUMAN	VPS4B	Vacuolar protein sorting-associated protein 4B	12.5871	NA	NA	NA	NA	NA	NA	12.0243	13.9689	13.96	13.9143	13.9122	14.1621	14.1953	14.1476	14.1314	14.9582	14.9906	14.8233	14.8929	14.9583	14.8989	14.873	14.9222
O75352;O75352-2	O75352;J3KSI4;O75352-2;I3L4E0;I3L295;I3L1D2;J3QS48;J3QW43	MPU1_HUMAN	MPDU1	Mannose-P-dolichol utilization defect 1 protein	NA	NA	NA	NA	NA	NA	NA	NA	NA	NA	NA	NA	NA	NA	NA	NA	9.2305	9.97802	10.1576	9.42836	9.79368	9.47452	9.85795	9.87207
O75356	O75356;G3V4I0	ENTP5_HUMAN	ENTPD5	Nucleoside diphosphate phosphatase ENTPD5	11.7056	11.6224	11.1402	NA	NA	12.1316	NA	11.5391	12.2302	11.3476	11.5462	12.0557	11.9806	11.6851	11.9923	11.9848	10.5709	10.3623	10.548	10.3132	10.5027	9.97029	10.5291	10.3229
O75365	O75365;O75365-2	TP4A3_HUMAN	PTP4A3	Protein tyrosine phosphatase type IVA 3	NA	NA	NA	NA	NA	NA	NA	NA	NA	NA	NA	NA	NA	NA	NA	NA	12.3258	12.4839	12.6286	12.5754	12.1745	12.878	12.4199	12.3442
O75367;O75367-1;O75367-3	O75367;O75367-1;O75367-3;B4DJC3;A0A8I5KRC6	H2AY_HUMAN	MACROH2A1	Core histone macro-H2A.1	NA	NA	NA	NA	NA	NA	NA	NA	13.5057	NA	NA	NA	13.6523	NA	NA	NA	12.9443	13.0593	12.9637	12.7016	12.8997	12.7757	12.8102	13.0847
O75368	O75368	SH3L1_HUMAN	SH3BGRL	Adapter SH3BGRL	12.6794	12.7752	12.4183	13.315	12.5896	12.9679	13.1348	12.2628	11.8332	12.2645	13.6265	12.0909	11.6647	13.0508	12.2993	12.1471	13.1109	13.0791	12.8056	13.36	12.9865	13.3424	13.3263	13.2051
O75369;O75369-2;O75369-3;O75369-6;O75369-7;O75369-8;O75369-9	O75369;O75369-2;O75369-3;O75369-4;O75369-5;O75369-6;O75369-7;O75369-8;O75369-9;A0A804HK76;A0A804HL72;E7EN95	FLNB_HUMAN	FLNB	Filamin-B	NA	NA	NA	NA	NA	NA	NA	NA	NA	NA	NA	NA	NA	NA	NA	NA	9.63114	9.89861	9.66184	9.95054	10.2973	9.60236	9.68774	9.62086
O75380	O75380	NDUS6_HUMAN	NDUFS6	NADH dehydrogenase [ubiquinone] iron-sulfur protein 6, mitochondrial	NA	NA	NA	NA	NA	NA	NA	NA	NA	NA	NA	NA	NA	NA	NA	NA	11.3649	11.5689	11.6676	11.6193	11.9175	11.3149	11.66	12.1541
O75381;O75381-2	O75381;O75381-2	PEX14_HUMAN	PEX14	Peroxisomal membrane protein PEX14	NA	NA	NA	NA	NA	NA	NA	NA	NA	NA	NA	NA	NA	NA	NA	NA	11.254	10.6528	11.0128	11.1656	11.1367	10.9067	10.8342	10.6116
O75382;O75382-2	O75382;O75382-2;O75382-3;O75382-4	TRIM3_HUMAN	TRIM3	Tripartite motif-containing protein 3	NA	NA	NA	NA	NA	NA	NA	NA	NA	NA	NA	NA	NA	NA	NA	NA	12.0425	12.4232	12.1675	12.6488	12.265	12.1111	12.2905	12.5498
O75387;O75387-2	O75387;O75387-2	LAT3_HUMAN	SLC43A1	Large neutral amino acids transporter small subunit 3	NA	NA	NA	NA	NA	NA	NA	NA	NA	NA	NA	NA	NA	NA	NA	NA	11.6362	11.8899	11.7388	12.032	11.7447	11.8672	11.8122	12.0451
O75390	O75390;B4DJV2;A0A0C4DGI3	CISY_HUMAN	CS	Citrate synthase, mitochondrial	NA	NA	NA	NA	NA	NA	NA	NA	NA	NA	NA	12.812	12.5409	12.4044	11.6504	13.357	14.5891	14.9011	14.6128	14.8181	14.9667	14.7768	14.7369	14.9218
O75396	O75396	SC22B_HUMAN	SEC22B	Vesicle-trafficking protein SEC22b	NA	NA	NA	NA	14.6079	NA	NA	NA	12.6307	NA	11.9258	11.885	NA	NA	NA	10.5061	13.1377	13.2802	12.9589	13.3501	13.4356	13.3716	13.2933	13.3396
O75410;O75410-2;O75410-7;O75410-9	O75410;O95359;O75410-10;E7EVI4;E7ET87;E9PBC6;O95359-1;O95359-2;O95359-3;O95359-5;O95359-6;D6RAA5;O75410-2;O75410-3;O75410-4;O75410-5;O75410-6;O75410-7;O75410-9;Q4VXL4;Q4VXL8;E7EMZ9	TACC1_HUMAN	TACC1	Transforming acidic coiled-coil-containing protein 1	NA	NA	NA	NA	NA	NA	NA	NA	13.0735	12.411	12.433	11.5893	12.1293	NA	12.3339	NA	12.7773	12.72	12.8524	12.8616	12.8228	12.6765	12.7205	12.9649
O75417	O75417;O75417-2	DPOLQ_HUMAN	POLQ	DNA polymerase theta	NA	NA	NA	NA	NA	NA	NA	NA	13.395	NA	13.2523	NA	NA	13.5142	NA	NA	NA	NA	NA	NA	NA	NA	NA	NA
O75427	O75427	LRCH4_HUMAN	LRCH4	Leucine-rich repeat and calponin homology domain-containing protein 4	NA	NA	NA	NA	NA	NA	NA	NA	NA	NA	NA	NA	NA	NA	NA	NA	11.3661	11.2066	11.3587	10.9798	11.4342	11.0263	11.3189	11.5381
O75436	O75436;S4R3Q6;O75436-2	VP26A_HUMAN	VPS26A	Vacuolar protein sorting-associated protein 26A	NA	NA	NA	NA	NA	NA	NA	NA	NA	NA	NA	NA	NA	NA	NA	NA	11.3826	12.1451	11.9506	11.7477	12.3779	11.4684	11.6301	12.062
O75439	O75439	MPPB_HUMAN	PMPCB	Mitochondrial-processing peptidase subunit beta	NA	NA	NA	NA	NA	NA	NA	NA	NA	NA	NA	NA	NA	NA	NA	NA	NA	8.61199	NA	NA	8.22982	8.28283	NA	8.95313
O75449-2	O75449;O75449-2	KTNA1_HUMAN	KATNA1	Isoform of O75449, Isoform 2 of Katanin p60 ATPase-containing subunit A1	NA	NA	NA	NA	NA	NA	NA	NA	NA	NA	NA	NA	NA	NA	NA	NA	10.4376	10.3105	10.1123	10.4801	10.6438	9.69789	10.4925	9.94305
O75460	O75460	ERN1_HUMAN	ERN1	Serine/threonine-protein kinase/endoribonuclease IRE1	NA	NA	NA	NA	NA	NA	NA	NA	NA	NA	NA	NA	NA	NA	NA	NA	8.96606	9.05859	9.7193	8.57009	9.30202	8.45576	NA	9.37399
O75475	O75475;O75475-2;O75475-3	PSIP1_HUMAN	PSIP1	PC4 and SFRS1-interacting protein	NA	NA	NA	NA	NA	NA	NA	NA	NA	NA	NA	NA	NA	NA	NA	NA	11.4721	11.9936	11.8827	11.982	12.0121	11.9875	12.1696	12.0397
O75487	O75487;O75487-2	GPC4_HUMAN	GPC4	Glypican-4	NA	NA	NA	NA	NA	NA	NA	NA	12.2618	NA	12.7284	NA	NA	12.4282	12.2679	NA	12.5623	12.5802	12.0253	12.2838	12.6638	12.6624	12.2034	12.471
O75489	O75489	NDUS3_HUMAN	NDUFS3	NADH dehydrogenase [ubiquinone] iron-sulfur protein 3, mitochondrial	NA	NA	NA	NA	NA	NA	NA	NA	NA	NA	NA	NA	NA	NA	NA	NA	10.3546	10.8413	10.3357	10.6067	10.9596	10.628	10.7366	10.7047
O75521;O75521-2	O75521;O75521-2;F8WAW4;F8W6J1;F1LLU7;A0A0C4DGA2	ECI2_HUMAN	ECI2	Enoyl-CoA delta isomerase 2	NA	NA	NA	NA	NA	NA	NA	NA	NA	NA	NA	NA	12.7477	NA	NA	NA	12.4883	12.1726	12.3081	12.3884	12.3146	12.253	12.1875	12.2249
O75528;O75528-2	O75528;O75528-2	TADA3_HUMAN	TADA3	Transcriptional adapter 3	NA	NA	NA	NA	NA	NA	NA	NA	NA	NA	NA	NA	NA	NA	NA	NA	10.5215	10.5133	10.684	10.5703	10.947	10.6002	10.586	10.5764
O75531	O75531	BAF_HUMAN	BANF1	Barrier-to-autointegration factor	10.98	NA	11.5834	NA	NA	NA	NA	NA	11.7677	NA	NA	11.2459	12.0158	NA	11.1556	11.4211	15.2253	15.2656	15.3308	15.318	15.3532	15.353	15.4248	15.4493
O75533	O75533	SF3B1_HUMAN	SF3B1	Splicing factor 3B subunit 1	NA	NA	NA	NA	NA	NA	NA	NA	NA	NA	NA	NA	NA	NA	NA	NA	8.55551	8.52849	7.92916	8.592	8.11587	NA	7.72063	8.36515
O75534;O75534-2;O75534-3;O75534-4	O75534;A0A8I5QJA6;A0A8I5QKX0;E9PNG3;E9PLT0;O75534-2;O75534-3;O75534-4;A0A8I5KPQ8;A0A8I5KPJ6;A0A8I5KPC0;A0A8I5KS07;A0A8I5KTQ3;A0A8I5KW72;A0A8I5KV85;A0A8I5KW29;A0A8I5KYL8;A0A8I5KWW0;A0A8I5KXH5;A0A8I5KXL1	CSDE1_HUMAN	CSDE1	Cold shock domain-containing protein E1	NA	12.7967	NA	NA	NA	NA	NA	NA	NA	NA	NA	10.5717	NA	NA	10.1945	10.4898	12.0998	12.0787	12.098	11.9827	12.251	11.9146	12.0086	12.233
O75558	O75558	STX11_HUMAN	STX11	Syntaxin-11	NA	NA	NA	NA	NA	12.8994	NA	16.5566	13.6518	13.9941	13.6478	14.1582	13.9303	13.8168	13.9161	14.364	16.4551	16.5389	16.5201	16.4473	16.5668	16.5282	16.3777	16.4782
O75563	O75563	SKAP2_HUMAN	SKAP2	Src kinase-associated phosphoprotein 2	11.5473	13.8365	14.1222	11.3821	NA	14.2403	NA	13.6425	15.2323	15.0872	14.9855	15.2781	15.3461	15.1497	15.4133	14.9269	16.8991	16.903	16.9929	16.8049	17.0011	16.9985	17.0049	17.1866
O75569;O75569-2;O75569-3	O75569;O75569-2;O75569-3;F8WEG8;C9JMM3;G5E9Q4;A0A7I2YQ87;A0A7I2V2P4;A0A7I2V3L6;A0A7I2V5H3;A0A7I2V5C2	PRKRA_HUMAN	PRKRA	Interferon-inducible double-stranded RNA-dependent protein kinase activator A	NA	NA	NA	NA	NA	NA	NA	NA	NA	NA	NA	NA	NA	NA	NA	NA	11.5663	11.6148	11.5598	11.5603	11.7397	11.5056	11.6545	11.678
O75581	O75581;F5H7J9	LRP6_HUMAN	LRP6	Low-density lipoprotein receptor-related protein 6	12.8485	NA	NA	NA	13.482	NA	NA	NA	NA	NA	NA	NA	16.3753	NA	NA	NA	11.2743	10.3841	10.9062	10.8741	11.0094	10.7425	11.1145	11.0723
O75582;O75582-3	O75582;O75582-2;O75582-3	KS6A5_HUMAN	RPS6KA5	Ribosomal protein S6 kinase alpha-5	NA	NA	NA	NA	NA	NA	NA	NA	NA	NA	NA	NA	NA	NA	NA	NA	12.1677	12.3782	12.1235	12.7137	12.344	12.0459	11.6912	12.3347
O75592;O75592-2	O75592;A0A804HIR9;A0A804HJ25;A0A499FJI4;A0A804HKQ1;A0A804HL12;O75592-2;A0A8Q3SHQ6;A0A8Q3SHK7;A0A8Q3SHQ2	MYCB2_HUMAN	MYCBP2	E3 ubiquitin-protein ligase MYCBP2	NA	NA	NA	NA	NA	NA	NA	NA	NA	NA	NA	NA	NA	NA	NA	NA	12.3177	12.2875	12.2873	12.2784	12.2778	12.2372	12.1977	12.2681
O75594	O75594	PGRP1_HUMAN	PGLYRP1	Peptidoglycan recognition protein 1	NA	NA	NA	NA	NA	NA	NA	NA	NA	NA	NA	NA	NA	NA	NA	NA	NA	8.51103	NA	NA	8.78892	8.69977	7.41486	NA
O75596	O75596;J3KNC9	CLC3A_HUMAN	CLEC3A	C-type lectin domain family 3 member A	NA	NA	NA	NA	NA	NA	NA	NA	NA	NA	NA	NA	NA	NA	NA	NA	11.1204	11.22	11.4043	11.6552	11.5365	11.2269	11.2985	11.3596
O75602;O75602-2;O75602-3;O75602-5	O75602;A0A0A0MRT8;O75602-3;O75602-4;O75602-5;O75602-2	SPAG6_HUMAN	SPAG6	Sperm-associated antigen 6	14.9535	16.4778	16.4485	15.9415	NA	15.1537	15.4155	15.6311	13.5982	14.2624	14.4231	14.7463	13.5516	14.2521	13.9382	15.0733	NA	NA	NA	NA	NA	NA	NA	NA
O75608;O75608-2	O75608;O75608-2;B4DP64;A0A087X1K9	LYPA1_HUMAN	LYPLA1	Acyl-protein thioesterase 1	12.4526	13.8678	13.5754	14.5723	14.5727	13.954	13.5693	13.1658	14.0968	13.8377	14.3268	12.6823	14.3392	14.4282	14.2572	NA	15.217	15.2961	15.3001	15.2224	15.3877	15.207	15.1349	15.2857
O75629	O75629;A0A3B3IRL2	CREG1_HUMAN	CREG1	Protein CREG1	NA	NA	NA	NA	NA	NA	NA	NA	NA	NA	NA	12.4777	NA	NA	NA	12.9698	10.8693	NA	NA	12.6294	NA	NA	NA	10.1747
O75636	O75636;O75636-2	FCN3_HUMAN	FCN3	Ficolin-3	19.3344	19.4464	19.2881	19.4377	19.4173	19.5091	19.5587	19.0824	14.6479	14.6415	14.558	14.4805	14.6498	14.4493	14.8751	14.4277	17.131	18.5271	17.8135	18.6737	18.2483	17.3306	18.8171	19.4049
O75663;O75663-2	O75663;O75663-2	TIPRL_HUMAN	TIPRL	TIP41-like protein	NA	NA	NA	NA	NA	NA	NA	NA	10.7226	13.2402	11.3791	NA	NA	13.563	NA	NA	13.2589	13.3627	13.3624	13.1998	13.5281	13.2867	13.3792	13.4377
O75674;O75674-2	O75674;J3KQU4;I3NI44;I3L4I4;I3L3T4;O75674-2;O75674-3	TM1L1_HUMAN	TOM1L1	TOM1-like protein 1	NA	NA	NA	NA	NA	NA	NA	NA	NA	11.4539	10.8196	11.322	NA	11.1611	NA	11.431	10.9179	10.7376	10.3768	10.9958	10.5352	10.7503	11.1624	11.1778
O75688;O75688-2;O75688-4	O75688;O75688-2;O75688-3;O75688-4;O75688-5;A0A3B3IS24	PPM1B_HUMAN	PPM1B	Protein phosphatase 1B	NA	NA	NA	NA	16.0085	NA	NA	NA	NA	NA	NA	NA	NA	NA	NA	NA	13.5874	13.6872	13.5589	13.6395	13.7971	13.5543	13.5069	13.591
P35813;P35813-3	O75688;P35813;P35813-2;P35813-3;O75688-2;O75688-4;O75688-5;A0A3B3IS24	PPM1A_HUMAN	PPM1A	Protein phosphatase 1A	12.9157	14.6492	14.3816	13.7816	NA	NA	NA	12.4228	14.5675	14.4836	13.8704	13.3747	14.2865	14.3529	13.4066	13.4966	15.1805	15.1026	15.2481	15.1729	14.9595	14.9909	15.1467	15.1803
O75695	O75695	XRP2_HUMAN	RP2	Protein XRP2	NA	NA	NA	NA	NA	NA	NA	NA	12.3336	11.4597	12.3622	12.2851	11.6963	12.6546	11.6414	11.6884	14.4482	14.2189	14.0829	14.2239	14.2468	14.2635	14.2775	13.8894
O75716	O75716;B8ZZI5	STK16_HUMAN	STK16	Serine/threonine-protein kinase 16	NA	NA	NA	NA	NA	NA	NA	NA	NA	NA	NA	NA	NA	NA	NA	NA	10.2767	10.2717	10.3193	10.0679	10.6266	9.7998	10.3685	10.0843
O75718	O75718;C9JP16	CRTAP_HUMAN	CRTAP	Cartilage-associated protein	NA	NA	NA	NA	NA	NA	NA	NA	NA	NA	NA	NA	NA	NA	NA	NA	11.4723	11.2545	10.9492	11.0834	11.4394	11.3515	11.4356	11.4637
O75787;O75787-2	O75787;A0A1B0GVB9;A0A1B0GVC7;A0A1B0GUT7;A0A1B0GTU8;A0A1B0GU12;A0A1B0GWJ8;A0A1B0GVW0;A0A1B0GVI9;B7Z1I9;B7Z413;O75787-2;A0A1C7CYW4;H7C3E1	RENR_HUMAN	ATP6AP2	Renin receptor	NA	NA	NA	NA	NA	NA	NA	NA	12.7376	12.591	12.3578	12.3041	13.2916	12.8832	13.1675	13.716	15.2247	14.8145	14.7378	15.0551	14.6886	15.172	14.8747	14.6199
O75791	O75791;O75791-2	GRAP2_HUMAN	GRAP2	GRB2-related adapter protein 2	NA	13.0478	NA	NA	12.5183	NA	NA	NA	13.789	13.517	13.2992	13.6362	13.6941	13.3415	13.5717	13.8731	15.2456	15.2404	15.2399	15.358	15.4329	15.2882	15.314	15.3156
O75792	O75792	RNH2A_HUMAN	RNASEH2A	Ribonuclease H2 subunit A	NA	NA	NA	NA	NA	NA	NA	NA	NA	NA	NA	NA	NA	NA	NA	NA	10.9678	11.043	10.8584	11.913	10.9257	11.1439	10.9217	10.7548
O75821	O75821	EIF3G_HUMAN	EIF3G	Eukaryotic translation initiation factor 3 subunit G	NA	NA	NA	NA	NA	NA	NA	NA	12.7435	12.5943	11.4363	NA	12.048	12.4004	13.0329	12.2859	14.6485	14.6305	14.5793	14.4379	14.5862	14.7101	14.5428	14.5811
O75822	O75822;O75822-2;O75822-3	EIF3J_HUMAN	EIF3J	Eukaryotic translation initiation factor 3 subunit J	NA	NA	NA	NA	NA	NA	NA	NA	14.2432	14.6656	13.2644	13.1405	14.2977	13.2106	13.7601	12.8798	17.0383	16.9422	16.9848	17.1591	17.0935	17.3436	17.2195	17.0505
O75828	O75828	CBR3_HUMAN	CBR3	Carbonyl reductase [NADPH] 3	NA	NA	NA	NA	NA	NA	NA	NA	NA	NA	10.8562	11.769	NA	NA	NA	12.3107	12.9432	NA	12.7522	12.8737	NA	12.8945	13.0052	12.7488
O75832	O75832;B1AJY5;B1AJY7	PSD10_HUMAN	PSMD10	26S proteasome non-ATPase regulatory subunit 10	NA	NA	NA	NA	NA	NA	NA	NA	9.98894	NA	NA	NA	NA	NA	NA	NA	13.0175	13.0748	13.1509	13.1337	13.224	13.0463	13.0764	13.0056
O75843	O75843	AP1G2_HUMAN	AP1G2	AP-1 complex subunit gamma-like 2	NA	NA	NA	NA	NA	NA	NA	NA	NA	NA	NA	NA	NA	NA	NA	NA	11.9182	12.0181	12.482	11.9331	11.9439	12.0133	12.1229	12.1834
O75844	O75844	FACE1_HUMAN	ZMPSTE24	CAAX prenyl protease 1 homolog	NA	NA	NA	NA	NA	NA	NA	NA	NA	NA	NA	NA	NA	NA	NA	NA	12.1084	12.1516	11.6944	12.0282	12.4755	11.8829	11.8361	12.4207
O75874	O75874	IDHC_HUMAN	IDH1	Isocitrate dehydrogenase [NADP] cytoplasmic	12.0903	13.0168	13.008	13.8942	13.1145	13.3025	13.2212	12.7779	13.8135	13.5637	13.385	13.3545	13.4126	13.6079	13.6615	13.54	14.9079	14.8791	14.7947	14.8387	14.7906	14.837	14.6286	14.6767
O75882;O75882-2	O75882;O75882-2;O75882-3	ATRN_HUMAN	ATRN	Attractin	17.1238	17.4271	17.4899	17.3844	17.5054	17.4231	17.5327	17.6329	12.6287	12.4785	13.0834	12.9304	12.8118	12.595	12.6013	12.981	12.5584	12.8057	12.6859	12.7374	12.9074	12.6035	12.6523	12.8708
O75886	O75886;O75886-2	STAM2_HUMAN	STAM2	Signal transducing adapter molecule 2	NA	NA	NA	NA	NA	NA	NA	NA	NA	NA	NA	NA	NA	NA	NA	NA	11.7148	12.6941	11.9248	12.0255	12.816	11.8084	11.7875	11.9307
O43508-2	O75888;Q2QBA2;K7EJ28;O75888-2;O75888-3;O75888-4;O75888-5;O43508-2	TNF12_HUMAN	TNFSF12	Isoform of O43508, Isoform TWE-PRIL of Tumor necrosis factor ligand superfamily member 12	NA	NA	NA	NA	NA	NA	NA	NA	NA	10.5003	NA	NA	NA	NA	10.9951	10.8396	12.4311	12.7841	12.5266	12.7588	12.6606	12.8878	12.6025	13.0644
O75912	O75912;E7EWQ4;E9PFX6;E7EM72;A0A087WV00	DGKI_HUMAN	DGKI	Diacylglycerol kinase iota	NA	NA	NA	NA	NA	NA	NA	NA	NA	NA	NA	NA	NA	NA	NA	NA	10.6311	10.2271	10.1958	10.1631	11.0769	11.0924	10.9899	11.4695
O75915	O75915	PRAF3_HUMAN	ARL6IP5	PRA1 family protein 3	NA	NA	NA	NA	NA	NA	NA	NA	NA	NA	NA	NA	NA	NA	NA	NA	13.0159	13.3539	12.587	13.3026	12.9616	13.2935	13.3333	13.2172
O75935	O75935;X6RA56;X6RLR1;O75935-2;O75935-3	DCTN3_HUMAN	DCTN3	Dynactin subunit 3	NA	NA	NA	NA	NA	NA	NA	NA	12.8591	13.4173	14.0392	13.451	13.098	13.3353	NA	13.4645	13.246	13.5395	13.3326	12.8591	13.2022	12.8353	12.9863	13.4436
O75937	O75937	DNJC8_HUMAN	DNAJC8	DnaJ homolog subfamily C member 8	NA	NA	NA	NA	NA	NA	NA	NA	NA	11.6401	NA	NA	NA	NA	10.8132	10.8452	14.7299	14.7843	14.8759	14.7537	15.015	14.6477	14.7395	14.7195
O75947	O75947	ATP5H_HUMAN	ATP5PD	ATP synthase subunit d, mitochondrial	NA	NA	NA	NA	NA	NA	NA	NA	12.3298	10.2917	NA	NA	NA	NA	NA	12.1703	12.9346	13.2334	12.9064	13.1991	13.5208	13.3076	13.2351	13.4003
O75954	O75954;B5MD23	TSN9_HUMAN	TSPAN9	Tetraspanin-9	NA	NA	NA	NA	NA	NA	NA	NA	NA	11.245	11.7747	11.7089	11.6747	11.3086	12.1423	12.1065	14.523	14.368	14.2071	14.3637	14.3653	14.43	14.8444	14.4385
O75955	O75955;O75955-2	FLOT1_HUMAN	FLOT1	Flotillin-1	NA	12.0961	NA	NA	NA	NA	NA	NA	12.416	12.8924	12.9058	12.3852	11.3009	12.385	13.1487	13.0723	14.6308	14.6221	14.6531	14.6422	14.7546	14.6441	14.5179	14.6191
O75962;O75962-2;O75962-5	O75962;O75962-2;O75962-4;O75962-5;E7EWP2;F5H228	TRIO_HUMAN	TRIO	Triple functional domain protein	19.6948	19.2422	19.1982	19.4144	19.1703	19.4966	19.7079	19.3323	NA	NA	19.4211	19.0311	NA	NA	NA	19.0591	17.7877	17.7265	17.8084	17.7786	17.6	17.5786	17.742	17.9165
O75964	O75964;A0A8I5KSW3;A0A8I5KT86;A0A8I5KSQ4;A0A3B3ITX4	ATP5L_HUMAN	ATP5MG	ATP synthase subunit g, mitochondrial	NA	NA	NA	NA	NA	NA	NA	NA	NA	NA	NA	NA	NA	NA	NA	11.8231	12.6175	12.8101	12.1443	12.8488	12.7479	13.0482	12.9811	12.5041
O75995	O75995	SASH3_HUMAN	SASH3	SAM and SH3 domain-containing protein 3	NA	NA	NA	NA	NA	NA	NA	NA	NA	NA	NA	NA	NA	NA	NA	NA	12.8222	12.8062	12.7508	12.8162	12.8906	12.8485	12.8579	12.9191
O76003	O76003	GLRX3_HUMAN	GLRX3	Glutaredoxin-3	NA	NA	NA	NA	NA	NA	NA	15.535	13.3604	13.3295	12.0931	13.0696	12.9523	12.638	12.9342	12.9117	14.6054	14.5175	14.6585	14.6306	14.7417	14.6653	14.5776	14.668
CONO76011;O76011	O76011;A0A140TA62;A0A140TA69;CONO76011	CONO76011_HUMAN;KRT34_HUMAN	CONO76011;KRT34	CONO76011	NA	NA	NA	NA	NA	NA	NA	NA	NA	NA	NA	NA	NA	NA	NA	NA	NA	NA	NA	NA	NA	NA	NA	9.96134
O76054;O76054-4;O76054-5	O76054;O76054-4;O76054-5;B3KRD8	S14L2_HUMAN	SEC14L2	SEC14-like protein 2	NA	NA	NA	NA	NA	NA	NA	NA	NA	NA	NA	NA	NA	NA	NA	NA	12.3089	12.1533	NA	12.1841	NA	11.6251	12.2398	12.553
O76061	O76061	STC2_HUMAN	STC2	Stanniocalcin-2	11.4187	NA	NA	NA	NA	NA	NA	NA	13.5624	13.4503	12.9683	13.3982	13.2845	13.1059	13.421	13.7898	11.8213	11.814	11.397	11.6687	11.3126	11.7341	11.939	11.6594
O76071	O76071	CIAO1_HUMAN	CIAO1	Probable cytosolic iron-sulfur protein assembly protein CIAO1	NA	NA	NA	NA	NA	NA	NA	NA	NA	NA	NA	NA	NA	NA	NA	NA	13.7444	13.7001	14.063	13.8256	14.2493	13.8613	13.7987	13.9588
O76074	O76074;G5E9C5;O76074-2	PDE5A_HUMAN	PDE5A	cGMP-specific 3',5'-cyclic phosphodiesterase	12.6496	11.7949	13.4733	12.5502	12.7343	13.5519	13.0386	15.4105	13.32	12.7476	11.6863	12.8329	13.029	13.2995	13.2318	13.0948	15.1234	15.0783	15.0941	15.1253	15.2209	15.1948	15.191	15.151
O76076	O76076	CCN5_HUMAN	CCN5	CCN family member 5	NA	NA	13.4969	NA	12.7485	NA	14.683	13.9674	13.1583	12.7804	14.8896	14.6772	13.4594	12.2559	12.3816	12.9515	14.6168	14.4976	14.5253	14.6343	14.5029	14.4798	14.5306	14.7188
O76094	O76094;O76094-2;R4GNC1	SRP72_HUMAN	SRP72	Signal recognition particle subunit SRP72	14.0151	NA	NA	NA	13.6494	NA	NA	NA	NA	NA	NA	NA	NA	NA	NA	NA	12.4245	12.1962	12.1717	12.3436	12.3928	12.2943	12.2579	12.3164
O76096	O76096	CYTF_HUMAN	CST7	Cystatin-F	NA	NA	NA	NA	NA	NA	NA	NA	11.5583	11.407	11.7534	12.0361	11.6148	11.815	11.5821	11.8848	NA	NA	NA	NA	NA	NA	NA	NA
O94763;O94763-3;O94763-4	O94763;O94763-2;O94763-3;O94763-4	RMP_HUMAN	URI1	Unconventional prefoldin RPB5 interactor 1	NA	NA	NA	NA	NA	NA	NA	NA	NA	NA	NA	NA	NA	NA	NA	NA	10.356	10.9264	11.0273	10.5774	10.3749	10.2403	10.3221	10.7331
O94766;O94766-2	O94766;O94766-2;G3V150	B3GA3_HUMAN	B3GAT3	Galactosylgalactosylxylosylprotein 3-beta-glucuronosyltransferase 3	NA	NA	NA	NA	NA	NA	NA	NA	12.3746	12.3166	11.5089	11.9914	12.1775	12.1992	12.129	12.5119	11.0168	10.7585	11.0876	11.1567	11.1884	10.9957	NA	NA
O94769	O94769	ECM2_HUMAN	ECM2	Extracellular matrix protein 2	NA	NA	NA	NA	NA	NA	NA	NA	NA	NA	NA	NA	NA	NA	NA	NA	12.6288	12.3895	12.9081	12.8194	12.6261	12.8135	12.7714	12.9313
O94769-2	O94769;O94769-2	ECM2_HUMAN	ECM2	Isoform of O94769, Isoform 2 of Extracellular matrix protein 2	14.2615	13.3796	15.6534	NA	14.6665	15.9441	11.7595	14.8066	13.9536	14.1361	13.9909	14.1293	13.5319	14.0085	13.9974	14.4902	16.4842	16.414	16.4866	16.5542	16.6008	16.539	16.5422	16.5187
O94804	O94804	STK10_HUMAN	STK10	Serine/threonine-protein kinase 10	13.8987	NA	NA	13.576	NA	NA	NA	NA	13.8346	14.0315	13.4452	13.5865	14.1476	13.6412	13.6966	13.6582	16.1253	16.1219	16.1734	16.1625	16.3159	16.1832	16.1417	16.1999
Q9BZL6;Q9BZL6-3	O94806;Q9BZL6;Q9BZL6-2;Q9BZL6-3	KPCD2_HUMAN	PRKD2	Serine/threonine-protein kinase D2	NA	NA	NA	NA	NA	15.6382	NA	NA	NA	NA	NA	NA	10.6941	NA	NA	NA	13.1012	13.0806	13.0589	12.9756	13.1306	12.855	13.0442	13.047
O94812;O94812-2;O94812-3;O94812-5;O94812-6	O94812;O94812-2;O94812-3;O94812-5;O94812-6;O94812-7	BAIP3_HUMAN	BAIAP3	BAI1-associated protein 3	NA	NA	NA	NA	NA	NA	NA	NA	18.2163	16.9899	NA	16.4982	19.2122	16.567	17.8288	NA	NA	NA	NA	NA	NA	NA	NA	NA
O94813;O94813-2;O94813-3	O94813;O94813-2;O94813-3;A0A087WYV5;X6R3P0	SLIT2_HUMAN	SLIT2	Slit homolog 2 protein	NA	NA	NA	NA	NA	NA	NA	NA	NA	NA	NA	NA	NA	NA	NA	NA	12.2615	12.362	12.5974	12.2954	12.3318	12.1389	12.2036	12.5511
O94822;O94822-3	O94822;O94822-3	LTN1_HUMAN	LTN1	E3 ubiquitin-protein ligase listerin	NA	NA	NA	NA	NA	NA	NA	NA	NA	NA	NA	NA	NA	NA	NA	NA	12.0022	11.9376	11.6447	11.8438	12.2391	11.6509	11.7399	11.6654
O94826	O94826	TOM70_HUMAN	TOMM70	Mitochondrial import receptor subunit TOM70	NA	NA	NA	NA	NA	NA	NA	NA	NA	NA	NA	NA	11.9564	NA	NA	NA	12.7003	12.7066	12.4596	12.7851	12.6043	12.7346	12.8441	12.6026
O94830	O94830;E9PIF5	DDHD2_HUMAN	DDHD2	Phospholipase DDHD2	NA	NA	NA	NA	NA	NA	NA	NA	NA	NA	NA	NA	NA	NA	NA	NA	10.0122	10.7811	10.5838	9.51865	10.6112	10.0359	10.3361	10.7015
O94832	O94832;J3KRL0;K7EIG7;J3QRN6	MYO1D_HUMAN	MYO1D	Unconventional myosin-Id	NA	NA	NA	NA	NA	NA	NA	NA	NA	NA	NA	NA	NA	NA	NA	NA	10.8556	11.3955	11.0679	11.0452	11.5738	11.2983	11.1046	11.4936
O94855;O94855-2	O94855;O94855-2;E9PC44;E9PDM8	SC24D_HUMAN	SEC24D	Protein transport protein Sec24D	NA	NA	NA	NA	NA	NA	NA	NA	NA	NA	NA	NA	NA	NA	12.3864	NA	12.0826	12.1261	12.0753	11.864	12.0418	11.8271	12.0902	12.0284
O94886	O94886	CSCL1_HUMAN	TMEM63A	CSC1-like protein 1	NA	NA	NA	NA	NA	NA	NA	NA	NA	NA	NA	NA	NA	NA	NA	10.7791	12.4483	12.6062	12.3066	12.4302	12.5399	12.6474	12.7537	12.4146
O94888	O94888	UBXN7_HUMAN	UBXN7	UBX domain-containing protein 7	NA	NA	NA	NA	NA	NA	NA	NA	NA	NA	NA	NA	NA	NA	NA	NA	12.4817	12.3956	12.2481	12.4252	12.3603	12.5985	12.6277	12.3008
O94903	O94903	PLPHP_HUMAN	PLPBP	Pyridoxal phosphate homeostasis protein	NA	NA	NA	NA	NA	NA	NA	NA	12.95	12.8495	12.8961	13.5522	12.952	12.6873	13.7205	13.6223	12.5395	12.7379	12.7243	12.7347	12.7857	12.5611	12.4933	12.5306
O94905	O94905;O75477;O94905-2;O94905-3	ERLN2_HUMAN	ERLIN2	Erlin-2	NA	NA	NA	NA	NA	NA	NA	NA	NA	NA	NA	NA	NA	NA	NA	NA	11.5711	11.4245	11.3787	12.0204	11.6593	11.9829	11.5392	11.5236
O94907	O94907	DKK1_HUMAN	DKK1	Dickkopf-related protein 1	NA	NA	NA	NA	NA	NA	NA	NA	NA	NA	NA	NA	NA	NA	NA	NA	12.3181	12.3219	12.1618	12.0627	12.086	12.0922	12.324	12.5333
O94913	O94913;A0A8I5KX04	PCF11_HUMAN	PCF11	Pre-mRNA cleavage complex 2 protein Pcf11	NA	NA	NA	NA	NA	NA	NA	NA	NA	NA	NA	NA	NA	NA	NA	NA	13.0803	13.2354	13.6452	13.3915	13.647	13.359	13.0388	12.8284
O94915	O94915;F2Z2S2	FRYL_HUMAN	FRYL	Protein furry homolog-like	NA	NA	NA	NA	NA	NA	NA	NA	NA	13.3254	NA	NA	NA	NA	NA	NA	13.8799	13.9635	13.9074	13.9019	14.0756	14.049	13.971	13.969
O94916;O94916-2;O94916-4;O94916-5	O94916;O94916-2;O94916-4;O94916-5	NFAT5_HUMAN	NFAT5	Nuclear factor of activated T-cells 5	NA	NA	NA	NA	NA	NA	NA	NA	NA	NA	NA	NA	NA	NA	NA	NA	11.0545	11.7691	11.6316	11.5198	11.7589	11.9831	11.4835	11.7936
O94919	O94919	ENDD1_HUMAN	ENDOD1	Endonuclease domain-containing 1 protein	12.4217	NA	13.0141	NA	11.5391	NA	NA	NA	NA	10.1441	NA	NA	NA	NA	NA	12.4441	12.9965	13.1878	13.097	13.1355	13.3754	13.4001	12.8813	13.0293
O94921;O94921-2;O94921-3	O94921;E7EUK8;O94921-2;O94921-3	CDK14_HUMAN	CDK14	Cyclin-dependent kinase 14	NA	NA	NA	NA	NA	NA	NA	NA	NA	NA	NA	NA	NA	NA	NA	NA	10.1665	10.606	9.83515	10.4588	10.7989	10.0506	10.559	10.3004
O94923	O94923;H0YNP1	GLCE_HUMAN	GLCE	D-glucuronyl C5-epimerase	NA	NA	NA	NA	NA	NA	NA	NA	NA	NA	NA	NA	NA	NA	NA	NA	11.048	11.247	11.3736	11.6771	11.6729	11.4473	11.5392	11.0893
O94925	O94925;O94925-3	GLSK_HUMAN	GLS	Glutaminase kidney isoform, mitochondrial	NA	NA	NA	NA	NA	NA	NA	NA	NA	NA	NA	NA	NA	NA	NA	NA	10.5997	10.9937	10.4946	10.7447	10.925	10.4819	10.6379	10.6833
O94927	O94927	HAUS5_HUMAN	HAUS5	HAUS augmin-like complex subunit 5	NA	NA	NA	NA	NA	NA	NA	NA	NA	NA	NA	NA	NA	NA	NA	NA	11.0156	11.9854	12.6004	12.149	12.2443	11.8757	12.0455	11.7389
O94929-2	O94929-2;O94929-3	ABLM3_HUMAN	ABLIM3	Isoform of O94929, Isoform 2 of Actin-binding LIM protein 3	NA	NA	NA	NA	NA	NA	NA	NA	12.238	12.0206	NA	11.3235	NA	12.1924	11.8967	12.5811	13.5812	13.6974	13.7021	13.7433	13.5457	13.5027	13.6842	13.516
O94929-3	O94929;O94929-3;A0A0C4DGA7	ABLM3_HUMAN	ABLIM3	Isoform of O94929, Isoform 3 of Actin-binding LIM protein 3	NA	NA	NA	NA	NA	NA	NA	NA	NA	NA	NA	NA	NA	NA	NA	NA	10.4405	10.9233	11.4636	NA	11.2828	10.5376	10.1651	11.0827
O94953-2	O94953-2	KDM4B_HUMAN	KDM4B	Isoform of O94953, Isoform 2 of Lysine-specific demethylase 4B	NA	NA	NA	NA	NA	NA	NA	NA	NA	NA	NA	NA	NA	NA	NA	NA	NA	NA	8.53835	NA	NA	NA	10.0013	NA
O94966-5;O94966-6;O94966-7	O94966;O94966-3;O94966-4;O94966-5;O94966-6;O94966-7;A0A0A0MR08;A0A8I5KRW4;A0A8I5KT08;A0A8I5KV50;A0A8I5KXK1	UBP19_HUMAN	USP19	Isoform of O94966, Isoform 5 of Ubiquitin carboxyl-terminal hydrolase 19	NA	NA	NA	NA	NA	NA	11.0549	NA	NA	NA	NA	NA	NA	NA	NA	NA	10.0452	10.2524	9.77948	9.3239	9.5897	9.10765	9.63654	9.4154
O94967;O94967-2;O94967-3;O94967-4	O94967;O94967-2;O94967-3;O94967-4	WDR47_HUMAN	WDR47	WD repeat-containing protein 47	NA	NA	NA	NA	NA	NA	NA	NA	NA	NA	NA	NA	NA	NA	NA	NA	9.86058	10.1363	9.91674	10.5686	10.6378	10.8082	9.74823	10.1273
O94973	O94973;O94973-2;O94973-3;A0A8I5KPP9	AP2A2_HUMAN	AP2A2	AP-2 complex subunit alpha-2	NA	NA	NA	NA	NA	NA	NA	NA	NA	NA	NA	NA	NA	NA	NA	10.5885	11.7502	11.7138	11.4318	11.4487	11.8106	11.9841	11.8165	11.8998
O94979;O94979-2;O94979-3;O94979-8;O94979-9	O94979;D6REX3;D6RHZ5;O94979-2;O94979-3;O94979-4;O94979-5;O94979-6;O94979-7;O94979-8;O94979-9;O94979-10;H7BXG7	SC31A_HUMAN	SEC31A	Protein transport protein Sec31A	NA	NA	NA	NA	NA	NA	NA	NA	12.5383	12.6307	11.6494	12.4356	12.5595	12.662	12.6069	12.7855	13.2414	13.3226	13.2934	13.3895	13.4718	13.2551	13.0647	13.3418
O94985;O94985-2	O94985;O94985-2	CSTN1_HUMAN	CLSTN1	Calsyntenin-1	13.2782	13.5758	13.1467	13.5442	13.4943	14.0411	13.7092	13.4338	12.647	12.6094	11.9854	12.9414	12.969	12.7989	12.8323	13.2182	11.9664	12.0006	12.051	12.2101	11.8231	11.8842	12.1709	12.5021
O94986;O94986-1;O94986-2;O94986-3	O94986;A0A075B719;O94986-1;O94986-2;O94986-3	CE152_HUMAN	CEP152	Centrosomal protein of 152 kDa	NA	NA	NA	NA	NA	NA	NA	NA	NA	14.7093	14.6393	NA	NA	NA	NA	13.5147	11.5362	7.16172	11.0683	11.2243	11.247	12.1903	11.5259	11.6334
O94992	O94992	HEXI1_HUMAN	HEXIM1	Protein HEXIM1	NA	NA	NA	NA	NA	NA	NA	NA	NA	NA	NA	NA	NA	NA	NA	NA	12.3192	12.5015	12.5025	12.1799	12.6723	12.1974	12.2706	12.354
O95081	O95081;O95081-2;A0A0C4DG34	AGFG2_HUMAN	AGFG2	Arf-GAP domain and FG repeat-containing protein 2	NA	NA	NA	NA	NA	NA	NA	NA	NA	NA	NA	NA	NA	NA	NA	NA	13.5393	13.6414	13.6929	13.4839	13.7772	13.6565	13.4025	13.6055
O95084	O95084;O95084-2	PRS23_HUMAN	PRSS23	Serine protease 23	NA	NA	NA	12.7907	NA	NA	NA	NA	NA	NA	NA	NA	NA	NA	NA	NA	12.4198	12.4549	12.6537	12.4538	12.7304	12.5815	12.6501	12.6702
O95140	O95140;A0A6Q8PFJ4;A0A6Q8PGA3;A0A6Q8PGS9;A0A6Q8PGV8	MFN2_HUMAN	MFN2	Mitofusin-2	NA	NA	NA	NA	NA	NA	NA	NA	NA	NA	NA	NA	NA	NA	NA	NA	11.1674	11.6103	11.3626	11.4154	11.7422	11.2705	11.0714	11.4524
O95154	O95154	ARK73_HUMAN	AKR7A3	Aflatoxin B1 aldehyde reductase member 3	NA	NA	NA	NA	NA	NA	NA	NA	NA	8.7877	NA	NA	NA	NA	NA	NA	10.0161	10.1672	10.5859	10.4757	10.1459	10.6355	10.2588	10.2641
O95155-3	O95155;O95155-2;O95155-3;O95155-4	UBE4B_HUMAN	UBE4B	Isoform of O95155, Isoform 3 of Ubiquitin conjugation factor E4 B	NA	NA	NA	NA	NA	NA	NA	NA	NA	NA	NA	NA	NA	NA	NA	NA	12.2336	12.445	12.3116	12.1228	12.3702	12.2709	12.1647	12.1879
O95159	O95159;E9PMQ3;E9PJ47;E9PJX1	ZFPL1_HUMAN	ZFPL1	Zinc finger protein-like 1	NA	NA	NA	NA	NA	NA	NA	NA	NA	NA	NA	NA	NA	NA	NA	NA	12.3561	12.5151	12.4575	12.3591	12.5591	12.4907	12.5726	12.35
O95163	O95163;A0A6Q8PFH9;A0A6Q8PFB7;A0A6Q8PG86;A0A6Q8PFN8;A0A6Q8PHA0;A0A6Q8PGW3;A0A6Q8PGR0;A0A6Q8PH48;A0A6Q8PEX6;A0A6Q8PF66;A0A6Q8PF69;A0A6Q8PHC9;A0A6Q8PHF4;A0A6Q8PHI5;F5H2T0	ELP1_HUMAN	ELP1	Elongator complex protein 1	NA	NA	NA	NA	NA	NA	NA	NA	NA	NA	NA	NA	NA	NA	NA	NA	11.13	11.21	11.2577	11.1762	11.3888	10.7934	10.9275	11.3298
O95182	O95182;M0R0N0	NDUA7_HUMAN	NDUFA7	NADH dehydrogenase [ubiquinone] 1 alpha subcomplex subunit 7	NA	NA	NA	NA	NA	NA	NA	NA	NA	NA	NA	NA	NA	NA	NA	NA	10.576	11.2763	10.8154	11.0232	11.0924	10.812	11.4083	11.1908
O95183	O95183	VAMP5_HUMAN	VAMP5	Vesicle-associated membrane protein 5	NA	NA	NA	NA	NA	NA	NA	NA	NA	NA	NA	NA	NA	NA	NA	NA	11.7587	12.0062	12.1313	11.7616	11.6369	11.3427	11.8276	12.0321
O95196;O95196-2	O95196;O95196-2;A0A087WUT8	CSPG5_HUMAN	CSPG5	Chondroitin sulfate proteoglycan 5	NA	NA	NA	NA	NA	NA	NA	NA	NA	NA	NA	NA	NA	NA	NA	NA	11.5291	10.9791	11.3413	11.0875	11.133	10.9319	11.7967	11.8982
O95197-3	O95197;O95197-2;O95197-3;O95197-4;O95197-7	RTN3_HUMAN	RTN3	Isoform of O95197, Isoform 3 of Reticulon-3	NA	NA	NA	NA	NA	NA	NA	NA	NA	NA	NA	NA	NA	NA	NA	13.7803	13.2725	13.6677	13.3778	13.2142	12.7905	13.2105	13.4199	13.5199
O95202	O95202	LETM1_HUMAN	LETM1	Mitochondrial proton/calcium exchanger protein	NA	NA	NA	NA	NA	NA	NA	NA	NA	NA	NA	NA	NA	NA	NA	NA	10.4054	11.0731	10.7927	10.6819	11.367	10.6286	10.8373	10.9955
O95210	O95210	STBD1_HUMAN	STBD1	Starch-binding domain-containing protein 1	NA	NA	NA	NA	NA	NA	NA	NA	NA	NA	NA	NA	NA	NA	NA	NA	11.1851	11.3259	10.9869	11.3488	11.5428	11.6127	10.9408	11.221
O95219	O95219;O95219-2	SNX4_HUMAN	SNX4	Sorting nexin-4	NA	NA	NA	NA	NA	NA	NA	NA	NA	11.0131	NA	NA	NA	NA	NA	9.98024	11.9472	11.9804	12.0086	12.191	11.9088	11.9011	11.9186	11.8506
O95232	O95232;J3KPP4	LC7L3_HUMAN	LUC7L3	Luc7-like protein 3	NA	NA	NA	NA	NA	NA	NA	NA	NA	NA	NA	NA	NA	NA	NA	NA	6.6393	8.16015	NA	6.39724	7.09272	7.9974	6.52739	NA
O95236;O95236-2	O95236;O95236-2	APOL3_HUMAN	APOL3	Apolipoprotein L3	NA	NA	NA	NA	NA	NA	NA	NA	8.89625	NA	NA	NA	NA	NA	NA	NA	11.7381	11.6698	11.7692	11.7812	11.8702	11.6169	11.4846	11.544
O95248;O95248-4;O95248-5	O95248;A0A8J8YTQ8;A0A8I5KR05;A0A8I5KU87;A0A8I5KUE4;A0A8I5KT60;A0A8I5KTI7;A0A8I5KTN1;A0A8I5KVF2;A0A8I5KYG9;A0A8I5KY61;A0A8I5KXX8;A0A8I5KXN1;O95248-4;O95248-5	MTMR5_HUMAN	SBF1	Myotubularin-related protein 5	NA	NA	NA	NA	NA	NA	NA	NA	NA	NA	NA	NA	NA	NA	NA	NA	10.9766	11.0749	11.1519	10.83	11.1519	11.1955	11.0031	11.0076
O95260	O95260;A0A8I5KNV5;A0A8I5KQ75;A0A8I5KSC8;A0A8I5KTH0;A0A8I5KWA6;A0A8I5KZ10;A0A8I5KZ24;A0A8I5KZ28;A0A8I5KXF6	ATE1_HUMAN	ATE1	Arginyl-tRNA--protein transferase 1	NA	NA	NA	NA	NA	NA	NA	NA	NA	NA	NA	NA	NA	NA	NA	NA	12.7927	12.966	12.6366	12.9431	12.9046	12.9333	12.8497	12.774
O95273	O95273;H3BR23;H3BQA6;O95273-2	CCDB1_HUMAN	CCNDBP1	Cyclin-D1-binding protein 1	NA	NA	NA	NA	NA	NA	NA	NA	NA	NA	NA	NA	NA	NA	NA	NA	12.0344	12.3245	12.1047	11.889	11.8938	11.575	11.919	12.2502
O95292	O95292;O95292-2;E5RK64	VAPB_HUMAN	VAPB	Vesicle-associated membrane protein-associated protein B/C	NA	NA	NA	NA	NA	NA	NA	NA	12.0577	12.2496	16.2648	14.3082	12.5706	13.511	11.6429	12.0141	12.5712	12.9321	12.4301	12.764	12.1899	12.4319	12.5823	12.5779
O95295	O95295	SNAPN_HUMAN	SNAPIN	SNARE-associated protein Snapin	NA	NA	NA	NA	NA	NA	NA	NA	NA	NA	NA	NA	NA	NA	10.2338	9.52133	11.5349	11.6874	11.8164	11.5036	11.4148	11.5073	11.8409	11.7696
O95297;O95297-2;O95297-3	O95297;O95297-2;O95297-3;O95297-4	MPZL1_HUMAN	MPZL1	Myelin protein zero-like protein 1	NA	NA	NA	NA	NA	NA	NA	NA	NA	NA	NA	NA	NA	NA	NA	NA	11.4327	11.406	11.7354	11.4576	11.2802	10.9831	11.4085	11.6657
O95299	O95299;E7ESZ7;A0A7I2YQU0;A0A087WXC5;A0A7I2V3H5;A0A7I2V594	NDUAA_HUMAN	NDUFA10	NADH dehydrogenase [ubiquinone] 1 alpha subcomplex subunit 10, mitochondrial	NA	NA	NA	NA	NA	NA	NA	NA	NA	NA	NA	NA	NA	NA	NA	NA	11.4118	11.8593	11.6436	11.7669	12.2939	11.2941	11.8398	12.1243
O95319;O95319-2;O95319-3;O95319-4;O95319-5	O95319;O95319-2;O95319-3;O95319-4;O95319-5;E9PC62;A0A1B0GUN8;A0A1B0GU44;V9GYD9;A0A0J9YX66;A0A0J9YXJ0;Q5VZZ6	CELF2_HUMAN	CELF2	CUGBP Elav-like family member 2	NA	NA	NA	NA	NA	NA	NA	NA	13.9919	14.0666	NA	NA	NA	12.5607	11.8468	NA	14.2048	14.1499	14.2621	14.1785	14.223	14.2548	14.1715	14.1014
O95336	O95336;M0R0U3	6PGL_HUMAN	PGLS	6-phosphogluconolactonase	NA	13.1847	12.9717	12.5865	12.904	13.1756	13.3771	12.695	12.1801	12.0853	12.4785	12.6299	12.3781	12.3882	12.913	12.896	13.3942	13.2675	13.1598	13.3377	13.1392	13.4419	13.3354	13.1861
O95340;O95340-2	O95340;O95340-2	PAPS2_HUMAN	PAPSS2	Bifunctional 3'-phosphoadenosine 5'-phosphosulfate synthase 2	NA	NA	NA	NA	NA	NA	NA	NA	NA	NA	10.9775	10.439	NA	NA	NA	11.1777	13.463	13.4756	13.5274	13.6153	13.6348	13.4403	13.469	13.448
O95352;O95352-2	O95352;O95352-2;O95352-3	ATG7_HUMAN	ATG7	Ubiquitin-like modifier-activating enzyme ATG7	NA	NA	NA	NA	NA	NA	NA	NA	NA	11.5797	NA	NA	NA	NA	NA	NA	12.5748	12.809	12.5555	12.6739	12.788	12.6167	12.54	12.6934
O95359;O95359-3	O95359;E9PBC6;O95359-3;E7EMZ9	TACC2_HUMAN	TACC2	Transforming acidic coiled-coil-containing protein 2	NA	NA	15.0707	15.3451	NA	15.3652	NA	15.0032	NA	NA	NA	NA	NA	NA	NA	NA	13.4216	13.359	12.7271	12.8076	13.5006	13.0508	12.6881	12.8065
O95372	O95372;Q5QPN9;Q5QPQ2;Q5QPQ3	LYPA2_HUMAN	LYPLA2	Acyl-protein thioesterase 2	NA	NA	NA	NA	12.2285	NA	NA	NA	13.2928	12.8921	12.845	12.8764	12.7789	12.3795	13.0209	12.7244	14.4507	14.4515	14.3701	14.4009	14.7416	14.6088	14.2761	14.4416
O95373	O95373	IPO7_HUMAN	IPO7	Importin-7	11.4481	11.9408	11.6008	11.6047	11.4391	11.4281	11.7112	11.7612	11.9731	12.077	13.19	12.286	12.469	12.1311	12.4364	12.0638	15.8637	15.9066	15.9404	15.7925	15.9767	15.8926	15.8101	15.9917
O95376	O95376	ARI2_HUMAN	ARIH2	E3 ubiquitin-protein ligase ARIH2	10.2156	12.3301	12.2919	12.8809	11.5016	12.9353	12.6641	11.4737	11.5663	11.7307	12.2903	12.5351	NA	11.848	11.2275	12.6209	12.4982	12.6259	12.4419	12.7557	12.3974	12.7231	12.4591	12.4148
O95379;O95379-2;O95379-3;O95379-4	O95379;D6RCM8;O95379-2;O95379-3;O95379-4	TFIP8_HUMAN	TNFAIP8	Tumor necrosis factor alpha-induced protein 8	NA	NA	NA	NA	NA	NA	NA	NA	12.3535	12.9425	12.8088	13.0383	12.6878	12.6284	NA	13.0054	15.2501	15.1569	15.0893	15.1667	15.5197	15.5306	15.2256	15.1904
O95382;O95382-2;O95382-3	O95382;O95382-2;O95382-3	M3K6_HUMAN	MAP3K6	Mitogen-activated protein kinase kinase kinase 6	NA	NA	NA	NA	NA	NA	NA	NA	NA	NA	NA	NA	NA	NA	NA	NA	9.57521	8.88206	8.31418	8.82213	8.87412	8.69328	8.83681	8.65564
O95390	O95390	GDF11_HUMAN	GDF11	Growth/differentiation factor 11	NA	NA	NA	NA	NA	NA	NA	NA	NA	NA	NA	NA	NA	12.037	NA	NA	11.3752	11.5363	11.826	11.4111	11.5848	11.5785	11.5846	11.3746
O95393	O95393	BMP10_HUMAN	BMP10	Bone morphogenetic protein 10	NA	NA	NA	NA	NA	NA	NA	NA	NA	NA	NA	13.3663	NA	NA	NA	NA	11.6891	11.8723	11.7539	12.6108	11.7233	11.5782	11.5979	11.8764
O95394;O95394-3;O95394-4	O95394;J3KN95;O95394-3;O95394-4;H0Y987;A0A494C1E2;A0A494C0G1;A0A087WT27	AGM1_HUMAN	PGM3	Phosphoacetylglucosamine mutase	NA	NA	NA	NA	NA	NA	NA	NA	NA	NA	NA	NA	NA	NA	NA	NA	13.0201	13.1805	13.1312	13.3032	13.3451	12.9769	13.0611	13.1136
O95407	O95407	TNF6B_HUMAN	TNFRSF6B	Tumor necrosis factor receptor superfamily member 6B	NA	NA	NA	12.4126	NA	NA	NA	NA	NA	NA	NA	NA	NA	NA	NA	NA	13.4412	13.623	14.0562	13.5882	13.8864	13.5197	13.7239	13.8118
O95425-4	O95425-2;O95425-4	SVIL_HUMAN	SVIL	Isoform of O95425, Isoform SV4 of Supervillin	NA	NA	NA	NA	NA	NA	NA	NA	NA	NA	NA	NA	NA	NA	NA	NA	12.4291	12.834	12.4917	13.071	12.8951	12.8442	12.5941	12.703
O95427	O95427;A0A1W2PPR7;A0A1W2PPB6;A0A1W2PNW5;A0A1W2PNQ8;A0A1W2PNR0;A0A1W2PNH8;A0A1W2PQZ1;A0A1W2PQR8;A0A1W2PQP4;A0A1W2PQA9;A0A1W2PS19;K7ELE1;K7EPJ2	PIGN_HUMAN	PIGN	GPI ethanolamine phosphate transferase 1	NA	NA	NA	NA	NA	NA	NA	NA	NA	NA	NA	NA	NA	NA	NA	NA	9.60028	10.0877	NA	9.38683	10.0873	9.5744	9.02903	10.021
O95428;O95428-5	O95428;B5MDP7;G3V5P6;O95428-4;O95428-5;O95428-6	PPN_HUMAN	PAPLN	Papilin	NA	13.253	NA	13.6143	NA	13.8894	NA	NA	13.008	13.1112	13.0615	13.4206	12.6875	12.8883	12.8671	13.4586	12.0587	12.0173	12.115	12.375	12.1425	12.1074	12.0886	12.1871
O95433	O95433	AHSA1_HUMAN	AHSA1	Activator of 90 kDa heat shock protein ATPase homolog 1	NA	NA	NA	NA	NA	NA	NA	NA	12.8053	12.6302	12.4527	12.5047	12.9575	12.6194	13.0037	12.9867	12.8834	12.8953	12.8508	12.8448	13.1306	12.8699	12.8196	12.8626
O95445	O95445;O95445-2;Q5SRP5	APOM_HUMAN	APOM	Apolipoprotein M	19.1937	20.0426	19.086	19.7371	18.7586	19.2711	19.9089	19.2947	18.6122	18.4334	18.4088	18.9262	18.1747	18.7991	18.7116	19.2436	17.1033	17.1625	17.0365	16.9989	17.2646	16.8448	17.0121	17.0866
O95447	O95447	LCA5L_HUMAN	LCA5L	Lebercilin-like protein	17.3368	17.1672	17.4518	17.6015	17.6619	17.4062	17.9698	17.8263	15.9254	15.8429	15.4081	14.8545	15.5705	15.1325	15.53	15.3896	15.8155	15.3091	15.4403	15.2323	15.4942	16.1157	15.1378	15.9479
O95450;O95450-2	O95450;O95450-2;A0A1B0GTY3	ATS2_HUMAN	ADAMTS2	A disintegrin and metalloproteinase with thrombospondin motifs 2	11.9466	NA	13.1434	12.4412	12.0232	NA	NA	12.8261	13.0798	12.872	12.7684	12.6807	13.0718	12.6857	13.0078	13.0178	13.1914	13.3931	12.7676	NA	13.6931	13.5266	13.3538	13.2776
O95456;O95456-2	O95456;O95456-2	PSMG1_HUMAN	PSMG1	Proteasome assembly chaperone 1	NA	NA	NA	NA	NA	NA	NA	NA	NA	NA	NA	NA	NA	NA	12.7197	NA	11.8974	11.5797	11.816	11.7047	11.5188	11.6382	11.8211	11.9528
O95466-2	O95466;O95466-2;O95466-3	FMNL1_HUMAN	FMNL1	Isoform of O95466, Isoform 2 of Formin-like protein 1	NA	NA	NA	NA	NA	NA	NA	NA	10.7308	NA	NA	NA	NA	NA	10.9311	NA	12.05	12.1735	12.1026	11.9634	12.0283	11.7754	12.0866	12.0288
O95467	O95467	GNAS3_HUMAN	GNAS	Isoform of Q5JWF2, Neuroendocrine secretory protein 55	NA	NA	NA	NA	NA	NA	NA	NA	NA	NA	NA	NA	NA	NA	NA	NA	10.8518	9.93795	10.2608	10.5142	10.4905	10.7682	10.2594	10.6649
O95477	O95477;B1AMI1;B1AMI2;A0A7I2V5U0	ABCA1_HUMAN	ABCA1	Phospholipid-transporting ATPase ABCA1	15.2814	15.1062	15.193	13.2194	15.1925	14.5447	14.515	15.2015	18.081	17.9861	17.8053	17.7427	18.0962	18.0385	18.1455	17.8649	12.5975	12.2944	12.0439	12.7622	11.2114	12.7011	12.7377	12.5639
O95479;O95479-2	O95479;O95479-2	G6PE_HUMAN	H6PD	GDH/6PGL endoplasmic bifunctional protein	12.2996	12.9485	13.0634	13.8545	12.9873	13.6501	13.8207	13.1792	10.5731	10.7457	11.1097	NA	NA	NA	10.9036	10.8517	10.3814	NA	9.73029	10.9628	NA	NA	NA	NA
O95487;O95487-2;O95487-3	O95487;O95487-2;O95487-3	SC24B_HUMAN	SEC24B	Protein transport protein Sec24B	NA	NA	NA	NA	NA	NA	NA	NA	NA	NA	NA	NA	NA	NA	NA	NA	11.4823	11.2634	10.7684	11.493	11.9996	11.2332	11.4534	11.4874
O95490-5	O95490;O95490-2;O95490-5;O95490-6;O95490-7;A0A6I8PTT2;A0A6I8PRJ0;A0A6I8PRM6;B1ALU1;B1ALU3;A0A8I5KUX3	AGRL2_HUMAN	ADGRL2	Isoform of O95490, Isoform 5 of Adhesion G protein-coupled receptor L2	12.8093	NA	NA	NA	NA	NA	NA	NA	11.8954	12.2829	12.9666	12.7585	NA	12.7322	12.3462	NA	10.2783	10.7261	NA	NA	NA	9.90345	10.0235	10.0362
O95497	O95497	VNN1_HUMAN	VNN1	Pantetheinase	14.3339	14.3751	14.4832	13.9697	14.3646	14.6883	14.5669	14.5866	NA	NA	NA	11.4771	10.6277	NA	12.1212	NA	13.5097	13.6449	13.4538	13.5048	13.7733	13.4186	13.4102	13.4637
O95498;O95498-6	O95498;O95498-6	VNN2_HUMAN	VNN2	Pantetheine hydrolase VNN2	NA	NA	NA	NA	NA	NA	NA	NA	NA	NA	NA	NA	NA	NA	NA	NA	12.4819	12.362	11.8876	12.2441	11.8517	12.3223	12.3742	12.1785
O95562	O95562;Q5TIH2	SFT2B_HUMAN	SFT2D2	Vesicle transport protein SFT2B	NA	NA	NA	NA	NA	NA	NA	NA	NA	NA	NA	NA	NA	NA	NA	NA	12.6418	13.129	13.0597	12.5976	13.0615	12.6812	13.0789	13.2447
O95563	O95563	MPC2_HUMAN	MPC2	Mitochondrial pyruvate carrier 2	NA	NA	NA	NA	NA	NA	NA	NA	NA	NA	NA	NA	NA	NA	NA	NA	10.4365	11.1822	10.607	11.0357	11.3554	10.631	11.1849	11.2013
O95571	O95571;M0QXB5	ETHE1_HUMAN	ETHE1	Persulfide dioxygenase ETHE1, mitochondrial	NA	NA	11.3253	13.9639	NA	NA	NA	NA	NA	NA	NA	NA	NA	NA	NA	11.1042	12.1445	12.4868	12.2699	12.1104	12.494	12.2356	12.185	12.3978
O95573	O95573;A0A7P0T8L6;A0A7P0T905;A0A7P0TB52;A0A7P0TBB1;A0A7P0TBL9;A0A7P0TA76;H7BYZ7	ACSL3_HUMAN	ACSL3	Fatty acid CoA ligase Acsl3	NA	NA	NA	NA	NA	NA	NA	NA	NA	NA	NA	NA	NA	NA	NA	NA	12.0966	12.5708	12.2066	12.073	12.5155	12.3533	12.6131	12.6779
O95628;O95628-10;O95628-2;O95628-3;O95628-4;O95628-5;O95628-6;O95628-7;O95628-8;O95628-9	O95628;O95628-2;O95628-3;O95628-4;O95628-5;O95628-6;O95628-7;O95628-8;O95628-9;O95628-10	CNOT4_HUMAN	CNOT4	CCR4-NOT transcription complex subunit 4	NA	NA	NA	NA	NA	NA	NA	NA	NA	NA	NA	NA	NA	NA	NA	NA	10.2817	10.508	10.0989	10.3827	10.6238	10.2988	10.3602	10.5096
O95630	O95630;A0A804HHU9;A0A804HHV2;A0A804HI64;A0A804HIV0;A0A804HJ64;A0A804HII8;A0A804HIJ2;A0A804HIF8;A0A804HJS0;A0A804HL27;A0A804HKA6;F5H5B9;O95630-2	STABP_HUMAN	STAMBP	STAM-binding protein	NA	NA	NA	NA	NA	NA	NA	NA	11.5535	12.5165	11.1317	NA	12.0218	12.0402	11.2784	NA	11.5936	11.9599	11.7065	11.7472	11.8229	11.8125	12.0495	11.8586
O95631	O95631	NET1_HUMAN	NTN1	Netrin-1	NA	NA	NA	NA	NA	NA	NA	NA	NA	NA	NA	NA	NA	NA	NA	NA	9.10918	9.06523	9.52898	8.8109	9.01179	9.37241	9.51295	9.65379
O95633;O95633-2	O95633;O95633-2	FSTL3_HUMAN	FSTL3	Follistatin-related protein 3	NA	11.3577	NA	12.6407	11.2092	11.2108	13.0353	NA	NA	NA	NA	NA	NA	NA	NA	NA	10.8245	10.9467	10.9514	10.9975	11.3875	11.4044	10.9011	10.9655
O95644;O95644-6	O95644;O95644-2;O95644-3;O95644-4;O95644-5;O95644-6;O95644-8;O95644-10;O95644-11;O95644-17;K7ER53;F5H4S8	NFAC1_HUMAN	NFATC1	Nuclear factor of activated T-cells, cytoplasmic 1	NA	NA	NA	NA	NA	NA	NA	NA	NA	NA	NA	NA	NA	NA	NA	NA	12.6934	12.8923	12.7947	12.7665	12.7012	12.8437	12.8422	12.6467
O95671;O95671-2;O95671-3	O95671;O95671-2;O95671-3	ASML_HUMAN	ASMTL	Probable bifunctional dTTP/UTP pyrophosphatase/methyltransferase protein	NA	NA	NA	NA	NA	NA	NA	NA	NA	NA	NA	NA	NA	NA	NA	NA	11.6639	11.6387	11.4829	11.5402	11.639	11.7845	11.6369	11.6089
O95674	O95674	CDS2_HUMAN	CDS2	Phosphatidate cytidylyltransferase 2	NA	NA	NA	NA	NA	NA	NA	NA	NA	NA	NA	NA	NA	NA	NA	NA	11.7941	12.4073	11.6149	12.4225	12.4711	12.082	12.2214	12.1676
O95684;O95684-2;O95684-3	O95684;O95684-2;O95684-3;A0A087WV25	CEP43_HUMAN	CEP43	Centrosomal protein 43	NA	NA	NA	NA	NA	NA	NA	NA	NA	NA	NA	NA	NA	NA	NA	NA	10.0518	10.2831	10.7069	10.4413	NA	NA	10.5906	10.3373
O95685	O95685	PPR3D_HUMAN	PPP1R3D	Protein phosphatase 1 regulatory subunit 3D	NA	NA	NA	NA	NA	NA	NA	NA	10.6112	NA	NA	NA	10.3781	NA	11.4301	NA	11.6429	11.473	11.1889	11.16	11.2992	11.3501	11.5726	11.5197
O95715	O95715;A0A0C4DGC1	CXL14_HUMAN	CXCL14	C-X-C motif chemokine 14	NA	NA	NA	NA	NA	NA	NA	NA	NA	NA	NA	NA	NA	NA	NA	NA	15.6614	15.5689	15.7834	15.0463	15.7346	15.7981	15.4721	15.7976
O95716	O95716;P20336;S4R3Q3	RAB3D_HUMAN	RAB3D	Ras-related protein Rab-3D	NA	NA	NA	NA	NA	NA	NA	NA	NA	NA	NA	NA	NA	NA	NA	NA	12.2033	11.9597	NA	12.6366	12.4372	12.2571	12.6244	12.5747
Q96E17	O95716;P20337;Q96E17	RAB3C_HUMAN	RAB3C	Ras-related protein Rab-3C	NA	NA	NA	NA	NA	NA	NA	NA	NA	10.5344	NA	NA	NA	NA	NA	NA	13.5541	13.4852	13.4599	13.5158	13.513	13.5689	13.615	13.2812
O95721	O95721	SNP29_HUMAN	SNAP29	Synaptosomal-associated protein 29	NA	NA	NA	NA	NA	NA	NA	NA	12.4311	9.71216	12.7555	11.8389	14.3503	10.7273	13.6664	12.0946	13.2719	13.2747	13.1717	13.2947	13.5288	13.4541	13.3201	13.3131
O95747	O95747;C9JIG9	OXSR1_HUMAN	OXSR1	Serine/threonine-protein kinase OSR1	11.0922	12.7081	11.792	NA	12.0268	NA	NA	16.9683	13.3057	13.1626	13.1799	13.4804	13.1258	13.264	13.2458	13.7592	16.6117	16.5689	16.4393	16.4461	16.6015	16.3189	16.3467	16.4369
A0A2R8YE82	O95749;A0A2R8YE82	A0A2R8YE82_HUMAN	TBCE	Isoform of Q15813, Tubulin-specific chaperone E	NA	NA	NA	NA	NA	NA	NA	NA	NA	NA	9.27857	NA	NA	NA	NA	NA	11.4942	11.5827	11.5665	11.8379	11.5378	11.4371	11.4444	11.8798
O95749	O95749;O95749-2	GGPPS_HUMAN	GGPS1	Geranylgeranyl pyrophosphate synthase	NA	NA	NA	NA	NA	NA	NA	NA	NA	NA	NA	NA	NA	NA	NA	NA	10.3397	9.78634	9.32158	10.1514	9.37582	10.8935	10.744	10.7456
O95757	O95757;E9PDE8	HS74L_HUMAN	HSPA4L	Heat shock 70 kDa protein 4L	NA	NA	NA	NA	NA	NA	NA	NA	NA	NA	NA	NA	NA	NA	NA	NA	10.8565	10.667	10.6179	10.6126	10.7722	11.0963	10.6939	10.8133
O95758;O95758-1;O95758-2;O95758-4;O95758-5;O95758-6	O95758;O95758-1;O95758-2;O95758-4;O95758-5;O95758-6;O95758-7	PTBP3_HUMAN	PTBP3	Polypyrimidine tract-binding protein 3	NA	NA	NA	NA	NA	NA	NA	NA	NA	NA	NA	NA	NA	NA	NA	NA	13.7912	13.7126	13.4797	13.7458	13.8212	13.6668	13.6589	13.6592
O95772;O95772-2	O95772;C9JKL2;O95772-2	STR3N_HUMAN	STARD3NL	STARD3 N-terminal-like protein	NA	NA	NA	NA	NA	NA	NA	NA	NA	NA	NA	NA	NA	NA	NA	NA	11.7927	12.0909	11.798	11.6701	12.287	11.3279	11.9817	12.3373
O95777	O95777;C9JIZ0;F2Z2Y6	LSM8_HUMAN	LSM8	U6 snRNA-associated Sm-like protein LSm8	NA	NA	NA	NA	NA	NA	NA	NA	13.4241	NA	NA	NA	13.2289	14.0016	13.917	12.4191	12.7184	12.8231	13.2408	13.0505	13.0282	13.1028	13.0293	12.9696
O95782;O95782-2	O95782;O95782-2	AP2A1_HUMAN	AP2A1	AP-2 complex subunit alpha-1	NA	NA	NA	NA	NA	NA	NA	NA	12.1207	12.65	12.7436	12.1476	11.5832	13.797	12.1616	12.111	13.4221	13.3567	13.3216	13.2703	13.5159	13.3889	13.385	13.2735
O95786;O95786-2	O95786;O95786-2;B3KWW1;A2A376;A0A7P0TB70	DDX58_HUMAN	DDX58	Antiviral innate immune response receptor RIG-I	NA	NA	NA	NA	NA	NA	NA	NA	NA	NA	NA	NA	NA	NA	NA	NA	10.9237	11.2043	11.1578	11.058	10.7453	10.8077	10.6717	10.8134
O95793;O95793-2;O95793-3	O95793;O95793-2;O95793-3;Q5JW30	STAU1_HUMAN	STAU1	Double-stranded RNA-binding protein Staufen homolog 1	NA	NA	13.8994	18.6946	NA	NA	NA	NA	NA	10.6245	NA	NA	NA	NA	NA	NA	12.8673	12.752	12.8145	12.7492	12.8523	12.7101	12.7657	12.7547
O95810	O95810	CAVN2_HUMAN	CAVIN2	Caveolae-associated protein 2	15.446	15.7429	15.497	16.1435	16.1274	16.375	15.9044	15.6816	17.7304	17.9446	17.9418	17.9749	17.7105	18.0732	17.8125	18.2076	20.6503	20.577	20.6484	20.5555	20.628	20.671	20.5687	20.5783
O95816	O95816;O95816-2	BAG2_HUMAN	BAG2	BAG family molecular chaperone regulator 2	NA	NA	NA	NA	NA	NA	NA	NA	NA	NA	NA	NA	NA	NA	NA	NA	11.3797	11.2866	11.616	11.1238	11.347	11.3255	11.6373	11.8916
O95819-2	O95819;E7EX83;A0A0D9SEY1;O95819-2;O95819-3;O95819-4;O95819-5;O95819-6;G5E948;E7EN19;E7ENQ1	M4K4_HUMAN	MAP4K4	Isoform of O95819, Isoform 2 of Mitogen-activated protein kinase kinase kinase kinase 4	NA	NA	NA	NA	NA	NA	NA	NA	NA	NA	NA	NA	NA	NA	NA	NA	13.0298	13.0244	13.0825	13.0127	13.1975	13.0501	12.7713	13.0276
O95822;O95822-2	O95822;O95822-2	DCMC_HUMAN	MLYCD	Malonyl-CoA decarboxylase, mitochondrial	NA	NA	NA	NA	NA	NA	NA	NA	NA	NA	NA	NA	NA	NA	NA	NA	7.43059	7.86741	7.16344	7.64326	9.43893	8.33952	8.51523	8.27861
O95825	O95825;F8WF64;C9JZK8;A6NMA8;A6NND8;A6NHJ8;O95825-2	QORL1_HUMAN	CRYZL1	Quinone oxidoreductase-like protein 1	NA	NA	NA	NA	NA	NA	NA	NA	NA	NA	NA	NA	NA	NA	NA	NA	12.0863	12.0839	11.8883	12.1575	12.3514	12.1813	12.0864	12.1309
O95831;O95831-3	O95831;A0A6Q8PFM5;A0A6Q8PFA7;A0A6Q8PFE1;A0A7I2RLJ8;A0A6Q8PFS4;A0A6Q8PFQ8;A0A6Q8PG15;A0A6Q8PHJ9;A0A6Q8PHC0;E9PMA0;A0A7I2PK44;O95831-2;O95831-3;O95831-5	AIFM1_HUMAN	AIFM1	Apoptosis-inducing factor 1, mitochondrial	NA	NA	NA	NA	NA	NA	NA	NA	NA	11.7656	NA	NA	NA	10.9003	NA	NA	11.908	12.4108	11.0527	11.5063	12.1456	11.988	11.6802	11.8731
O95834;O95834-2;O95834-3	O95834;O95834-2;O95834-3	EMAL2_HUMAN	EML2	Echinoderm microtubule-associated protein-like 2	NA	NA	NA	NA	NA	NA	NA	NA	11.9917	NA	NA	NA	NA	12.5296	NA	NA	12.9629	12.902	12.6977	12.9217	13.0428	12.9747	12.7789	12.819
O95837	O95837	GNA14_HUMAN	GNA14	Guanine nucleotide-binding protein subunit alpha-14	NA	NA	NA	NA	NA	NA	NA	NA	NA	NA	NA	NA	NA	NA	NA	NA	11.6137	11.9512	12.234	12.1154	11.8864	11.8332	12.1213	12.134
O95841	O95841	ANGL1_HUMAN	ANGPTL1	Angiopoietin-related protein 1	NA	NA	NA	NA	NA	NA	NA	NA	NA	NA	NA	NA	NA	NA	NA	NA	10.7124	10.9436	10.6398	11.1207	11.0876	10.8836	10.7802	10.818
O95858	O95858	TSN15_HUMAN	TSPAN15	Tetraspanin-15	NA	NA	NA	NA	NA	NA	NA	NA	NA	NA	NA	NA	NA	NA	NA	NA	13.6257	13.6956	13.4865	13.7118	13.4418	13.5227	13.72	13.5621
O95861	O95861;A6NF51;O95861-2;O95861-4	BPNT1_HUMAN	BPNT1	3'(2'),5'-bisphosphate nucleotidase 1	NA	NA	NA	NA	NA	NA	NA	NA	NA	NA	NA	NA	NA	NA	NA	9.72495	12.4261	12.4986	12.3004	12.4261	12.5977	12.5258	12.5366	12.701
O95865	O95865	DDAH2_HUMAN	DDAH2	N(G),N(G)-dimethylarginine dimethylaminohydrolase 2	NA	NA	NA	10.8594	12.3575	NA	11.3298	10.5505	10.236	NA	NA	8.88981	9.81031	10.3992	NA	NA	12.6506	12.795	13.0126	12.6894	12.8306	12.7218	12.5988	12.7846
O95866;O95866-3;O95866-5	O95866;B7ZLJ5;F8WDG3;A0A140T9V1;A0A140T9L8;O95866-2;O95866-3;O95866-4;O95866-5;O95866-6;O95866-7;A0A0G2JJG8	G6B_HUMAN	MPIG6B	Megakaryocyte and platelet inhibitory receptor G6b	NA	14.2698	14.5667	NA	NA	13.8814	14.5993	13.5845	12.4693	12.4889	13.912	12.469	13.7533	13.7586	13.6208	13.6516	16.1071	16.15	15.9569	16.0422	16.091	16.2513	16.2263	16.1717
O95870;O95870-2	O95870;A0A0G2JJD3;O95870-2	ABHGA_HUMAN	ABHD16A	Phosphatidylserine lipase ABHD16A	NA	NA	NA	NA	NA	NA	NA	NA	NA	NA	NA	NA	NA	NA	NA	NA	13.7875	14.0434	13.8273	13.9033	14.3281	13.9114	14.0329	14.3869
O95876;O95876-3	O95876;E9PFG9;O95876-3	FRITZ_HUMAN	WDPCP	WD repeat-containing and planar cell polarity effector protein fritz homolog	NA	NA	NA	NA	NA	NA	NA	NA	12.0856	NA	NA	NA	NA	NA	NA	NA	12.1381	NA	12.4776	NA	12.5774	NA	12.1209	NA
O95881	O95881	TXD12_HUMAN	TXNDC12	Thioredoxin domain-containing protein 12	NA	NA	NA	NA	NA	NA	NA	NA	NA	NA	NA	NA	NA	9.63085	NA	NA	12.3214	12.3761	12.4709	12.4958	12.6803	12.4136	12.3988	12.3957
O95905;O95905-3	O95905;O95905-2;O95905-3	ECD_HUMAN	ECD	Protein ecdysoneless homolog	NA	NA	NA	NA	NA	NA	NA	NA	NA	NA	NA	NA	NA	NA	NA	NA	9.89529	9.71127	10.2774	10.3633	10.4435	10.2409	9.71889	9.86452
O95954	O95954;O95954-2;A0A804HKA5	FTCD_HUMAN	FTCD	Formimidoyltransferase-cyclodeaminase	NA	NA	NA	NA	NA	NA	NA	NA	NA	NA	NA	NA	NA	NA	NA	NA	9.91991	9.91094	10.1516	9.96925	10.4511	10.4748	10.4436	10.5582
O95965	O95965;O95965-2;O95965-3;A0A087WY35	ITGBL_HUMAN	ITGBL1	Integrin beta-like protein 1	NA	NA	NA	NA	NA	NA	NA	NA	NA	NA	NA	14.6256	NA	NA	NA	10.2132	12.0281	12.2025	12.2316	11.7985	12.2615	12.1347	12.0249	11.8536
O95967	O95967;E9PRU1	FBLN4_HUMAN	EFEMP2	EGF-containing fibulin-like extracellular matrix protein 2	13.3812	13.657	13.6065	14.3269	13.2589	14.228	13.848	13.5435	NA	11.5132	NA	NA	NA	NA	10.3806	11.7063	14.4485	14.831	15.2113	14.3899	14.7608	14.6882	14.5507	14.6035
O95980	O95980	RECK_HUMAN	RECK	Reversion-inducing cysteine-rich protein with Kazal motifs	12.4777	13.4137	13.1762	14.0281	13.0556	13.5415	13.6849	13.1102	12.8498	12.8715	12.4749	12.8192	12.9833	12.6144	12.4286	13.2424	12.3499	12.2667	12.3708	12.5966	12.5365	12.4005	12.4132	12.2288
O95985	O95985;O95985-2;O95985-3	TOP3B_HUMAN	TOP3B	DNA topoisomerase 3-beta-1	NA	NA	NA	NA	NA	NA	NA	NA	NA	NA	NA	NA	NA	NA	NA	NA	11.1744	11.4503	11.3946	11.0101	11.2731	11.431	11.3962	11.4479
O95989	O95989	NUDT3_HUMAN	NUDT3	Diphosphoinositol polyphosphate phosphohydrolase 1	NA	NA	NA	NA	NA	NA	NA	NA	NA	NA	NA	NA	NA	NA	NA	NA	11.9674	11.7731	11.6742	12.0785	11.7703	12.0765	11.7999	11.9126
O96000;O96000-2	O96000;O96000-2;H3BPJ9	NDUBA_HUMAN	NDUFB10	NADH dehydrogenase [ubiquinone] 1 beta subcomplex subunit 10	NA	NA	NA	NA	NA	NA	NA	NA	NA	NA	NA	NA	NA	NA	NA	NA	11.6853	11.6461	11.5018	11.6851	11.8335	11.4545	12.0712	11.426
O96008	O96008;O96008-2	TOM40_HUMAN	TOMM40	Mitochondrial import receptor subunit TOM40 homolog	NA	NA	NA	NA	NA	NA	NA	NA	NA	NA	NA	NA	NA	NA	NA	NA	11.7208	12.526	11.9284	12.4441	12.7006	12.3096	12.3052	12.3783
O96009	O96009	NAPSA_HUMAN	NAPSA	Napsin-A	NA	NA	NA	NA	NA	NA	NA	NA	NA	NA	NA	NA	NA	NA	NA	NA	12.9537	13.3062	12.9238	12.9044	13.2895	12.1301	12.9999	12.9852
O96011;O96011-2	O96011;O96011-2	PX11B_HUMAN	PEX11B	Peroxisomal membrane protein 11B	NA	NA	NA	NA	NA	NA	NA	NA	NA	NA	NA	NA	NA	NA	NA	NA	10.8749	11.5897	10.6295	11.6014	11.4582	11.1696	11.3839	10.9936
O96013-3	O96013-3;O96013-4	PAK4_HUMAN	PAK4	Isoform of O96013, Isoform 3 of Serine/threonine-protein kinase PAK 4	NA	NA	NA	NA	NA	NA	NA	NA	NA	NA	NA	NA	NA	NA	NA	NA	11.6044	11.7653	12.1757	11.824	11.9141	NA	NA	11.5161
O96013	O96013;Q9P286;O96013-2;O96013-3;O96013-4	PAK4_HUMAN	PAK4	Serine/threonine-protein kinase PAK 4	NA	NA	NA	NA	NA	NA	NA	NA	NA	NA	NA	NA	NA	NA	NA	NA	13.4525	13.3217	13.3859	13.4164	13.4122	13.4346	13.442	13.4267
O96014	O96014	WNT11_HUMAN	WNT11	Protein Wnt-11	NA	NA	NA	NA	NA	NA	NA	NA	NA	NA	NA	NA	NA	NA	NA	NA	10.6606	10.6503	11.1697	10.8439	10.9209	10.8593	10.5814	10.8798
O96018	O96018	APBA3_HUMAN	APBA3	Amyloid-beta A4 precursor protein-binding family A member 3	NA	NA	NA	NA	NA	NA	NA	NA	NA	NA	NA	NA	NA	NA	NA	NA	12.0744	11.8256	11.8007	12.0042	11.7307	11.5588	11.5615	11.7443
O96019	O96019;O94805;O96019-2	ACL6A_HUMAN	ACTL6A	Actin-like protein 6A	NA	NA	NA	NA	NA	NA	NA	NA	NA	NA	NA	NA	NA	NA	NA	NA	11.5546	11.7074	11.4778	11.9662	11.9193	11.6998	11.689	11.8323
O96028	O96028;O96028-2;O96028-4	NSD2_HUMAN	NSD2	Histone-lysine N-methyltransferase NSD2	NA	NA	NA	NA	NA	NA	NA	NA	NA	NA	NA	NA	NA	NA	NA	NA	12.6232	12.92	NA	11.8266	12.8878	12.8028	13.1484	12.629
P00167;P00167-2;P00167-3	P00167;P00167-2;P00167-3	CYB5_HUMAN	CYB5A	Cytochrome b5	NA	NA	NA	NA	NA	NA	NA	NA	NA	NA	NA	NA	NA	NA	NA	NA	11.1625	11.401	11.5998	11.3279	11.3054	11.1841	11.4022	11.3593
P00325	P00325;P00326;D6RHZ6	ADH1B_HUMAN	ADH1B	All-trans-retinol dehydrogenase [NAD(+)] ADH1B	NA	15.1787	NA	NA	NA	NA	NA	NA	12.932	12.8806	12.8099	12.8152	12.8862	12.7005	12.729	13.5857	14.5468	14.5512	14.5431	14.5232	14.6022	14.3152	14.3636	14.4295
P08319-2	P00325;P08319;P08319-2;D6RHZ6	ADH4_HUMAN	ADH4	Isoform of P08319, Isoform 2 of All-trans-retinol dehydrogenase [NAD(+)] ADH4	13.3343	13.0294	13.5764	13.2997	NA	12.964	13.8382	12.5293	13.0141	12.8472	12.6339	13.0886	12.7455	12.8497	13.3284	13.0257	16.4329	16.3294	16.4017	16.3911	16.5411	16.459	16.3777	16.3599
P00326	P00326	ADH1G_HUMAN	ADH1C	Alcohol dehydrogenase 1C	NA	NA	NA	NA	NA	NA	NA	NA	10.0961	NA	NA	NA	NA	NA	NA	NA	11.5898	11.5543	11.6868	11.38	11.5619	11.2517	11.4645	11.7637
P00338	P00338;P00338-3;P00338-4	LDHA_HUMAN	LDHA	L-lactate dehydrogenase A chain	15.7289	15.9413	16.1712	16.0747	15.853	16.0487	15.9993	15.9514	15.904	15.7137	15.4919	15.7974	15.6473	15.8182	15.8699	16.108	17.7375	17.7005	17.7807	17.5888	17.8202	17.7096	17.6553	17.7698
P00352	P00352;Q5SYQ9	AL1A1_HUMAN	ALDH1A1	Aldehyde dehydrogenase 1A1	NA	13.7489	13.0879	12.2333	13.4695	13.9564	14.7799	13.3852	14.8149	13.0095	NA	NA	11.9602	NA	NA	11.8612	13.431	13.6643	13.447	13.5778	13.499	13.4489	13.6903	13.5816
P00367	P00367;P49448;A0A804HJD7;A0A804HKE0;P00367-3	DHE3_HUMAN	GLUD1	Glutamate dehydrogenase 1, mitochondrial	NA	NA	NA	NA	NA	NA	NA	NA	NA	NA	NA	NA	10.4525	11.2877	NA	NA	13.0534	13.3456	13.0546	13.244	13.3696	13.1038	13.0841	13.2163
P00387;P00387-2;P00387-3	P00387;P00387-2;P00387-3;A0A8J8Z3C6;A0A8J8YWN6;A0A8I5KPU0;A0A8I5KR71	NB5R3_HUMAN	CYB5R3	NADH-cytochrome b5 reductase 3	NA	NA	17.4769	NA	14.8813	NA	NA	NA	12.0456	12.1246	12.3432	12.0575	12.223	12.5839	12.0576	14.1771	15.922	16.1934	15.7669	16.0769	16.2321	16.1412	16.2719	16.2631
P00390;P00390-2	P00390;P00390-2;P00390-3;P00390-4;P00390-5	GSHR_HUMAN	GSR	Glutathione reductase, mitochondrial	NA	13.6719	12.1623	NA	13.808	NA	13.3736	13.6734	13.7375	13.7151	13.6412	13.5455	13.454	13.6617	13.5773	13.862	14.1736	14.3193	14.3542	14.3173	14.2183	14.1881	14.3585	14.3766
P00395	P00395	COX1_HUMAN	MT-CO1	Cytochrome c oxidase subunit 1	NA	NA	NA	NA	NA	NA	NA	NA	NA	NA	NA	NA	NA	NA	NA	NA	12.5467	12.779	13.0484	12.9926	13.3029	12.5584	13.0756	13.2307
P00403	P00403	COX2_HUMAN	MT-CO2	Cytochrome c oxidase subunit 2	NA	NA	NA	NA	NA	NA	NA	NA	11.3482	NA	11.6548	11.9018	11.8777	11.5753	11.4919	12.272	12.5781	12.853	12.244	12.5354	12.3017	12.6843	12.8601	12.7242
P00414	P00414	COX3_HUMAN	MT-CO3	Cytochrome c oxidase subunit 3	NA	NA	NA	NA	NA	NA	NA	NA	NA	NA	NA	NA	NA	NA	NA	NA	10.7213	10.8814	11.0047	11.0038	11.7892	11.805	11.0306	11.0949
P00441	P00441;H7BYH4	SODC_HUMAN	SOD1	Superoxide dismutase [Cu-Zn]	13.1708	12.8643	13.6446	13.9478	13.8107	13.3255	13.8936	13.3317	12.3895	12.6512	12.5179	12.7059	12.6419	12.8731	13.1514	12.4182	14.3711	14.2953	14.386	14.2842	14.4103	14.0994	13.8261	14.377
P00450	P00450;E9PFZ2	CERU_HUMAN	CP	Ceruloplasmin	20.8423	21.3484	21.2361	21.1332	21.2361	21.4526	21.2184	21.0292	20.9243	20.9672	20.9882	20.9951	20.8651	21.1946	21.0886	21.265	18.6114	18.6934	18.7209	18.6444	18.7357	18.6007	18.531	18.6183
P00451	P00451	FA8_HUMAN	F8	Coagulation factor VIII	13.7953	13.4324	14.0243	14.103	13.9105	14.8321	14.8117	14.2206	14.785	15.0571	14.7046	14.5985	14.7705	14.9566	14.8065	14.762	15.4741	15.6405	15.5648	15.6327	15.5325	15.4901	15.5808	15.5005
P00488	P00488	F13A_HUMAN	F13A1	Coagulation factor XIII A chain	17.6898	18.1959	18.0707	18.1551	17.9371	18.2748	18.1039	18.0163	16.1102	16.112	16.1369	16.3062	15.8565	16.2614	16.0082	16.2323	18.918	18.8809	18.9606	18.9527	19.0199	19.0003	18.9412	18.9785
P00491	P00491	PNPH_HUMAN	PNP	Purine nucleoside phosphorylase	14.5606	15.2618	15.5584	15.5291	15.1142	15.5553	15.646	15.1953	14.6424	14.9432	14.4918	14.9377	14.2726	15.2308	15.0393	15.5737	16.0255	16.0478	15.974	15.9404	16.1529	16.0295	15.8971	15.9661
P00492	P00492	HPRT_HUMAN	HPRT1	Hypoxanthine-guanine phosphoribosyltransferase	12.4078	12.4482	13.0708	12.1433	12.5807	12.4745	12.5189	12.2934	13.0918	12.8188	12.5133	12.4993	13.4179	13.4526	12.9847	13.218	14.9771	14.8744	14.9999	14.9903	15.284	15.0283	14.9017	14.9519
P00505	P00505;P00505-2	AATM_HUMAN	GOT2	Aspartate aminotransferase, mitochondrial	NA	15.0929	14.0984	15.1787	15.617	15.1487	14.3189	13.4857	20.8191	20.2419	20.4874	18.7107	21.1457	20.2877	19.3851	16.789	14.9475	15.2252	14.2999	14.4678	14.8783	14.6422	15.0583	15.3635
P00519;P00519-2	P00519;P00519-2	ABL1_HUMAN	ABL1	Tyrosine-protein kinase ABL1	NA	NA	NA	NA	NA	NA	NA	NA	NA	NA	NA	NA	NA	NA	NA	NA	11.7782	11.8333	11.6034	11.6287	12.1327	11.6317	11.6231	11.6598
P00533	P00533;P00533-2;P00533-3;P00533-4;Q504U8;E9PFD7	EGFR_HUMAN	EGFR	Epidermal growth factor receptor	NA	12.7094	12.7984	12.8291	12.4929	12.6357	12.8904	12.7079	NA	NA	NA	NA	NA	NA	NA	NA	NA	NA	NA	NA	NA	NA	NA	NA
P00558	P00558;P00558-2	PGK1_HUMAN	PGK1	Phosphoglycerate kinase 1	14.5497	14.9771	15.1499	15.4387	15.2506	15.5303	15.4491	14.8347	15.7926	15.7186	15.5969	15.3158	15.6936	15.8165	15.6809	15.3049	16.3287	16.3363	16.2516	16.2401	16.3664	16.2148	16.0907	16.2487
P00568	P00568;Q5T9B7	KAD1_HUMAN	AK1	Adenylate kinase isoenzyme 1	12.664	13.635	12.9342	14.0473	12.6966	13.4072	14.1843	12.702	13.8827	13.8686	13.678	13.9031	13.9836	13.7476	13.653	14.352	15.4953	15.4292	15.5816	15.502	15.6758	15.4663	15.3654	15.4925
P00734	P00734;E9PIT3	THRB_HUMAN	F2	Prothrombin	20.6276	21.1269	21.1886	21.0559	20.7955	21.1642	21.1704	21.2125	17.4039	17.4669	17.4176	18.1317	17.2747	17.3693	17.4036	17.9439	19.7654	19.7138	19.8252	19.6802	19.6717	19.7091	19.646	19.7933
P00736	P00736;B4DPQ0;A0A3B3ISR2;F5H2D0	C1R_HUMAN	C1R	Complement C1r subcomponent	19.5143	20.002	19.8644	19.7976	19.6407	19.8457	19.9459	19.905	18.2807	18.0287	17.8353	17.7608	17.9509	18.0695	18.1004	17.9428	19.7092	19.7087	19.6189	19.6786	19.634	19.7321	19.5879	19.5935
P00738	P00738;P00738-2;H0Y300;A0A0C4DGL8	HPT_HUMAN	HP	Haptoglobin	23.6865	23.4425	23.5045	23.5522	23.3101	23.4923	23.6757	23.4551	20.9388	20.9388	20.9024	20.8034	20.1704	20.6971	20.4273	20.8576	18.3163	18.3563	18.3268	18.3283	18.3241	18.2593	18.373	18.3603
P00739	P00739;P00739-2	HPTR_HUMAN	HPR	Haptoglobin-related protein	19.8892	20.4476	20.2419	20.5823	19.6644	20.7056	20.7471	20.2184	17.2318	17.0922	17.0696	17.4412	16.7856	17.0881	17.3723	17.8013	17.2672	17.2839	17.4395	17.2935	17.4865	17.2309	17.2173	17.3199
P00740	P00740;P00740-2	FA9_HUMAN	F9	Coagulation factor IX	18.1561	18.1951	17.9026	18.1213	18.2644	18.2031	18.0048	18.0741	17.1487	17.2272	17.0478	17.4232	16.7596	17.0345	17.1587	17.4628	18.4721	18.5824	18.9172	18.5188	18.6208	18.8471	18.6344	18.6156
P00742	P00742;F8WBM7;B7ZBK1;Q5JVE8	FA10_HUMAN	F10	Coagulation factor X	18.2489	19.0383	18.9225	18.8658	18.6269	18.9654	18.8353	19.0101	18.2884	18.1408	18.2344	18.29	17.6826	18.1079	17.9276	18.4412	18.439	18.4002	18.4748	18.4186	18.4342	18.452	18.291	18.4773
P00746	P00746;A0A8Q3WKW0;A0A8Q3WKV6;K7ERG9	CFAD_HUMAN	CFD	Complement factor D	17.1937	17.9832	17.8008	18.0037	17.2104	18.119	18.2132	17.6876	19.3734	18.971	18.9131	19.9742	18.4467	19.0417	18.9001	20.2989	18.842	18.8125	18.8251	18.6762	18.7791	18.9402	18.8285	18.8823
P00747	P00747;P08519	PLMN_HUMAN	PLG	Plasminogen	21.3538	21.8839	21.7675	22.0723	21.3962	21.9916	22.0258	21.7348	21.4576	21.6051	21.7098	21.8727	21.2419	21.5592	21.3211	22.0122	18.697	18.8136	18.7524	18.8277	18.7819	18.7534	18.7298	18.8578
P00748	P00748;A0A8Q3WL35;A0A8Q3WL37;A0A8Q3WL25	FA12_HUMAN	F12	Coagulation factor XII	20.1332	20.4067	20.5261	20.7876	20.3962	20.2877	20.6276	20.4676	20.5545	21.0088	20.9171	21.3752	20.002	20.5069	20.1946	21.5823	18.8345	18.9582	18.8078	18.7199	18.8449	18.8782	18.7779	18.9954
P00750	P00750;E7ESF4;B4DN26;B4DNJ1;P00750-2;P00750-3;P00750-4;A0A7I2YQ93;A0A7I2V6D6	TPA_HUMAN	PLAT	Tissue-type plasminogen activator	NA	NA	NA	NA	NA	NA	NA	NA	12.3633	13.031	12.8433	12.1894	12.004	13.0307	13.043	12.6422	12.2277	12.49	12.4186	12.1635	12.5616	12.5105	12.1172	12.4936
P00751	P00751;B4E1Z4;E7ETN3	CFAB_HUMAN	CFB	Complement factor B	21.1079	21.2244	21.1946	21.3857	21.3321	21.0821	21.3645	21.1332	21.6051	21.9352	22.0292	22.0821	21.6006	22.0359	21.928	22.0393	16.4795	16.6134	16.6117	16.579	16.6527	16.5591	16.6097	16.6235
P00813	P00813;A0A8Q3WM84;A0A8Q3WM09;A0A8Q3WKY2;A0A8Q3WKZ1;A0A8Q3WKZ4;A0A8Q3WKZ6;A0A8Q3WKZ9;A0A8Q3WL01;A0A8Q3SIC0;A0A8Q3SIC7;A0A8Q3SIH0;A0A8Q3SIG8;A0A8Q3SIA9;A0A8Q3SI64;A0A8Q3SI46;A0A8Q3SJ63;F5GXW0	ADA_HUMAN	ADA	Adenosine deaminase	NA	NA	NA	NA	NA	NA	NA	NA	NA	NA	NA	NA	NA	NA	NA	NA	NA	8.59073	8.91366	10.1975	9.06258	8.47448	8.7089	9.29545
P00846	P00846	ATP6_HUMAN	MT-ATP6	ATP synthase subunit a	NA	NA	NA	NA	NA	NA	NA	NA	NA	NA	NA	NA	NA	NA	NA	10.3509	NA	12.1691	11.3836	12.0155	11.5762	12.0008	11.2486	12.0378
P00915	P00915;E5RG81	CAH1_HUMAN	CA1	Carbonic anhydrase 1	16.9931	17.6863	17.8143	17.3001	17.1094	17.3287	17.1936	17.7617	13.288	13.4461	13.1514	13.6829	13.4606	13.6662	13.9029	13.4298	13.8455	13.9102	13.8446	13.9136	13.7117	13.7431	13.7235	13.9066
P00918	P00918;E5RID5;E5RK37	CAH2_HUMAN	CA2	Carbonic anhydrase 2	15.037	15.5518	15.5332	15.6654	15.1859	15.5955	15.6611	15.529	15.0657	14.9808	14.828	14.876	14.8579	15.0184	14.9588	14.9333	14.9135	14.9158	14.9666	14.8945	15.0852	14.871	14.8019	14.8638
P00966	P00966	ASSY_HUMAN	ASS1	Argininosuccinate synthase	NA	NA	NA	NA	NA	NA	NA	NA	NA	NA	12.2202	12.2822	NA	NA	12.7717	13.0597	13.3834	13.454	13.4472	13.3795	13.6209	13.3474	13.3207	13.4155
P01008	P01008	ANT3_HUMAN	SERPINC1	Antithrombin-III	21.2707	21.5545	21.4118	21.7098	21.3376	21.7348	21.7307	21.6231	20.7389	20.7876	20.6006	20.6886	20.6186	20.7223	20.8191	20.9243	17.3481	17.3094	17.3732	17.265	17.4536	17.3072	17.2654	17.3343
P01009	P01009;A0A0G2JRN3;P01009-2;P01009-3;A0A024R6I7	A1AT_HUMAN	SERPINA1	Alpha-1-antitrypsin	23.4425	23.5638	23.5638	23.6865	23.4923	23.7077	23.7492	23.5285	20.3101	20.6186	20.654	21.0292	20.3857	20.6453	20.9601	21.0224	20.2279	20.2114	20.2274	20.1905	20.2776	20.1847	20.1077	20.1471
P01011	P01011;G3V3A0	AACT_HUMAN	SERPINA3	Alpha-1-antichymotrypsin	21.4425	21.8461	21.6453	21.928	21.4972	22.0325	21.823	21.5451	19.2978	19.874	19.9459	20.2419	19.7518	19.883	19.7386	20.1457	18.1002	18.1132	17.9846	18.154	17.9012	18.0626	17.9952	17.9063
P01019	P01019;A0A7P0T9S6;A0A7P0T8D1;A0A7P0TBH1;A0A7P0TA52;A0A7P0TAP4;A0A7P0Z441	ANGT_HUMAN	AGT	Angiotensinogen	20.654	21.1143	21.3321	20.9951	20.8269	20.9672	21.1581	20.8191	16.7134	17.1791	17.1543	17.551	16.5256	17.3111	17.2855	17.8221	17.0253	16.9048	16.9409	16.9123	16.9449	16.8202	16.8165	16.9682
P01023	P01023	A2MG_HUMAN	A2M	Alpha-2-macroglobulin	22.7856	22.8557	22.8595	22.7244	22.8595	22.8858	22.85	22.8538	18.0832	18.4871	18.5901	19.0776	18.5886	18.8071	18.8527	18.7387	18.0389	18.1071	18.0474	18.1176	18.1143	18.117	18.1267	18.1383
P01024	P01024	CO3_HUMAN	C3	Complement C3	23.3239	23.4551	23.48	23.4298	23.4298	23.5404	23.4676	23.417	21.7715	21.8913	21.9637	22.2679	21.6006	21.9566	21.8802	22.3936	19.6431	19.6979	19.648	19.6549	19.605	19.6162	19.606	19.6527
P01031	P01031;A0A8Q3SID6	CO5_HUMAN	C5	Complement C5	19.7611	20.0559	20.1206	19.9882	19.8568	20.0821	20.0691	20.0691	18.1523	18.0586	17.9403	18.1078	17.9207	18.0775	18.0607	18.1062	19.016	19.0173	18.8587	19.0359	19.0507	18.7765	18.652	18.7733
P01033	P01033;Q5H9A7	TIMP1_HUMAN	TIMP1	Metalloproteinase inhibitor 1	15.233	14.3284	14.385	13.8039	15.6634	14.0222	12.871	13.6428	12.5466	13.4336	12.4961	12.7856	12.39	12.8777	12.5972	11.6572	12.7069	12.6756	12.9808	12.4323	12.3672	12.9106	12.8228	12.672
P01034	P01034	CYTC_HUMAN	CST3	Cystatin-C	17.0449	17.7009	17.4645	17.8167	17.2642	17.9164	17.9872	17.5791	18.1051	18.0888	18.0731	18.2228	17.8748	18.1973	18.102	18.325	15.698	15.9493	15.9203	15.7435	16.1147	15.8736	15.6923	16.008
P01036	P01036;P01037	CYTS_HUMAN	CST4	Cystatin-S	13.3999	NA	NA	NA	11.9829	NA	NA	NA	NA	NA	NA	NA	NA	NA	NA	NA	NA	NA	NA	NA	NA	NA	NA	NA
P01040	P01040;C9J0E4	CYTA_HUMAN	CSTA	Cystatin-A	14.8498	NA	13.5773	13.9897	15.282	13.9118	13.7784	15.067	13.0183	13.1834	13.1251	12.4172	13.0654	13.2003	13.076	13.3344	11.6015	11.1941	11.6191	15.3455	11.0905	11.2006	11.2729	11.7553
P01042-3	P01042-2;P01042-3	KNG1_HUMAN	KNG1	Isoform of P01042, Isoform 3 of Kininogen-1	21.1332	21.3376	21.5869	21.9243	21.3752	21.7182	22.0393	21.4626	20.0951	20.2302	21.7471	21.6051	22.4775	20.2302	21.6364	20.4375	17.6338	17.6829	17.7716	17.2774	17.6972	17.4904	17.2575	17.8111
P01042	P01042;P01042-2;P01042-3	KNG1_HUMAN	KNG1	Kininogen-1	21.9459	22.1363	22.1047	22.1795	22.0156	22.0951	22.2332	21.9951	23.2375	23.4041	23.5285	23.5754	23.1472	23.4425	23.2302	23.4676	20.8609	20.8563	21.005	20.9304	20.8096	20.9852	20.9581	20.888
P01111	P01111;P01112	RASN_HUMAN	NRAS	GTPase NRas	NA	NA	NA	NA	NA	NA	NA	NA	NA	NA	NA	11.7343	NA	NA	NA	NA	13.7626	13.7278	13.7375	13.583	13.7752	13.8617	13.6748	13.7569
P01112	P01112;P01112-2;A0A804HJ06	RASH_HUMAN	HRAS	GTPase HRas	NA	NA	NA	NA	NA	NA	NA	NA	NA	NA	NA	NA	NA	NA	NA	NA	11.5683	11.9874	11.2039	11.4529	11.6778	11.5273	11.5169	11.5453
P01116-2	P01116-2;A0A8I5KQ21;A0A8I5KUB5	RASK_HUMAN	KRAS	Isoform of P01116, Isoform 2B of GTPase KRas	13.4546	NA	NA	NA	NA	14.2985	NA	NA	14.7378	14.8332	14.7352	14.8218	15.1981	14.948	15.0528	14.6619	16.4698	16.5362	16.6663	16.6348	16.5383	16.6381	16.5997	16.5446
P01127;P01127-2	P01127;P01127-2	PDGFB_HUMAN	PDGFB	Platelet-derived growth factor subunit B	NA	NA	NA	NA	NA	NA	NA	NA	NA	NA	NA	NA	NA	NA	NA	NA	12.0138	12.2606	12.038	12.011	12.338	12.1988	11.6414	11.9388
P01133;P01133-3	P01133;A0A494C018;P01133-2;P01133-3	EGF_HUMAN	EGF	Pro-epidermal growth factor	NA	NA	NA	NA	NA	NA	NA	NA	NA	NA	NA	NA	NA	NA	NA	NA	12.7044	12.4364	12.6688	12.5166	13.0901	12.9543	12.7763	12.5585
P01137	P01137;A0A499FJK2;A0A7I2YQL8;A0A7I2V5Z9	TGFB1_HUMAN	TGFB1	Transforming growth factor beta-1 proprotein	12.2379	NA	13.1114	NA	12.4395	NA	NA	12.8329	13.3244	13.5522	13.6827	14.744	13.4188	14.0255	14.3582	13.1943	16.5266	16.5043	16.4542	16.4766	16.4976	16.5239	16.5227	16.5089
P01160	P01160	ANF_HUMAN	NPPA	Natriuretic peptides A	NA	NA	NA	NA	NA	NA	NA	NA	NA	NA	NA	NA	NA	NA	NA	NA	14.4949	13.9765	14.3255	13.5838	14.3055	14.2743	14.2364	14.0633
P01210	P01210	PENK_HUMAN	PENK	Proenkephalin-A	NA	NA	NA	NA	NA	NA	NA	NA	NA	NA	NA	NA	NA	NA	NA	NA	11.4697	11.0816	11.4299	11.2449	11.5231	11.3495	11.5619	11.3441
P01236	P01236;Q5I0G2	PRL_HUMAN	PRL	Prolactin	NA	NA	NA	NA	NA	NA	NA	NA	11.9326	12.1236	NA	13.0821	11.9343	NA	11.9487	12.7651	11.6659	11.398	11.4386	11.5417	11.8319	12.0341	11.4466	11.4668
P01275	P01275	GLUC_HUMAN	GCG	Pro-glucagon	NA	NA	NA	NA	NA	NA	NA	NA	NA	NA	NA	NA	NA	NA	NA	NA	15.8396	15.4629	15.6603	15.5816	15.5055	15.9175	15.6217	15.7858
P01282;P01282-2	P01282;P01282-2	VIP_HUMAN	VIP	VIP peptides	NA	NA	NA	NA	NA	NA	NA	NA	NA	NA	NA	NA	NA	NA	NA	NA	12.2191	12.0187	12.0197	11.9008	11.4632	11.4892	11.8276	12.3509
P01303	P01303	NPY_HUMAN	NPY	Pro-neuropeptide Y	NA	NA	NA	NA	NA	NA	NA	NA	NA	NA	NA	NA	NA	NA	NA	NA	13.6969	13.3487	13.5212	13.61	13.7039	13.606	13.5746	13.2188
P01344;P01344-2;P01344-3	P01344;P01344-2;P01344-3	IGF2_HUMAN	IGF2	Insulin-like growth factor II	16.8007	15.8743	16.8105	16.8152	16.5122	16.8428	16.8291	17.2378	17.5763	17.099	16.5148	16.0758	16.5956	16.671	17.0231	16.724	17.4536	17.5949	17.1496	17.449	17.7726	17.8859	17.3997	17.452
P01350	P01350	GAST_HUMAN	GAST	Gastrin	NA	NA	NA	NA	NA	NA	NA	NA	NA	NA	NA	NA	NA	NA	NA	NA	11.5024	11.0056	10.6168	11.168	11.5098	11.3787	11.1845	10.9479
P01591	P01591	IGJ_HUMAN	JCHAIN	Immunoglobulin J chain	21.1581	21.4923	21.4067	21.2125	21.2764	21.5961	21.6497	21.2707	16.9562	16.4722	16.446	16.4771	16.5187	16.4483	16.4057	16.4485	18.5215	18.4912	18.459	18.3749	18.5591	18.3767	18.5472	18.4878
P01594	P01594	KV133_HUMAN	IGKV1-33	Immunoglobulin kappa variable 1-33	17.9949	17.972	18.1933	18.3791	18.1013	18.2131	18.2422	18.1441	17.4323	17.4485	17.3243	17.4828	18.1654	17.3606	17.6709	17.822	13.3584	13.0856	13.1512	13.2226	13.235	13.1829	12.9348	13.1491
P01599	P01599;A0A0C4DH72	KV117_HUMAN	IGKV1-17	Immunoglobulin kappa variable 1-17	19.3077	19.766	19.6403	19.8466	19.5817	19.8265	19.9072	19.8123	16.4636	17.2375	17.5996	18.5759	16.211	17.0312	16.8746	18.6871	13.7887	14.1942	14.1503	13.8998	13.389	13.5732	13.4285	13.6497
P01602	P01602	KV105_HUMAN	IGKV1-5	Immunoglobulin kappa variable 1-5	19.7146	17.6794	18.2281	19.786	19.4793	18.0228	19.8811	18.6929	20.3321	20.1079	20.5451	20.5545	20.1581	19.9008	19.8267	20.7056	15.975	15.9333	16.3438	15.3655	15.4602	16.3632	16.1169	16.4193
P01614	P01614	KVD40_HUMAN	IGKV2D-40	Immunoglobulin kappa variable 2D-40	17.3852	18.034	18.1069	17.3369	18.0786	17.4452	17.5066	18.2964	14.316	14.2256	14.0092	14.3923	13.6308	13.8673	13.6477	14.6526	11.3339	11.2932	11.1214	11.6237	11.0858	11.4046	11.5374	11.6641
P01619	P01619	KV320_HUMAN	IGKV3-20	Immunoglobulin kappa variable 3-20	20.5451	20.4972	20.5261	20.1704	20.7553	20.3857	20.2989	20.68	20.4067	21.2707	21.8987	22.1673	20.3857	21.4526	20.8191	21.4874	16.6342	16.5749	16.6191	16.5672	16.1463	16.4383	16.3694	16.5242
P01700	P01700	LV147_HUMAN	IGLV1-47	Immunoglobulin lambda variable 1-47	21.1704	20.9316	20.7955	20.8802	20.4972	20.8651	20.895	21.0493	17.4416	17.6185	17.739	18.6139	17.1807	17.6104	17.7488	18.5994	16.3698	16.5156	16.3713	16.5421	16.4271	16.6078	16.5657	16.5057
P01701	P01701	LV151_HUMAN	IGLV1-51	Immunoglobulin lambda variable 1-51	20.5731	20.1704	20.2764	20.4067	20.5638	20.4775	20.3752	20.2764	20.7056	20.2419	19.9601	20.2066	20.714	20.8269	20.8113	20.4476	14.4082	15.837	16.0013	15.7975	16.2085	15.7644	15.8737	16.1453
P01703	P01703	LV140_HUMAN	IGLV1-40	Immunoglobulin lambda variable 1-40	19.4381	19.9742	19.8194	20.0559	19.6446	20.1457	20.265	19.8422	11.9961	12.0066	12.2043	15.3819	NA	11.2999	NA	14.7921	13.1042	13.4093	13.1785	13.499	13.1802	13.3493	13.415	13.4926
P01704	P01704	LV214_HUMAN	IGLV2-14	Immunoglobulin lambda variable 2-14	17.2045	18.8372	18.7596	18.7789	18.037	19.282	19.1205	18.9496	NA	NA	10.5863	15.6204	NA	NA	NA	15.3938	12.0771	12.142	11.6515	12.4693	11.7033	13.096	12.3018	11.745
P01705	P01705	LV223_HUMAN	IGLV2-23	Immunoglobulin lambda variable 2-23	17.9509	17.6572	17.7465	17.4035	18.1651	16.8373	16.1103	17.6001	19.9742	19.7614	19.4911	19.358	17.6098	17.1032	19.9316	19.5269	NA	NA	NA	NA	NA	NA	NA	10.7609
P01709	P01709	LV208_HUMAN	IGLV2-8	Immunoglobulin lambda variable 2-8	18.7829	16.4234	17.3754	16.1442	18.5319	15.3145	NA	17.6819	19.1372	18.9937	18.8947	18.7328	19.241	19.041	19.2255	18.7517	15.479	15.6602	15.6291	15.657	15.3628	15.5801	15.6768	15.5784
P01706	P01709;P01706	LV211_HUMAN	IGLV2-11	Immunoglobulin lambda variable 2-11	17.1909	18.8732	19.0194	17.2969	17.7161	18.1258	16.9489	18.7152	19.3451	19.571	19.1142	19.0491	19.3361	19.4399	19.762	19.03	15.3457	15.3423	16.0159	15.0638	15.4459	15.0092	15.1626	15.5955
P01714	P01714	LV319_HUMAN	IGLV3-19	Immunoglobulin lambda variable 3-19	18.4503	19.3231	19.2608	18.0568	19.2945	18.5148	17.7847	18.9623	20.1704	20.0426	19.6292	19.2925	19.6839	20.1206	19.9316	19.2902	15.5712	15.4185	15.442	15.5465	15.8859	15.6042	15.4442	15.5714
P01715	P01715	LV301_HUMAN	IGLV3-1	Immunoglobulin lambda variable 3-1	12.4308	13.1398	14.5651	NA	NA	NA	NA	11.7028	14.2404	14.344	13.8243	14.4027	13.7594	14.6109	14.167	14.6489	10.7643	11.1222	12.0416	11.5849	11.7369	11.5314	11.6108	11.8294
P01717	P01717	LV325_HUMAN	IGLV3-25	Immunoglobulin lambda variable 3-25	20.1079	20.3645	20.2184	19.9258	20.002	19.0871	19.0279	20.3211	18.4821	18.0379	18.5645	18.911	18.7515	18.3467	18.355	19.1101	16.0758	16.0306	16.2508	16.1766	15.9743	16.1035	16.1562	16.0888
P01718	P01718	LV327_HUMAN	IGLV3-27	Immunoglobulin lambda variable 3-27	17.1797	14.9895	14.7854	17.1331	16.9832	17.0935	17.1388	15.4858	16.3725	16.0139	15.5563	14.8788	15.9231	15.9497	15.947	15.2153	12.0666	11.9678	11.8967	11.7665	12.0545	12.0065	12.0013	11.4934
P01721	P01721	LV657_HUMAN	IGLV6-57	Immunoglobulin lambda variable 6-57	16.1224	15.0544	14.877	15.7426	15.9952	16.1822	15.7725	15.4714	15.2334	15.0458	14.6476	15.369	14.6155	15.2201	15.3402	15.8079	10.3402	9.89956	10.659	9.84704	10.0397	10.2306	10.1918	9.48488
P01730	P01730	CD4_HUMAN	CD4	T-cell surface glycoprotein CD4	NA	NA	NA	NA	NA	NA	NA	NA	NA	NA	NA	NA	NA	NA	NA	NA	10.3127	10.949	10.3913	11.0188	11.0948	11.1564	10.9132	10.6991
P01732;P01732-2;P01732-3	P01732;P01732-2;P01732-3;B8ZZZ4	CD8A_HUMAN	CD8A	T-cell surface glycoprotein CD8 alpha chain	NA	NA	NA	NA	NA	NA	NA	NA	NA	12.4944	NA	NA	11.9904	NA	12.7821	NA	13.46	13.1741	12.9433	12.622	13.2771	13.4088	13.0323	13.1397
P01742	P01742	HV169_HUMAN	IGHV1-69	Immunoglobulin heavy variable 1-69	21.4476	21.6843	22.1395	21.5823	21.7265	21.5592	21.5069	21.68	20.7307	20.5165	20.2989	20.85	20.2535	20.3321	20.3962	20.9098	17.0724	16.574	16.175	16.81	16.0374	16.516	16.5722	16.4131
P01743	P01743	HV146_HUMAN	IGHV1-46	Immunoglobulin heavy variable 1-46	17.7953	18.2895	18.2609	18.7605	17.6281	18.3558	18.5743	18.3367	15.1239	14.9391	14.75	14.9775	14.9897	15.0107	14.8762	15.1514	12.5881	12.5548	12.0581	12.2523	11.9821	12.359	12.7177	12.4669
P01766	P01766	HV313_HUMAN	IGHV3-13	Immunoglobulin heavy variable 3-13	18.744	19.1796	19.6368	18.4574	19.1514	18.117	18.1358	19.3242	15.6739	15.5689	15.5639	15.4689	14.8564	15.472	15.4257	15.4816	13.9233	13.9721	14.0781	13.7278	13.9496	13.9904	13.7466	14.054
P01764	P01768;P01764	HV323_HUMAN	IGHV3-23	Immunoglobulin heavy variable 3-23	21.0224	20.2419	20.0951	20.2419	20.9742	19.6544	20.0292	20.0156	18.2513	17.7848	17.3504	17.2337	17.4891	17.5545	17.364	17.4111	16.3027	16.2088	16.0909	16.4128	16.2703	16.3468	16.3595	16.1035
P01780	P01780	HV307_HUMAN	IGHV3-7	Immunoglobulin heavy variable 3-7	21.4526	20.1206	20.0426	21.0756	21.928	19.6359	21.0359	21.4626	20.1206	20.1332	20.1704	20.714	20.0951	20.0691	20.0691	20.9672	16.4932	16.5507	16.5176	16.7411	16.5641	16.938	16.8463	16.5725
P01782	P01782;P0DP04	HV309_HUMAN	IGHV3-9	Immunoglobulin heavy variable 3-9	17.7892	17.9819	18.2013	18.0052	18.3859	17.8704	18.3065	17.9322	16.3616	16.07	15.7714	15.4678	15.6484	15.9797	15.868	15.7009	14.0337	13.7241	13.7894	13.8305	13.3178	13.6617	13.607	13.5686
P01814	P01814	HV270_HUMAN	IGHV2-70	Immunoglobulin heavy variable 2-70	NA	NA	NA	NA	NA	NA	NA	NA	16.2203	16.5596	16.6751	17.0828	16.4925	17.1207	17.0843	17.3403	12.9207	13.3694	13.0282	12.9924	13.2633	13.1477	12.9536	13.439
A0A0C4DH43	P01814;A0A0C4DH43	HV70D_HUMAN	IGHV2-70D	Immunoglobulin heavy variable 2-70D	17.8662	16.342	15.802	19.4393	16.8499	16.7019	19.7403	17.5848	18.1576	18.5258	18.5329	18.3596	18.8018	18.53	18.0134	17.6549	14.7758	14.4539	14.7248	15.3091	14.4609	14.6562	14.3785	14.4654
P01817	P01817	HV205_HUMAN	IGHV2-5	Immunoglobulin heavy variable 2-5	16.6242	17.581	17.1309	16.6281	17.6909	18.6638	16.8104	16.7493	14.8186	14.4078	14.9572	16.167	14.3377	15.3023	14.7717	16.0737	13.9034	14.1763	14.2507	14.2689	14.1354	14.3241	13.9374	13.9976
P01833	P01833	PIGR_HUMAN	PIGR	Polymeric immunoglobulin receptor	15.2303	15.3657	15.4182	15.6659	15.2637	15.5558	15.6039	15.6739	11.4516	13.6242	NA	NA	NA	NA	13.0871	13.0063	12.643	12.7312	12.7069	12.5876	12.8246	12.9005	12.8702	12.7396
P04439	P01889;P04439;Q2L6G2;B0UXQ0;S6AU73;Q5SPM2;A0A1W2PP29;A0A1W2PPQ2;A0A1W2PPF8;Q5SUL5;Q5SS57;Q5SRN5;Q5SRN7;A0A1W2PQS8;A0A1W2PR61;A0A1W2PQD0;A0A1W2PS39;A0A1W2PS24;A0A140T9Z6;A0A140T941;A0A140T955;A0A140T8Y4;A0A140T975;A0A0G2JPD3;A0A140T8W8;A0A140T913;Q5RJ27;P04439-2;D9J307;Q53Z42;D5H3J5;Q9GJ45;A0A0G2JL56;A0A0G2JIF2;A0A0G2JI36	HLAA_HUMAN	HLA-A	HLA class I histocompatibility antigen, A alpha chain	14.8707	14.7688	15.4158	15.4227	14.5919	15.6868	15.7705	15.0192	15.4599	15.6583	15.2203	15.2948	15.0512	15.5213	15.2961	15.4157	18.0406	17.9902	18.0611	18.0935	18.2415	18.2448	18.0948	18.0335
P01889	P01889;P13747;S6AU73;A0A1W2PP29;Q5SS57;D9J307	HLAB_HUMAN	HLA-B	HLA class I histocompatibility antigen, B alpha chain	NA	13.8292	14.2938	NA	NA	13.2597	NA	13.8485	11.7656	12.495	12.4041	13.0809	11.3188	12.5639	12.6701	13.3831	15.4853	15.3738	15.3998	15.6198	15.6259	15.6153	15.5177	15.5688
P01893	P01893	HLAH_HUMAN	HLA-H	Putative HLA class I histocompatibility antigen, alpha chain H	NA	NA	NA	NA	NA	NA	NA	NA	NA	NA	NA	NA	NA	NA	NA	NA	9.99356	10.972	10.9853	10.2816	10.6247	10.2791	10.1908	10.5959
A0A140T9M0	P01893;O78179;A2BF26;A0A1W2PP77;A0A1W2PNZ7;A0A1W2PR11;A0A1W2PS56;A0A1W2PRX1;A0A1W2PRZ0;A0A140T9U0;A0A140T9W2;A0A140T9M0;A0A140T9J9;A0A140T9B3;A0A140T930;A0A140T937;A0A140T962;A0A140T912;Q5RIP0;Q53YP1;A0A0G2JIF0;A0A0G2JH50;Q5QT33	A0A140T9M0_HUMAN	HLA-C	Isoform of P10321, HLA class I histocompatibility antigen, C alpha chain	15.6472	NA	NA	11.6766	NA	11.1139	11.6055	12.0819	11.5223	NA	NA	NA	NA	NA	10.0071	NA	13.6291	13.51	13.4314	13.2382	13.7262	13.6133	13.373	13.397
P01903	P01903;P01906;Q5Y7H0;A0A1W2PP70;Q30118;A0A140TA34;Q08AS3;A0A0G2JH46	DRA_HUMAN	HLA-DRA	HLA class II histocompatibility antigen, DR alpha chain	NA	NA	NA	NA	NA	NA	NA	NA	10.2392	9.18091	NA	NA	NA	NA	NA	9.62198	12.9123	12.8709	12.9153	12.9838	13.0832	12.8471	12.7814	13.0568
P01909	P01909;Q5Y7H0;A0A1W2PP70;Q08AS3	DQA1_HUMAN	HLA-DQA1	HLA class II histocompatibility antigen, DQ alpha 1 chain	NA	NA	NA	NA	NA	NA	NA	NA	NA	NA	NA	NA	NA	NA	NA	NA	9.4501	9.78045	NA	9.51019	10.3237	10.2054	9.88987	10.3405
P01911	P01911;Q30154;Q5Y7D1	DRB1_HUMAN	HLA-DRB1	HLA class II histocompatibility antigen, DRB1 beta chain	NA	NA	NA	NA	NA	NA	NA	NA	NA	NA	NA	NA	NA	NA	NA	NA	12.8112	12.6524	12.5217	12.8603	12.2985	12.8262	12.8493	12.3983
P01920	P01920;Q5Y7D3;B4DJG1;A0A0U5Q247;A0A140T9S8;A0A140T9T0;A0A140T9Z9;A0A140T9R6;A0A140T8Z1;A0A140T8Z5;A0A0D5XQ77;Q29967;A0A140TA15	DQB1_HUMAN	HLA-DQB1	HLA class II histocompatibility antigen, DQ beta 1 chain	NA	NA	NA	NA	11.9466	NA	NA	NA	NA	NA	NA	NA	NA	NA	NA	NA	9.48669	10.4278	9.77259	9.90194	9.80289	9.48783	9.19251	9.87482
P02042	P02042;E9PFT6	HBD_HUMAN	HBD	Hemoglobin subunit delta	17.897	18.7569	18.6558	18.7325	18.2354	18.7367	18.7334	18.5262	14.5671	14.1095	14.2124	14.605	14.3723	14.4862	14.1381	14.3446	15.6212	15.6644	15.711	15.6042	15.7715	15.5992	15.6357	15.7594
P02452	P02452	CO1A1_HUMAN	COL1A1	Collagen alpha-1(I) chain	12.9175	16.1632	14.0993	15.4301	13.7992	14.52	14.2374	17.6189	14.6325	13.9064	13.7816	13.0685	14.5605	14.537	14.8141	13.7649	11.2121	11.4807	11.2707	11.0883	11.9171	11.4182	11.1155	11.1469
P02461	P02461;P02461-2	CO3A1_HUMAN	COL3A1	Collagen alpha-1(III) chain	NA	13.2994	13.1318	NA	NA	NA	12.8644	12.8145	11.637	11.4828	11.6236	12.023	11.6496	11.6398	12.0392	12.018	11.395	NA	NA	NA	11.0352	11.0596	9.43091	NA
CONP02533;P02533	P02533;CONP02533	CONP02533_HUMAN;K1C14_HUMAN	CONKRT14;KRT14	CONP02533	14.5424	NA	14.1438	14.598	17.0546	14.5663	14.6576	15.059	13.7981	13.5305	14.1521	11.8905	12.9227	13.9209	13.5583	12.9699	11.7697	13.2641	12.0798	12.5004	12.0031	12.2566	12.6893	12.3912
P02545;P02545-6	P02545;P02545-2;P02545-3;P02545-4;P02545-5;P02545-6;Q5TCI8;A0A6Q8PFJ0;A0A6Q8PHQ9;A0A804HL68	LMNA_HUMAN	LMNA	Prelamin-A/C	NA	NA	NA	NA	12.8136	NA	NA	13.8788	13.0498	12.8507	12.7389	13.0601	12.8687	12.7661	12.7799	12.5362	12.8359	12.8955	12.756	12.9171	12.8435	12.8976	12.7643	12.8897
P02549	P02549;P02549-2	SPTA1_HUMAN	SPTA1	Spectrin alpha chain, erythrocytic 1	13.9132	13.577	13.9124	13.3887	NA	13.5644	14.0053	13.2731	NA	NA	NA	NA	NA	NA	NA	12.0008	14.0031	14.1428	14.0313	14.2599	14.1573	14.1981	14.0719	14.3226
P02585	P02585	TNNC2_HUMAN	TNNC2	Troponin C, skeletal muscle	NA	NA	NA	NA	NA	NA	NA	NA	NA	NA	NA	NA	NA	NA	NA	NA	12.7112	12.8248	12.3393	12.8089	12.5945	12.6507	12.6968	12.4819
P02647	P02647;F8W696	APOA1_HUMAN	APOA1	Apolipoprotein A-I	22.8014	23.0999	23.0509	23.2258	22.9742	23.1871	23.2535	22.85	23.417	23.2961	23.5522	23.5045	23.2679	23.4425	23.3778	23.3376	20.8421	20.8508	20.8371	20.8287	20.8616	20.9806	20.8301	20.8584
P02649	P02649	APOE_HUMAN	APOE	Apolipoprotein E	20.5731	20.8576	20.85	20.6628	20.714	20.8034	20.7553	20.6886	22.5404	22.6736	22.8633	22.9152	22.6843	22.6431	22.6628	22.8839	21.507	21.4459	21.5542	21.4636	21.4124	21.5037	21.5376	21.5017
P02652	P02652;V9GYE3;V9GYM3;V9GYS1	APOA2_HUMAN	APOA2	Apolipoprotein A-II	21.654	22.3805	22.5638	23.9933	22.4273	23.9225	23.3376	22.2877	22.5069	22.6628	23.0207	23.1111	22.6453	23.3778	23.0258	23.0935	20.4319	20.5955	20.7006	20.4423	20.633	20.1951	20.343	20.6683
P02654	P02654;K7EJI9;K7ELM9;K7EPF9	APOC1_HUMAN	APOC1	Apolipoprotein C-I	20.6276	20.7056	20.5915	20.4972	20.3538	20.8727	20.2302	20.1825	19.1291	21.265	22.2736	22.3101	19.4896	20.7876	19.9316	22.0325	17.3254	17.165	17.1618	17.3296	17.2202	17.3191	17.2558	17.3255
P02655	P02655;Q6P163;K7ER74	APOC2_HUMAN	APOC2	Apolipoprotein C-II	21.0756	20.0691	20.2535	20.002	20.8034	20.1457	19.8805	20.1206	21.2361	21.3857	21.3156	21.6584	21.1642	21.4526	21.5356	21.7876	21.0647	21.0629	21.1222	21.1856	21.005	21.0649	21.0068	21.0222
P02656	P02656;B0YIW2	APOC3_HUMAN	APOC3	Apolipoprotein C-III	20.6096	20.7307	21.0359	20.1825	20.6276	20.2877	20.1946	21.0088	22.2736	22.1238	21.3645	21.2535	22.155	20.8034	22.2792	21.3266	20.4353	20.4656	20.3264	20.4883	20.3094	20.5945	20.5303	20.3404
P02671	P02671;P02671-2	FIBA_HUMAN	FGA	Fibrinogen alpha chain	22.632	23.0325	23.0592	23.1063	22.7695	23.0918	23.0054	22.9933	22.2066	22.3962	22.5451	22.7856	22.0156	22.3321	22.2273	22.9316	21.3547	21.5478	21.5593	21.4908	21.4988	21.5304	21.3538	21.4418
P02675	P02675;D6REL8	FIBB_HUMAN	FGB	Fibrinogen beta chain	22.1238	22.2849	22.3484	22.4425	22.2477	22.5141	22.4996	22.2564	21.6971	21.9171	21.8461	22.0224	21.3156	21.7307	21.7715	22.1488	20.4634	20.6461	20.5438	20.4997	20.5298	20.5308	20.4265	20.418
P02679	P02679;C9JC84	FIBG_HUMAN	FGG	Fibrinogen gamma chain	NA	12.0927	NA	NA	NA	NA	13.7425	NA	NA	NA	NA	11.7671	NA	NA	NA	13.3393	13.3431	12.8152	13.2987	12.5733	11.764	12.2628	12.7331	12.5067
P02679-2	P02679;C9JC84;C9JEU5;P02679-2	FIBG_HUMAN	FGG	Isoform of P02679, Isoform Gamma-A of Fibrinogen gamma chain	21.8113	21.8538	21.9495	21.9672	21.9134	21.9352	22.0625	21.7348	21.9916	21.9707	22.1916	22.0054	22.1238	22.0258	22.1079	21.7471	21.0206	21.0941	21.1602	21.1318	21.071	20.9985	20.984	21.0052
P02686;P02686-2	P02686;A8MZH3;P02686-2;P02686-3;P02686-4;P02686-5;P02686-6;F8WEU6;H0YEA2;H0YF02;H7BYR8;E9PSE2;E9PQE7;E9PKX9;E9PLQ9;E9PLU9;E9PMR5;J3QL64;F5H7N4;J3QQK6	MBP_HUMAN	MBP	Myelin basic protein	NA	NA	NA	NA	NA	NA	NA	NA	14.984	12.425	12.8352	13.257	15.9025	12.1482	NA	12.966	13.3161	13.3958	13.5623	13.4603	13.7326	13.5771	13.278	13.7009
P02730	P02730;P02730-2	B3AT_HUMAN	SLC4A1	Band 3 anion transport protein	14.9134	15.3446	16.0612	15.8105	14.2683	15.1707	16.4156	15.6737	13.1291	12.7566	13.009	13.0119	13.1167	13.0392	12.8118	13.3084	17.2107	17.2152	17.2169	17.337	17.3266	17.5383	17.4037	17.594
P02741	P02741;P02741-2;C9JRE9;Q5VVP7	CRP_HUMAN	CRP	C-reactive protein	18.0128	18.6814	18.1922	18.8555	18.0513	18.3002	18.7026	18.3188	17.5091	17.2304	17.8915	17.8968	17.6943	18.7937	19.1023	17.9469	18.3865	18.5054	18.2739	18.3746	18.3038	18.5083	18.3688	18.5084
P02743	P02743	SAMP_HUMAN	APCS	Serum amyloid P-component	16.538	17.0764	17.6015	16.9099	16.6378	16.5695	17.7346	17.2763	20.6276	20.8113	20.953	21.3752	20.4576	20.7955	20.7553	21.5685	16.4067	16.3649	16.2625	16.3786	16.2546	16.1754	16.442	16.5045
P02745	P02745;A0A8Q3SI63	C1QA_HUMAN	C1QA	Complement C1q subcomponent subunit A	18.3453	18.7513	18.402	18.2866	18.9692	18.7569	18.9884	19.1767	14.3993	14.0755	14.7808	15.0735	13.8408	14.2605	14.3101	15.0027	16.2891	16.7637	16.4549	16.4928	16.5813	16.3993	16.4189	16.6602
P02746	P02746;D6R934;A0A8Q3WM25;A0A8Q3SI33	C1QB_HUMAN	C1QB	Complement C1q subcomponent subunit B	18.9427	19.5611	19.3789	19.3142	19.2413	19.4955	19.5388	19.5656	17.5972	17.6948	17.7954	18.1038	17.753	17.6999	17.5316	17.9444	18.6301	18.9215	18.8959	18.8459	18.6624	18.6692	18.801	18.8651
P02747	P02747;A0A8Q3SIZ0	C1QC_HUMAN	C1QC	Complement C1q subcomponent subunit C	19.1047	19.1732	19.0169	17.2838	18.8477	18.2346	17.8835	18.6529	16.0247	16.1592	16.4305	17.4436	15.7988	16.3363	14.8993	16.6957	18.4452	18.497	18.2143	18.5971	18.4606	18.6128	18.6018	18.5468
P02748	P02748;A0A8Q3SI37;A0A8Q3SI39;A0A8Q3SI95	CO9_HUMAN	C9	Complement component C9	20.8346	21.0821	20.8034	21.0493	20.9742	20.9601	21.002	21.0426	21.9637	22.0658	22.1143	22.4041	21.9243	21.9637	21.7915	22.4118	18.6872	18.9076	18.9025	18.68	18.7349	18.5521	18.6479	18.8816
P02749	P02749	APOH_HUMAN	APOH	Beta-2-glycoprotein 1	21.4825	21.6843	21.5777	21.8461	21.4425	21.7265	21.8651	21.5404	21.9672	22.1079	22.2621	22.2155	21.9171	22.2184	22.0459	22.4923	19.6641	19.6188	19.6067	19.6483	19.6993	19.6708	19.6084	19.5564
P02750	P02750	A2GL_HUMAN	LRG1	Leucine-rich alpha-2-glycoprotein	18.9835	18.9499	19.0595	19.1705	19.1005	18.957	19.1077	18.8761	14.6551	15.3045	15.1897	15.916	14.9909	15.6036	15.6294	15.975	14.0697	14.1314	14.1077	14.1393	14.3119	14.0369	14.0625	14.0961
P02751-1;P02751-3	P02751;P02751-10;P02751-11;P02751-12;P02751-13;P02751-14;P02751-16;P02751-17;P02751-6;P02751-7;P02751-1;P02751-2;P02751-3;P02751-4;P02751-5;P02751-8;P02751-9	FINC_HUMAN	FN1	Isoform of P02751, Isoform 1 of Fibronectin	19.342	19.5669	19.5018	19.674	19.4017	19.7307	19.635	19.4145	17.5336	17.6407	17.5767	17.76	17.4465	17.7128	17.7085	17.9009	16.3344	16.3284	16.4303	16.3108	16.4478	16.3072	16.3257	16.4001
P02753	P02753;Q5VY30	RET4_HUMAN	RBP4	Retinol-binding protein 4	20.5069	20.7553	20.5915	20.85	20.5731	20.7876	20.7389	20.5069	17.0583	17.4229	17.4697	17.6521	17.0842	17.3213	16.9317	17.4665	16.3684	16.6666	16.6181	16.2486	16.5629	16.5003	16.4495	16.5219
P02760	P02760;S4R3Y4	AMBP_HUMAN	AMBP	Protein AMBP	21.7715	21.8461	21.9243	21.9847	22.0325	22.0054	21.953	21.8073	19.5054	19.7041	19.6013	19.665	18.8823	19.4698	19.2242	19.7866	19.1269	19.0874	19.2183	19.0389	19.0173	19.09	19.1546	19.1924
P02763	P02763	A1AG1_HUMAN	ORM1	Alpha-1-acid glycoprotein 1	22.1916	21.9777	21.9134	21.9951	22.1581	22.1269	22.0224	21.9459	17.2273	17.6208	18.1106	18.6979	17.8332	18.2165	18.6938	18.5271	17.7715	17.8747	17.9231	17.7529	17.7278	17.8002	17.6849	17.9418
P02765	P02765;C9JV77	FETUA_HUMAN	AHSG	Alpha-2-HS-glycoprotein	21.823	21.4221	21.3752	21.0951	21.8423	21.1825	21.2821	21.654	20.1825	20.5731	20.1206	20.6276	19.6819	20.2877	20.4972	20.8346	17.4495	17.4765	17.6628	17.4443	17.4849	17.5861	17.6246	17.5217
P02766	P02766;A0A087WT59	TTHY_HUMAN	TTR	Transthyretin	20.7715	21.1519	21.0886	21.1206	21.1206	20.9882	21.2244	21.0493	18.4697	19.1607	18.8675	19.7346	18.3986	19.0478	19.1743	19.7509	18.6425	18.5712	18.6361	18.7428	18.6445	18.7558	18.6021	18.6323
P02768	P02768;A0A0C4DGB6	ALBU_HUMAN	ALB	Albumin	23.867	23.7796	23.848	24.002	23.9043	23.9134	23.9847	23.867	20.8727	21.0559	21.2302	21.6671	21.0821	21.2764	21.1395	21.5404	20.691	20.7503	20.7306	20.6342	20.7212	20.7366	20.6734	20.7773
P02774;P02774-3	P02774;D6RF35;P02774-2;P02774-3	VTDB_HUMAN	GC	Vitamin D-binding protein	22.2273	21.9207	22.0789	22.2155	21.9316	22.0258	22.2593	22.1642	18.8768	19.0806	19.088	19.0647	18.6821	19.0986	19.0944	19.3069	18.4057	18.4955	18.3335	18.2243	18.5202	18.4928	18.2473	18.4241
P02775	P02775;A0A8I5KW61	CXCL7_HUMAN	PPBP	Platelet basic protein	19.6047	19.407	19.0828	18.7869	19.3297	18.7083	18.76	19.0252	22.2184	21.8689	21.9672	21.5592	21.8385	21.714	21.7553	21.5498	21.0176	21.0885	21.1144	21.285	21.1346	21.1925	21.035	20.9724
P02776	P02776;P10720;A0A8I5KW61	PLF4_HUMAN	PF4	Platelet factor 4	18.0744	18.6347	18.1438	18.4358	17.9677	18.6178	18.8007	18.3111	19.5388	19.7587	19.0406	19.2285	18.9424	20.0559	19.243	19.4703	20.5607	20.4996	20.9108	20.8375	21.173	20.9658	20.7535	20.9683
P02778	P02778	CXL10_HUMAN	CXCL10	C-X-C motif chemokine 10	NA	NA	NA	NA	NA	NA	NA	NA	NA	NA	NA	NA	NA	NA	NA	NA	15.4789	15.6455	15.5229	15.3332	15.6898	15.6801	15.599	15.6031
P02786	P02786;G3V0E5	TFR1_HUMAN	TFRC	Transferrin receptor protein 1	15.3932	16.1206	15.9234	15.8329	15.7072	15.8435	15.485	15.7353	13.3372	12.9187	12.8884	13.6034	13.2643	13.6404	13.3164	13.587	14.929	14.9944	14.7617	14.9776	14.963	14.7367	14.7061	14.7771
P02787	P02787	TRFE_HUMAN	TF	Serotransferrin	23.0139	23.1642	23.0707	23.2021	22.9423	23.1285	23.2199	22.969	20.2989	20.2764	20.2877	20.3101	19.9218	20.3752	20.2877	20.4476	18.1703	18.3177	18.3075	18.2575	18.4256	18.2168	18.1329	18.2588
P02788	P02788;P02788-2;E7ER44	TRFL_HUMAN	LTF	Lactotransferrin	13.8232	13.528	13.8985	13.5666	15.8312	13.7554	14.0867	13.5483	16.1853	16.1018	16.045	16.0612	16.0959	15.8485	15.9187	16.1326	16.9603	16.7891	16.8852	16.9476	16.8769	16.9753	16.9278	17.011
P02790	P02790	HEMO_HUMAN	HPX	Hemopexin	22.7574	22.867	22.8307	22.8614	23.0224	22.7492	22.953	22.8876	21.265	21.3321	21.4526	21.4726	21.1704	21.4526	21.2535	21.4324	17.9597	18.0484	18.047	17.9294	17.9779	17.9048	17.9508	18.0108
P02792	P02792	FRIL_HUMAN	FTL	Ferritin light chain	NA	NA	NA	NA	NA	NA	NA	NA	NA	NA	NA	NA	11.0872	NA	NA	NA	12.2886	12.3155	12.3641	12.2306	12.4485	12.1589	12.2512	12.3457
P02794	P02794;G3V192;E9PRK8	FRIH_HUMAN	FTH1	Ferritin heavy chain	NA	NA	NA	NA	15.4294	NA	NA	NA	NA	NA	NA	12.0965	NA	NA	NA	11.8864	13.5006	13.7488	13.6962	13.5809	14.0006	13.6305	13.6882	13.7473
A0A0G2JM13;A0A0G2JMN8;A0A0G2JR74	P02812;A0A0G2JR74;A0A0G2JRP6;A0A0G2JQ42;A0A0G2JMN8;A0A0G2JM13	A0A0G2JM13_HUMAN;A0A0G2JMN8_HUMAN;A0A0G2JR74_HUMAN	PRB1	Isoform of P04280, Basic salivary proline-rich protein 1	NA	NA	NA	NA	NA	NA	NA	NA	NA	NA	NA	NA	NA	NA	NA	NA	13.2657	13.1613	13.5725	13.0248	13.1996	12.8786	12.5712	13.3356
P02818	P02818	OSTCN_HUMAN	BGLAP	Osteocalcin	NA	NA	NA	NA	NA	NA	NA	NA	NA	NA	NA	NA	NA	NA	NA	NA	13.3423	13.4201	13.4791	13.487	12.9252	13.4247	13.7822	13.4013
P03891	P03891	NU2M_HUMAN	MT-ND2	NADH-ubiquinone oxidoreductase chain 2	NA	NA	NA	NA	NA	NA	NA	NA	NA	NA	NA	NA	NA	NA	NA	NA	11.5559	12.2986	11.6552	12.1091	12.668	12.1464	12.3036	12.1834
P03905	P03905	NU4M_HUMAN	MT-ND4	NADH-ubiquinone oxidoreductase chain 4	NA	NA	NA	NA	NA	NA	NA	NA	NA	NA	NA	NA	NA	NA	NA	NA	10.0623	10.2703	9.54203	9.66734	10.3139	10.2385	10.0858	9.77777
P03915	P03915	NU5M_HUMAN	MT-ND5	NADH-ubiquinone oxidoreductase chain 5	NA	NA	NA	NA	NA	NA	NA	NA	NA	NA	NA	NA	NA	NA	NA	NA	9.6205	10.2059	9.95713	9.75881	10.6209	9.85688	10.3045	10.0051
P03950	P03950	ANGI_HUMAN	ANG	Angiogenin	15.647	16.58	16.187	16.99	16.1096	16.8353	16.969	16.0825	16.4799	16.2172	15.9824	16.5078	16.114	16.0124	16.0356	16.9332	19.7098	19.72	19.5854	19.6636	19.6272	19.7802	19.6626	19.6978
P03951	P03951;D6RB32;P03951-2	FA11_HUMAN	F11	Coagulation factor XI	17.2735	17.637	17.5872	17.9266	17.5216	17.7623	18.0473	17.6222	19.0072	19.0281	18.8616	19.213	19.05	18.9568	18.9107	19.2346	17.3193	17.322	17.4969	17.3235	17.3623	17.4718	17.5387	17.4519
P03952	P03952;E9PBC5	KLKB1_HUMAN	KLKB1	Plasma kallikrein	19.4033	19.8067	19.8127	19.8612	19.6237	19.6304	19.8176	19.6945	20.6096	20.4874	20.4476	20.6276	20.417	20.6006	20.5451	20.6453	16.7279	16.8024	16.7853	16.8163	16.8363	16.8042	16.8195	16.7878
P03956	P03956	MMP1_HUMAN	MMP1	Interstitial collagenase	NA	NA	NA	NA	NA	NA	NA	NA	12.8658	13.6734	12.6498	12.8065	12.8784	12.9285	12.6491	12.8656	16.1156	16.2084	16.15	16.2132	16.2079	16.1538	16.1679	16.1993
P03973	P03973	SLPI_HUMAN	SLPI	Antileukoproteinase	15.8419	16.8964	NA	14.767	16.9084	15.5902	NA	16.6289	15.4737	15.1002	15.8032	15.477	14.7283	14.7854	14.8808	15.6404	18.1505	18.5151	18.5308	18.3421	18.5529	18.3052	18.3181	18.1581
P04003	P04003;F2Z2V7	C4BPA_HUMAN	C4BPA	C4b-binding protein alpha chain	21.3645	21.5915	21.6006	21.6409	21.5685	21.85	21.8764	21.5404	16.8453	16.9577	17.1383	17.1753	16.73	16.5519	16.7704	17.32	19.0728	19.2006	19.2176	19.2259	19.1153	19.1632	19.0645	19.1997
P04004	P04004	VTNC_HUMAN	VTN	Vitronectin	20.7955	21.1642	21.0886	21.3045	20.8802	21.3321	21.5731	21.0951	21.4526	21.823	21.8538	22.1206	21.5069	21.7796	21.6141	22.265	22.1399	22.2323	22.2882	22.215	22.3011	22.1126	22.1105	22.1444
P04040	P04040	CATA_HUMAN	CAT	Catalase	14.6378	14.8376	14.7132	14.9452	15.363	14.962	15.0192	14.9709	13.4597	12.9467	13.0057	12.9726	13.4075	13.0661	13.2498	13.2508	14.6756	14.6772	14.7113	14.6714	14.7209	14.6824	14.6203	14.7595
P04049;P04049-2	P04049;A0A8I5QKZ6;A0A8I5QKU8;P04049-2;A0A8I5KS16;A0A8I5KSB0;A0A8I5KQV4;A0A8I5KSV6;A0A8I5KTA5;A0A8I5KYC4	RAF1_HUMAN	RAF1	RAF proto-oncogene serine/threonine-protein kinase	NA	NA	NA	NA	NA	NA	NA	NA	NA	NA	NA	NA	NA	NA	NA	NA	11.2895	11.2511	11.5999	11.67	11.3262	11.0721	11.4596	10.9759
P15056	P04049;P15056;P10398;A0A8I5QKZ6;A0A8I5QKU8;A0A2R8Y8E0;A0A2R8YDP5;P04049-2;A0A2U3TZI2;H7C560;A0A8I5KS16;A0A8I5KSB0;A0A8I5KQV4;A0A8I5KSV6;A0A8I5KYC4	BRAF_HUMAN	BRAF	Serine/threonine-protein kinase B-raf	NA	NA	NA	NA	NA	NA	NA	NA	NA	NA	NA	NA	NA	NA	NA	NA	13.4168	13.439	13.4457	13.5686	13.4179	13.5996	13.4176	13.4363
P04062;P04062-2;P04062-4;P04062-5	P04062;P04062-2;P04062-4;P04062-5;A0A0G2JNZ0;A0A0G2JNZ5;A0A0G2JLB3	GBA1_HUMAN	GBA1	Lysosomal acid glucosylceramidase	NA	NA	NA	NA	12.6132	12.0267	NA	NA	11.2412	10.6695	NA	NA	NA	NA	11.3185	NA	10.3189	10.6149	10.5299	10.4384	10.4199	10.7188	10.1336	10.523
P04066	P04066	FUCO_HUMAN	FUCA1	Tissue alpha-L-fucosidase	13.4233	14.4169	14.145	14.668	13.7933	14.7555	14.8018	13.9628	NA	NA	NA	12.9959	13.3681	NA	NA	NA	12.1597	12.6143	12.2048	12.7867	12.5354	13.0936	12.3002	12.6414
P04070-2	P04070;E7END6;P04070-2	PROC_HUMAN	PROC	Isoform of P04070, Isoform 2 of Vitamin K-dependent protein C	17.0485	17.351	17.4559	17.5704	17.356	17.3618	17.6002	17.3947	16.7593	17.0851	16.9489	17.0577	16.6081	16.5952	16.58	17.3564	17.2781	17.3913	17.6944	17.2767	17.5785	17.5647	17.5387	17.5622
P04075	P04075;P09972;H3BQN4;P04075-2	ALDOA_HUMAN	ALDOA	Fructose-bisphosphate aldolase A	15.9948	16.5977	16.6029	16.5571	15.9119	16.5086	16.7505	16.4717	14.3243	14.198	14.2837	14.1983	14.2851	14.1256	14.2019	14.6934	15.8668	15.8381	15.9645	15.6454	15.6618	15.7925	15.7453	15.8659
P04080	P04080	CYTB_HUMAN	CSTB	Cystatin-B	12.9944	13.5657	13.7202	13.5014	12.8199	13.7275	13.7859	13.1804	NA	11.5727	11.7734	11.6285	11.5927	11.5733	11.3959	11.6627	13.0059	12.9335	12.919	12.8666	13.1081	13.0035	13.0498	13.1926
P04083	P04083	ANXA1_HUMAN	ANXA1	Annexin A1	11.2793	12.5203	12.0735	11.3575	12.2945	11.7375	12.1044	11.7938	13.2866	13.096	13.3476	13.1011	13.5303	13.2721	13.3879	13.0739	12.7553	12.6479	12.8089	12.7051	12.8171	12.5883	12.7152	12.7474
P04085-2	P04085;P04085-2	PDGFA_HUMAN	PDGFA	Isoform of P04085, Isoform Short of Platelet-derived growth factor subunit A	NA	NA	NA	NA	NA	NA	NA	NA	NA	NA	NA	NA	NA	NA	NA	NA	13.5933	13.3021	13.527	13.4646	13.3118	13.48	13.3735	13.372
P04114	P04114	APOB_HUMAN	APOB	Apolipoprotein B-100	21.3376	21.6096	21.5309	21.654	21.4626	21.6886	21.714	21.5869	21.8307	21.9423	21.9459	22.0821	21.8073	21.9882	22.0156	22.1426	20.1362	20.2163	19.9619	20.1355	20.2819	19.8258	20.0219	20.2287
P04156	P04156	PRIO_HUMAN	PRNP	Major prion protein	11.2272	NA	11.8879	NA	13.5372	12.9648	13.1085	13.2124	13.2297	13.3837	13.4661	13.6018	13.1905	13.2689	13.3721	13.7031	13.5919	13.5396	13.3011	13.5067	13.5938	13.6611	13.3277	13.6457
P04179	P04179;G5E9P6;P04179-2;P04179-3;P04179-4;F5GXZ9	SODM_HUMAN	SOD2	Superoxide dismutase [Mn], mitochondrial	NA	13.7124	13.8203	NA	11.8042	NA	NA	13.2781	12.9242	12.8467	13.1053	13.2325	12.618	13.3903	12.9526	14.3414	13.6391	14.1115	13.7355	14.1578	14.4588	14.1979	14.2774	14.3211
P04180	P04180	LCAT_HUMAN	LCAT	Phosphatidylcholine-sterol acyltransferase	17.5412	17.9014	17.6897	17.4624	17.6569	17.0184	17.1003	17.7921	14.1485	13.5859	14.6639	14.3828	14.1917	13.8224	14.6541	14.8792	13.67	13.4569	13.4625	13.6436	13.6842	13.5993	13.5482	13.5211
P04196	P04196	HRG_HUMAN	HRG	Histidine-rich glycoprotein	20.6714	21.343	21.3101	21.7955	21.1015	21.632	21.654	21.2989	22.44	22.7836	23.0983	22.8385	22.7203	22.9261	22.6209	22.9243	17.9899	17.994	18.0089	18.0706	18.1567	18.1159	18.1209	18.0948
P04211	P04211	LV743_HUMAN	IGLV7-43	Immunoglobulin lambda variable 7-43	NA	NA	NA	NA	NA	NA	NA	NA	15.4289	15.2492	15.4902	15.0231	15.4022	15.4919	15.3856	12.7962	NA	NA	11.4029	NA	NA	NA	NA	NA
P04217	P04217;P04217-2	A1BG_HUMAN	A1BG	Alpha-1B-glycoprotein	21.0559	21.1642	21.0625	21.1825	21.0886	21.2066	21.2477	21.1519	15.8836	16.2008	16.34	16.5385	16.0853	16.4965	16.7024	16.6039	14.9097	14.9713	15.0526	15.0372	15.1115	15.0687	15.0751	15.0149
P04233-2;P04233-5	P04233;P04233-2;P04233-4;P04233-5	HG2A_HUMAN	CD74	Isoform of P04233, Isoform p35 of HLA class II histocompatibility antigen gamma chain	NA	NA	NA	NA	NA	NA	NA	NA	NA	NA	NA	NA	NA	NA	NA	NA	11.8845	11.3247	12.17	11.5495	11.6798	11.6311	11.4738	12.0494
P02538	P04259;P02538;P48668;CONP04259	K2C6A_HUMAN	KRT6A	Keratin, type II cytoskeletal 6A	14.9687	NA	12.5816	14.4238	17.1281	14.9896	13.3577	15.7554	13.1704	13.6729	13.0897	NA	12.1659	12.4612	12.4178	12.8792	11.0197	14.1393	NA	15.2366	11.8676	11.0621	11.4642	12.1826
P04259	P04259;P48668;CONP04259	K2C6B_HUMAN	KRT6B	Keratin, type II cytoskeletal 6B	12.2044	NA	NA	NA	14.8857	NA	NA	17.9163	NA	13.6151	14.3302	NA	NA	NA	NA	12.0701	NA	13.9872	NA	17.4285	NA	NA	NA	14.35
P04264	P04264;CONP04264	K2C1_HUMAN	KRT1	Keratin, type II cytoskeletal 1	20.1332	15.7285	19.1093	19.3001	23.019	18.6227	19.1155	20.5545	19.3255	19.0629	19.4857	16.8483	18.4135	19.1389	18.3038	17.956	17.1043	17.4231	16.0577	18.0431	16.6492	14.8041	17.4182	18.0256
P04271	P04271	S100B_HUMAN	S100B	Protein S100-B	14.0065	NA	NA	NA	11.4701	NA	NA	NA	10.523	10.2909	NA	NA	NA	NA	10.6308	11.4125	12.726	12.4763	12.9033	12.7646	12.765	12.8038	12.7348	13.0152
P04275	P04275	VWF_HUMAN	VWF	von Willebrand factor	15.5507	15.981	15.9272	16.0869	15.6132	16.168	15.9789	15.8405	13.9439	13.8025	13.8334	14.2674	13.9688	14.2248	14.0717	14.6371	15.0109	15.1268	14.9995	15.0675	15.2861	15.0508	15.1757	15.1904
P04278	P04278;P04278-2;P04278-3;P04278-4;P04278-5;I3L1J1;I3L145	SHBG_HUMAN	SHBG	Sex hormone-binding globulin	16.2296	17.1327	16.965	17.2026	16.5798	17.2572	17.2358	16.6892	18.3402	18.6186	18.5267	18.6419	18.2289	18.6224	18.5267	18.7037	17.2131	17.182	16.9547	17.1288	17.1609	16.9383	16.8481	17.0203
P04279	P04279;P04279-2	SEMG1_HUMAN	SEMG1	Semenogelin-1	NA	NA	NA	NA	18.6947	NA	NA	NA	NA	NA	NA	NA	NA	NA	NA	NA	10.2273	14.8144	NA	NA	NA	NA	10.7666	NA
P04280	P04280	PRP1_HUMAN	PRB1	Basic salivary proline-rich protein 1	NA	NA	NA	NA	NA	NA	NA	NA	NA	NA	NA	NA	NA	NA	NA	NA	14.1582	14.2278	14.0934	13.9161	14.3443	13.9764	13.8275	13.8146
P04406	P04406	G3P_HUMAN	GAPDH	Glyceraldehyde-3-phosphate dehydrogenase	15.2184	15.2393	15.8917	14.14	14.7386	14.5869	13.2446	15.3919	NA	NA	NA	12.1242	NA	10.951	NA	12.4378	16.6668	17.2674	16.8767	16.635	17.3217	15.9628	16.048	16.4454
P04406-2	P04406;P04406-2;E7EUT5	G3P_HUMAN	GAPDH	Isoform of P04406, Isoform 2 of Glyceraldehyde-3-phosphate dehydrogenase	16.6972	17.1992	17.2814	17.05	17.1384	17.101	17.106	16.8286	17.5261	17.616	17.4964	17.8314	17.3784	17.6044	17.5126	18.0197	21.1623	21.1646	21.3044	21.2082	21.1267	21.3056	21.2029	21.1414
P04424;P04424-2	P04424;A0A5F9ZHC6;P04424-2;P04424-3	ARLY_HUMAN	ASL	Argininosuccinate lyase	16.7069	NA	14.5699	14.6769	NA	NA	NA	NA	12.7372	NA	NA	12.5487	NA	NA	12.3166	11.9304	13.9249	13.9772	13.9545	13.8643	13.9659	13.7444	13.8682	13.9141
P04430	P04430	KV116_HUMAN	IGKV1-16	Immunoglobulin kappa variable 1-16	15.359	15.5012	14.6444	16.5271	15.3526	15.6655	16.5933	14.0363	14.5919	15.3532	16.3172	16.6568	14.3981	15.1993	14.5002	16.39	12.2063	12.2463	12.3442	12.3008	12.8286	12.33	12.2015	13.0049
P04432	P04432;A0A0C4DH73;A0A0C4DH72;P01611	KVD39_HUMAN	IGKV1D-39	Immunoglobulin kappa variable 1D-39	18.6004	18.4723	18.3504	19.9167	20.002	20.0821	19.8866	18.439	16.5312	16.776	18.3026	19.2177	16.4318	17.0369	16.5932	19.1214	14.4816	14.6558	14.3475	14.5449	13.9429	14.5637	14.3919	14.5163
P04439-2	P04439-2	HLAA_HUMAN	HLA-A	Isoform of P04439, Isoform 2 of HLA class I histocompatibility antigen, A alpha chain	NA	NA	NA	NA	NA	NA	NA	NA	NA	NA	NA	NA	NA	NA	NA	NA	12.76	13.1986	13.1205	12.6606	13.099	12.8049	12.6661	12.9103
P04746	P04746;P04746-2	AMYP_HUMAN	AMY2A	Pancreatic alpha-amylase	11.5994	11.5324	12.1586	10.7421	11.7075	12.155	12.1155	11.6131	NA	NA	NA	NA	NA	NA	NA	NA	NA	NA	NA	NA	NA	NA	NA	NA
P04792	P04792;A0A6Q8PFK8;A0A6Q8PFE7;A0A6Q8PGK1;A0A6Q8PGY2;A0A6Q8PHA6;A0A6Q8PH65;A0A6Q8PF43;A0A6Q8PHJ6	HSPB1_HUMAN	HSPB1	Heat shock protein beta-1	15.9799	15.5935	16.0438	15.42	16.5165	15.7225	15.2858	15.7972	17.7501	17.5894	17.4337	17.6523	17.5892	17.7772	17.9503	17.8476	18.0514	17.9005	18.0209	18.0228	17.92	17.9107	18.0493	18.1731
P04839	P04839;A0A8Q3SIJ1	CY24B_HUMAN	CYBB	Cytochrome b-245 heavy chain	NA	NA	NA	NA	NA	NA	NA	NA	NA	NA	NA	NA	NA	NA	NA	9.5644	12.7848	12.6782	12.7552	12.8859	12.9614	12.7987	12.8281	12.7669
P04843	P04843;F8WF32	RPN1_HUMAN	RPN1	Dolichyl-diphosphooligosaccharide--protein glycosyltransferase subunit 1	NA	NA	NA	NA	NA	NA	NA	NA	NA	NA	NA	NA	NA	NA	11.8908	NA	12.4831	13.0181	12.6545	12.8266	13.0232	12.9019	13.1197	12.9831
P04844;P04844-2	P04844;P04844-2	RPN2_HUMAN	RPN2	Dolichyl-diphosphooligosaccharide--protein glycosyltransferase subunit 2	NA	NA	10.8501	NA	NA	NA	NA	NA	NA	NA	NA	NA	NA	NA	NA	11.5048	12.3596	12.9077	12.4561	12.5562	13.1723	12.6634	12.6893	12.948
P04899	P04899;P04899-2;P04899-3;P04899-4;P04899-5;P04899-6	GNAI2_HUMAN	GNAI2	Guanine nucleotide-binding protein G(i) subunit alpha-2	12.3374	12.9332	12.7398	12.7295	12.385	13.0003	14.1069	12.534	13.6002	13.5911	13.4465	13.4171	13.6115	13.6329	14.0222	14.4888	17.9054	17.8761	17.8281	17.8803	17.9847	17.8989	17.806	17.9204
P04920;P04920-2;P04920-3	P04920;P04920-2;P04920-3;A0A7I2V5T6	B3A2_HUMAN	SLC4A2	Anion exchange protein 2	NA	NA	NA	NA	NA	NA	NA	NA	14.7919	14.3405	14.2644	13.8051	14.732	14.5001	14.6968	13.0806	11.7263	11.7916	11.6234	11.9273	12.0668	11.7148	11.8318	11.8768
P05019	P05019;P05019-4	IGF1_HUMAN	IGF1	Insulin-like growth factor I	14.8586	14.6681	15.1906	14.3907	14.8424	14.6016	14.3705	14.9911	14.1859	14.0324	13.5813	14.0724	13.9846	13.825	13.4807	14.1895	15.3606	15.5341	15.3324	15.3754	15.216	15.3034	15.1128	15.4756
P05023;P05023-4	P05023;P05023-2;P05023-3;P05023-4	AT1A1_HUMAN	ATP1A1	Sodium/potassium-transporting ATPase subunit alpha-1	13.612	NA	NA	14.0449	17.68	NA	NA	NA	12.749	12.4257	12.9106	13.2442	11.7789	12.633	13.077	12.8971	14.0228	14.0134	13.954	14.0103	14.0318	14.073	14.0252	14.0231
P05026;P05026-2	P05026;B7Z9S8;P05026-2;A0A8I5KNT2	AT1B1_HUMAN	ATP1B1	Sodium/potassium-transporting ATPase subunit beta-1	NA	NA	NA	NA	NA	NA	NA	NA	12.7003	12.4203	12.4371	12.625	12.763	12.4846	12.8561	12.6608	10.9275	11.2062	11.3536	11.263	10.7831	11.0638	11.2499	11.2237
P05060	P05060	SCG1_HUMAN	CHGB	Secretogranin-1	NA	NA	NA	NA	NA	11.1738	NA	NA	11.949	11.3897	10.9914	11.4362	12.3621	11.543	10.8251	11.2922	14.485	14.8952	15.053	14.946	15.457	15.2769	15.0646	14.9693
P05062	P05062;A0A3B3IS80	ALDOB_HUMAN	ALDOB	Fructose-bisphosphate aldolase B	12.2263	12.1983	12.021	12.713	11.8566	12.6704	12.8855	11.7237	11.8386	12.14	11.3249	NA	NA	11.198	11.8495	11.5488	11.1856	11.4646	11.1951	11.3382	11.2922	10.7992	11.1895	10.9482
P05067;P05067-8	P05067;P05067-10;P05067-11;A0A0A0MRG2;E9PG40;P05067-3;P05067-4;P05067-5;P05067-6;P05067-7;P05067-8;P05067-9	A4_HUMAN	APP	Amyloid-beta precursor protein	13.1994	13.7189	13.3628	13.7514	13.4328	14.1556	14.1343	13.9511	13.2081	13.7388	13.4972	13.8527	13.5591	13.1595	13.3799	14.1535	16.8856	16.9272	16.9861	16.9199	17.0249	16.8929	16.9192	17.0387
P05089	P05089;P05089-2;A0A5F9ZGN6;A0A5F9ZH78	ARGI1_HUMAN	ARG1	Arginase-1	12.8817	NA	NA	NA	15.5518	NA	NA	13.4629	11.863	11.5908	11.9707	12.0589	11.879	11.8081	11.3887	12.1124	11.0302	11.125	11.0148	12.291	11.2824	11.1664	11.0903	11.2335
P05090	P05090	APOD_HUMAN	APOD	Apolipoprotein D	20.6186	20.3321	20.3962	20.3321	20.5545	20.1332	20.0951	20.0156	19.679	19.6397	19.7251	19.9459	19.5794	19.77	19.2917	19.8063	19.2799	19.311	19.4889	19.2647	19.3523	19.2122	19.2756	19.2541
P05106	P05106;P05106-2;P05106-3	ITB3_HUMAN	ITGB3	Integrin beta-3	15.1297	15.6036	15.7088	15.1538	14.8559	15.4497	16.0608	15.2404	16.383	16.3421	16.3593	16.6806	16.2164	16.443	16.3456	17.0804	20.1593	20.1517	20.2036	20.2091	20.2826	20.2188	20.2465	20.2104
P05107	P05107;D3DSM0;A0A494C0X7	ITB2_HUMAN	ITGB2	Integrin beta-2	12.776	14.1593	13.7211	14.4903	NA	NA	NA	13.493	12.8227	13.0031	13.189	13.6403	13.4146	13.6234	13.3675	13.1104	14.618	14.6434	14.6565	14.6522	14.759	14.6281	14.7664	14.7399
P05109	P05109	S10A8_HUMAN	S100A8	Protein S100-A8	14.8461	14.2341	14.641	14.5706	14.8627	14.6402	14.5478	14.0459	14.9595	15.2102	14.9177	15.2888	14.5923	14.7596	15.1238	14.9875	16.5575	16.8774	16.8048	17.7525	16.8406	16.6382	16.684	16.8522
P05114	P05114;A6NL93;H7BXJ5;A0A494C035;F2Z2W6;F2Z2Y5	HMGN1_HUMAN	HMGN1	Non-histone chromosomal protein HMG-14	NA	NA	NA	NA	NA	NA	NA	NA	9.59628	NA	9.65229	NA	NA	NA	NA	NA	14.2117	14.1963	14.1687	14.1773	14.4736	14.1874	13.9369	14.2509
P05121	P05121	PAI1_HUMAN	SERPINE1	Plasminogen activator inhibitor 1	13.4701	14.073	NA	NA	14.3515	12.874	NA	NA	15.2117	15.0929	14.9147	15.1268	15.1719	15.1278	15.2141	15.4093	15.2478	15.3229	15.4066	15.3676	15.5142	15.3464	15.2964	15.2977
P05141	P05141;P12236;P12235;Q9H0C2;V9GYG0	ADT2_HUMAN	SLC25A5	ADP/ATP translocase 2	15.8768	NA	NA	13.4179	NA	NA	NA	NA	14.3007	14.7737	14.4448	13.9975	14.3748	13.6672	14.475	13.7626	13.59	14.0411	13.5102	13.9594	13.8723	13.8466	14.1036	14.005
P05154	P05154	IPSP_HUMAN	SERPINA5	Plasma serine protease inhibitor	17.7108	18.0701	17.906	17.8935	18.1207	18.0315	18.0327	18.1041	19.4692	19.5118	19.5059	19.7234	19.4075	19.654	19.6721	20.0156	18.6135	18.4784	18.3991	18.5541	18.4939	18.402	18.4639	18.4498
P05155;P05155-3	P05155;E9PGN7;A0A087WUD9;P05155-2;P05155-3;A0A7I2V2D2;H9KV48;A0A7I2V5R3	IC1_HUMAN	SERPING1	Plasma protease C1 inhibitor	21.7553	21.8576	21.85	21.9316	21.7995	22.1015	21.9601	21.8727	20.2764	20.4576	20.6096	20.9951	20.1581	20.3538	20.0559	21.3484	19.3495	19.4478	19.3594	19.4418	19.3913	19.4089	19.3355	19.3625
P05156	P05156;E7ETH0;D6R9Z8;G3XAM2;A0A2R8Y3M9	CFAI_HUMAN	CFI	Complement factor I	19.0537	19.328	19.4142	19.1548	19.3288	19.2898	19.2846	19.3099	19.4721	19.1807	18.9054	19.0876	18.9472	18.9767	19.1229	19.3799	15.0166	15.092	14.9581	15.0431	15.0752	15.0938	15.0512	14.9955
P05160	P05160	F13B_HUMAN	F13B	Coagulation factor XIII B chain	17.856	18.5146	18.6531	18.5118	18.2828	18.7122	18.6429	18.5924	16.7081	16.4707	16.3367	16.3708	16.3416	16.2646	16.3012	16.5942	13.9621	13.9147	14.1058	14.0878	14.0229	13.9236	13.9913	14.0596
P05161	P05161;A0A096LPJ4	ISG15_HUMAN	ISG15	Ubiquitin-like protein ISG15	NA	NA	NA	NA	NA	NA	NA	NA	NA	NA	NA	NA	NA	NA	NA	NA	11.0195	10.1811	10.3919	11.3232	10.6506	11.2121	11.2196	10.4627
P05164;P05164-3	P05164;P05164-2;P05164-3	PERM_HUMAN	MPO	Myeloperoxidase	15.0002	17.919	NA	17.8004	14.8906	17.0069	18.3005	16.9873	13.6343	14.3314	14.4485	14.0523	14.3547	14.1872	13.9679	14.026	15.888	15.9143	15.8763	15.8626	15.826	15.9061	15.9241	15.8913
P05165;P05165-2	P05165;P05165-2;P05165-3	PCCA_HUMAN	PCCA	Propionyl-CoA carboxylase alpha chain, mitochondrial	NA	NA	NA	NA	NA	NA	NA	NA	NA	NA	NA	NA	NA	NA	NA	NA	11.5806	11.9724	11.6658	11.778	12.0597	11.5922	11.7146	12.2335
P05166	P05166;F8WBI9;C9JQS9;E9PDR0;E7ENC1	PCCB_HUMAN	PCCB	Propionyl-CoA carboxylase beta chain, mitochondrial	NA	NA	NA	NA	NA	NA	NA	NA	NA	NA	NA	NA	NA	NA	NA	NA	11.066	11.2774	10.7861	11.2584	11.4034	10.9043	11.1295	11.6162
P05198	P05198	IF2A_HUMAN	EIF2S1	Eukaryotic translation initiation factor 2 subunit 1	NA	12.3683	NA	NA	NA	12.5852	NA	NA	13.2857	13.6378	13.326	13.1951	13.8407	13.4759	13.2434	13.1291	16.0437	15.9494	15.9501	15.9503	15.7988	15.9077	16.0268	15.9406
P05204	P05204;Q15651;Q15651-2;A0A087WZE9	HMGN2_HUMAN	HMGN2	Non-histone chromosomal protein HMG-17	NA	NA	NA	NA	NA	NA	NA	NA	NA	NA	NA	NA	NA	NA	NA	NA	13.6891	14.2424	14.1747	13.5127	14.6778	14.3608	14.4142	14.5865
P05305	P05305	EDN1_HUMAN	EDN1	Endothelin-1	NA	NA	NA	NA	NA	NA	NA	NA	NA	NA	NA	NA	NA	NA	NA	NA	11.2836	11.2424	11.2245	11.1498	11.4518	11.3884	11.5243	11.4833
P05362	P05362;E7ESS4	ICAM1_HUMAN	ICAM1	Intercellular adhesion molecule 1	14.6716	14.5883	14.2692	14.8192	14.4387	14.5577	14.7022	14.6787	NA	NA	11.9072	9.80615	12.1586	11.5476	12.5173	12.073	12.4117	12.1866	12.3719	12.39	12.2222	12.2562	12.347	12.4714
P05386	P05386	RLA1_HUMAN	RPLP1	60S acidic ribosomal protein P1	11.009	NA	NA	NA	10.7151	NA	NA	10.6814	10.4545	NA	11.166	10.9597	10.8806	10.909	11.1758	11.0578	16.0198	15.9527	16.009	16.0254	15.9429	15.8861	15.8328	15.6494
P05387	P05387	RLA2_HUMAN	RPLP2	60S acidic ribosomal protein P2	13.0406	NA	NA	NA	12.7084	NA	NA	NA	12.845	12.9675	12.9906	13.2185	13.1281	13.0788	13.1508	12.6152	15.1099	15.0499	15.2408	14.8096	14.9729	15.5888	15.1138	15.0092
P05388	P05388;P05388-2;F8VWS0;F8W1K8	RLA0_HUMAN	RPLP0	60S acidic ribosomal protein P0	11.6348	NA	NA	NA	12.4683	NA	NA	NA	11.4958	11.8558	11.7737	11.9747	11.8521	12.0484	11.87	11.2202	14.6684	14.8573	14.8732	14.8607	14.821	14.872	14.7021	14.851
P05408-2	P05408;C9J650;C9JNY7;P05408-2;A0A8I5KWH8;A0A8I5KS94	7B2_HUMAN	SCG5	Isoform of P05408, Isoform 2 of Neuroendocrine protein 7B2	NA	NA	NA	NA	NA	NA	NA	NA	NA	NA	NA	NA	NA	NA	NA	NA	13.055	12.994	12.8136	12.8756	13.2955	13.1809	12.8229	12.8613
P05452	P05452;E9PHK0	TETN_HUMAN	CLEC3B	Tetranectin	18.423	18.824	18.5995	18.6501	18.8413	18.8348	18.5276	18.5336	21.0292	21.0756	21.0821	21.0088	20.6628	20.7307	20.5356	21.0426	19.4794	19.5757	19.6304	19.7354	19.7633	19.7259	19.6699	19.7578
P05455	P05455	LA_HUMAN	SSB	Lupus La protein	NA	NA	NA	NA	NA	NA	NA	NA	11.4997	11.2417	12.0343	12.1399	11.5996	11.5363	12.489	12.1262	14.6257	14.637	14.7528	14.628	14.5588	14.6371	14.5314	14.5984
P05543	P05543	THBG_HUMAN	SERPINA7	Thyroxine-binding globulin	17.4891	17.2724	17.5196	17.7053	17.1187	17.4377	17.6744	17.6495	13.9192	14.4938	14.3208	14.3814	14.8097	14.4082	14.7267	14.2099	13.6476	13.6489	13.6163	13.6463	13.6597	13.6284	13.6477	13.5588
P05546	P05546	HEP2_HUMAN	SERPIND1	Heparin cofactor 2	20.7471	20.7955	20.6364	20.8651	20.6364	20.9098	20.9459	20.9243	20.7796	20.953	21.0224	21.1206	20.953	20.953	20.9243	21.1332	18.1784	18.1921	18.1547	18.1078	18.2877	18.2614	18.1589	18.1614
P05556	P05556;E7EUI6;H7C4K3;A0A7I2V2F9	ITB1_HUMAN	ITGB1	Integrin beta-1	14.5304	15.0612	14.6616	15.0458	14.5576	15.3262	15.0482	14.6576	15.2931	15.427	15.3384	15.4431	15.3751	15.5359	15.662	15.8704	17.4995	17.3782	17.3179	17.4142	17.3362	17.2646	17.4294	17.3463
P05771-2	P05771;P05771-2	KPCB_HUMAN	PRKCB	Isoform of P05771, Isoform Beta-II of Protein kinase C beta type	NA	14.0925	13.0204	17.8508	12.376	12.9408	16.2675	12.7716	14.2027	14.0204	13.9278	14.0606	14.3493	14.0071	14.1388	14.476	17.0081	17.0257	17.0135	16.9698	16.9504	17.0117	16.9979	16.9984
P05787;P05787-2	P05787;P05787-2;CONHIT000292931	K2C8_HUMAN	KRT8	Keratin, type II cytoskeletal 8	13.9954	15.034	15.008	15.0029	14.5727	15.3813	15.2506	14.8381	12.8258	11.9389	12.6773	13.1581	13.3211	12.8518	12.9909	13.5275	NA	NA	NA	10.9729	11.122	10.9115	NA	11.4616
P05976	P05976;P05976-2	MYL1_HUMAN	MYL1	Myosin light chain 1/3, skeletal muscle isoform	NA	NA	NA	NA	NA	NA	NA	NA	13.6776	13.1832	13.0812	13.2733	13.3774	13.6327	13.4415	13.7703	14.4649	14.3053	14.1142	14.2133	14.7951	14.799	13.7138	14.4683
P06132	P06132;A0A1B0GVZ4;A0A494BZY8;A0A494C0Q8;A0A494C085	DCUP_HUMAN	UROD	Uroporphyrinogen decarboxylase	14.1121	14.4022	15.5181	NA	13.788	15.5253	15.2096	14.0456	12.8631	12.5296	13.2425	10.2017	NA	13.0463	NA	12.3522	13.7095	13.7393	13.6219	13.747	13.7039	13.6976	13.3809	13.4312
P06239;P06239-3	P06239;P06239-3;Q573B4	LCK_HUMAN	LCK	Tyrosine-protein kinase Lck	NA	NA	NA	NA	NA	NA	NA	NA	NA	NA	NA	NA	NA	NA	NA	NA	11.1861	10.8636	11.1665	11.1118	11.1224	10.6795	11.0463	10.9787
P06241	P06241	FYN_HUMAN	FYN	Tyrosine-protein kinase Fyn	NA	NA	NA	NA	NA	NA	NA	NA	NA	NA	NA	NA	NA	NA	NA	NA	10.738	11.2883	11.0899	11.2078	11.3246	11.4058	10.8495	11.1757
P06241-2	P06241;P06241-2;P06241-3	FYN_HUMAN	FYN	Isoform of P06241, Isoform 2 of Tyrosine-protein kinase Fyn	NA	NA	NA	NA	NA	NA	NA	NA	12.3702	10.6105	12.3753	NA	14.06	12.0598	12.2198	12.6832	14.5404	14.5973	14.4932	14.4952	14.5477	14.5139	14.3918	14.554
P06276	P06276;F8WF14	CHLE_HUMAN	BCHE	Cholinesterase	16.3958	16.7567	16.2004	16.9289	16.5882	16.7359	16.8818	16.3856	13.99	14.1432	13.8703	14.008	13.842	13.9886	14.0941	13.715	13.3842	13.4278	13.4	13.5334	13.4393	13.1117	13.484	13.573
P06280	P06280;A0A6Q8PFA9;A0A6Q8PGG0;A0A6Q8PHM8;A0A6Q8PHD1;V9GYN5;A0A3B3IRU3;A0A3B3IUC4	AGAL_HUMAN	GLA	Alpha-galactosidase A	NA	NA	NA	NA	12.7064	NA	NA	NA	NA	NA	NA	NA	NA	NA	NA	13.6496	13.178	13.2567	13.6541	13.5487	13.3204	13.5539	12.9725	13.1962
P06310	P06310	KV230_HUMAN	IGKV2-30	Immunoglobulin kappa variable 2-30	NA	16.6717	16.9121	NA	NA	16.6904	16.5933	15.3105	15.6107	15.0901	14.7548	16.7838	13.2881	14.7837	13.5358	14.6291	13.1329	NA	NA	NA	11.3809	NA	12.9873	NA
P06312	P06312	KV401_HUMAN	IGKV4-1	Immunoglobulin kappa variable 4-1	20.4874	19.6048	18.8028	18.8775	19.7156	19.285	18.7576	19.0816	17.6709	18.043	18.9716	18.7001	17.9822	18.1744	17.4257	18.6246	16.977	16.8936	17.1263	17.1449	16.4555	16.9804	17.2886	16.8747
P06315	P06315	KV502_HUMAN	IGKV5-2	Immunoglobulin kappa variable 5-2	NA	NA	NA	NA	NA	NA	NA	NA	12.8124	NA	13.7089	13.5923	NA	13.2935	NA	13.7105	11.3776	11.5722	11.2281	11.4065	11.9628	11.4609	11.3096	11.9696
P06396	P06396;P06396-2;P06396-3;P06396-4;A0A0A0MS51;A0A0A0MT01	GELS_HUMAN	GSN	Gelsolin	21.2184	21.391	21.3962	21.6584	21.3321	21.632	21.6453	21.3752	21.0951	21.2821	21.3101	21.6006	20.9951	21.4526	21.3211	21.8113	20.2355	20.2496	20.2671	20.3148	20.3311	20.3004	20.2526	20.22
P06401;P06401-2;P06401-3;P06401-4	P06401;Q8NG42;Q8NG44;P06401-2;P06401-3;P06401-4	PRGR_HUMAN	PGR	Progesterone receptor	NA	NA	NA	NA	NA	NA	NA	NA	NA	NA	NA	NA	11.713	NA	NA	NA	15.4002	15.2393	15.0013	15.1681	15.3842	15.8245	15.0883	15.4857
P06454;P06454-2	P06454;P06454-2;B8ZZW7;B8ZZQ6;B8ZZA1	PTMA_HUMAN	PTMA	Prothymosin alpha	NA	NA	NA	NA	NA	NA	NA	NA	NA	NA	NA	NA	NA	NA	NA	NA	11.1008	10.9984	11.3282	11.4177	11.8757	11.4655	11.1929	11.4766
P06576	P06576	ATPB_HUMAN	ATP5F1B	ATP synthase subunit beta, mitochondrial	14.0602	12.8244	12.842	11.7361	11.8981	12.6169	13.5315	12.3594	13.2243	11.1236	11.6046	10.977	13.3446	12.0473	13.787	13.4632	14.3431	14.6769	14.2491	14.5471	14.8091	14.4968	14.7538	14.8083
P06681	P06681;B4DQI1;P06681-2;P06681-3;E9PDZ0;A0A8Q3WKN5;A0A0G2JL69;A0A0G2JIE7;F2Z3N2	CO2_HUMAN	C2	Complement C2	19.022	19.3362	19.3143	19.3872	19.1796	19.3954	19.475	19.2697	19.8343	19.7351	19.6376	19.7336	19.4068	19.7563	19.6908	19.7984	14.7431	14.6737	14.6774	14.686	14.8526	14.7179	14.7172	14.6832
P06702	P06702	S10A9_HUMAN	S100A9	Protein S100-A9	15.5546	15.702	15.7308	15.842	15.3794	15.6169	15.8613	15.0077	16.305	16.1058	15.7434	15.9844	15.9418	16.1852	16.6462	16.2106	15.7867	15.8814	15.8716	17.3461	16.0985	15.7458	15.7046	15.9139
P06703	P06703	S10A6_HUMAN	S100A6	Protein S100-A6	16.6792	16.2004	14.9872	NA	15.7933	15.8125	NA	14.4552	14.5678	14.4581	14.3381	14.449	14.0244	14.5341	14.8394	14.4991	15.0675	14.8744	14.895	15.7346	14.368	14.9136	14.7339	14.5982
P06727	P06727	APOA4_HUMAN	APOA4	Apolipoprotein A-IV	21.8113	22.1704	22.0526	22.0983	21.8802	22.2332	22.1581	21.9951	22.2707	22.6119	22.7675	22.8932	22.2419	22.695	22.4972	22.937	20.3648	20.4004	20.4856	20.403	20.396	20.3665	20.4436	20.4704
P06729	P06729	CD2_HUMAN	CD2	T-cell surface antigen CD2	NA	NA	NA	NA	NA	NA	NA	NA	NA	NA	NA	NA	NA	NA	NA	NA	11.2112	11.5744	11.5504	11.0519	11.5573	11.1169	11.0116	11.4303
P06730;P06730-2;P06730-3	P06730;D6RBW1;P06730-2;P06730-3	IF4E_HUMAN	EIF4E	Eukaryotic translation initiation factor 4E	NA	NA	NA	NA	NA	NA	NA	NA	13.8438	13.8784	13.8969	13.9288	13.7268	13.8297	13.6283	14.6676	15.6427	15.6339	15.6512	15.7059	15.637	15.7338	15.7243	15.6697
P06732	P06732	KCRM_HUMAN	CKM	Creatine kinase M-type	12.0755	12.9855	12.9219	NA	12.6133	12.8121	NA	13.3264	12.8144	12.9159	12.9705	12.6886	12.8902	12.8486	12.6675	12.7789	12.9014	12.9188	12.7823	12.8121	12.8057	12.7059	12.5468	12.5631
P06733	P06733;A0A2R8Y6G6;P06733-2	ENOA_HUMAN	ENO1	Alpha-enolase	16.1185	16.3193	16.2001	16.5853	16.4859	16.6298	16.7965	16.1778	18.8736	18.9498	18.6849	18.6211	18.7353	18.8605	18.9747	18.8908	20.5018	20.2515	20.4492	20.2579	20.2094	20.5242	20.4111	20.3248
P06734	P06734;K3W4U1	FCER2_HUMAN	FCER2	Low affinity immunoglobulin epsilon Fc receptor	NA	NA	NA	14.9045	NA	NA	NA	NA	NA	NA	NA	NA	NA	NA	NA	NA	12.3213	12.7556	12.6866	13.1458	12.6839	12.8488	12.3902	12.61
P06737;P06737-2	P06737;P06737-2;E9PK47	PYGL_HUMAN	PYGL	Glycogen phosphorylase, liver form	13.1258	13.3974	12.9519	NA	12.34	NA	NA	12.7847	12.1938	12.0141	12.1485	12.0911	12.194	12.1291	12.2688	12.4884	13.3853	13.5698	13.5526	13.5311	13.5558	13.4525	13.4372	13.5065
P11216	P06737;P11217;P11216;P11217-2;P06737-2;E9PK47	PYGB_HUMAN	PYGB	Glycogen phosphorylase, brain form	13.0583	13.2323	13.2986	13.4349	13.4926	13.9481	14.9936	12.6535	13.4119	13.4628	13.1096	13.4811	13.2769	13.5016	13.5633	13.8313	14.4871	14.5498	14.4637	14.5382	14.6008	14.5133	14.4989	14.543
P06744	P06744;A0A2R8Y6C7;P06744-2;A0A2U3TZU2	G6PI_HUMAN	GPI	Glucose-6-phosphate isomerase	14.6493	14.6433	14.4773	15.6244	14.3157	14.8402	15.1228	14.5966	13.4367	13.2562	13.138	13.1103	13.6105	12.9797	12.9588	13.0194	14.797	14.6541	14.6771	14.6954	14.6019	14.7673	14.7153	14.621
P06748;P06748-2	P06748;P06748-2;P06748-3;A0A7I2YQC0;A0A7I2V2X9;A0A7I2V3G5;A0A7I2V433;A0A7I2V3U2;A0A7I2V4G8;A0A7I2V579;A0A7I2V5S2	NPM_HUMAN	NPM1	Nucleophosmin	NA	NA	NA	NA	12.0729	NA	NA	NA	12.5218	12.2223	12.8607	12.752	12.5195	12.3826	12.2301	12.4813	12.9805	12.8982	13.0861	13.3492	12.8682	12.7485	12.8597	12.9168
P06753	P06753;A0A2R8Y5V9;P06753-6;A0A2R2Y2Q3	TPM3_HUMAN	TPM3	Tropomyosin alpha-3 chain	NA	NA	NA	NA	NA	NA	NA	NA	NA	NA	NA	NA	NA	NA	NA	NA	10.2209	10.6206	11.1985	10.4976	11.0422	10.739	10.3778	10.8171
P06756;P06756-3	P06756;P06756-2;P06756-3	ITAV_HUMAN	ITGAV	Integrin alpha-V	NA	NA	NA	NA	NA	NA	NA	NA	NA	NA	NA	NA	12.8227	NA	13.0083	12.0928	13.21	13.1024	13.1885	13.2614	13.3347	13.2136	13.3068	13.2684
P06858	P06858	LIPL_HUMAN	LPL	Lipoprotein lipase	12.9197	12.8341	12.374	12.5918	14.4355	NA	12.7672	12.8625	14.7229	14.563	14.5262	14.4074	14.6569	14.5538	14.7189	14.4921	17.3961	17.356	17.3278	17.3994	17.231	17.378	17.4433	17.3223
P06865	P06865;H3BU85;H3BTD4;H3BS10;H3BP20;A0A804HIQ5;A0A804HJ97;A0A804HIU3;A0A804HIC8;A0A804HLJ5;A0A804HKX5	HEXA_HUMAN	HEXA	Beta-hexosaminidase subunit alpha	NA	13.8238	12.8819	13.9325	12.9551	14.2256	NA	13.6631	NA	NA	NA	NA	NA	NA	NA	NA	12.61	12.5934	12.6674	13.0955	12.7999	12.4262	12.4363	12.7469
P07093	P07093	GDN_HUMAN	SERPINE2	Glia-derived nexin	NA	NA	NA	NA	NA	NA	NA	NA	NA	NA	NA	NA	NA	NA	10.791	NA	12.8813	12.7206	12.9968	12.8909	12.7268	12.6714	12.7714	12.8741
P07093-2;P07093-3	P07093;P07093-2;P07093-3	GDN_HUMAN	SERPINE2	Isoform of P07093, Isoform 2 of Glia-derived nexin	NA	NA	NA	12.1826	11.5465	11.8317	11.856	NA	13.3194	13.5283	13.3506	13.6178	13.9404	12.4343	14.1999	14.5172	15.8545	15.8837	15.9925	15.8672	15.9967	16.0499	15.9959	16.0687
P07099	P07099	HYEP_HUMAN	EPHX1	Epoxide hydrolase 1	NA	NA	NA	NA	NA	NA	NA	NA	NA	NA	NA	NA	NA	NA	NA	NA	9.99054	11.4836	11.2109	11.0578	11.9658	11.0584	11.7286	11.5554
P07108;P07108-2;P07108-3;P07108-4;P07108-5	P07108;P07108-2;P07108-3;P07108-4;P07108-5;B8ZWD1	ACBP_HUMAN	DBI	Acyl-CoA-binding protein	12.8528	NA	13.2738	13.3145	13.2869	13.4022	13.5608	13.8509	NA	NA	NA	NA	NA	NA	NA	NA	12.2944	12.432	12.3068	12.7506	12.644	12.426	12.4139	12.5321
P07195	P07195;A0A3B3IS95	LDHB_HUMAN	LDHB	L-lactate dehydrogenase B chain	16.2702	16.8514	16.908	16.7124	16.829	16.868	16.7703	16.7487	15.4914	15.6957	15.2315	15.2872	15.443	15.4362	15.7002	15.4882	17.7627	17.8109	17.8416	17.7026	17.9077	17.7616	17.6106	17.8492
P07203	P07203;A0A2R8Y6B6	GPX1_HUMAN	GPX1	Glutathione peroxidase 1	13.2143	13.9846	13.3681	14.0894	13.5802	14.8671	NA	NA	15.1957	15.1453	14.5221	14.8505	14.7904	14.5951	15.3572	15.117	16.4627	16.4865	16.4354	16.5134	16.53	16.5111	16.4405	16.4171
P07204	P07204	TRBM_HUMAN	THBD	Thrombomodulin	NA	NA	NA	NA	NA	NA	NA	NA	NA	NA	NA	NA	NA	NA	NA	NA	11.2176	11.3442	11.4739	11.2035	11.3427	11.2312	11.0517	11.2374
P07205	P07205	PGK2_HUMAN	PGK2	Phosphoglycerate kinase 2	NA	NA	NA	NA	NA	NA	NA	NA	12.143	12.3657	12.3186	12.3057	12.073	12.6612	12.4645	11.8869	NA	NA	NA	NA	NA	NA	NA	NA
P07225	P07225;G5E9F8;A0A3B3ISJ1;A0A3B3IRK9	PROS_HUMAN	PROS1	Vitamin K-dependent protein S	19.0494	19.7026	19.3448	19.5911	19.3276	19.1979	19.6347	19.134	17.9163	17.7967	17.5624	17.8055	17.5604	17.6334	17.5828	17.9319	20.1648	20.2261	20.2824	20.1475	20.1472	20.0525	20.0921	20.1151
P07237	P07237;A0A7P0T9D6;A0A7P0T9K9;A0A7P0T9U6;A0A7P0T8C0;A0A7P0T8J3;A0A7P0T8X1;H0Y3Z3;A0A7P0TA35;A0A7P0TA71;A0A7P0TA97;A0A7P0TB26;H7BZ94;B3KTQ9;I3L514;I3L4M2;I3L3P5;I3L0S0	PDIA1_HUMAN	P4HB	Protein disulfide-isomerase	14.1062	14.4724	14.467	14.5738	14.1171	14.9687	14.8472	14.3436	12.7104	12.7772	12.8354	12.8132	12.8953	12.8423	12.7983	13.3	15.5754	15.5928	15.531	15.5676	15.6966	15.698	15.6476	15.6667
P07288;P07288-2;P07288-3;P07288-5	P07288;P07288-2;P07288-3;P07288-5;M0R294	KLK3_HUMAN	KLK3	Prostate-specific antigen	NA	NA	NA	NA	12.7552	NA	NA	NA	NA	NA	NA	8.13629	NA	NA	NA	NA	NA	NA	NA	NA	NA	NA	NA	NA
P07305	P07305;P07305-2	H10_HUMAN	H1-0	Histone H1.0	NA	NA	NA	NA	NA	NA	NA	NA	NA	NA	NA	9.51043	9.32815	NA	NA	NA	12.6971	12.8692	12.8266	12.6867	12.5232	12.6651	12.5689	12.7795
P07306;P07306-2	P07306;P07306-2;I3L129;J3QSZ2	ASGR1_HUMAN	ASGR1	Asialoglycoprotein receptor 1	NA	NA	NA	NA	NA	NA	NA	NA	NA	NA	NA	NA	NA	NA	NA	NA	13.2592	13.2078	13.007	13.0388	13.4479	13.5724	13.2631	13.1362
P07307;P07307-2;P07307-3	P07307;Q7Z4G9;P07307-2;P07307-3	ASGR2_HUMAN	ASGR2	Asialoglycoprotein receptor 2	13.3241	14.135	13.994	14.2458	13.511	13.558	13.5736	13.9425	11.0291	10.9752	NA	NA	NA	NA	10.3752	11.1435	12.7842	12.9764	12.8736	12.5411	12.6548	12.7057	12.5434	12.6161
P07327	P07327	ADH1A_HUMAN	ADH1A	Alcohol dehydrogenase 1A	NA	NA	NA	NA	NA	NA	NA	NA	11.7875	10.9099	NA	11.9708	NA	NA	11.38	12.1125	11.5599	11.7304	12.5128	11.9704	12.1718	11.9402	12.0092	12.0748
P07332	P07332;P07332-2;P07332-3;P07332-4;E7ENM8	FES_HUMAN	FES	Tyrosine-protein kinase Fes/Fps	NA	NA	NA	NA	NA	NA	NA	NA	13.0735	13.2756	NA	12.4876	12.9034	11.8186	13.7454	11.6397	14.9005	14.9337	14.9537	14.9122	14.9544	14.8884	14.8575	14.9448
P07333	P07333;P07333-2;E9PEK4	CSF1R_HUMAN	CSF1R	Macrophage colony-stimulating factor 1 receptor	16.0352	15.8105	15.8256	16.0993	16.4839	16.6412	17.0427	16.5408	13.5839	13.335	13.08	13.7102	14.1649	13.8101	13.8078	13.3925	10.0079	10.1229	11.1903	10.7176	10.5499	10.4818	10.2827	11.4934
P07339	P07339;F8W787;C9JH19;A0A1B0GVD5;A0A1B0GV23;A0A1B0GWE8;A0A1B0GVP3;A0A1B0GW44	CATD_HUMAN	CTSD	Cathepsin D	14.6749	15.2649	15.1551	15.3866	15.1815	15.1215	15.4081	15.0186	13.2617	13.7919	11.9681	12.9065	12.6379	13.1492	12.9343	12.4738	14.9052	14.7356	14.8321	15.0216	14.8695	14.9434	14.5998	14.7684
P07355	P07355;A6NMY6;H0YMU9;H0YMW4;H0YL33;P07355-2	ANXA2_HUMAN	ANXA2	Annexin A2	13.3	12.4946	12.822	12.6553	15.1674	11.1936	12.7905	12.4398	13.8013	13.6818	13.7387	13.6458	13.7308	13.849	13.8533	13.9154	14.4066	14.4604	14.4242	14.9575	14.4826	14.4741	14.4167	14.4738
P07357	P07357;A0A8Q3WKT7;A0A8Q3WL79	CO8A_HUMAN	C8A	Complement component C8 alpha chain	18.508	18.7594	18.7919	18.7003	18.7496	18.8383	18.8779	18.8566	20.0426	19.8157	19.3985	19.2882	19.6246	19.3889	19.663	19.344	14.9433	14.9574	15.026	14.8161	14.9946	14.9046	14.7793	14.8943
P07358	P07358;A0A8Q3WM97;A0A8Q3WL56;A0A8Q3SI88	CO8B_HUMAN	C8B	Complement component C8 beta chain	19.3061	19.7879	19.6691	19.5127	19.4338	19.7391	19.5653	19.5305	20.6186	21.1015	21.2593	21.5261	20.6364	21.2302	20.9951	21.5356	18.8546	18.8866	18.986	18.9948	18.9302	18.8005	18.8163	18.8525
P07359	P07359	GP1BA_HUMAN	GP1BA	Platelet glycoprotein Ib alpha chain	15.5985	16.3529	16.0934	16.3844	15.6325	16.4837	16.6562	16.7759	14.4255	14.6433	14.6609	14.9625	14.9838	15.0578	15.008	15.1455	17.784	17.9954	17.8523	17.8156	17.7358	18.0057	18.032	17.955
P07360	P07360	CO8G_HUMAN	C8G	Complement component C8 gamma chain	18.3796	18.9338	18.6896	18.8069	18.5015	18.9306	18.8862	18.7333	18.9245	18.8748	18.8045	19.028	18.7252	18.9806	18.9244	19.2578	14.6149	14.7983	14.7568	14.7492	14.8799	14.7187	14.6202	14.6386
P07384	P07384;E9PRM1	CAN1_HUMAN	CAPN1	Calpain-1 catalytic subunit	14.8809	14.675	14.2809	15.2956	15.2319	14.4289	14.2999	15.0454	15.4338	15.5195	15.3049	15.6495	15.2247	15.5449	15.3902	15.6444	17.8527	17.8242	17.8086	17.7444	17.7625	17.8075	17.7936	17.7737
P07437	P07437;P68371;P04350;Q5JP53;Q5ST81	TBB5_HUMAN	TUBB	Tubulin beta chain	15.259	15.3812	15.5556	15.3113	14.7519	15.3557	15.7048	15.421	15.9747	15.8097	15.9463	15.9717	16.0279	15.9586	16.1509	16.4279	19.6458	19.6254	19.5682	19.7035	19.7594	19.752	19.7228	19.6803
P07451	P07451	CAH3_HUMAN	CA3	Carbonic anhydrase 3	10.3989	11.2935	11.6071	11.9049	10.9736	11.9385	12.2444	11.8104	11.4655	NA	10.762	NA	11.1171	NA	NA	NA	11.1885	11.3377	11.0836	11.0628	10.8686	10.688	10.4952	11.0262
P07476	P07476	INVO_HUMAN	IVL	Involucrin	NA	NA	11.134	14.2406	NA	13.6969	NA	NA	NA	NA	NA	NA	NA	NA	NA	NA	NA	11.8104	8.63586	10.4696	10.3869	10.0344	9.1645	NA
P07477	P07477;E7EQ64;A6XGL3	TRY1_HUMAN	PRSS1	Serine protease 1	NA	NA	NA	NA	NA	NA	NA	NA	14.0842	14.2889	13.8053	13.7336	13.4803	14.279	13.9951	12.1185	14.4547	14.4834	14.556	14.3075	13.4102	14.042	14.3078	14.3505
P07585	P07585;P07585-2;P07585-3	PGS2_HUMAN	DCN	Decorin	NA	NA	NA	NA	NA	NA	NA	NA	14.4878	NA	NA	NA	NA	14.5006	14.5491	NA	14.3607	14.3595	14.7927	14.5416	14.8665	14.3523	14.4493	14.5924
P07602;P07602-2;P07602-3	P07602;P07602-2;P07602-3	SAP_HUMAN	PSAP	Prosaposin	12.8923	12.7417	12.5838	13.8233	12.9365	10.7041	11.9288	11.6454	11.1332	11.0723	10.7455	10.4163	11.6408	10.9461	10.5667	10.1525	11.3276	11.2652	10.6146	10.4863	11.4067	11.0462	11.359	11.3749
P07686	P07686	HEXB_HUMAN	HEXB	Beta-hexosaminidase subunit beta	10.9665	NA	NA	NA	13.5941	NA	NA	13.5841	12.0204	NA	12.2454	12.0104	12.8511	11.8234	11.2012	NA	12.7448	12.8508	12.991	12.8316	13.0316	12.7987	12.6974	12.9713
P07711	P07711;Q5T8F0;P07711-3;A0A7I2YQA2;A0A7I2YQB5;A0A7I2V2H7;A0A7I2V5M3	CATL1_HUMAN	CTSL	Procathepsin L	12.198	NA	NA	12.1268	12.7802	NA	NA	12.5169	13.43	12.8686	12.5913	13.1677	13.4451	13.3339	13.031	13.7306	13.8888	13.9181	13.9651	14.0073	13.633	13.7809	13.594	13.8916
P07737	P07737;K7EJ44	PROF1_HUMAN	PFN1	Profilin-1	18.0752	18.8717	18.8386	18.9683	18.3532	19.0544	19.0875	18.9484	16.5316	16.8827	17.0175	17.0892	16.37	16.9124	16.8287	17.3802	19.7979	19.8366	19.9286	19.9007	19.875	19.7237	19.6486	19.8694
P07738	P07738	PMGE_HUMAN	BPGM	Bisphosphoglycerate mutase	13.0485	12.939	13.4077	13.0136	12.9342	12.8683	13.0466	13.574	NA	NA	NA	NA	NA	NA	NA	NA	11.5977	11.2865	11.8993	11.8463	12.0506	11.9142	11.6788	11.7303
P07741	P07741;H3BQZ9	APT_HUMAN	APRT	Adenine phosphoribosyltransferase	16.7924	15.0458	15.398	16.1184	14.7284	15.1915	15.4234	15.5963	14.4713	14.7292	14.7508	15.3723	14.5395	14.5853	14.3154	14.4889	15.8948	16.0206	16.0411	15.8114	16.0011	16.0594	15.9957	16.1476
P07766	P07766;E9PSH8	CD3E_HUMAN	CD3E	T-cell surface glycoprotein CD3 epsilon chain	NA	NA	NA	NA	NA	NA	NA	NA	NA	NA	NA	NA	NA	NA	NA	NA	12.1218	12.129	12.2761	11.7914	12.2663	11.9825	12.0276	12.1151
P07814	P07814	SYEP_HUMAN	EPRS1	Bifunctional glutamate/proline--tRNA ligase	14.1257	NA	NA	NA	NA	NA	NA	NA	11.8019	11.8949	11.9614	12.4093	13.2907	11.412	11.7715	12.7469	13.8879	14.0301	13.9877	14.0067	14.137	13.9611	13.9689	14.0064
P07858	P07858;A0A7P0NGZ6;E9PCB3;E9PSG5;E9PQM1;E9PR21;E9PHZ5;A0A7I2YQK9;A0A7I2V2J1;A0A7I2V302;A0A7I2V440;A0A7I2V4S6;A0A7I2V4Z9	CATB_HUMAN	CTSB	Cathepsin B	14.4263	14.7194	13.198	14.0864	14.9851	14.6119	14.716	14.0719	14.5814	14.1828	14.1329	13.9707	14.3658	13.7113	14.3605	14.8375	14.4617	14.569	14.6164	15.26	14.5106	14.4107	14.6943	14.6801
P07900;P07900-2	P07900;P07900-2	HS90A_HUMAN	HSP90AA1	Heat shock protein HSP 90-alpha	14.7298	14.8788	15.1759	14.9634	15.083	15.0934	15.0597	15.2761	15.1467	15.0993	14.9376	15.0146	15.1329	15.1241	15.1385	14.9507	16.9497	16.7643	16.6856	16.8126	16.8306	16.8347	16.8122	16.8149
P07902	P07902;G3V3U5;G3V223;F2Z2X9;A0A8I5KVJ6	GALT_HUMAN	GALT	Galactose-1-phosphate uridylyltransferase	NA	NA	NA	NA	NA	NA	NA	NA	NA	NA	NA	NA	NA	NA	NA	NA	11.9885	11.6628	12.0904	11.6474	11.8642	12.0064	11.5227	12.0112
P07910;P07910-2	P07910;B4DY08;G3V576;G3V4C1;G3V2Q1;P07910-2;P07910-3;P07910-4	HNRPC_HUMAN	HNRNPC	Heterogeneous nuclear ribonucleoproteins C1/C2	11.7444	NA	NA	NA	11.2298	NA	11.815	11.6172	12.2663	12.3194	12.5393	12.0527	12.54	12.2783	12.5098	12.037	15.1534	15.0912	15.1634	15.055	14.9201	15.1245	15.1284	15.0994
P07919	P07919	QCR6_HUMAN	UQCRH	Cytochrome b-c1 complex subunit 6, mitochondrial	NA	NA	NA	NA	NA	NA	NA	NA	NA	NA	NA	NA	NA	NA	NA	NA	11.2244	11.6379	11.2287	11.5077	11.9277	11.305	11.3619	11.9711
P07942	P07942;E7EPA6;G3XAI2;A0A7I2V2J0;A0A7I2V2R2;A0A7I2V2T9;A0A7I2V3I5;A0A7I2V3J7;A0A7I2V407;A0A7I2V4J9;A0A7I2V5X5;A0A7I2V682;A0A7I2V5R0;A0A7I2V5T9	LAMB1_HUMAN	LAMB1	Laminin subunit beta-1	13.6132	NA	12.5423	12.5816	11.9717	12.6306	NA	12.5342	NA	NA	NA	NA	NA	NA	NA	NA	12.8518	12.7076	12.6933	13.1564	12.8276	12.9628	12.6512	12.9084
P07947	P07947;J3QRU1	YES_HUMAN	YES1	Tyrosine-protein kinase Yes	NA	NA	NA	NA	NA	NA	NA	NA	NA	NA	NA	NA	NA	NA	NA	NA	14.758	14.7291	14.7031	14.7053	14.8058	14.6678	14.6171	14.773
P07948	P07948	LYN_HUMAN	LYN	Tyrosine-protein kinase Lyn	NA	NA	NA	NA	NA	NA	NA	NA	NA	NA	NA	NA	NA	NA	NA	NA	12.3895	12.3345	11.7362	12.2243	10.6916	12.1662	12.1155	12.4011
P07948-2	P07948;P07948-2	LYN_HUMAN	LYN	Isoform of P07948, Isoform 2 of Tyrosine-protein kinase Lyn	NA	15.9606	NA	NA	NA	NA	NA	NA	14.4696	14.314	14.1204	14.2756	14.0146	14.3803	14.3531	14.5727	16.7615	16.711	16.7773	16.7607	16.8649	16.7465	16.7861	16.6498
P06753-2	P07951;P09493;P06753;P67936;Q5TCU3;J3KN67;P09493-8;P09493-9;P09493-2;P09493-3;P09493-4;P09493-5;P09493-6;P09493-7;P67936-2;A0A2R8Y5V9;P06753-2;P06753-3;P06753-4;P06753-5;P06753-6;P06753-7;A0A2R8YGX3;H0YKJ4;A0A2R8YE05;H0YK48;B7Z596;A0A494BZZ2;Q6ZN40;A7XZE4;H7BYY1;A0A494C0V8;A0A494C0P6;P07951-2;P07951-3;K7ENT6;P09493-10;A0A2R2Y2Q3;F5H7S3;A0A087WWU8;A0A5F9UN72	TPM3_HUMAN	TPM3	Isoform of P06753, Isoform 2 of Tropomyosin alpha-3 chain	16.8127	16.8832	17.0382	17.0516	16.9286	17.1285	17.2263	16.7307	16.7486	16.7222	16.7255	16.6837	16.519	16.8369	16.7104	17.1667	18.8195	18.8534	18.8252	18.7854	18.8722	18.9147	18.7821	18.9664
P07954-2	P07954;A0A804HI24;P07954-2;A0A804HKE6	FUMH_HUMAN	FH	Isoform of P07954, Isoform Cytoplasmic of Fumarate hydratase, mitochondrial	NA	NA	NA	NA	NA	NA	NA	NA	11.593	NA	NA	NA	NA	NA	NA	NA	11.7657	12.153	12.5926	13.3611	12.8526	13.1576	12.2614	12.3686
P07988	P07988	PSPB_HUMAN	SFTPB	Pulmonary surfactant-associated protein B	13.2242	13.9832	13.891	13.9621	13.3837	14.3159	14.1095	13.5998	12.1804	12.4665	13.0026	13.1444	12.2004	12.433	12.2613	13.3934	10.6204	10.7814	10.9477	10.5831	10.8225	10.4556	10.6628	10.6416
P07996	P07996;P07996-2	TSP1_HUMAN	THBS1	Thrombospondin-1	16.4714	16.5628	16.8829	16.5413	16.4232	16.78	17.0663	16.6177	17.7152	17.5742	17.8042	17.9093	17.6157	17.6045	17.6922	17.9073	21.5891	21.6608	21.6971	21.6147	21.688	21.6075	21.6957	21.5959
P07998	P07998;G3V357	RNAS1_HUMAN	RNASE1	Ribonuclease pancreatic	15.8125	16.3233	15.9267	16.4895	16.0815	16.7316	16.3672	15.9336	15.0517	15.798	15.8517	15.5299	14.7208	15.8015	15.5734	15.6218	18.1111	18.233	18.1552	18.2394	18.2351	18.0625	17.9713	18.1143
P08069	P08069;C9J5X1	IGF1R_HUMAN	IGF1R	Insulin-like growth factor 1 receptor	NA	NA	NA	NA	NA	NA	NA	NA	NA	NA	NA	NA	NA	NA	NA	NA	11.5036	11.6948	12.3351	11.8729	12.2742	11.806	11.7064	11.8597
P08123	P08123	CO1A2_HUMAN	COL1A2	Collagen alpha-2(I) chain	13.1756	15.7517	12.905	16.2931	12.3217	13.7662	NA	18.3409	13.3132	13.0206	13.1564	12.9594	13.5862	13.0036	12.8397	13.3286	11.6844	12.0998	11.9527	12.53	12.2317	11.8346	11.7704	11.7396
P08133	P08133;E7EMC6;E5RIU8;E5RK69;E5RI05	ANXA6_HUMAN	ANXA6	Annexin A6	NA	NA	14.2783	NA	NA	NA	NA	NA	NA	NA	11.8273	12.1461	11.2894	11.4986	11.8998	12.0348	12.9623	12.9111	12.8623	12.8552	12.9614	12.9206	12.8119	12.9912
P08134	P08134	RHOC_HUMAN	RHOC	Rho-related GTP-binding protein RhoC	NA	NA	NA	NA	NA	NA	NA	NA	13.7014	12.3342	12.8427	13.4296	12.9634	12.1654	12.0653	13.4383	15.4024	15.637	15.6374	15.8748	16.0059	15.5399	15.438	15.7112
P61586	P08134;P62745;P61586;C9JX21;C9JRM1;Q5JR05;E9PLA2;A0A7I2YQV1;A0A7I2V3G1;A0A7I2V5E6	RHOA_HUMAN	RHOA	Transforming protein RhoA	14.6665	15.1246	15.2691	15.2507	14.7303	15.0693	15.2652	14.8331	15.9652	15.3092	14.6046	14.6178	14.9308	15.3733	14.6656	14.4218	17.5116	17.5108	17.5199	17.4433	17.4529	17.4417	17.488	17.4895
P08174;P08174-2;P08174-3;P08174-4;P08174-5;P08174-6;P08174-7	P08174;P08174-2;P08174-3;P08174-4;P08174-5;P08174-6;P08174-7;B1AP13;A0A8Q3WLV2;A0A8Q3WKT6;A0A8Q3SI51;A0A8Q3SI94	DAF_HUMAN	CD55	Complement decay-accelerating factor	14.1676	13.1216	12.7472	14.7619	14.7113	14.1265	13.7997	13.7731	NA	NA	NA	NA	NA	NA	NA	NA	14.7178	14.7794	14.7719	14.8433	14.8254	14.8583	14.8683	14.8563
P08185	P08185	CBG_HUMAN	SERPINA6	Corticosteroid-binding globulin	19.8147	19.5732	19.4616	19.6165	19.7287	20.343	19.5661	19.385	14.5998	15.4637	14.9881	15.4589	15.4752	15.6746	16.1265	15.597	14.9128	14.8386	14.7493	14.8922	14.8361	14.8515	14.7204	14.873
P08195;P08195-2;P08195-3;P08195-4	P08195;J3KPF3;H0YH36;A0A7P0T9F7;A0A7P0T8F1;A0A7P0T8U7;A0A7P0T853;A0A7P0TAT7;A0A7P0TBF8;A0A7P0TAN7;A0A7P0TAS6;A0A7P0Z4P5;A0A7P0Z4A0;P08195-2;P08195-3;P08195-4;F5GZS6	4F2_HUMAN	SLC3A2	4F2 cell-surface antigen heavy chain	13.2745	13.9512	13.6636	13.8319	12.9872	13.9319	13.8179	13.5926	11.5367	11.3593	11.2031	11.2363	11.4366	11.3496	10.8991	11.0542	12.2352	12.3601	12.0492	12.334	12.1961	12.2948	12.2752	12.2375
P08236;P08236-2;P08236-3	P08236;P08236-2;P08236-3	BGLR_HUMAN	GUSB	Beta-glucuronidase	NA	NA	NA	NA	NA	NA	NA	NA	NA	NA	NA	NA	9.55753	NA	NA	NA	11.7229	11.7421	12.1508	11.7464	12.3679	11.6841	11.5836	12.0717
P08237-3	P08237;A0A2R8Y891;F8VZI0;P08237-2;P08237-3	PFKAM_HUMAN	PFKM	Isoform of P08237, Isoform 3 of ATP-dependent 6-phosphofructokinase, muscle type	NA	NA	NA	NA	NA	NA	NA	NA	13.151	12.9037	13.5545	13.3023	13.117	13.0811	13.0047	13.0961	14.7961	14.8839	14.8918	14.8416	14.8322	14.7245	14.7889	14.7658
P17858	P08237;P17858;A0A2R8Y891;P17858-2;P08237-3	PFKAL_HUMAN	PFKL	ATP-dependent 6-phosphofructokinase, liver type	13.0582	13.4486	13.8887	13.8935	13.0203	13.8755	13.8654	13.7775	12.9287	13.0891	12.9931	13.355	13.5578	13.1134	13.0043	13.2461	15.323	15.4944	15.402	15.3554	15.529	15.4085	15.4237	15.4584
P08238	P08238	HS90B_HUMAN	HSP90AB1	Heat shock protein HSP 90-beta	14.249	14.4174	14.2982	14.5711	14.4816	14.7267	14.8005	14.4458	14.3502	14.2783	14.2745	14.4756	14.4044	14.4421	14.2115	14.6799	16.0893	15.9892	16.0451	16.019	15.9735	15.9501	16.0541	16.1331
P08240	P08240;P08240-2	SRPRA_HUMAN	SRPRA	Signal recognition particle receptor subunit alpha	NA	NA	NA	NA	NA	NA	NA	NA	10.0767	NA	9.99142	10.2389	NA	12.7776	11.3473	11.7964	13.3177	13.2544	13.188	13.1952	13.2499	13.322	13.1894	13.1783
P08243;P08243-2	P08243;F8WEJ5;P08243-2	ASNS_HUMAN	ASNS	Asparagine synthetase [glutamine-hydrolyzing]	NA	NA	NA	NA	NA	NA	NA	NA	NA	NA	NA	NA	NA	NA	NA	NA	10.2317	10.4191	10.0886	10.6752	10.5245	10.0377	10.1587	10.0914
P08246	P08246	ELNE_HUMAN	ELANE	Neutrophil elastase	11.4758	13.0151	13.0571	12.5798	11.678	13.0991	13.0743	12.6748	NA	NA	NA	NA	NA	NA	NA	NA	10.8267	11.7578	11.857	11.2743	11.6093	11.1285	11.3187	11.9554
P08253	P08253;P08253-2;P08253-3	MMP2_HUMAN	MMP2	72 kDa type IV collagenase	14.5513	15.0132	14.9623	15.2356	14.772	14.9492	15.0831	15.4229	16.4145	16.2567	16.0145	16.0372	16.1991	16.1823	16.2297	16.2387	15.7006	15.8228	15.6935	15.6455	15.8996	15.7355	15.6502	15.7284
P08254	P08254	MMP3_HUMAN	MMP3	Stromelysin-1	16.9849	NA	NA	18.1996	16.3572	NA	NA	NA	14.7288	14.9171	14.5601	14.6665	14.9281	14.7081	14.7328	14.6973	15.1062	15.0036	15.0159	15.1454	15.0101	14.8983	15.3411	15.1353
P08294	P08294	SODE_HUMAN	SOD3	Extracellular superoxide dismutase [Cu-Zn]	14.2829	14.7119	14.4745	14.6006	14.2546	14.4954	14.4402	14.5515	12.155	12.5759	12.6267	12.7983	12.3194	12.8592	12.5281	12.9719	14.2768	14.506	14.4329	14.3476	14.1737	14.2337	14.3502	14.252
P08311	P08311	CATG_HUMAN	CTSG	Cathepsin G	12.5301	13.507	12.6569	13.755	11.8868	13.7491	14.1472	13.7025	13.6085	11.5478	11.1847	12.8175	12.222	11.8128	11.6054	NA	13.9756	14.0995	14.0494	14.1215	13.9462	14.0155	13.9994	14.1101
P08397;P08397-2	P08397;A0A3F2YNY7;A0A1W2PNU5;P08397-2;P08397-3;P08397-4;A0A3B3IRR1;A0A3B3IU56;A0A8I5KXV4;F5H345	HEM3_HUMAN	HMBS	Porphobilinogen deaminase	NA	NA	NA	NA	NA	NA	NA	NA	NA	NA	NA	10.9144	NA	NA	NA	NA	11.638	11.9338	11.955	11.6997	12.1038	11.9256	11.6757	11.9194
P08493-2	P08493;P08493-2	MGP_HUMAN	MGP	Isoform of P08493, Isoform 2 of Matrix Gla protein	15.4382	14.8206	15.1271	16.1372	15.2294	16.9961	16.0423	15.335	13.6575	14.4042	15.4176	15.9449	13.4252	14.2195	14.0923	16.5845	15.9824	16.5483	16.8194	16.7869	16.5166	16.4952	16.4276	16.7274
P08514	P08514;P08514-2;P08514-3	ITA2B_HUMAN	ITGA2B	Integrin alpha-IIb	15.7043	15.8381	16.6882	15.6849	15.4594	15.7915	16.3349	15.9528	16.9402	17.0344	17.0702	17.406	17.0421	17.062	17.0693	17.5328	20.0227	19.9999	19.8835	19.9256	19.8632	20.0072	20.0578	19.9439
P08519	P08519	APOA_HUMAN	LPA	Apolipoprotein(a)	18.2566	18.6742	18.5554	18.7024	18.4344	18.7376	18.5462	18.5184	18.2501	17.9047	18.0734	18.5893	18.2736	18.0498	18.3616	18.5484	17.6162	17.2424	17.3	17.2383	17.5639	16.9676	17.0842	17.2022
P08559;P08559-2;P08559-3;P08559-4	P08559;P08559-2;P08559-3;P08559-4;Q5JPU2	ODPA_HUMAN	PDHA1	Pyruvate dehydrogenase E1 component subunit alpha, somatic form, mitochondrial	NA	NA	NA	NA	NA	NA	NA	NA	10.5571	NA	NA	NA	NA	NA	NA	NA	11.9393	12.3281	11.7827	11.8401	12.3223	12.0952	12.2673	12.2178
P08567	P08567	PLEK_HUMAN	PLEK	Pleckstrin	15.2876	16.1078	15.6511	16.2933	15.9404	16.517	16.1893	16.0337	17.3478	17.9336	18.2166	18.5838	17.034	17.924	17.8959	18.799	19.6327	19.6776	19.7011	19.5899	19.6674	19.4917	19.4626	19.672
P08571	P08571	CD14_HUMAN	CD14	Monocyte differentiation antigen CD14	17.6398	17.6445	17.9642	17.467	17.8253	17.6316	18.0448	17.4254	17.2287	17.5444	17.7763	18.2643	17.1599	17.3324	17.3066	18.7406	16.129	16.3224	16.1393	16.1156	16.1676	16.3829	16.3828	16.3496
P08574	P08574	CY1_HUMAN	CYC1	Cytochrome c1, heme protein, mitochondrial	NA	NA	NA	NA	NA	NA	NA	NA	NA	NA	NA	NA	NA	NA	NA	NA	12.5894	13.015	12.4614	12.9634	13.279	12.9455	13.0466	13.1333
P08575;P08575-10;P08575-4;P08575-5;P08575-6;P08575-7;P08575-8;P08575-9	P08575;P08575-10;A0A075B788;P08575-4;P08575-5;P08575-6;P08575-7;P08575-8;P08575-9	PTPRC_HUMAN	PTPRC	Receptor-type tyrosine-protein phosphatase C	NA	NA	NA	NA	NA	NA	NA	NA	11.5425	11.9417	11.3961	11.5774	12.1446	11.4564	12.0413	11.3101	15.1848	15.1617	15.2321	15.1992	15.2934	15.2221	15.2884	15.2949
P08581;P08581-2	P08581;P08581-2;P08581-3	MET_HUMAN	MET	Hepatocyte growth factor receptor	12.1407	12.9844	12.9496	13.055	12.0339	13.2267	13.0915	12.953	NA	NA	NA	NA	9.45748	9.91702	10.4296	NA	NA	NA	NA	NA	NA	NA	NA	NA
P08590	P08590	MYL3_HUMAN	MYL3	Myosin light chain 3	NA	NA	NA	NA	NA	NA	NA	NA	NA	NA	NA	NA	NA	NA	11.4124	NA	11.5502	11.5562	11.7816	11.6421	11.6683	11.6898	11.6003	11.5907
P08603	P08603;Q03591;A0A8Q3WLF7;A0A8Q3WKW3;A0A8Q3WKW7;A0A8Q3WKX4;A0A8Q3SIC3;A0A8Q3SID8;A0A8Q3SIE0;A0A8Q3SIB6;A0A8Q3SI99;A0A8Q3SIA1	CFAH_HUMAN	CFH	Complement factor H	22.7995	23.0999	23.0854	23.0139	22.928	23.1015	23.0609	23.0592	21.4726	21.3645	21.2535	21.3805	21.2006	21.2477	21.1946	21.5404	19.3915	19.464	19.3613	19.397	19.3913	19.3561	19.3238	19.4062
P08631;P08631-2	P08631;P08631-2;P08631-3;P08631-4	HCK_HUMAN	HCK	Tyrosine-protein kinase HCK	NA	NA	NA	NA	NA	NA	NA	NA	NA	NA	NA	NA	NA	NA	NA	NA	11.5133	11.8036	11.496	11.4299	11.8175	11.2568	11.3575	11.2197
P08637	P08637;H0Y755	FCG3A_HUMAN	FCGR3A	Low affinity immunoglobulin gamma Fc region receptor III-A	14.7145	13.6313	14.106	13.8773	14.8263	13.715	14.1132	14.633	12.1256	12.972	12.603	12.886	12.5184	12.7452	12.8498	12.9091	12.4217	12.1168	12.4257	12.3717	12.1223	12.2246	12.6883	12.3599
P08648	P08648	ITA5_HUMAN	ITGA5	Integrin alpha-5	NA	NA	NA	NA	NA	NA	NA	NA	12.324	NA	11.7538	NA	NA	NA	NA	12.1401	14.2338	14.2811	14.209	14.1289	14.0845	14.0179	14.2242	14.205
P08670	P08670;B0YJC4	VIME_HUMAN	VIM	Vimentin	13.1664	10.8313	12.163	NA	13.6663	NA	NA	12.0115	13.6287	13.9924	13.9284	14.3215	14.0891	14.0781	14.1685	14.0662	13.1347	13.3316	13.2128	13.1267	13.1055	13.1842	13.3112	13.2448
P08697	P08697;P08697-2;A0A0G2JPA8	A2AP_HUMAN	SERPINF2	Alpha-2-antiplasmin	20.7056	21.265	21.3045	21.5638	21.0224	21.5117	20.9316	21.5165	19.0613	19.2293	19.0234	18.7474	19.0466	19.1868	19.3698	19.0764	18.2938	18.4139	18.2068	18.22	18.3863	18.1297	18.0372	18.1162
P08708	P08708;A0A075B716;H0YN88;H3BNC9	RS17_HUMAN	RPS17	40S ribosomal protein S17	NA	NA	NA	NA	NA	NA	NA	NA	NA	NA	NA	NA	NA	12.0556	NA	NA	12.3284	12.5685	12.5069	12.3941	12.7922	12.4968	12.5284	12.5981
P08709;P08709-2	P08709;P08709-2;F5H8B0	FA7_HUMAN	F7	Coagulation factor VII	14.353	15.1663	15.2197	15.734	14.9523	15.7668	15.8934	14.9913	13.6781	13.7372	13.5655	13.9799	12.5769	13.8454	13.8197	13.9349	16.3198	16.2423	16.1844	16.3287	16	16.1004	16.2581	16.3259
CONP08729;P08729	P08729;CONP08729	CONP08729_HUMAN;K2C7_HUMAN	CONKRT7;KRT7	CONP08729	NA	NA	13.8968	NA	NA	NA	NA	NA	NA	NA	NA	NA	NA	NA	NA	NA	NA	NA	NA	NA	11.362	NA	NA	NA
P08754	P08754	GNAI3_HUMAN	GNAI3	Guanine nucleotide-binding protein G(i) subunit alpha-3	NA	NA	NA	NA	NA	NA	NA	NA	NA	NA	NA	NA	NA	NA	NA	NA	15.2866	15.2789	15.1362	15.2495	15.2725	15.2907	15.187	15.2723
P08758	P08758;D6RBL5;D6RBE9	ANXA5_HUMAN	ANXA5	Annexin A5	12.7434	13.2584	12.8718	13.5705	13.2879	13.457	12.9581	13.0537	12.0964	12.0035	12.4577	12.4963	12.358	12.1649	12.0708	12.5211	14.5364	14.5144	14.5625	14.4957	14.6472	14.481	14.4361	14.3969
P08779	P08779	K1C16_HUMAN	KRT16	Keratin, type I cytoskeletal 16	15.9431	13.4575	15.2184	15.6593	18.4699	14.8276	15.0861	17.417	14.0871	14.8218	14.417	NA	13.5428	13.239	13.7248	14.1385	12.5412	15.459	13.0425	13.9848	14.2676	12.6171	13.4235	14.4977
P08833	P08833;C9J6H2;C9JXF9	IBP1_HUMAN	IGFBP1	Insulin-like growth factor-binding protein 1	NA	NA	NA	NA	NA	NA	NA	NA	12.3928	12.6204	12.522	12.8309	11.6683	12.3719	12.7511	12.884	14.8733	15.0615	15.1889	15.2072	15.3857	15.2664	15.1004	15.0986
P08865	P08865;A0A8I5KQE6;A0A0C4DG17	RSSA_HUMAN	RPSA	40S ribosomal protein SA	11.3933	NA	NA	NA	12.6433	NA	NA	NA	11.9643	11.985	12.01	11.4725	12.211	11.7233	11.849	12.8409	14.4421	14.3145	14.2978	14.3023	14.1214	14.5977	14.1076	14.2375
P08913	P08913	ADA2A_HUMAN	ADRA2A	Alpha-2A adrenergic receptor	NA	NA	NA	NA	NA	NA	NA	NA	NA	NA	NA	15.1553	NA	NA	NA	NA	13.5267	13.7076	13.8447	13.4875	13.9084	13.4296	13.6962	14.0245
P08949;P08949-2	P08949;P08949-2	NMB_HUMAN	NMB	Neuromedin-B	NA	NA	NA	NA	NA	NA	NA	NA	NA	NA	NA	NA	NA	NA	NA	9.27835	8.76747	8.78107	8.35044	8.82115	8.63423	9.37392	8.98233	8.67307
P08962;P08962-2;P08962-3	P08962;F8VV56;P08962-3;P08962-2	CD63_HUMAN	CD63	CD63 antigen	NA	NA	NA	NA	NA	NA	NA	NA	11.7188	NA	NA	NA	NA	NA	NA	11.2342	12.9999	12.8802	12.9614	12.8185	13.3076	12.6788	12.6963	13.1113
P09012	P09012	SNRPA_HUMAN	SNRPA	U1 small nuclear ribonucleoprotein A	NA	NA	NA	NA	NA	NA	NA	NA	NA	NA	NA	NA	NA	NA	NA	NA	12.3505	12.439	12.3136	12.1518	12.3804	12.453	12.3647	12.2889
P09093	P09093;P08861	CEL3A_HUMAN	CELA3A	Chymotrypsin-like elastase family member 3A	NA	NA	NA	NA	NA	NA	NA	NA	11.2773	11.4165	NA	NA	11.0843	NA	11.3811	10.851	8.70866	7.87121	7.45626	8.43924	NA	NA	NA	8.11447
P09104	P09104;P09104-2;F5H0C8	ENOG_HUMAN	ENO2	Gamma-enolase	12.9754	14.8575	14.769	15.2053	14.4983	15.4619	15.3074	14.969	14.2474	14.3816	14.7181	13.3579	15.4016	13.4937	13.4573	14.0617	16.2213	16.3115	16.2489	16.3085	16.3218	16.2663	15.9962	16.315
P09110	P09110;P09110-2;C9JDE9	THIK_HUMAN	ACAA1	3-ketoacyl-CoA thiolase, peroxisomal	17.164	NA	10.8034	NA	NA	11.6068	11.83	NA	13.3314	13.1227	13.2978	13.0304	12.9221	13.1963	13.4157	12.6752	14.3363	14.3684	14.37	14.3005	14.486	14.3298	14.1337	14.2543
P09132	P09132;A0A087WYR0	SRP19_HUMAN	SRP19	Signal recognition particle 19 kDa protein	NA	NA	NA	NA	NA	NA	NA	NA	NA	9.69619	NA	NA	NA	NA	NA	NA	10.6445	11.14	11.6342	11.26	11.7205	11.2512	11.3482	11.4328
P09172	P09172	DOPO_HUMAN	DBH	Dopamine beta-hydroxylase	14.0969	14.3756	14.4537	14.5496	14.2417	14.7734	14.5783	14.8483	11.8593	11.8257	11.3915	11.4562	12.268	11.9282	11.6065	11.5575	10.9531	11.0539	10.867	10.7867	10.9845	10.8601	10.7669	10.8773
P09211	P09211	GSTP1_HUMAN	GSTP1	Glutathione S-transferase P	14.5302	14.853	14.7262	14.8915	15.1369	15.2983	15.0572	15.0502	13.1522	13.1991	13.5316	13.9607	13.5602	13.5907	13.1064	13.8814	15.809	15.71	15.5578	15.6836	15.5261	15.7124	15.6228	15.5987
P09237	P09237	MMP7_HUMAN	MMP7	Matrilysin	NA	NA	NA	NA	NA	NA	NA	NA	NA	NA	NA	NA	NA	12.4649	NA	NA	13.4103	13.4143	13.4172	13.285	13.2923	13.3349	13.4248	13.3291
P09238	P09238	MMP10_HUMAN	MMP10	Stromelysin-2	NA	NA	NA	NA	NA	NA	NA	NA	NA	NA	NA	NA	NA	NA	NA	NA	12.2413	12.3391	12.032	12.0986	12.4258	12.3114	12.3337	12.2491
P09326	P09326;P09326-2;A0A087X1S7	CD48_HUMAN	CD48	CD48 antigen	NA	NA	NA	NA	NA	NA	NA	NA	NA	NA	NA	NA	NA	NA	NA	NA	11.4145	11.168	11.1467	11.2882	10.5285	10.9007	11.2472	11.2463
P09327	P09327;P09327-2	VILI_HUMAN	VIL1	Villin-1	NA	NA	NA	NA	NA	NA	NA	NA	9.52389	11.4433	13.4628	NA	11.409	NA	11.7236	NA	11.6635	11.8351	11.8554	11.8539	11.8655	11.7568	11.8911	11.9111
P09382	P09382;F8WEI7	LEG1_HUMAN	LGALS1	Galectin-1	12.9849	15.4707	14.6801	14.8702	13.8131	15.686	14.9801	13.7893	12.783	12.9175	12.8928	12.2978	13.01	12.6424	12.8958	13.3722	14.7286	14.8961	14.5479	14.8899	14.9992	14.9018	14.9892	14.8399
P09417	P09417;D6RGG7;B7Z415;P09417-2	DHPR_HUMAN	QDPR	Dihydropteridine reductase	NA	NA	NA	NA	NA	NA	NA	NA	11.0216	10.9699	NA	NA	NA	NA	11.0107	NA	13.8518	13.8408	13.4693	13.702	13.7483	13.4387	13.4258	13.6088
P09455	P09455;H0YAK8;A0A0A0MTB9;A0A0A0MQT0;P09455-2;P09455-3	RET1_HUMAN	RBP1	Retinol-binding protein 1	NA	NA	NA	NA	NA	NA	NA	NA	NA	NA	NA	NA	NA	NA	NA	NA	11.3672	11.4242	11.3115	11.2439	11.5317	11.8279	11.198	11.4512
P09466;P09466-2	P09466;A6XNE0;P09466-2;F2Z349	PAEP_HUMAN	PAEP	Glycodelin	NA	NA	NA	NA	NA	NA	NA	NA	NA	NA	NA	NA	NA	NA	NA	NA	9.26624	9.56979	9.35705	NA	NA	9.2683	9.25495	9.75702
P09486	P09486	SPRC_HUMAN	SPARC	SPARC	14.6525	15.0852	15.3371	14.9378	14.8979	15.1023	15.552	15.2397	14.5415	14.8482	14.9061	14.7806	14.6009	14.4956	14.7102	15.3037	17.6915	17.7494	17.8207	17.6798	17.9523	17.7415	17.6754	17.7691
P09493-5	P09493-5;H0YN06;H0YKJ4;H0YK48;B7Z596;A0A494BZZ2;H7BYY1;F5H7S3	TPM1_HUMAN	TPM1	Isoform of P09493, Isoform 5 of Tropomyosin alpha-1 chain	13.7276	NA	NA	NA	NA	NA	NA	NA	12.168	12.8358	14.329	12.7241	12.0035	12.8903	12.5477	13.243	14.6558	14.608	14.082	13.5506	14.4667	14.5102	14.5215	14.4458
P09493-8	P09493-8;P09493-6;P09493-7;Q6ZN40	TPM1_HUMAN	TPM1	Isoform of P09493, Isoform 8 of Tropomyosin alpha-1 chain	15.2686	15.8364	15.9153	16.5051	15.4564	16.6226	16.5985	14.8831	16.1135	16.0192	16.0442	15.7358	16.1742	15.7558	15.9156	16.144	16.844	16.9063	17.0278	16.8369	16.8853	16.8584	16.7935	17.1331
P09493	P09493;P09493-9;P09493-3;P09493-4;H0YKP3;P09493-10;A0A087WTJ7	TPM1_HUMAN	TPM1	Tropomyosin alpha-1 chain	NA	NA	NA	NA	NA	NA	NA	NA	11.7253	11.8376	11.4316	11.8541	11.9701	10.8653	11.7552	10.9017	11.8761	11.8505	11.8062	12.0871	12.139	11.9983	11.9788	11.8075
P09496;P09496-2;P09496-3;P09496-4	P09496;P09496-2;P09496-3;P09496-4;F8WF69	CLCA_HUMAN	CLTA	Clathrin light chain A	NA	NA	NA	13.5998	NA	13.2598	NA	NA	NA	NA	12.3981	NA	11.4493	10.2407	10.9169	11.3679	13.2205	13.2332	13.2514	13.3403	13.4183	13.3415	13.2568	13.5215
P09497;P09497-2	P09497;P09497-2	CLCB_HUMAN	CLTB	Clathrin light chain B	NA	NA	NA	NA	NA	NA	NA	NA	NA	NA	NA	NA	NA	NA	NA	NA	11.2014	11.2282	11.1806	11.7856	10.9346	11.7924	11.3663	11.1765
P09525;P09525-3	P09525;Q6P452;P09525-2;P09525-3	ANXA4_HUMAN	ANXA4	Annexin A4	11.1812	11.9346	NA	12.4639	12.575	14.8109	12.4925	11.4866	13.644	11.5751	NA	NA	NA	12.076	12.1724	NA	13.4978	13.2782	13.6362	13.4568	13.8019	13.5747	13.4529	13.395
P09529	P09529	INHBB_HUMAN	INHBB	Inhibin beta B chain	NA	NA	NA	NA	NA	NA	NA	NA	NA	NA	NA	NA	NA	NA	NA	NA	12.4526	12.525	12.6337	12.9107	12.4673	12.85	12.5931	12.7015
P09543;P09543-2	P09543;P09543-2	CN37_HUMAN	CNP	2',3'-cyclic-nucleotide 3'-phosphodiesterase	NA	NA	NA	NA	NA	NA	15.1916	NA	13.2681	12.2693	12.6507	13.2927	12.8685	12.6357	12.3617	13.3332	15.3861	15.4015	15.3242	15.3	15.3045	15.3195	15.2917	15.345
P09564	P09564;J3QLC7	CD7_HUMAN	CD7	T-cell antigen CD7	NA	NA	NA	NA	NA	NA	NA	NA	NA	NA	NA	NA	NA	NA	NA	NA	10.0573	9.91933	9.99363	9.98914	9.70128	9.86703	9.97385	10.1575
P09601	P09601;A0A7I2V3I1	HMOX1_HUMAN	HMOX1	Heme oxygenase 1	NA	NA	NA	NA	NA	NA	NA	NA	NA	NA	NA	NA	NA	NA	NA	NA	10.4811	NA	NA	11.4969	9.80465	10.5614	10.7022	9.82046
P09603	P09603;P09603-2;P09603-3	CSF1_HUMAN	CSF1	Macrophage colony-stimulating factor 1	NA	12.5862	NA	12.952	NA	12.4942	12.86	NA	NA	14.7565	NA	NA	NA	NA	NA	NA	14.8794	14.7223	14.7448	14.7966	14.9772	14.997	14.7895	14.7475
P09622	P09622;P09622-2;P09622-3;E9PEX6	DLDH_HUMAN	DLD	Dihydrolipoyl dehydrogenase, mitochondrial	NA	NA	NA	NA	NA	NA	NA	NA	13.4403	13.301	13.7512	13.1803	13.0909	13.1597	13.9281	13.7464	13.012	13.1952	13.1481	13.1414	13.5486	12.9893	12.7819	13.183
P09668	P09668;E9PKT6;A0A7I2YQ92;A0A7I2YQX6;A0A087X0D5;A0A7I2V2L7;A0A7I2V3E8;A0A7I2V4X5;A0A7I2V673	CATH_HUMAN	CTSH	Pro-cathepsin H	NA	NA	NA	13.3083	12.358	12.8746	12.8677	12.5156	12.557	12.2184	12.359	12.5793	13.1972	13.5304	12.3643	12.6811	11.3839	11.2711	11.275	12.5105	11.5847	11.1933	11.2547	11.0173
P09669	P09669	COX6C_HUMAN	COX6C	Cytochrome c oxidase subunit 6C	NA	NA	NA	NA	13.57	NA	NA	NA	NA	NA	NA	NA	NA	NA	NA	NA	13.2787	14.2348	13.722	13.3012	14.3571	13.4754	13.6346	14.1005
P09681	P09681	GIP_HUMAN	GIP	Gastric inhibitory polypeptide	NA	NA	NA	NA	NA	NA	NA	NA	10.7569	11.0193	10.5986	11.1038	10.6435	10.989	10.4104	11.2435	12.3106	12.0718	11.8576	12.4395	12.3378	12.4565	12.3486	12.154
P09769	P09769	FGR_HUMAN	FGR	Tyrosine-protein kinase Fgr	NA	NA	NA	NA	NA	NA	NA	NA	NA	NA	NA	NA	NA	NA	NA	NA	13.2969	13.2173	13.196	13.158	13.3804	13.1899	13.163	13.3129
P09871	P09871;F8WCZ6	C1S_HUMAN	C1S	Complement C1s subcomponent	19.0161	19.359	19.2076	19.3478	19.0662	19.5185	19.6081	19.3295	20.3211	20.3962	20.2989	20.4576	20.0951	20.3101	20.2877	20.5545	19.9978	19.9	20.031	19.9682	19.8025	19.8689	19.9476	19.8717
P09874	P09874;A0A7I2V3E1	PARP1_HUMAN	PARP1	Poly [ADP-ribose] polymerase 1	14.0849	14.0761	14.4728	13.581	14.124	13.5359	NA	14.4937	14.5295	14.2731	14.1695	14.3443	14.5818	14.4275	14.4725	14.7524	12.2303	12.3259	11.9274	12.3889	11.8371	11.8396	12.3552	11.8711
P09914;P09914-2	P09914;P09914-2	IFIT1_HUMAN	IFIT1	Interferon-induced protein with tetratricopeptide repeats 1	NA	NA	NA	NA	NA	NA	NA	NA	NA	NA	NA	NA	NA	NA	NA	NA	11.1471	11.06	11.0161	11.0452	11.1225	10.8919	10.9394	11.0119
P09958	P09958;A0A7P0T8U2	FURIN_HUMAN	FURIN	Furin	NA	NA	NA	NA	NA	NA	NA	NA	NA	NA	NA	NA	NA	NA	NA	NA	11.7429	11.721	11.4716	11.5706	11.8049	11.3063	11.6527	11.4692
P09960	P09960;P09960-4	LKHA4_HUMAN	LTA4H	Leukotriene A-4 hydrolase	12.8012	13.3852	13.1591	13.4952	13.043	13.4181	13.6123	12.8481	11.7962	12.4096	11.4475	NA	12.5087	11.4818	12.868	12.3301	13.1609	13.1046	12.9932	13.1056	13.0799	13.1314	12.9983	13.0346
P09972	P09972;A8MVZ9	ALDOC_HUMAN	ALDOC	Fructose-bisphosphate aldolase C	NA	NA	NA	NA	13.219	NA	NA	NA	NA	NA	NA	NA	NA	NA	NA	NA	11.5866	11.7258	11.5546	11.6528	12.2287	11.5549	11.5177	11.3519
P0C0L4	P0C0L4;P0C0L5;A0A0G2JPR0;P0C0L4-2;A0A140TA29;A0A140TA32;A0A140TA44;A0A140TA49;F5GXS0;A0A0G2JL54	CO4A_HUMAN	C4A	Complement C4-A	22.5285	22.6029	22.6276	22.6649	22.5237	22.6029	22.5777	22.6051	20.2066	20.2302	20.2184	20.5731	19.8633	20.1457	20.0292	20.7634	19.8113	19.8461	19.8012	19.7654	19.7826	19.7872	19.7388	19.7626
A0A140TA44	P0C0L5;A0A140TA44;F5GXS0;A0A0G2JL54	A0A140TA44_HUMAN	C4A	Isoform of P0C0L4, Complement C4-A	18.8174	19.5562	18.8452	19.5238	18.8655	19.7781	19.659	19.0343	18.5221	18.0794	18.0185	18.2631	18.3956	18.4359	19.3045	18.4606	17.4833	17.4346	17.0471	17.5523	17.1136	17.424	17.2781	16.8743
P0C0L5	P0C0L5;F5GXS0	CO4B_HUMAN	C4B_2	Complement C4-B	20.0156	20.343	20.3857	20.265	20.1079	20.2535	20.3857	20.4476	16.6488	16.8877	17.1991	17.1159	16.3468	16.9467	16.8967	17.3971	16.0655	16.3707	16.1691	15.805	15.9107	16.0565	15.9595	15.8849
Q71UI9-3;Q71UI9-4	P0C0S5;Q71UI9;C9J386;C9J0D1;A0A494C189;Q71UI9-2;Q71UI9-4;Q71UI9-3	H2AV_HUMAN	H2AZ2	Isoform of Q71UI9, Isoform 3 of Histone H2A.V	NA	NA	NA	NA	NA	NA	NA	NA	NA	9.90324	9.87259	9.45189	NA	NA	9.75077	NA	11.217	11.3518	11.1464	11.8535	11.254	11.721	11.6947	11.5651
P0C0S8;P20671;Q96KK5;Q99878;Q9BTM1	P0C0S8;Q6FI13;P04908;P20671;Q9BTM1;Q7L7L0;Q99878;Q93077;Q16777;Q96KK5;A0A0U1RR32;A0A0U1RRH7	H2A1D_HUMAN;H2A1H_HUMAN;H2A1J_HUMAN;H2A1_HUMAN;H2AJ_HUMAN	H2AC12;H2AC14;H2AC17;H2AC7;H2AJ	Histone H2A type 1	15.6319	14.6071	14.9774	14.5838	14.7429	14.373	14.2566	14.7107	14.8524	15.0186	14.9633	15.3614	15.018	15.2375	15.1777	14.8541	16.8719	16.7489	16.7337	16.9388	16.8875	16.7163	16.8248	16.9056
P0C7M8	P0C7M8	CLC2L_HUMAN	CLEC2L	C-type lectin domain family 2 member L	NA	NA	NA	NA	NA	NA	NA	NA	NA	NA	NA	NA	NA	NA	NA	NA	12.1792	11.9902	12.0519	12.5432	12.0279	12.1986	12.1684	12.3118
P0C7P3;P0C7P3-2	P0C7P3;P0C7P3-2	SLN14_HUMAN	SLFN14	Protein SLFN14	NA	NA	NA	NA	NA	NA	NA	NA	NA	NA	NA	NA	NA	NA	NA	NA	14.9074	14.8945	14.9067	14.9618	14.8314	14.9849	15.0644	14.9225
P47985	P0C7P4;P47985	UCRI_HUMAN	UQCRFS1	Cytochrome b-c1 complex subunit Rieske, mitochondrial	NA	NA	NA	NA	NA	NA	NA	NA	NA	NA	NA	NA	NA	NA	NA	NA	11.637	12.0687	12.0201	11.9417	12.469	12.1886	12.1237	12.0217
B2RNN3	P0C862;B2RNN3	C1T9B_HUMAN	C1QTNF9B	Complement C1q and tumor necrosis factor-related protein 9B	11.7631	NA	NA	NA	NA	NA	NA	NA	NA	NA	NA	NA	NA	NA	11.1245	11.5307	11.5197	11.6185	11.3057	11.2953	11.3471	10.9164	11.401	11.5045
P0C870	P0C870;B5MC20	JMJD7_HUMAN	JMJD7	Bifunctional peptidase and (3S)-lysyl hydroxylase JMJD7	NA	NA	NA	NA	NA	NA	NA	NA	NA	NA	NA	NA	NA	NA	NA	NA	10.6799	10.9158	10.8039	11.1228	11.1665	10.9223	10.6049	10.8732
P0CG29;P0CG30	P0CG29;P0CG30;Q6ICJ4;A0A087WY67	GST2_HUMAN;GSTT2_HUMAN	GSTT2;GSTT2B	Glutathione S-transferase theta-2	NA	NA	NA	NA	NA	NA	NA	NA	NA	NA	NA	NA	NA	NA	NA	NA	11.971	11.8705	12.1092	12.05	12.101	12.1237	12.0697	12.0353
P62979	P0CG47;A0A2R8Y422;P0CG48;P62979;P62987;B4DV12;Q96C32	RS27A_HUMAN	RPS27A	Ubiquitin-40S ribosomal protein S27a	14.2272	11.6761	12.9846	12.1349	13.9963	13.4067	11.8343	12.7006	14.6542	14.5989	14.5695	14.5244	14.626	14.7162	15.0233	14.8904	17.5157	17.5469	17.473	17.6891	17.5201	17.6457	17.4046	17.5065
P0DI81-3;P0DI82	P0DI82;P0DI81-3;F5H785	TPC2A_HUMAN;TPC2B_HUMAN	TRAPPC2;TRAPPC2B	Isoform of P0DI81, Isoform 3 of Trafficking protein particle complex subunit 2	NA	NA	NA	NA	NA	NA	NA	NA	NA	NA	NA	NA	NA	NA	NA	NA	10.8148	10.8118	11.0761	11.1241	11.5937	11.0545	11.0977	11.08
P0DJD7;P0DJD8;P0DJD9	P0DJD9;P0DJD7;P0DJD8;C9JM59;F5GXL4;F5GWT0;F5H0H6	PEPA3_HUMAN;PEPA4_HUMAN;PEPA5_HUMAN	PGA3;PGA4;PGA5	Pepsin A-4	NA	NA	NA	NA	NA	NA	NA	NA	NA	NA	NA	NA	NA	NA	NA	NA	15.2663	15.6546	15.6003	15.5158	15.4222	15.3503	15.1497	15.5575
P0DJI8	P0DJI8;E9PQD6	SAA1_HUMAN	SAA1	Serum amyloid A-1 protein	19.224	19.5283	19.6342	19.8853	19.6882	19.3268	19.7577	19.4454	18.4236	18.9499	19.3187	19.6519	18.5963	19.0034	19.049	19.8968	19.1536	19.0819	19.2733	19.2018	19.335	19.3894	18.9125	19.1364
P0DJI9	P0DJI9	SAA2_HUMAN	SAA2	Serum amyloid A-2 protein	17.7042	18.7541	18.6992	18.8222	17.4094	18.6146	17.6472	17.4494	15.6867	15.5665	15.6176	16.1589	15.3921	15.5063	15.5256	16.3331	14.8118	14.711	14.8047	15.0383	15.2203	15.2129	14.9027	14.8553
O75044	P0DJJ0;O75044;A0A286YEY3	SRGP2_HUMAN	SRGAP2	SLIT-ROBO Rho GTPase-activating protein 2	NA	NA	NA	NA	NA	NA	NA	NA	NA	NA	NA	NA	NA	11.4833	NA	NA	12.567	12.5634	12.5065	12.5871	12.615	12.7626	12.5895	12.5337
Q01105-2	P0DME0;Q01105;Q01105-2;Q01105-3;Q01105-4;A0A8J8YYJ1;A0A8I5KS71;A0A0C4DFV9	SET_HUMAN	SET	Isoform of Q01105, Isoform 2 of Protein SET	NA	NA	NA	NA	NA	NA	NA	NA	10.9238	NA	NA	NA	NA	11.5279	NA	NA	11.1618	10.7712	11.2695	10.7928	10.9482	11.3338	10.9423	10.9102
P0DMM9-3;P0DMN0	P0DMN0;P0DMM9-2;P0DMM9-3	ST1A3_HUMAN;ST1A4_HUMAN	SULT1A3;SULT1A4	Isoform of P0DMM9, Isoform 3 of Sulfotransferase 1A3	14.9357	13.5175	12.7901	14.0525	13.6953	NA	15.0746	NA	13.5721	14.0263	13.5402	13.7495	13.491	13.8846	13.8221	15.4352	15.8665	15.7847	16.0613	15.9196	15.6481	15.9787	16.0291	16.0065
P0DMQ5	P0DMQ5	INAM2_HUMAN	INAFM2	Putative transmembrane protein INAFM2	NA	NA	NA	NA	NA	NA	NA	NA	NA	NA	NA	NA	NA	NA	NA	NA	10.7528	10.6002	10.7826	9.93446	10.9978	10.4147	10.1141	10.8731
P0DMV8	P0DMV8;P34931;V9GZ37;P0DMV8-2	HS71A_HUMAN	HSPA1A	Heat shock 70 kDa protein 1A	13.3359	14.6141	13.9997	14.565	13.8075	14.3535	14.5046	14.0585	14.7562	14.7616	14.6612	14.8088	14.7915	14.7036	14.8231	14.855	15.6394	15.7039	15.6279	15.5955	15.6207	15.4381	15.4598	15.656
P0DP01	P0DP01	HV108_HUMAN	IGHV1-8	Immunoglobulin heavy variable 1-8	15.7403	15.9871	16.0091	16.1222	16.0165	15.8708	15.9323	16.0046	13.5599	13.6808	13.1542	13.7277	13.2228	13.6389	13.619	13.8237	11.1363	11.3515	10.9394	10.952	11.4987	11.236	11.2568	11.4938
P0DP02	P0DP02;P01768	HVC33_HUMAN	IGHV3-30-3	Immunoglobulin heavy variable 3-30-3	14.445	NA	13.7059	NA	14.568	NA	NA	14.4743	15.2249	15.2543	15.3179	14.698	15.2636	15.4916	15.5835	14.2427	12.092	NA	11.9487	NA	11.6069	11.7948	11.7795	NA
P01772	P0DP02;P01768;P01772	HV333_HUMAN	IGHV3-33	Immunoglobulin heavy variable 3-33	21.9243	21.6757	21.0756	21.3752	21.8307	21.6409	21.2593	21.9061	20.3321	20.5731	20.5451	20.9742	20.0951	20.7955	20.4676	20.8034	17.6814	17.8703	17.853	17.6494	17.5499	17.8381	17.7225	17.9165
P0DP08	P0DP06;P0DP08;P01824;A0A0C4DH41;P01825;P06331	HVD82_HUMAN	IGHV4-38-2	Immunoglobulin heavy variable 4-38-2	20.3962	19.9882	20.1704	19.3906	20.6453	19.4226	19.2562	20.3211	19.0098	18.6515	17.9087	18.6246	19.3605	18.5284	18.5199	18.7144	15.6265	15.5603	15.6682	15.6679	15.5623	15.8192	15.7143	15.6591
P0DP24	P0DP24;E7EMB3;Q96HY3	CALM2_HUMAN	CALM2	Calmodulin-2	17.3963	18.5158	20.3857	19.06	20.1079	19.306	19.398	20.5356	13.0324	12.595	12.807	13.1997	12.6288	12.7846	12.9667	12.6764	17.9771	17.8812	17.9679	17.9622	18.1201	18.4819	18.1996	18.0562
Q9BQE3	P0DPH7;Q6PEY2;P68363;Q9BQE3;Q71U36;F8VS66;F8W0F6;P0DPH7-2;A0A7P0Z4A1;Q71U36-2;F5H5D3;P68363-2	TBA1C_HUMAN	TUBA1C	Tubulin alpha-1C chain	16.0203	15.7946	15.4212	14.7024	16.0248	16.158	16.1714	16.0875	16.7728	15.8241	15.8687	16.2816	17.0208	16.6835	15.6075	16.5514	15.9863	16.3382	16.1074	15.9083	15.9874	16.1695	15.9842	16.4424
A0A0B4J2D5;P0DPI2	P0DPI2;A0A0B4J2D5;A0A096LNH5;A0A0B4J2D5-2;P0DPI2-2	GAL3A_HUMAN;GAL3B_HUMAN	GATD3;GATD3B	Putative glutamine amidotransferase-like class 1 domain-containing protein 3B, mitochondrial	NA	NA	NA	NA	NA	NA	13.0752	NA	NA	NA	NA	10.9592	NA	NA	NA	NA	13.0988	13.2078	13.2112	13.1809	13.7241	13.4617	13.5646	13.2406
P0DSN7	P0DSN7	KVD37_HUMAN	IGKV1D-37	Probable non-functional immunoglobulinn kappa variable 1D-37	15.5111	NA	NA	NA	14.1407	14.8171	NA	15.7003	14.591	14.4352	14.2233	15.8798	14.008	14.3099	14.6858	15.8653	11.5049	11.266	11.3181	11.4797	9.55851	11.3662	11.2662	10.8881
P0DTE1	P0DTE1	HV383_HUMAN	IGHV3-38-3	Probable non-functional immunoglobulin heavy variable 3-38-3	16.8364	17.0628	16.8164	16.6784	17.0213	16.4889	16.7931	17.1545	11.8968	12.3507	13.6045	15.0533	NA	12.6977	11.5113	15.0777	10.2934	10.9773	11.1023	10.8521	11.9513	11.4487	10.4615	11.0127
P0DTE2	P0DTE2	HV511_HUMAN	IGHV8-51-1	Probable non-functional immunoglobulin heavy variable 8-51-1	12.5013	13.457	13.392	13.8397	12.8055	NA	13.5779	12.9453	NA	10.9909	NA	12.451	NA	11.8903	NA	12.1807	9.18476	NA	NA	9.87393	NA	10.2277	NA	9.84885
P0DTE7	P0DTE7	AMY1B_HUMAN	AMY1B	Alpha-amylase 1B	12.7453	12.8217	12.5397	13.2434	12.2166	12.837	13.4466	12.6943	NA	NA	10.7238	NA	NA	NA	11.3192	11.1965	9.90646	NA	8.95668	NA	8.5867	NA	NA	NA
P0DTU3	P0DTU3	TRAR2_HUMAN	TRA	T cell receptor alpha chain MC.7.G5	NA	NA	NA	NA	NA	NA	NA	NA	NA	NA	NA	NA	NA	NA	NA	NA	10.4444	10.1321	10.6767	NA	NA	9.88981	10.3117	9.40169
P10114	P10114	RAP2A_HUMAN	RAP2A	Ras-related protein Rap-2a	NA	NA	NA	NA	NA	NA	NA	NA	NA	NA	NA	NA	NA	NA	NA	10.5098	13.5695	13.6425	13.5766	13.6374	13.5175	13.7299	13.5492	13.3507
P10124	P10124	SRGN_HUMAN	SRGN	Serglycin	13.6448	13.1362	13.0042	13.7663	13.2296	13.5515	13.4995	13.598	14.5054	14.5473	14.5091	14.5333	14.2139	14.6005	14.6274	14.6669	17.1209	17.1608	17.3333	17.3253	17.3912	17.2723	17.2886	17.3659
P10155	P10155;P10155-3;P10155-4;P10155-5	RO60_HUMAN	RO60	RNA-binding protein RO60	NA	10.8723	NA	11.1752	11.5275	10.7214	10.8145	NA	NA	10.8306	11.0696	10.9938	11.0687	11.2912	10.3425	10.9798	14.4127	14.3094	14.3874	14.3916	14.5756	14.4036	14.2992	14.5148
P10253	P10253	LYAG_HUMAN	GAA	Lysosomal alpha-glucosidase	NA	NA	NA	NA	11.5251	NA	NA	NA	NA	NA	NA	NA	NA	NA	NA	NA	10.3823	10.4053	10.3006	10.5498	10.0898	9.96769	10.3685	10.2466
P10301	P10301	RRAS_HUMAN	RRAS	Ras-related protein R-Ras	NA	NA	NA	NA	NA	NA	NA	NA	12.0467	12.3681	12.9603	12.526	12.3403	12.4429	13.1812	12.7422	14.4643	14.4808	14.3066	14.4484	14.3873	14.4051	14.5864	14.6002
P10321	P10321;A2AEA2;O19617;F8W9Z8;P10321-2;A0A1W2PR11;A0A140T9U8;A0A140T9Z7;A0A140T9H5;A0A140T9J9;A0A140T9B3;A0A140T962;A0A140T921;A0A140TA05;A0A140TA12;Q5QT33	HLAC_HUMAN	HLA-C	HLA class I histocompatibility antigen, C alpha chain	15.4636	15.6047	15.2519	16.6852	16.0856	16.4648	16.8143	14.9716	12.9084	13.0623	13.026	13.0693	13.1129	12.6316	12.9602	13.3638	16.6336	16.4744	16.4682	16.6527	16.6158	16.7781	16.6362	16.5802
P10398	P10398	ARAF_HUMAN	ARAF	Serine/threonine-protein kinase A-Raf	NA	NA	NA	NA	NA	NA	NA	NA	NA	NA	NA	NA	NA	NA	NA	NA	11.8477	11.7987	12.0992	11.8146	11.9779	11.6952	11.7029	11.7902
P10451-3	P10451-3	OSTP_HUMAN	SPP1	Isoform of P10451, Isoform 3 of Osteopontin	NA	NA	NA	NA	NA	NA	NA	NA	NA	NA	NA	NA	NA	NA	NA	NA	12.1299	12.211	12.3301	12.221	12.6945	12.4362	12.135	12.2592
P10451-5	P10451;A0A804HLB3;P10451-4;P10451-5	OSTP_HUMAN	SPP1	Isoform of P10451, Isoform 2 of Osteopontin	11.3707	NA	13.4226	NA	13.5401	NA	NA	14.0122	9.32084	9.6154	NA	12.7415	NA	NA	NA	NA	14.2801	13.9745	13.9172	14.3428	13.9941	14.8399	14.0101	13.9859
P10515	P10515;H0YDD4;A0A7P0T997;A0A7P0TBE2;A0A7P0TBK2;A0A7P0TA47;A0A7P0TAG1;A0A7P0Z4G4;E9PEJ4	ODP2_HUMAN	DLAT	Dihydrolipoyllysine-residue acetyltransferase component of pyruvate dehydrogenase complex, mitochondrial	NA	NA	NA	NA	NA	NA	NA	NA	NA	NA	NA	NA	NA	NA	NA	NA	10.7682	11.2905	NA	11.2125	11.6587	11.2354	11.3304	11.5206
P10586;P10586-2	P10586;P23468;Q3KPI9;A0A0U1RQU1;P23468-3;P23468-4;P23468-5;P23468-6;P23468-7;F5GWR7;P10586-2	PTPRF_HUMAN	PTPRF	Receptor-type tyrosine-protein phosphatase F	14.183	14.6607	14.2047	14.7499	14.123	14.4426	15.1076	14.3223	12.822	12.6904	12.9675	12.9694	12.5051	12.7477	13.0954	13.3009	12.2667	12.1338	12.3785	12.12	12.5468	12.3418	12.2989	12.2172
P10599	P10599;P10599-2	THIO_HUMAN	TXN	Thioredoxin	15.3224	15.6074	16.1029	16.0663	16.6099	16.0203	16.058	15.4829	15.3102	15.6058	15.0241	15.4142	15.7164	15.2455	15.3854	15.3471	16.5402	16.7956	16.8439	16.6349	16.6914	16.7274	16.8635	16.8515
P10606	P10606	COX5B_HUMAN	COX5B	Cytochrome c oxidase subunit 5B, mitochondrial	NA	NA	NA	NA	NA	NA	NA	NA	NA	NA	NA	NA	NA	NA	NA	NA	12.2301	12.8432	12.3162	12.756	13.0084	12.5214	12.7011	13.2189
P10619;P10619-2	P10619;P10619-2;X6R8A1;X6R5C5;A0A7I2V4K5	PPGB_HUMAN	CTSA	Lysosomal protective protein	NA	NA	13.2932	NA	NA	NA	NA	12.0694	10.9216	NA	11.3477	11.0314	NA	NA	11.2379	11.5094	13.326	13.577	13.4213	13.6461	13.5153	13.4535	13.4668	13.6931
P10620	P10620;P10620-2	MGST1_HUMAN	MGST1	Microsomal glutathione S-transferase 1	NA	NA	NA	NA	NA	NA	NA	NA	NA	NA	NA	NA	NA	NA	NA	NA	10.7695	11.3286	10.8852	11.808	11.2596	10.9848	11.4516	11.0898
P10643	P10643;A0A8Q3SIM0	CO7_HUMAN	C7	Complement component C7	18.8923	19.3408	19.2876	19.5554	18.9315	19.5852	19.5515	19.2638	19.3131	19.3357	19.1936	19.1111	18.8012	19.2345	19.0309	19.1608	14.0421	14.1994	14.2625	14.0733	14.3251	14.1198	14.1984	14.1936
P10644	P10644;K7EM13;P10644-2	KAP0_HUMAN	PRKAR1A	cAMP-dependent protein kinase type I-alpha regulatory subunit	NA	NA	NA	12.0878	NA	14.4685	NA	NA	14.299	14.2581	13.8406	13.7311	13.6155	14.1461	13.9923	14.4855	16.0054	15.9414	15.8748	15.9994	15.95	15.9391	15.8502	15.9314
P10645	P10645	CMGA_HUMAN	CHGA	Chromogranin-A	12.3373	12.3475	11.7235	12.7614	12.5847	12.2737	12.338	12.9252	14.0428	13.7044	14.2612	13.8644	14.1363	14.0352	14.0569	14.0622	14.322	14.1881	14.3083	14.3255	14.2273	14.4607	14.1904	14.2365
P10646	P10646	TFPI1_HUMAN	TFPI	Tissue factor pathway inhibitor	13.6305	13.8777	14.0912	14.0011	13.4989	13.4229	13.9496	14.0366	14.1214	14.5945	15.0276	14.0197	14.7458	14.7641	13.8004	13.946	16.6092	16.5631	16.6137	16.6298	16.4749	16.6546	16.657	16.592
P10646-2	P10646-2	TFPI1_HUMAN	TFPI	Isoform of P10646, Isoform Beta of Tissue factor pathway inhibitor	NA	NA	NA	NA	NA	NA	NA	NA	9.72664	NA	NA	NA	NA	NA	NA	NA	12.3053	12.8332	12.0673	12.3205	12.8965	11.6308	11.9571	12.2991
P10720	P10720	PF4V_HUMAN	PF4V1	Platelet factor 4 variant	12.8998	12.932	13.7173	12.701	12.84	12.869	13.3286	13.1015	14.0099	14.7171	13.8749	14.0395	13.3746	14.07	13.7329	14.5751	17.4012	17.6676	17.2993	17.5153	17.0777	17.5282	17.4738	17.6047
P10721;P10721-2	P10721;A0A8I5QKP7;A0A8I5QKL5;A0A0U2N547;P10721-2;A0A8J8Z860;A0A8I5KPX7;A0A8I5KS03;A0A8I5KR87;A0A8I5KQZ6;A0A8I5KRE7	KIT_HUMAN	KIT	Mast/stem cell growth factor receptor Kit	12.2115	13.3081	13.2597	13.9173	12.5531	13.7729	13.8013	13.0682	NA	NA	NA	NA	NA	NA	NA	NA	10.1644	NA	NA	NA	NA	NA	NA	NA
P10746	P10746;Q5T3L7;Q5T3L8;A0A3B3ISL9;A0A3B3ISM6;A0A3B3ITJ2	HEM4_HUMAN	UROS	Uroporphyrinogen-III synthase	NA	NA	NA	NA	NA	NA	NA	NA	NA	NA	NA	NA	NA	NA	NA	NA	11.5595	11.6935	12.0484	11.5163	11.5244	11.2899	11.3508	11.6079
P10747;P10747-2;P10747-3;P10747-4;P10747-7	P10747;P10747-2;P10747-3;P10747-4;P10747-7	CD28_HUMAN	CD28	T-cell-specific surface glycoprotein CD28	NA	NA	NA	NA	NA	NA	NA	NA	NA	NA	NA	NA	NA	NA	NA	11.6323	11.879	11.8206	11.8081	11.7494	11.7901	11.6977	11.7558	11.7596
P10768	P10768;U3KQT1	ESTD_HUMAN	ESD	S-formylglutathione hydrolase	12.8567	NA	NA	NA	12.0873	13.9419	14.5246	NA	12.4363	11.4253	11.8905	NA	11.8101	12.6587	11.9962	NA	15.2983	15.3778	15.2735	15.4897	15.331	15.4048	15.2057	15.2567
P10809	P10809;A0A7I2YQK6;A0A7I2V2X6;A0A7I2V599	CH60_HUMAN	HSPD1	60 kDa heat shock protein, mitochondrial	14.3103	13.9913	13.8152	14.3552	13.3667	14.0467	NA	14.2493	13.8727	13.7432	13.5511	13.7921	14.0909	13.8325	13.5024	13.8437	14.701	14.819	14.3817	14.7688	14.8919	14.7206	14.7054	14.7636
P10909-6	P10909;P10909-2;P10909-4;P10909-5;P10909-6	CLUS_HUMAN	CLU	Isoform of P10909, Isoform 6 of Clusterin	21.3538	21.2764	21.2066	21.0559	21.3592	21.1079	21.1079	21.1143	21.0951	21.2933	21.2764	21.391	20.895	21.1765	21.0493	21.3645	21.058	21.0076	21.0302	20.9386	20.9305	21.0173	20.9886	21.003
P10915	P10915	HPLN1_HUMAN	HAPLN1	Hyaluronan and proteoglycan link protein 1	NA	NA	12.9441	NA	NA	NA	NA	NA	NA	NA	NA	NA	NA	NA	NA	NA	11.5419	11.2364	11.2084	11.4027	11.2857	11.4807	11.5179	11.3339
P10916	P10916;G3V1V8;A0A590UJU8	MLRV_HUMAN	MYL2	Myosin regulatory light chain 2, ventricular/cardiac muscle isoform	NA	NA	NA	NA	NA	NA	NA	NA	NA	NA	NA	NA	12.5841	NA	NA	NA	13.467	13.7449	13.6596	13.2125	13.2983	13.3048	13.2877	13.6326
P11021	P11021;A0A7P0TAI0	BIP_HUMAN	HSPA5	Endoplasmic reticulum chaperone BiP	15.2286	15.1606	15.3829	15.1994	15.4111	15.22	15.416	15.425	16.8691	16.8252	16.7187	16.8714	16.751	16.8586	16.9588	17.0547	16.5144	16.5868	16.5536	16.5616	16.6747	16.4034	16.4218	16.5238
P11047	P11047	LAMC1_HUMAN	LAMC1	Laminin subunit gamma-1	13.7285	12.0833	12.3825	12.3493	12.0352	11.7172	12.2064	12.2023	17.6506	12.22	NA	NA	NA	16.0546	13.0319	NA	14.1708	14.2471	14.064	14.1792	14.3299	14.08	14.1595	14.4091
P11049;P11049-2	P11049;B7ZAN3;P11049-2;P11049-3	CD37_HUMAN	CD37	Leukocyte antigen CD37	NA	NA	NA	NA	NA	NA	NA	NA	NA	NA	NA	NA	NA	NA	NA	NA	13.9758	14.0161	13.9962	13.9859	14.0494	14.1094	14.0957	13.9815
P11117	P11117;B7Z7D2;E9PQY3;E9PHY0	PPAL_HUMAN	ACP2	Lysosomal acid phosphatase	NA	19.2303	18.8323	19.1481	19.077	17.7047	19.5909	19.3632	NA	NA	14.6137	14.7437	NA	14.537	14.4237	NA	15.3699	15.5152	15.2218	15.4513	15.9138	15.6757	15.1346	15.3553
P11137-4	P11137;P11137-2;P11137-3;P11137-4;A0A669KB77	MTAP2_HUMAN	MAP2	Isoform of P11137, Isoform 4 of Microtubule-associated protein 2	NA	NA	NA	NA	NA	NA	NA	NA	NA	NA	NA	NA	NA	NA	NA	NA	11.0146	11.272	11.4124	11.0002	10.8323	10.9112	10.9449	11.2775
P11142	P11142;P54652;P11142-2;E9PKE3	HSP7C_HUMAN	HSPA8	Heat shock cognate 71 kDa protein	15.8451	15.5832	15.7074	15.9789	15.7883	16.0653	16.1153	15.8122	16.4988	16.3961	16.3405	16.5153	16.4646	16.5318	16.698	16.5771	17.6454	17.6794	17.6074	17.6452	17.7165	17.6718	17.6085	17.6508
P11150	P11150;E7EUJ1	LIPC_HUMAN	LIPC	Hepatic triacylglycerol lipase	NA	14.5066	13.1711	13.0261	13.3786	NA	NA	15.939	10.8762	10.1974	10.8898	11.8131	NA	11.2457	11.3826	NA	13.0244	12.9955	13.1112	12.9413	12.771	12.948	12.9771	12.9361
P11166	P11166;A0A6Q8PFI8	GTR1_HUMAN	SLC2A1	Solute carrier family 2, facilitated glucose transporter member 1	13.343	13.2385	14.1476	13.151	12.3449	12.2996	14.2635	13.6103	11.3063	11.3642	11.6306	12.1068	11.7463	10.0517	11.3435	11.6801	14.3159	14.2743	14.292	14.4049	14.4973	14.6431	14.3798	14.5255
P11171;P11171-2	P11171;A0A2R8Y7Y3;A0A2R8YD30;A0A2U3TZH6;A0A3B3ITP0;P11171-2;P11171-3;P11171-4;P11171-5;P11171-6	EPB41_HUMAN	EPB41	Protein 4.1	12.5239	NA	13.6053	12.9017	NA	12.9505	13.8982	NA	11.5801	12.44	12.4788	13.0849	12.4898	12.1939	12.3882	13.4673	14.7524	14.6197	14.6417	14.8385	14.8141	14.829	14.8181	14.834
P11172	P11172;E9PFD2;P11172-3	UMPS_HUMAN	UMPS	Uridine 5'-monophosphate synthase	NA	NA	NA	NA	NA	NA	NA	NA	12.648	12.334	12.0456	12.3544	12.4836	12.2726	12.444	12.3675	14.4527	14.485	14.4866	14.4138	14.5572	14.4245	14.2751	14.3949
P11177;P11177-2	P11177;P11177-2;P11177-3	ODPB_HUMAN	PDHB	Pyruvate dehydrogenase E1 component subunit beta, mitochondrial	NA	NA	NA	NA	NA	NA	NA	NA	14.7438	14.8275	NA	NA	10.8429	10.3515	NA	NA	12.3066	12.812	12.1774	12.6427	12.951	12.7416	12.7299	12.772
P11182	P11182;A0A7P0T9W1;A0A7P0Z494	ODB2_HUMAN	DBT	Lipoamide acyltransferase component of branched-chain alpha-keto acid dehydrogenase complex, mitochondrial	NA	NA	NA	NA	NA	NA	NA	NA	10.3592	NA	NA	NA	NA	NA	NA	NA	10.6156	11.3381	11.4664	11.1133	11.77	10.8798	11.269	11.399
P11215;P11215-2	P11215;P11215-2	ITAM_HUMAN	ITGAM	Integrin alpha-M	13.0245	13.6231	14.2452	NA	13.5661	NA	13.5799	12.9503	12.7079	12.7322	NA	13.1785	NA	11.4649	12.7484	12.5646	12.8987	12.9265	12.6855	12.9105	13.0309	12.936	12.8617	12.8902
P11226	P11226	MBL2_HUMAN	MBL2	Mannose-binding protein C	16.0583	16.6558	16.6894	16.6393	16.4391	16.8163	16.8214	16.572	15.293	15.2012	15.1905	15.3524	15.1012	15.1098	15.1479	15.4464	14.7064	14.7754	14.8791	14.5956	14.7997	14.8062	14.6439	14.6807
P11233	P11233	RALA_HUMAN	RALA	Ras-related protein Ral-A	NA	NA	NA	11.2575	NA	NA	NA	NA	10.6549	11.5642	11.1889	11.8134	12.8314	10.6335	12.2968	11.1922	13.4102	13.3797	13.2766	13.3881	13.5224	13.4125	13.3321	13.3047
P11234;P11234-2	P11234;P11233;P11234-2;P11234-3	RALB_HUMAN	RALB	Ras-related protein Ral-B	12.7887	13.821	14.1731	14.045	13.3225	15.1325	14.6717	13.7785	16.7843	16.5156	16.4689	16.5327	16.0944	16.5906	16.4128	16.3685	17.868	18.1073	17.957	18.0821	18.1109	18.0363	18.0172	18.1513
P11274	P11274;P11274-2	BCR_HUMAN	BCR	Breakpoint cluster region protein	NA	NA	NA	NA	NA	NA	NA	NA	10.3995	NA	NA	10.8472	NA	11.2646	15.2214	10.9596	13.9257	13.8922	14.0061	13.9503	14.044	13.9506	13.922	13.9196
P11277-2	P11277;P11277-2;P11277-3	SPTB1_HUMAN	SPTB	Isoform of P11277, Isoform 2 of Spectrin beta chain, erythrocytic	13.7345	14.5499	14.7642	14.3429	13.5529	14.2095	15.1201	13.7176	13.5309	13.6528	13.8641	13.3151	13.4794	13.8818	13.3318	14.0839	16.2432	16.2772	16.193	16.4006	16.2841	16.3335	16.3331	16.3495
P11279	P11279;P11279-2	LAMP1_HUMAN	LAMP1	Lysosome-associated membrane glycoprotein 1	14.0933	14.4304	14.4739	14.5342	14.4574	14.4662	14.6848	14.74	NA	13.1782	NA	12.1307	NA	11.1391	NA	12.5336	12.6829	13.0731	12.8783	13.171	13.0576	13.0982	12.8722	13.3889
Q01543	P11308;Q01543;A8MX39;A8MZ24;B5MDW0;P11308-1;P11308-2;P11308-3;Q01543-2;Q01543-3;Q01543-4;A0A0C4DG41	FLI1_HUMAN	FLI1	Friend leukemia integration 1 transcription factor	NA	NA	NA	NA	NA	NA	NA	NA	NA	NA	NA	NA	NA	NA	NA	NA	12.7058	12.7147	12.9993	13.0817	12.6898	12.8623	12.8146	12.6924
P11310;P11310-2	P11310;P11310-2;A0A7P0T8G6;Q5T4U5;A0A7P0TB51;A0A7P0TB55;F6YB23	ACADM_HUMAN	ACADM	Medium-chain specific acyl-CoA dehydrogenase, mitochondrial	15.0612	NA	NA	NA	NA	NA	NA	NA	NA	NA	NA	NA	NA	NA	NA	12.2764	14.5065	14.7757	14.3152	14.8161	14.8048	14.7106	14.8069	14.9589
P11362-14;P11362-21;P11362-7	P11362;P11362-2;P11362-3;P11362-4;P11362-5;P11362-6;P11362-7;P11362-8;P11362-9;E7EU09;A0A804HIF1;A0A8I3B1S4;B5A958;A0A3B3ISD1;P11362-20;P11362-21;P11362-10;P11362-11;P11362-12;P11362-13;P11362-14;P11362-16;P11362-18;P11362-19	FGFR1_HUMAN	FGFR1	Isoform of P11362, Isoform 15 of Fibroblast growth factor receptor 1	14.0578	14.2575	14.0892	14.4545	13.9385	14.3144	14.436	13.8172	13.9203	13.4086	13.7952	13.1695	13.8984	13.5993	13.9645	14.0564	11.3899	11.6835	11.988	11.5901	11.8846	11.7175	11.7703	11.6318
P11413;P11413-2;P11413-3	P11413;P11413-2;P11413-3;E7EUI8;A0A8Q3SIN6;A0A8Q3SIS5	G6PD_HUMAN	G6PD	Glucose-6-phosphate 1-dehydrogenase	13.4838	14.2751	14.4713	14.5213	13.8842	13.9951	14.3021	14.2623	15.1436	14.6522	14.5085	14.4737	14.9924	14.5489	14.8737	14.8881	15.3431	15.2351	15.2977	15.2514	15.4745	15.3718	15.2971	15.3954
P11441	P11441;Q5HY81	UBL4A_HUMAN	UBL4A	Ubiquitin-like protein 4A	NA	NA	NA	NA	NA	NA	NA	NA	NA	NA	NA	11.9124	11.7238	NA	NA	NA	12.1346	12.3762	12.2168	12.1702	12.1279	12.1002	12.1348	11.9438
P11586	P11586;V9GZ78;V9GYY3;F5H2F4	C1TC_HUMAN	MTHFD1	C-1-tetrahydrofolate synthase, cytoplasmic	12.7439	NA	12.6967	13.0821	12.3503	13.3982	12.4954	12.656	13.3966	13.344	13.3667	13.3511	13.3941	13.4892	13.4805	13.6007	15.2376	15.3066	15.2255	15.2861	15.2596	15.1982	15.1821	15.219
P11597	P11597;P11597-2;H3BRJ9	CETP_HUMAN	CETP	Cholesteryl ester transfer protein	16.1658	16.8158	16.8752	16.7754	16.2893	16.3944	16.5168	16.773	15.7876	15.5672	15.874	16.3254	15.4205	16.016	15.893	16.467	18.0308	18.1902	17.9215	18.0806	18.2922	17.8796	17.9258	17.8034
P11678	P11678	PERE_HUMAN	EPX	Eosinophil peroxidase	NA	NA	NA	NA	NA	NA	NA	NA	NA	NA	NA	NA	NA	NA	NA	NA	11.7229	11.5749	11.4909	11.3296	11.5867	11.583	11.3478	11.2819
P11684	P11684;E9PN95	UTER_HUMAN	SCGB1A1	Uteroglobin	13.0433	13.8688	13.0442	14.4811	13.4167	14.1678	14.465	13.6112	NA	NA	NA	NA	NA	NA	NA	NA	NA	NA	NA	NA	NA	NA	NA	NA
P11717	P11717	MPRI_HUMAN	IGF2R	Cation-independent mannose-6-phosphate receptor	12.1326	12.993	13.1948	12.7955	12.2023	13.0033	12.8191	12.9908	NA	10.4968	NA	NA	NA	NA	10.172	NA	10.2128	9.93774	9.18722	10.5206	9.76727	8.42608	9.59813	9.74831
P11766	P11766	ADHX_HUMAN	ADH5	Alcohol dehydrogenase class-3	13.4393	13.3052	13.4901	13.6019	14.1362	13.5435	13.459	NA	11.9765	NA	NA	NA	12.7586	11.915	11.6032	11.0911	14.4189	14.3643	14.1494	14.2845	14.3585	14.2148	14.1974	14.3344
P11836	P11836;P11836-2;E9PKH8	CD20_HUMAN	MS4A1	B-lymphocyte antigen CD20	NA	NA	NA	NA	NA	NA	NA	NA	NA	NA	NA	NA	NA	NA	NA	NA	12.206	11.3564	10.879	11.0401	10.5682	11.8677	11.2653	11.0118
P11908;P11908-2	P11908;P11908-2	PRPS2_HUMAN	PRPS2	Ribose-phosphate pyrophosphokinase 2	NA	NA	NA	NA	NA	NA	NA	NA	11.9505	11.3925	11.254	NA	12.1729	11.6009	NA	NA	13.8759	13.7284	13.8445	13.9199	13.9608	13.6137	13.3598	13.9671
P11940	P11940;Q4VXU2;E7ERJ7;E7EQV3;P11940-2;H0YAR2;A0A6Q8JFT6;Q4VXU2-2;A0A7I2YQ88;A0A7I2YQE4;A0A087WTT1;A0A7I2V4N4	PABP1_HUMAN	PABPC1	Polyadenylate-binding protein 1	12.8717	16.6645	13.3412	NA	12.8202	13.4127	NA	NA	14.9722	14.9169	15.163	15.131	15.0639	14.7874	14.8519	15.1747	16.3148	16.1108	16.1753	16.301	16.2215	16.2292	16.2136	16.0702
P12074	P12074	CX6A1_HUMAN	COX6A1	Cytochrome c oxidase subunit 6A1, mitochondrial	NA	NA	NA	NA	NA	NA	NA	NA	NA	NA	NA	NA	NA	NA	NA	NA	11.2322	11.4531	11.1953	11.4714	12.3257	11.5871	11.535	11.7361
P12081;P12081-4	P12081;P49590;A0A2R8Y6I1;A0A2R8Y3N3;A0A2R8Y5P7;A0A2R8Y4X6;A0A6Q8PFF2;A0A6Q8PFG9;A0A6Q8PFN6;A0A6Q8PHA5;E7ETE2;A0A6Q8PF07;A0A6Q8PF47;P12081-2;P12081-3;P12081-4;P49590-2	HARS1_HUMAN	HARS1	Histidine--tRNA ligase, cytoplasmic	NA	NA	NA	NA	NA	NA	NA	NA	13.5105	13.4177	13.2195	13.5965	13.8266	13.112	13.5326	13.7583	13.4164	13.1964	13.0586	13.1738	13.1941	13.0667	13.4008	13.1167
P12109	P12109	CO6A1_HUMAN	COL6A1	Collagen alpha-1(VI) chain	14.2971	14.9336	15.0123	15.252	14.9317	15.4904	15.2793	14.6994	14.2699	14.4203	14.4658	14.9402	14.4666	14.6096	14.6633	15.1445	13.5821	13.8073	13.8787	13.7093	13.7814	13.7187	13.7538	13.7976
P12110-2	P12110-2	CO6A2_HUMAN	COL6A2	Isoform of P12110, Isoform 2C2A of Collagen alpha-2(VI) chain	NA	NA	NA	NA	NA	NA	NA	NA	NA	NA	NA	NA	NA	NA	NA	NA	10.7779	11.6993	10.6837	10.5846	11.267	10.7858	10.6001	10.6568
P12110	P12110;P12110-2;P12110-3	CO6A2_HUMAN	COL6A2	Collagen alpha-2(VI) chain	12.4404	13.5595	13.2646	13.6758	13.3234	14.0902	13.6219	13.136	12.1953	12.1641	11.7104	12.0028	11.978	12.198	12.28	13.0482	13.1086	13.124	13.1472	13.0947	13.3101	13.1879	13.1259	13.0792
P12111-4	P12111-4	CO6A3_HUMAN	COL6A3	Isoform of P12111, Isoform 4 of Collagen alpha-3(VI) chain	14.6092	15.5102	15.4727	15.5647	14.6285	15.1884	15.2672	14.8787	14.5463	15.1821	14.7544	15.0433	15.5871	14.6298	14.787	15.5016	12.5421	12.1822	12.0692	12.0938	12.3849	12.2373	12.2208	12.2246
P12111	P12111;P12111-2;P12111-4	CO6A3_HUMAN	COL6A3	Collagen alpha-3(VI) chain	14.9803	15.3679	15.4124	15.6804	15.1854	15.5375	15.5466	15.368	17.453	17.7076	17.6645	17.8191	17.5166	17.6914	17.6734	18.02	15.6652	15.6705	15.6557	15.6761	15.7114	15.5972	15.5707	15.5784
P12236	P12236	ADT3_HUMAN	SLC25A6	ADP/ATP translocase 3	NA	NA	NA	NA	NA	NA	NA	NA	NA	12.7377	NA	NA	NA	NA	NA	NA	11.8089	12.1755	12.1051	11.9206	12.1797	12.0103	12.2059	11.7372
P12259	P12259;A0A0A0MRJ7	FA5_HUMAN	F5	Coagulation factor V	17.506	17.8472	17.8653	17.8181	17.5707	17.7541	17.9258	17.7714	18.8719	19.0863	19.0565	19.4281	18.7906	18.9977	18.9517	19.6377	20.6993	20.645	20.7263	20.7009	20.5964	20.644	20.7397	20.742
P12268	P12268;E7ETK5;H0Y4R1;A0A7I2YQK5;A0A7I2V2T3	IMDH2_HUMAN	IMPDH2	Inosine-5'-monophosphate dehydrogenase 2	NA	NA	NA	NA	NA	NA	NA	NA	11.6373	11.7151	10.798	12.1524	11.9775	11.9471	11.0637	11.807	13.9024	13.7488	13.3804	14.0249	13.7254	14.0609	13.8957	13.67
P12273	P12273	PIP_HUMAN	PIP	Prolactin-inducible protein	13.5715	12.0891	13.8431	13.644	15.7143	12.6437	13.9488	12.8248	12.03	11.1301	11.3499	NA	11.7279	11.5313	11.6504	10.635	NA	NA	9.52394	NA	11.6098	12.0437	11.4263	10.9253
P12277	P12277	KCRB_HUMAN	CKB	Creatine kinase B-type	NA	NA	NA	NA	NA	NA	NA	NA	11.1763	10.6451	11.0664	NA	11.7506	10.9522	10.7449	NA	11.4305	11.8477	11.3651	11.6485	11.735	11.293	11.3149	11.437
P12318;P12318-2	P12318;P31994;P31995;P31994-2;P31994-3;P31994-4;P31994-5;P31995-2;P31995-3;P31995-4;P12318-2	FCG2A_HUMAN	FCGR2A	Low affinity immunoglobulin gamma Fc region receptor II-a	14.1024	14.7431	14.2265	15.2076	14.0039	15.0271	15.0234	14.5405	NA	NA	NA	NA	NA	NA	NA	NA	15.3414	15.4188	15.2238	15.1589	15.4105	15.2422	15.0158	15.1856
P12429	P12429;D6RA82	ANXA3_HUMAN	ANXA3	Annexin A3	NA	13.8429	13.9981	NA	NA	NA	NA	NA	11.6843	11.5053	11.6632	11.6479	NA	11.2955	11.5921	NA	13.6422	13.7506	13.7374	13.6441	13.9172	13.8401	13.5929	13.7241
P12724	P12724	ECP_HUMAN	RNASE3	Eosinophil cationic protein	NA	NA	NA	NA	NA	NA	NA	NA	NA	NA	NA	NA	NA	NA	NA	NA	11.8313	11.5809	11.7685	11.97	12.7666	11.93	11.5442	12.0532
P12814	P12814;A0A804HIN7;A0A804HII9;P12814-2;P12814-3;P12814-4;A0A804HLF4;A0A804HJU8;A0A804HK61;A0A804HL31;A0A804HKE2;H9KV75;A0A7I2V4Y4	ACTN1_HUMAN	ACTN1	Alpha-actinin-1	15.2787	16.2078	16.1149	16.2696	15.6497	16.4034	16.6163	15.8935	14.2098	14.1992	14.0209	14.443	14.187	14.4865	14.1463	15.5339	16.4968	16.6276	16.5377	16.4957	16.6849	16.5455	16.5639	16.6166
P12821	P12821;P12821-3;P12821-4	ACE_HUMAN	ACE	Angiotensin-converting enzyme	12.1497	13.5208	13.3075	13.5543	13.0773	13.7901	13.8834	13.2139	NA	NA	NA	NA	NA	NA	NA	NA	11.7751	11.952	11.848	11.2925	11.6881	11.3136	11.3578	11.8359
P12829	P12829	MYL4_HUMAN	MYL4	Myosin light chain 4	NA	NA	NA	NA	NA	NA	NA	15.4286	11.9271	11.6986	11.5396	11.7466	NA	11.4354	10.7624	11.7437	14.2035	14.1361	14.1789	14.1908	14.2496	14.2489	14.1735	14.0863
P12830	P12830;P12830-2;H3BNC6	CADH1_HUMAN	CDH1	Cadherin-1	16.315	17.6371	17.1235	17.9676	16.2896	18.0064	17.9181	16.6373	15.4251	15.2763	15.12	14.723	15.4939	15.2992	15.5602	15.3558	17.114	16.6539	17.1143	16.6629	17.1983	17.2083	16.8699	16.815
P12883	P12883	MYH7_HUMAN	MYH7	Myosin-7	13.1496	12.7427	NA	NA	NA	NA	NA	14.013	13.0805	12.2875	12.3539	12.3716	12.8312	12.5866	12.9847	12.4072	13.075	13.0799	13.1541	13.0664	12.9795	13.1561	12.8817	13.1294
P12931;P12931-2;P12931-3	P12931;P12931-2;P12931-3	SRC_HUMAN	SRC	Proto-oncogene tyrosine-protein kinase Src	12.2626	13.8284	14.0561	15.005	12.8912	14.5837	15.328	14.5525	15.2535	15.4012	15.38	15.2302	15.415	15.247	15.2245	15.5886	17.5523	17.5414	17.5036	17.4847	17.3674	17.4025	17.4333	17.4935
P12955	P12955;P12955-2;P12955-3	PEPD_HUMAN	PEPD	Xaa-Pro dipeptidase	14.6365	15.2211	15.3219	15.0007	15.0676	14.9931	14.9409	15.1185	NA	NA	12.0693	NA	NA	NA	12.8041	13.7225	13.6073	13.6033	13.5046	13.6665	13.5452	13.4832	13.5166	13.5013
P12956	P12956;B1AHC9;P12956-2	XRCC6_HUMAN	XRCC6	X-ray repair cross-complementing protein 6	NA	NA	NA	NA	NA	NA	NA	NA	NA	NA	12.328	NA	NA	NA	NA	NA	12.7902	12.7846	12.817	12.8191	12.8751	12.829	12.7777	12.9174
P13010	P13010	XRCC5_HUMAN	XRCC5	X-ray repair cross-complementing protein 5	NA	11.4202	NA	NA	NA	NA	NA	NA	11.2769	11.3927	11.4027	11.5467	12.0749	11.8523	11.8521	11.6751	12.3183	12.2371	12.4952	12.3404	12.4255	12.2097	12.1993	12.4199
P13073	P13073	COX41_HUMAN	COX4I1	Cytochrome c oxidase subunit 4 isoform 1, mitochondrial	NA	NA	11.5682	NA	11.4609	NA	12.8955	NA	NA	NA	NA	NA	NA	NA	NA	NA	12.5048	12.3058	12.8077	12.4776	13.179	12.614	12.6914	12.6907
P13224;P13224-2	P13224;P13224-2	GP1BB_HUMAN	GP1BB	Platelet glycoprotein Ib beta chain	15.769	13.6659	15.5388	15.1411	15.3255	15.3948	13.9513	14.7065	15.6679	16.4681	16.6329	17.0476	16.7179	16.3106	16.6227	17.5201	19.5141	19.2308	19.4197	19.2106	18.6486	19.4712	19.5893	19.4521
P13284	P13284	GILT_HUMAN	IFI30	Gamma-interferon-inducible lysosomal thiol reductase	NA	NA	NA	11.8329	NA	NA	NA	NA	NA	NA	NA	NA	NA	NA	NA	NA	9.90135	10.6934	10.5071	11.2821	10.7118	11.1525	10.6613	10.8949
P13473;P13473-2;P13473-3	P13473;P13473-2;P13473-3	LAMP2_HUMAN	LAMP2	Lysosome-associated membrane glycoprotein 2	14.9866	15.9597	15.8534	16.2085	15.2565	16.1524	15.8878	15.7009	10.8755	10.918	11.1237	10.1493	10.9395	10.7849	11.581	NA	11.8973	11.6015	11.7192	11.8965	12.6149	11.6416	11.4329	12.0198
P13489	P13489;E9PR82;E9PMA9;E9PMN0	RINI_HUMAN	RNH1	Ribonuclease inhibitor	13.623	14.1076	13.8605	14.3696	14.808	14.354	13.987	14.4738	14.2452	14.1427	13.8643	14.2655	14.1471	14.0997	15.4545	13.5606	14.5143	14.4444	14.5479	14.4861	14.4115	14.6475	14.6061	14.4567
P13497	P13497;P13497-2;P13497-4;P13497-5;P13497-6	BMP1_HUMAN	BMP1	Bone morphogenetic protein 1	12.505	13.9817	13.1901	13.7733	13.0119	13.3788	14.1347	NA	13.6639	13.4157	13.9741	14.0269	13.8707	13.2205	13.7481	13.7806	15.9546	16.0218	16.0929	16.0285	16.0897	16.1052	16.0856	16.0933
P13498	P13498;H3BR52;H3BNP7;A0A8Q3WLM1;A0A8Q3WL20;A0A8Q3WL27;A0A8Q3SIJ9;A0A8Q3SJ80	CY24A_HUMAN	CYBA	Cytochrome b-245 light chain	NA	NA	NA	NA	NA	NA	NA	NA	NA	NA	NA	NA	NA	NA	NA	NA	12.7642	12.7753	12.0829	12.4901	12.7084	12.8793	12.934	12.756
P13501	P13501	CCL5_HUMAN	CCL5	C-C motif chemokine 5	NA	NA	NA	NA	NA	NA	NA	NA	14.8454	14.2193	14.3551	13.8725	14.178	14.9496	13.7516	13.4503	17.6602	17.2734	17.4399	17.2261	16.8718	17.7043	17.691	16.8548
P13521	P13521	SCG2_HUMAN	SCG2	Secretogranin-2	NA	NA	NA	NA	NA	NA	NA	NA	NA	NA	NA	NA	NA	NA	NA	NA	14.7424	14.6358	14.6264	14.635	14.7778	14.7713	14.7222	14.6562
P13591-1	P13591;P13591-1;P13591-3;P13591-4;P13591-5;P13591-6;H7BYX6;A0A087WTE4;A0A087WTF6;A0A087WV75;A0A087WWD4;A0A087WX77	NCAM1_HUMAN	NCAM1	Isoform of P13591, Isoform 2 of Neural cell adhesion molecule 1	14.503	14.7898	14.6782	15.0016	14.4427	14.9091	14.9426	14.7554	11.7613	11.9082	NA	11.9954	10.9206	11.5391	11.9377	12.3654	12.1033	11.9486	12.1738	12.1818	12.5625	12.1419	12.1243	12.167
P13598	P13598;J3QKR4;J3QRT5	ICAM2_HUMAN	ICAM2	Intercellular adhesion molecule 2	13.525	14.8757	14.6371	14.9423	13.7311	14.7167	14.8132	14.4571	13.8339	13.0677	12.5691	12.4988	12.4756	13.7336	13.3517	13.428	15.8303	15.7601	15.8095	15.7675	15.6617	15.8556	15.789	15.7851
P13611	P13611;P13611-2;P13611-3;P13611-4;P13611-5;Q86W61;E9PF17	CSPG2_HUMAN	VCAN	Versican core protein	15.6246	NA	NA	NA	13.9242	NA	NA	NA	14.1586	13.5933	13.4214	13.4476	13.666	13.6751	13.9539	13.6622	17.1082	17.0099	17.0853	17.0649	17.0959	17.0005	17.0025	16.9956
P13612	P13612	ITA4_HUMAN	ITGA4	Integrin alpha-4	NA	NA	NA	NA	NA	NA	NA	NA	NA	NA	10.6829	NA	NA	NA	NA	NA	10.2736	10.6743	11.1579	11.1596	11.0825	10.7237	10.7073	11.0037
P13639	P13639	EF2_HUMAN	EEF2	Elongation factor 2	14.6027	13.4526	13.9007	13.9182	14.1298	14.3981	NA	NA	13.5689	13.5676	13.435	13.4274	13.4328	13.9041	13.523	13.9077	13.9265	13.9523	13.9623	13.9054	13.971	13.8927	13.8936	13.8572
CONP13645;P13645	P13645;A0A1B0GVI3;CONP13645	CONP13645_HUMAN;K1C10_HUMAN	CONKRT10;KRT10	CONP13645	19.0919	15.5328	18.2986	18.7716	21.7756	17.6374	18.2108	19.4767	17.9136	17.3996	17.466	15.7384	16.9721	18.0231	17.1084	17.2302	15.2975	17.0412	15.8297	17.9795	16.363	14.7402	16.3535	16.1835
P13647	P13647	K2C5_HUMAN	KRT5	Keratin, type II cytoskeletal 5	17.8481	NA	16.6659	17.2571	20.0559	16.6791	16.2858	17.9754	16.9667	16.8742	16.6863	15.6093	16.1676	16.9042	16.2026	15.9204	14.4848	16.2895	14.599	16.9594	14.8309	15.2829	15.6996	15.5577
P13667	P13667;A0A499FI48	PDIA4_HUMAN	PDIA4	Protein disulfide-isomerase A4	13.1289	15.8173	13.18	13.3946	14.5563	13.1165	NA	13.8571	15.1324	14.9412	14.9036	14.8105	14.8024	14.9627	15.0738	14.8606	16.071	16.087	16.1099	16.1112	16.0889	16.0058	15.9211	16.039
P13671	P13671;C9JX36	CO6_HUMAN	C6	Complement component C6	18.8312	19.0359	18.9763	18.7634	19.0148	18.7962	18.8173	18.9934	20.714	20.6186	20.3857	20.4576	20.3211	20.4874	20.5069	20.6364	14.8389	14.9672	15.0184	14.8414	14.9515	14.8452	14.862	14.9048
P13674-2	P13674;P13674-2;P13674-3	P4HA1_HUMAN	P4HA1	Isoform of P13674, Isoform 2 of Prolyl 4-hydroxylase subunit alpha-1	NA	NA	NA	NA	NA	NA	NA	NA	NA	NA	NA	NA	NA	13.0311	NA	NA	13.8547	14.0647	13.8576	14.0455	13.9869	13.9201	13.6164	13.7986
P13686	P13686;A0A8Q3WKT0;A0A8Q3SI79	PPA5_HUMAN	ACP5	Tartrate-resistant acid phosphatase type 5	NA	NA	NA	NA	NA	NA	NA	NA	12.0197	12.5497	12.5604	13.3474	11.7365	11.6265	12.1825	13.7	14.3573	14.3583	14.2345	14.2547	14.3039	14.5108	14.214	14.2211
P13716	P13716;P13716-2	HEM2_HUMAN	ALAD	Delta-aminolevulinic acid dehydratase	12.5912	12.2504	13.2437	13.9035	12.3348	13.1417	13.8825	NA	12.2463	NA	NA	NA	NA	12.2668	11.2576	12.5808	13.5527	13.5583	13.4422	13.4032	13.223	13.5278	13.5081	13.5105
P13727	P13727;P13727-2	PRG2_HUMAN	PRG2	Bone marrow proteoglycan	14.348	14.9614	15.5187	14.8984	14.8295	16.4048	16.0263	14.9708	NA	NA	NA	NA	NA	NA	NA	NA	13.2875	13.5019	13.7723	13.6191	13.3816	13.6918	13.5629	13.5285
P13747	P13747	HLAE_HUMAN	HLA-E	HLA class I histocompatibility antigen, alpha chain E	NA	NA	NA	NA	NA	NA	NA	NA	NA	NA	NA	NA	NA	NA	NA	NA	12.588	12.5223	12.3806	12.2808	12.6263	12.645	12.2829	12.659
A2BFX2	P13762;A2BFX2;A0A0G2JJQ8	A2BFX2_HUMAN	HLA-DRB1	Isoform of P01911, HLA class II histocompatibility antigen DR beta chain	NA	NA	NA	NA	NA	NA	NA	NA	NA	NA	NA	NA	NA	NA	NA	NA	11.1981	11.4465	11.0101	10.5396	11.0887	11.5146	10.8981	11.015
P13796	P13796;P13796-2	PLSL_HUMAN	LCP1	Plastin-2	15.6668	16.3435	15.6478	16.3309	15.7889	16.323	16.5776	15.5653	17.1647	17.0472	16.6318	16.8706	16.9615	16.9082	17.0008	17.0894	14.8867	14.8644	14.7899	14.8167	14.8425	14.781	14.817	14.7401
P13797	P13797;P13797-2;P13797-3	PLST_HUMAN	PLS3	Plastin-3	11.6298	13.3777	14.5679	13.2962	12.738	13.4425	13.0351	NA	12.717	13.3266	13.2094	13.5239	12.9675	12.9856	12.8995	13.8109	13.4426	13.4328	13.4787	13.5155	13.4243	13.3658	13.5039	13.4718
P13798	P13798;C9JIF9	ACPH_HUMAN	APEH	Acylamino-acid-releasing enzyme	11.6865	NA	NA	NA	11.8743	NA	NA	NA	11.1839	12.7887	NA	NA	NA	NA	NA	12.95	13.0753	13.0411	13.0717	13.1576	13.0844	13.2639	13.2691	13.082
P13804	P13804;H0YLU7;H0YL83;H0YK49;P13804-2;A0A8I5KUR2;A0A8I5KT03;A0A8I5KVL5;A0A8I5KYH4;A0A8I5KYP7	ETFA_HUMAN	ETFA	Electron transfer flavoprotein subunit alpha, mitochondrial	NA	NA	NA	NA	NA	NA	NA	NA	11.6913	11.3939	10.9895	12.1208	12.1082	12.0786	12.2684	12.4033	13.3536	13.5591	13.3061	13.4617	13.6339	13.4512	13.3349	13.4238
P13805;P13805-2;P13805-3	P13805;Q3B759;P13805-2;P13805-3	TNNT1_HUMAN	TNNT1	Troponin T, slow skeletal muscle	NA	NA	NA	NA	NA	NA	12.1817	NA	NA	NA	NA	NA	NA	NA	NA	NA	11.8232	12.0493	11.9029	11.5938	12.3463	11.4593	11.4619	11.4198
P13807;P13807-2	P13807;P13807-2	GYS1_HUMAN	GYS1	Glycogen [starch] synthase, muscle	NA	NA	NA	NA	NA	NA	NA	NA	NA	NA	NA	NA	NA	NA	NA	NA	13.7179	13.7314	13.8026	13.5034	13.7793	13.3987	13.4811	13.7446
P13861	P13861;P13861-2	KAP2_HUMAN	PRKAR2A	cAMP-dependent protein kinase type II-alpha regulatory subunit	NA	NA	NA	NA	NA	NA	NA	NA	11.3384	NA	10.1958	9.08413	12.014	NA	10.7405	NA	14.2007	14.2211	14.1684	14.1602	14.1531	14.1053	14.1327	14.2947
P13929	P13929;P13929-2;P13929-3;E5RGZ4	ENOB_HUMAN	ENO3	Beta-enolase	NA	NA	NA	NA	11.8556	NA	NA	11.7788	14.6098	13.9371	13.156	14.1984	14.671	13.9393	13.6923	14.4059	16.4088	16.1839	16.2837	16.2433	16.0686	16.2586	16.2417	16.19
P13942;P13942-2;P13942-3;P13942-4;P13942-5;P13942-6;P13942-7;P13942-8	P13942;P13942-2;P13942-3;P13942-4;P13942-5;P13942-6;P13942-7;P13942-8;P13942-9;A0A140T9N1;A0A140T9A1;Q4VXY6;A0A140TA43;A0A140TA54;A0A0G2JL78;A0A0G2JL35;A0A0C4DFS1	COBA2_HUMAN	COL11A2	Collagen alpha-2(XI) chain	NA	NA	NA	NA	NA	NA	NA	NA	NA	NA	NA	NA	NA	NA	NA	NA	10.5488	10.5052	10.4868	10.5964	10.6118	10.7445	10.9727	11.1027
P13984	P13984	T2FB_HUMAN	GTF2F2	General transcription factor IIF subunit 2	NA	NA	NA	NA	NA	NA	NA	NA	NA	NA	NA	NA	NA	NA	NA	NA	9.8047	9.09829	9.79424	9.50221	10.1989	10.3644	9.67255	9.72064
P13987;P13987-2	P13987;P13987-2;E9PNW4	CD59_HUMAN	CD59	CD59 glycoprotein	13.7482	14.1218	14.3051	14.0491	14.2131	13.8196	14.1581	14.0877	12.3523	12.6434	12.4728	12.349	12.7953	12.7694	12.6428	12.3206	15.3209	15.1658	15.1065	15.4008	14.9989	15.3328	15.3591	15.2001
P14138;P14138-3	P14138;A0A2R8Y214;P14138-3	EDN3_HUMAN	EDN3	Endothelin-3	NA	NA	NA	NA	NA	NA	NA	NA	NA	NA	NA	NA	NA	NA	NA	NA	10.0941	10.4916	10.5303	10.2426	10.6053	10.3799	10.0911	10.3935
P14151;P14151-2	P14151;P14151-2	LYAM1_HUMAN	SELL	L-selectin	16.1524	16.0563	16.3211	16.305	16.4947	16.3554	16.2752	16.5597	13.9082	14.0027	14.2452	13.7663	13.4494	13.6867	13.5099	13.9921	12.504	12.3771	12.3733	12.411	12.7882	12.6542	12.4148	12.456
P14174	P14174	MIF_HUMAN	MIF	Macrophage migration inhibitory factor	NA	NA	NA	NA	NA	NA	NA	NA	13.8176	13.8246	NA	NA	13.6866	13.9361	14.0049	NA	NA	12.6553	13.4747	12.9451	13.008	NA	13.356	13.0816
P14207	P14207;J3KQP4	FOLR2_HUMAN	FOLR2	Folate receptor beta	NA	NA	12.2335	NA	NA	NA	NA	NA	NA	NA	NA	NA	NA	NA	NA	NA	12.3762	12.4422	12.3633	12.3284	12.4965	12.3128	12.443	12.4156
P14209;P14209-3	P14209;P14209-3;A0A096LP69	CD99_HUMAN	CD99	CD99 antigen	12.7177	12.1267	13.1128	NA	13.4334	NA	NA	12.7203	14.0616	14.1671	13.9079	14.093	12.9219	13.4864	14.0313	13.6772	15.5077	15.5568	15.5436	15.4712	15.5503	15.2909	15.2468	15.111
P14210;P14210-3	P14210;P14210-3	HGF_HUMAN	HGF	Hepatocyte growth factor	NA	NA	NA	NA	NA	NA	NA	NA	NA	NA	NA	NA	NA	NA	NA	NA	12.2105	11.9098	12.0328	11.9014	12.2108	11.8797	11.9534	12.0956
P14314-2	P14314;K7ELL7;P14314-2	GLU2B_HUMAN	PRKCSH	Isoform of P14314, Isoform 2 of Glucosidase 2 subunit beta	14.5679	13.8795	14.5443	14.5615	14.1557	14.729	14.8019	14.2728	13.8309	13.5823	12.521	13.8714	13.5796	13.7271	13.466	13.9631	16.2616	16.3253	16.3227	16.3546	16.4224	16.4157	16.3194	16.3939
P14317	P14317;E7EVW7;P14317-2	HCLS1_HUMAN	HCLS1	Hematopoietic lineage cell-specific protein	NA	NA	NA	NA	NA	NA	NA	NA	12.7523	12.5004	13.6442	12.3961	12.2494	13.1831	13.4986	12.8576	14.6176	14.6689	14.6885	14.6174	14.9078	14.6459	14.6873	14.7299
P14324;P14324-2	P14324;P14324-2;A0A087WTP2	FPPS_HUMAN	FDPS	Farnesyl pyrophosphate synthase	NA	NA	NA	NA	NA	NA	13.5822	12.9388	13.6838	12.7318	NA	NA	14.0763	14.2229	13.3981	12.1884	14.2529	14.4679	14.5051	14.4732	14.2365	14.1185	14.3247	14.517
P14406	P14406;D6RIE3;H0UI06	CX7A2_HUMAN	COX7A2	Cytochrome c oxidase subunit 7A2, mitochondrial	NA	NA	NA	NA	NA	NA	NA	NA	NA	NA	NA	NA	NA	NA	NA	NA	11.3847	11.6381	11.4094	11.7552	12.0287	11.6115	11.8105	11.5578
P14543	P14543;P14543-2	NID1_HUMAN	NID1	Nidogen-1	14.2297	14.662	14.5125	14.7782	14.0804	14.5994	14.5984	14.3799	12.9905	12.4653	12.7384	13.3656	13.057	12.6371	13.0808	13.2278	17.3595	17.4695	17.4193	17.4342	17.5167	17.3607	17.3894	17.4354
P14550	P14550	AK1A1_HUMAN	AKR1A1	Aldo-keto reductase family 1 member A1	NA	NA	NA	NA	NA	NA	NA	NA	NA	NA	NA	NA	NA	NA	NA	NA	12.7441	12.8701	12.803	12.8081	12.7786	12.8652	12.8586	12.7451
P14555	P14555;A0A3B3IRX2	PA2GA_HUMAN	PLA2G2A	Phospholipase A2, membrane associated	NA	NA	NA	NA	NA	NA	NA	NA	NA	13.4229	NA	12.8664	NA	NA	NA	13.3481	17.167	17.3591	17.4286	17.4188	17.5787	17.3524	17.3996	17.448
P14598	P14598;A6NI72;A8MVU1;P14598-2	NCF1_HUMAN	NCF1	Neutrophil cytosol factor 1	NA	NA	NA	NA	NA	NA	NA	NA	NA	10.06	NA	NA	NA	NA	NA	NA	12.906	13.0186	12.7677	12.8413	12.9527	13.0558	12.9077	12.7865
P14618-2	P14618-2;A0A804F6T5;A0A804F729	KPYM_HUMAN	PKM	Isoform of P14618, Isoform M1 of Pyruvate kinase PKM	13.7298	NA	13.9515	NA	14.346	14.087	13.4888	11.7042	14.4267	14.0971	13.7909	13.7866	14.5521	14.4241	14.9073	14.089	14.8767	14.5225	14.4993	14.6947	14.4465	14.4698	14.7048	14.4233
P14618	P14618;H3BQ34;B4DNK4;P14618-2;P14618-3;A0A804F6T5;A0A804F729	KPYM_HUMAN	PKM	Pyruvate kinase PKM	16.3474	16.9195	16.9494	17.2124	16.6826	17.1981	17.3256	16.9478	17.2663	17.5208	17.4763	17.7235	17.2056	17.5638	17.3696	17.9033	19.8226	19.8845	19.9618	19.8634	19.828	19.8382	19.7308	19.7101
P14621	P14621;F8WA34;E9PF46;U3KQL2	ACYP2_HUMAN	ACYP2	Acylphosphatase-2	NA	NA	NA	NA	NA	NA	NA	NA	NA	NA	NA	NA	NA	NA	NA	NA	10.8672	10.6086	10.7572	10.5679	10.8844	10.6754	10.5536	10.7024
P14625	P14625;H0YIV0;A0A7P0T917;A0A7P0T823;A0A7P0TAT8;A0A7P0TAY2;A0A7P0TBC2;A0A7P0TAE1;A0A087WT78	ENPL_HUMAN	HSP90B1	Endoplasmin	14.8612	15.6048	15.2703	15.6202	14.8501	15.6225	15.5885	15.2416	15.3998	15.4051	15.1349	15.2626	15.4661	15.2835	15.2221	15.5032	17.4591	17.4939	17.5421	17.4191	17.6119	17.502	17.4791	17.6454
P14649	P14649;F8W1I5;A0A8Q3SIC5;A0A8Q3SIF0;A0A8Q3SI90	MYL6B_HUMAN	MYL6B	Myosin light chain 6B	NA	NA	NA	NA	NA	NA	NA	NA	NA	NA	NA	NA	NA	NA	NA	NA	11.9189	11.9511	11.5717	11.561	11.89	11.9774	11.7988	11.8006
P14678;P14678-2;P14678-3;P63162;P63162-2	P14678;P63162;P14678-3;P14678-2;S4R3P3;P63162-2	RSMB_HUMAN;RSMN_HUMAN	SNRPB;SNRPN	Small nuclear ribonucleoprotein-associated proteins B and B'	NA	NA	NA	NA	NA	NA	NA	NA	NA	NA	NA	NA	NA	NA	NA	NA	10.7662	10.9929	10.9962	11.3803	11.2029	10.9717	11.1302	11.0238
P14735	P14735;A0A3B3ISG5;A0A7I2YQS6;A0A7I2YQV5;A0A7I2V2P6;A0A7I2V2S1;A0A7I2V373;A0A7I2V3E3;A0A7I2V4A4;A0A7I2V4Q3;A0A7I2V610;A0A7I2V612;A0A7I2V634	IDE_HUMAN	IDE	Insulin-degrading enzyme	14.2749	14.6112	12.9607	13.6616	14.2912	14.1062	NA	13.6241	NA	NA	NA	NA	NA	NA	NA	NA	12.0304	12.2201	12.1461	12.2252	12.2664	12.1755	11.8669	12.0489
P14770	P14770	GPIX_HUMAN	GP9	Platelet glycoprotein IX	14.3276	13.5701	14.8318	NA	NA	14.4784	15.9178	14.4776	14.3885	15.0259	14.7543	14.8503	15.0593	13.8415	14.3375	15.6053	17.7915	18.0258	17.9219	17.8498	17.8274	17.7437	18.0565	18.0177
P14780	P14780	MMP9_HUMAN	MMP9	Matrix metalloproteinase-9	12.0078	12.5603	11.7615	12.9433	12.863	13.1034	12.933	12.3645	10.2128	10.609	10.5111	10.4175	8.64803	10.5277	10.8611	11.2693	11.4508	11.2518	11.0163	11.2216	11.1936	11.1049	11.097	11.0976
P14854	P14854	CX6B1_HUMAN	COX6B1	Cytochrome c oxidase subunit 6B1	NA	NA	NA	NA	NA	NA	NA	NA	NA	NA	NA	NA	NA	NA	NA	NA	11.1351	11.2994	10.5055	10.8019	11.1386	10.9709	10.8692	11.1171
P14866	P14866	HNRPL_HUMAN	HNRNPL	Heterogeneous nuclear ribonucleoprotein L	12.953	NA	NA	NA	12.6848	NA	NA	NA	NA	NA	NA	NA	NA	NA	10.5212	10.4976	12.7018	12.852	12.8797	12.7246	12.7608	12.6728	12.6593	12.7417
P14868	P14868;P14868-2	SYDC_HUMAN	DARS1	Aspartate--tRNA ligase, cytoplasmic	NA	13.3992	12.4582	13.5677	12.6679	12.7008	13.4249	13.2378	14.6371	14.7169	14.9684	14.6533	14.7573	15.0662	14.7024	14.7047	16.0907	16.0486	16.0791	16.0607	16.0899	16.2059	16.1111	16.0908
P14923	P14923	PLAK_HUMAN	JUP	Junction plakoglobin	12.5612	NA	11.0402	12.9218	15.4135	11.89	12.3636	13.6981	11.6934	12.5592	12.6324	NA	10.9795	11.623	11.4778	11.3536	11.0668	10.7024	11.0463	12.3254	10.9207	11.2338	11.5162	11.722
P14927	P14927	QCR7_HUMAN	UQCRB	Cytochrome b-c1 complex subunit 7	NA	NA	NA	NA	NA	NA	NA	NA	14.8399	14.6694	14.5794	13.933	15.4712	14.4073	14.8664	13.8322	11.2048	12.3123	11.9374	12.0749	12.2086	11.6996	11.6132	11.8982
P15088	P15088	CBPA3_HUMAN	CPA3	Mast cell carboxypeptidase A	NA	NA	NA	NA	NA	NA	NA	NA	15.9461	15.662	15.4277	15.1751	15.7902	15.4259	15.5526	NA	NA	NA	NA	NA	NA	NA	NA	NA
P15090	P15090	FABP4_HUMAN	FABP4	Fatty acid-binding protein, adipocyte	NA	NA	NA	NA	NA	NA	NA	NA	NA	NA	NA	NA	NA	NA	NA	NA	11.7423	11.785	11.759	11.9065	11.6326	11.8644	11.7447	11.7551
P15104	P15104;A0A2R8YDT1	GLNA_HUMAN	GLUL	Glutamine synthetase	NA	NA	NA	NA	NA	NA	NA	NA	NA	NA	NA	NA	NA	NA	NA	NA	11.4891	11.7418	11.3673	12.3989	11.8102	11.7838	11.6438	11.6815
P15121	P15121	ALDR_HUMAN	AKR1B1	Aldo-keto reductase family 1 member B1	11.3409	12.3336	11.8565	12.347	11.8968	12.1614	13.3172	12.1105	11.2368	10.8133	NA	NA	NA	NA	NA	NA	13.0665	13.1161	13.1243	13.1978	13.0466	13.2931	13.0747	13.1101
P15144	P15144	AMPN_HUMAN	ANPEP	Aminopeptidase N	14.5305	14.9147	14.7962	14.7507	14.4376	14.7443	14.7143	15.0601	11.1636	11.133	10.7649	10.804	11.5434	11.3016	11.8055	11.69	11.8386	11.8831	11.854	11.8823	12.0149	11.9866	11.8123	11.9893
P15151;P15151-2;P15151-3;P15151-4	P15151;A0A0A0MSA9;P15151-4;P15151-2;P15151-3;A0A0C4DG49	PVR_HUMAN	PVR	Poliovirus receptor	12.97	13.2838	12.8993	13.3014	12.8009	13.296	13.2881	12.9949	NA	NA	NA	NA	NA	NA	NA	NA	10.4455	NA	NA	NA	11.8226	10.2024	10.1642	NA
P15153	P15153;B1AH80;B1AH77	RAC2_HUMAN	RAC2	Ras-related C3 botulinum toxin substrate 2	13.171	13.9435	14.0463	13.6837	13.1253	13.5493	14.1862	13.6119	13.764	13.8256	14.3558	14.1056	13.2378	14.0636	13.8608	14.5346	17.9372	17.8474	17.6073	17.8626	17.4379	17.8618	17.6258	17.4515
P63000;P63000-2	P15153;P60763;P63000;P63000-2;B1AH80;B1AH77	RAC1_HUMAN	RAC1	Ras-related C3 botulinum toxin substrate 1	15.5791	16.5797	16.1418	15.3048	15.3262	15.3411	15.2363	15.8534	16.7527	16.8497	16.5856	16.4147	16.4036	16.6388	16.7111	16.5027	19.83	19.7779	19.5292	19.7151	19.7823	19.7407	19.6058	19.7843
P15169	P15169	CBPN_HUMAN	CPN1	Carboxypeptidase N catalytic chain	17.7722	18.2781	18.0439	18.5006	18.0889	18.5192	18.5656	18.1446	16.6369	16.5389	16.5636	16.8895	16.5335	16.583	16.6651	17.0281	21.29	21.2743	21.175	21.1276	21.1706	21.1845	21.1459	21.4346
P15170-2;P15170-3	P15170;P15170-2;P15170-3	ERF3A_HUMAN	GSPT1	Isoform of P15170, Isoform 2 of Eukaryotic peptide chain release factor GTP-binding subunit ERF3A	NA	15.6134	NA	NA	14.2489	NA	12.9424	12.4626	14.5705	13.9502	13.6854	14.0344	14.1554	14.0008	14.0035	14.393	16.0138	16.0357	15.9915	15.9932	15.8745	15.9604	16.0637	15.9356
P15260	P15260;Q5TFC9;A0A2R8Y7R1;A0A2R8Y4U4;A0A2R8YFL3;A0A8Q3SJ27	INGR1_HUMAN	IFNGR1	Interferon gamma receptor 1	NA	NA	NA	NA	NA	NA	NA	NA	NA	NA	NA	NA	NA	NA	NA	NA	10.9701	11.2166	11.3904	11.0746	11.1072	10.6909	11.0719	11.5411
P15291;P15291-2	P15291;Q86XA6;P15291-2	B4GT1_HUMAN	B4GALT1	Beta-1,4-galactosyltransferase 1	13.9876	13.3835	14.3957	13.2481	15.6726	13.6388	13.0727	14.6309	13.8296	13.9374	13.9043	14.2174	14.07	14.0165	14.1272	14.4425	13.3045	13.3538	13.4916	13.3226	13.1815	13.5779	13.3317	13.1611
P15309;P15309-2	P15309;P15309-2;P15309-3	PPAP_HUMAN	ACP3	Prostatic acid phosphatase	NA	NA	NA	NA	15.462	NA	NA	NA	NA	NA	NA	NA	NA	NA	NA	NA	8.16102	NA	10.072	12.4791	10.6343	NA	9.73558	10.1499
P15311	P15311	EZRI_HUMAN	EZR	Ezrin	NA	NA	NA	NA	NA	NA	NA	NA	14.8038	15.1197	14.7963	15.1542	15.2726	14.9514	14.8298	15.515	15.8607	15.8865	15.9411	15.8574	15.9917	15.8227	15.8346	15.8584
P26038	P15311;P35241;P26038;A0A2R8Y7M3;A0A2R8Y5S7;E9PNP4;P35241-5;P35241-3	MOES_HUMAN	MSN	Moesin	15.6232	16.2288	16.0762	16.3128	15.8145	16.5803	16.503	16.0919	18.1506	18.2193	18.2147	18.2358	18.0187	18.2478	18.2606	18.4641	19.1481	19.0022	18.9916	19.0964	19.0223	19.0464	19.0814	19.0702
P15328	P15328	FOLR1_HUMAN	FOLR1	Folate receptor alpha	NA	NA	NA	NA	NA	NA	NA	NA	NA	NA	NA	NA	NA	NA	NA	NA	11.9207	12.1838	12.5706	12.0448	12.375	12.1869	12.0745	12.4596
P15374	P15374;A0A087WTB8	UCHL3_HUMAN	UCHL3	Ubiquitin carboxyl-terminal hydrolase isozyme L3	NA	NA	NA	NA	NA	NA	NA	NA	NA	NA	NA	NA	NA	NA	NA	NA	12.1982	11.9667	11.9616	11.8949	12.1951	11.8555	11.8374	11.7835
P15498	P15498;A0A0A0MR07;Q96D37;F5H5P4	VAV_HUMAN	VAV1	Proto-oncogene vav	NA	NA	NA	NA	NA	NA	NA	NA	11.5396	12.0478	12.2013	11.9731	11.6401	11.9774	12.4526	12.2779	14.8885	14.9187	14.9561	14.8642	14.9541	14.864	14.8312	14.9361
P15502-1;P15502-2;P15502-4;P15502-5	P15502-1;P15502-2;P15502-4;P15502-5;E7EN65;E7ENM0	ELN_HUMAN	ELN	Isoform of P15502, Isoform 1 of Elastin	NA	NA	NA	NA	NA	NA	NA	NA	NA	12.8049	NA	12.3795	NA	NA	NA	11.0066	12.2389	12.3674	12.5496	12.4529	12.5028	12.1965	12.2901	12.4859
P15529;P15529-10;P15529-11;P15529-12;P15529-13;P15529-14;P15529-15	P15529;P15529-10;P15529-11;P15529-12;P15529-13;P15529-14;P15529-15	MCP_HUMAN	CD46	Membrane cofactor protein	NA	NA	NA	NA	NA	NA	NA	NA	NA	NA	NA	NA	NA	NA	NA	NA	12.4679	12.5874	12.7848	12.53	12.7613	12.3834	12.7538	12.7583
P15529-2;P15529-3;P15529-4;P15529-5;P15529-6;P15529-7	P15529;P15529-10;P15529-11;P15529-12;P15529-13;P15529-14;P15529-15;P15529-16;P15529-2;P15529-3;P15529-4;P15529-7;P15529-8;P15529-5;P15529-6;P15529-9;A0A8Q3WLU6;A0A8Q3WLA6;A0A8Q3WKW1;A0A8Q3WKR0;A0A8Q3WKS6;A0A8Q3WKR4	MCP_HUMAN	CD46	Isoform of P15529, Isoform B of Membrane cofactor protein	NA	NA	NA	NA	12.5726	NA	NA	NA	NA	NA	NA	NA	NA	NA	NA	NA	14.8909	14.5462	15.0064	14.8338	14.6363	14.3578	14.6733	14.7791
P15531;P15531-2	P15531;J3KPD9;E7ERL0;P22392-2;Q32Q12;P15531-2	NDKA_HUMAN	NME1	Nucleoside diphosphate kinase A	14.7394	14.2429	14.5261	15.3114	14.9774	14.9282	14.806	14.3968	15.0694	15.2319	15.4586	15.6337	14.6317	15.06	15.0432	15.6508	14.6314	14.7693	14.8127	14.6602	14.7609	14.8368	14.7214	14.7969
P15586;P15586-2	P15586;F6S8M0;H7C3P4;P15586-2	GNS_HUMAN	GNS	N-acetylglucosamine-6-sulfatase	NA	NA	NA	NA	NA	NA	NA	NA	NA	NA	NA	NA	NA	NA	NA	10.2791	10.574	10.4672	10.0155	10.2111	10.7115	10.5093	10.4223	10.5041
P15692-13;P15692-2	P15692-13;P15692-2	VEGFA_HUMAN	VEGFA	Isoform of P15692, Isoform L-VEGF189 of Vascular endothelial growth factor A	NA	NA	NA	NA	NA	NA	NA	NA	NA	NA	NA	NA	NA	NA	NA	NA	11.9215	11.464	11.8087	11.63	11.8115	11.5394	11.7074	11.9915
P15735;P15735-2	P15735;J3KNN3;P15735-2	PHKG2_HUMAN	PHKG2	Phosphorylase b kinase gamma catalytic chain, liver/testis isoform	NA	NA	NA	NA	NA	NA	NA	NA	NA	NA	NA	NA	NA	NA	NA	NA	11.3548	11.4777	11.3324	11.3144	11.65	11.3072	11.0753	11.3826
P15814	P15814	IGLL1_HUMAN	IGLL1	Immunoglobulin lambda-like polypeptide 1	17.5241	18.1004	17.8745	17.9115	17.8345	18.2125	18.2249	18.0775	17.4789	17.5997	17.5593	16.8421	17.3056	17.0945	17.7598	17.997	12.5363	12.7333	12.8458	12.789	12.6548	13.094	13.11	13.1451
P15848;P15848-2	P15848;A0A2U3U034;P15848-2	ARSB_HUMAN	ARSB	Arylsulfatase B	20.654	19.6636	20.6364	19.9601	20.5165	19.9601	19.9601	20.9388	21.4324	21.8269	21.7836	21.4923	22.1642	21.7675	21.7553	21.4923	19.3301	19.2649	19.0442	19.4118	19.3857	19.6866	19.488	19.1787
P15880	P15880;E9PQD7	RS2_HUMAN	RPS2	40S ribosomal protein S2	NA	NA	NA	NA	NA	NA	NA	NA	10.7359	10.8448	10.2467	10.4157	10.6986	11.6463	12.4106	11.4231	12.9413	13.0591	13.0794	12.981	13.0432	12.7382	12.8659	12.8204
P15907	P15907;P15907-2	SIAT1_HUMAN	ST6GAL1	Beta-galactoside alpha-2,6-sialyltransferase 1	NA	14.9836	NA	NA	NA	13.4474	NA	12.582	14.2172	14.1894	14.2878	14.1908	13.9322	14.1617	14.0876	14.4107	14.896	14.9647	15.0537	14.8481	14.7777	14.7808	14.6916	14.821
P15924	P15924;P15924-2;P15924-3	DESP_HUMAN	DSP	Desmoplakin	14.2678	NA	13.7655	14.0171	16.8552	12.957	NA	14.8537	13.4373	12.935	13.6094	NA	12.5263	13.6758	13.3136	12.3832	12.1716	12.5496	12.0363	13.6002	12.2965	13.3085	12.0245	12.6459
P15927;P15927-2;P15927-3	P15927;P15927-2;P15927-3	RFA2_HUMAN	RPA2	Replication protein A 32 kDa subunit	NA	NA	NA	NA	NA	NA	NA	NA	NA	NA	NA	NA	NA	NA	NA	NA	11.5454	11.4951	11.435	11.0811	11.6073	11.2194	11.5066	11.3963
P15954	P15954;D6R9Z7	COX7C_HUMAN	COX7C	Cytochrome c oxidase subunit 7C, mitochondrial	NA	NA	NA	NA	NA	NA	NA	NA	NA	NA	NA	NA	NA	NA	NA	NA	11.6276	12.164	11.6324	11.8174	12.3832	11.6614	11.4886	12.0705
P16035	P16035;K7EIX4;B4DFW2	TIMP2_HUMAN	TIMP2	Metalloproteinase inhibitor 2	13.8022	14.3702	14.5157	14.2943	14.4638	14.862	14.8492	14.6155	15.8273	15.3052	16.0377	15.7844	14.9321	14.5895	15.0817	15.1156	14.7743	14.3524	14.5592	14.261	14.766	14.2527	14.3498	14.4989
P16070;P16070-10;P16070-11;P16070-12;P16070-13;P16070-14;P16070-16;P16070-17;P16070-18;P16070-3;P16070-4;P16070-5;P16070-6;P16070-7;P16070-8	P16070;P16070-10;P16070-11;P16070-12;P16070-13;P16070-14;P16070-15;P16070-16;P16070-17;P16070-18;H0YD13;P16070-3;P16070-4;P16070-5;P16070-6;P16070-7;P16070-8;P16070-9	CD44_HUMAN	CD44	CD44 antigen	15.9476	15.606	15.6592	15.2814	16.1106	16.7853	15.5908	15.2382	13.002	12.6426	11.8912	13.1529	12.4447	13.0457	12.8512	13.2186	14.6438	15.0914	15.1267	14.7467	14.4909	15.063	15.1549	15.2428
P16083	P16083;Q5TD07	NQO2_HUMAN	NQO2	Ribosyldihydronicotinamide dehydrogenase [quinone]	NA	NA	NA	NA	NA	NA	NA	NA	NA	NA	NA	NA	NA	NA	NA	NA	12.0809	12.3309	11.6854	12.1311	12.232	12.1204	12.05	12.1683
P16109	P16109;Q5R341;Q5R342;Q5R345	LYAM3_HUMAN	SELP	P-selectin	11.7946	13.2058	13.5925	11.9847	12.7788	12.095	12.0117	NA	14.7581	13.1903	14.145	13.4797	14.8264	13.3204	14.4775	12.9832	14.8939	14.9242	14.8386	14.9483	14.988	15.0088	14.9855	15.0218
P16112-2	P16112;P16112-2;P16112-3;Q6PID9;H0YMF1;A0A5K1VW97	PGCA_HUMAN	ACAN	Isoform of P16112, Isoform 2 of Aggrecan core protein	15.8044	14.0739	16.7308	17.2202	16.0028	14.1214	14.2803	16.6229	NA	NA	NA	NA	NA	13.7413	NA	NA	14.1788	14.8751	14.3432	14.3672	14.7671	14.9182	14.6972	14.4594
P16150	P16150	LEUK_HUMAN	SPN	Leukosialin	NA	NA	NA	NA	NA	NA	NA	NA	NA	NA	NA	NA	NA	NA	NA	NA	13.3972	13.2037	13.2086	13.3328	13.1028	13.376	13.4913	13.5106
P16152	P16152;A8MTM1;P16152-2;E9PQ63	CBR1_HUMAN	CBR1	Carbonyl reductase [NADPH] 1	12.1192	14.5804	14.5023	15.0417	12.6938	14.17	14.6407	12.7065	13.242	13.194	12.8748	13.4107	13.2904	13.2325	13.2773	13.0193	13.3334	13.4321	13.4117	13.3657	13.2667	13.3516	13.3505	13.3207
P16157;P16157-10;P16157-12;P16157-14;P16157-16;P16157-3;P16157-5;P16157-8	P16157;P16157-21;P16157-10;P16157-11;P16157-12;P16157-13;P16157-14;P16157-15;P16157-16;P16157-2;P16157-3;P16157-4;P16157-5;P16157-6;P16157-7;P16157-8;P16157-9	ANK1_HUMAN	ANK1	Ankyrin-1	12.0104	12.596	13.0935	13.6668	11.3919	14.5645	14.0465	12.3286	12.9912	12.8115	11.7235	12.0684	13.1922	12.6379	12.7852	11.8188	14.2891	14.3656	14.3488	14.5529	14.538	14.5933	14.5013	14.6079
P16219	P16219;E9PE82	ACADS_HUMAN	ACADS	Short-chain specific acyl-CoA dehydrogenase, mitochondrial	NA	NA	NA	NA	NA	NA	NA	NA	NA	NA	NA	NA	NA	NA	NA	NA	11.5352	12.0033	12.0666	11.6973	12.0275	11.7147	11.8778	12.2025
P16233	P16233	LIPP_HUMAN	PNLIP	Pancreatic triacylglycerol lipase	NA	NA	NA	NA	NA	NA	NA	NA	NA	NA	NA	NA	NA	NA	NA	NA	11.0064	11.2711	10.8899	10.7719	10.9541	10.6975	10.3491	11.054
P16278;P16278-3	P16278;E7EQ29;F8WF40;P16278-2;P16278-3	BGAL_HUMAN	GLB1	Beta-galactosidase	NA	NA	NA	NA	12.2225	NA	NA	NA	NA	NA	NA	NA	NA	NA	NA	NA	12.6038	12.8555	12.8145	12.723	13.1043	12.7032	12.7822	12.7863
P16284	P16284;P16284-2;P16284-3;P16284-4;P16284-5;P16284-6	PECA1_HUMAN	PECAM1	Platelet endothelial cell adhesion molecule	13.7883	13.8825	14.2616	13.3486	13.7674	13.932	13.4632	13.6178	14.903	14.9545	14.8063	14.6523	15.0583	15.1705	14.9986	14.9153	16.7482	16.7513	16.704	16.7079	16.6992	16.7219	16.7003	16.7433
P16298;P16298-4	P16298;P16298-4	PP2BB_HUMAN	PPP3CB	Serine/threonine-protein phosphatase 2B catalytic subunit beta isoform	NA	NA	NA	NA	NA	NA	NA	NA	NA	NA	NA	NA	NA	NA	NA	NA	12.6239	12.664	12.7886	12.7619	13.0547	12.6711	12.8866	12.7909
Q08209-2	P16298;P48454;Q08209;E7ETC2;P16298-2;P16298-3;P16298-4;Q08209-2;Q08209-3;Q08209-5;G3V111;Q5F2F8;P48454-2;P48454-3	PP2BA_HUMAN	PPP3CA	Isoform of Q08209, Isoform 2 of Protein phosphatase 3 catalytic subunit alpha	14.5566	NA	NA	NA	NA	NA	NA	NA	13.4489	13.1068	13.2339	13.1712	13.1382	13.4187	13.2759	13.345	14.7837	14.8	14.7582	14.7152	14.8216	14.6829	14.6928	14.7547
P16333	P16333	NCK1_HUMAN	NCK1	Cytoplasmic protein NCK1	NA	NA	NA	NA	NA	NA	NA	NA	12.0669	NA	12.0739	12.5239	NA	NA	12.1456	NA	13.2995	13.3769	13.4417	13.3631	13.4627	13.21	13.2368	13.5764
P22001	P16389;Q09470;P22001;P16389-2	KCNA3_HUMAN	KCNA3	Potassium voltage-gated channel subfamily A member 3	NA	NA	NA	NA	NA	NA	NA	NA	NA	NA	NA	NA	NA	NA	NA	NA	12.8174	12.8175	12.6276	12.5728	12.7736	12.6533	12.5694	12.9616
P16401	P16401	H15_HUMAN	H1-5	Histone H1.5	NA	NA	NA	NA	NA	NA	NA	NA	12.3791	12.7426	13.4447	12.8418	13.1265	12.6713	12.483	12.5234	14.1102	13.9314	13.8346	13.8815	13.8454	13.4204	13.9527	13.9369
P16403	P16402;P10412;P16403	H12_HUMAN	H1-2	Histone H1.2	11.2153	NA	NA	NA	NA	NA	NA	NA	12.7503	12.3971	12.3497	13.3248	13.1631	12.6983	13.1505	12.1512	12.4172	12.5785	13.1294	12.232	12.493	12.5428	12.7154	12.9933
P16452;P16452-2	P16452;P16452-2;P16452-3;F5H563	EPB42_HUMAN	EPB42	Protein 4.2	14.2819	NA	13.5956	NA	NA	12.3729	13.5482	NA	NA	NA	NA	NA	NA	NA	NA	NA	13.2602	13.3797	13.309	13.5941	13.4221	13.5531	13.4781	13.7351
P16455	P16455;B4DEE8	MGMT_HUMAN	MGMT	Methylated-DNA--protein-cysteine methyltransferase	NA	NA	NA	NA	NA	NA	NA	NA	NA	NA	NA	NA	NA	NA	NA	NA	10.4505	11.1853	10.6559	10.4544	10.5239	11.088	10.41	10.166
P16519;P16519-2;P16519-3	P16519;P16519-2;P16519-3	NEC2_HUMAN	PCSK2	Neuroendocrine convertase 2	NA	NA	NA	NA	NA	NA	NA	NA	NA	NA	NA	NA	NA	NA	NA	NA	13.2344	13.2228	13.1541	13.249	13.0694	13.2004	13.0788	13.1624
P16591	P16591;W0S4B9;P16591-2;P16591-3	FER_HUMAN	FER	Tyrosine-protein kinase Fer	NA	NA	NA	NA	NA	NA	NA	NA	13.6413	NA	NA	NA	13.705	NA	11.6497	NA	13.8479	13.7957	13.6888	13.9324	13.8996	13.71	13.9155	13.8524
P16615	P16615;P16615-4;P16615-5;P16615-2;P16615-3	AT2A2_HUMAN	ATP2A2	Sarcoplasmic/endoplasmic reticulum calcium ATPase 2	NA	NA	NA	NA	13.3784	NA	NA	NA	NA	NA	NA	11.4389	NA	NA	NA	NA	12.9562	13.2007	12.8369	13.1721	13.298	13.2434	13.1642	13.122
P16671	P16671;P16671-2;P16671-3;P16671-4;E9PLT1	CD36_HUMAN	CD36	Platelet glycoprotein 4	12.7128	14.3794	14.1047	13.7506	12.8145	13.8779	14.4406	13.0358	15.1803	15.2577	15.1979	15.1054	16.0366	15.2849	15.2138	15.4845	18.4466	18.3322	18.3339	18.4594	18.2247	18.4227	18.4326	18.3462
P16870;P16870-2	P16870;P16870-2	CBPE_HUMAN	CPE	Carboxypeptidase E	NA	NA	12.8281	NA	NA	NA	NA	NA	NA	NA	NA	NA	NA	NA	NA	NA	13.1399	13.7831	12.4875	13.0687	13.6642	13.0032	12.3146	12.8781
P16871;P16871-2;P16871-3;P16871-4	P16871;B8YG18;P16871-2;P16871-3;P16871-4	IL7RA_HUMAN	IL7R	Interleukin-7 receptor subunit alpha	NA	NA	NA	NA	NA	NA	NA	NA	NA	NA	NA	NA	NA	NA	NA	NA	14.1563	13.9641	13.507	13.8347	13.9954	14.0238	13.9929	13.4359
P16885	P16885	PLCG2_HUMAN	PLCG2	1-phosphatidylinositol 4,5-bisphosphate phosphodiesterase gamma-2	NA	11.2025	10.9894	NA	10.836	NA	NA	11.2304	13.3733	12.6841	12.2806	13.1099	13.5731	13.2913	13.2272	12.65	16.3462	16.3822	16.3446	16.4303	16.4087	16.4392	16.4601	16.4584
P16930	P16930;P16930-2	FAAA_HUMAN	FAH	Fumarylacetoacetase	13.1128	13.6035	13.5664	13.4997	13.263	13.6088	13.5415	13.2828	NA	11.6951	10.8674	11.5268	NA	12.3012	11.9317	11.2159	12.9668	12.9616	12.9382	12.9812	13.0344	12.9423	12.8015	12.8922
P16949;P16949-2	P16949;P16949-2	STMN1_HUMAN	STMN1	Stathmin	10.4536	NA	NA	NA	NA	NA	NA	NA	11.9466	12.1281	12.0331	10.5723	13.0592	11.7997	11.7373	12.5115	12.012	11.9786	12.2052	11.8733	12.3378	12.0758	12.0377	12.2132
P16989;P16989-3	P16989;P16989-2;P16989-3	YBOX3_HUMAN	YBX3	Y-box-binding protein 3	NA	NA	NA	NA	NA	NA	NA	NA	10.8114	NA	NA	NA	NA	NA	NA	NA	12.8344	13.0241	12.7782	12.9642	12.9195	12.8749	12.8797	13.065
P67809	P16989;P67809;Q9Y2T7;P16989-2;P16989-3	YBOX1_HUMAN	YBX1	Y-box-binding protein 1	NA	NA	NA	NA	NA	NA	NA	NA	11.8997	11.486	11.9903	11.5955	NA	10.8541	11.4766	11.4966	12.4054	12.3881	12.4214	12.3222	12.5162	12.2387	12.3294	12.299
P17081	P17081	RHOQ_HUMAN	RHOQ	Rho-related GTP-binding protein RhoQ	NA	NA	NA	NA	NA	NA	NA	NA	NA	NA	NA	NA	NA	NA	NA	NA	9.09634	NA	8.06912	9.06527	8.40127	9.09021	9.09173	NA
P17174	P17174;P17174-2	AATC_HUMAN	GOT1	Aspartate aminotransferase, cytoplasmic	NA	NA	12.6085	13.3288	12.3857	13.3734	NA	13.0086	NA	NA	NA	NA	NA	NA	NA	NA	11.4823	11.5418	11.5774	11.4025	11.4759	11.0098	11.2673	11.3931
P17213	P17213;A0A2R8YDF1;H0Y738	BPI_HUMAN	BPI	Bactericidal permeability-increasing protein	NA	NA	NA	NA	NA	NA	NA	NA	NA	10.4489	NA	NA	NA	NA	NA	NA	12.6551	12.6455	13.7628	12.379	12.6585	12.7173	12.5437	12.839
P17252	P17252	KPCA_HUMAN	PRKCA	Protein kinase C alpha type	10.8316	NA	NA	NA	NA	NA	NA	NA	13.4612	13.4218	12.979	13.2727	13.4761	13.4955	13.6306	13.7057	15.3989	15.5109	15.5588	15.4823	15.531	15.3084	15.4512	15.5363
P17301	P17301;E7ESP4;E9PB77;E7EMF1	ITA2_HUMAN	ITGA2	Integrin alpha-2	13.0287	13.7994	14.1891	14.5745	14.0288	14.186	14.154	14.1511	13.8866	13.8562	13.6405	13.6374	14.4861	13.9523	13.8338	13.9386	16.3983	16.3374	16.2949	16.2755	16.3259	16.4015	16.4076	16.3669
Q6GPI1	P17538;Q6GPI1;A0A2R8YCR2;A0A2R8YG87	CTRB2_HUMAN	CTRB2	Chymotrypsinogen B2	13.5589	14.1586	14.4849	14.0058	14.1953	13.5742	14.7146	13.712	11.9623	11.7115	11.3558	11.8996	12.678	12.4299	10.7852	11.8651	11.5352	11.9721	11.6913	11.4645	11.6649	11.6139	11.3307	11.8226
P17568	P17568	NDUB7_HUMAN	NDUFB7	NADH dehydrogenase [ubiquinone] 1 beta subcomplex subunit 7	NA	NA	NA	NA	NA	NA	NA	NA	NA	NA	NA	NA	NA	NA	NA	NA	9.1781	9.79941	10.2143	10.2986	10.7102	9.98382	10.1436	10.3995
P17612;P17612-2	P17612;P17612-2	KAPCA_HUMAN	PRKACA	cAMP-dependent protein kinase catalytic subunit alpha	11.2373	11.3636	11.2632	12.1934	11.361	12.0765	11.9176	11.3617	12.2867	12.1276	11.4602	11.8161	11.9822	12.1372	11.8934	12.5791	14.006	13.9565	13.7682	13.8981	13.6626	13.8469	13.7408	13.8286
P17655	P17655	CAN2_HUMAN	CAPN2	Calpain-2 catalytic subunit	NA	NA	NA	NA	NA	NA	NA	NA	NA	13.7802	NA	11.2741	13.6821	13.3219	13.9499	12.3535	15.139	15.0795	15.1849	15.1175	15.0474	15.1177	15.0068	15.0726
P17813;P17813-2	P17813;P17813-2;F5GX88	EGLN_HUMAN	ENG	Endoglin	12.7414	13.1268	12.8704	13.4594	12.3872	13.3677	13.5966	13.2505	NA	NA	NA	NA	NA	NA	NA	NA	10.8707	11.3553	11.0384	11.0357	11.2273	11.2594	10.8775	11.1484
P17844;P17844-2	P17844;J3KTA4;P17844-2;J3QR02;A0A7I2V2S0;A0A7I2V507	DDX5_HUMAN	DDX5	Probable ATP-dependent RNA helicase DDX5	NA	NA	NA	NA	NA	NA	NA	NA	NA	NA	NA	NA	NA	NA	NA	NA	11.8723	11.8627	11.7467	11.7819	11.9901	12.0264	11.4438	11.6638
P17900	P17900	SAP3_HUMAN	GM2A	Ganglioside GM2 activator	NA	NA	NA	NA	NA	NA	NA	NA	NA	NA	NA	NA	NA	NA	NA	NA	12.3763	11.2407	11.6426	11.452	11.4513	11.7184	11.8312	11.9051
P17927	P17927;Q5SR44;E9PDY4	CR1_HUMAN	CR1	Complement receptor type 1	11.6222	12.6208	12.2325	NA	NA	12.601	12.7661	11.6452	11.0878	NA	NA	12.0457	9.73886	10.987	NA	12.1571	11.5598	11.3252	11.3947	11.3368	11.4967	11.55	11.4899	11.2473
P17931	P17931;G3V3R6	LEG3_HUMAN	LGALS3	Galectin-3	14.5621	14.5682	13.9738	15.1329	14.3519	15.105	15.0116	14.2264	14.5323	14.6429	14.535	14.429	14.2331	14.5752	14.4791	14.5935	11.3204	12.1657	11.1955	11.5633	11.8372	11.265	10.8892	11.3186
P17936;P17936-2	P17936;A6XND0;B3KWK7;P17936-2	IBP3_HUMAN	IGFBP3	Insulin-like growth factor-binding protein 3	18.164	18.4729	18.1827	18.4436	18.3637	18.6687	18.5007	18.7005	19.6758	19.9459	19.8903	20.0559	19.3559	19.811	19.3921	20.1332	19.6408	19.5291	19.4596	19.4191	19.36	19.5129	19.3928	19.5482
P17980	P17980;R4GNH3	PRS6A_HUMAN	PSMC3	26S proteasome regulatory subunit 6A	NA	NA	NA	NA	NA	NA	NA	11.0841	11.7267	10.8814	11.8252	11.4282	11.5375	11.8768	11.8923	12.3084	13.218	13.2673	13.2563	13.311	13.3958	13.2307	13.2043	13.1941
P17987	P17987;E7ERF2;E7EQR6	TCPA_HUMAN	TCP1	T-complex protein 1 subunit alpha	12.9188	12.5155	12.6623	12.525	12.3631	12.8569	12.9421	12.4876	13.2416	13.21	12.8359	13.0899	13.0762	13.4892	13.4172	13.4378	15.7813	15.8169	15.7648	15.7446	15.772	15.7097	15.7918	15.7739
P18031	P18031	PTN1_HUMAN	PTPN1	Tyrosine-protein phosphatase non-receptor type 1	NA	NA	NA	NA	15.7868	NA	NA	NA	11.8679	12.3698	12.0855	11.9706	12.8108	12.6941	11.9497	12.238	13.8851	14.0168	13.8953	13.9482	14.0621	14.0092	13.9593	13.9991
P18054	P18054	LOX12_HUMAN	ALOX12	Polyunsaturated fatty acid lipoxygenase ALOX12	13.9994	13.7291	13.8847	14.0567	14.9339	13.7286	15.3245	14.0429	13.652	13.5113	13.244	13.2377	13.4933	13.9641	13.4817	13.4292	15.7017	15.731	15.5973	15.7132	15.7281	15.7089	15.7513	15.7484
P18065	P18065;C9JMY1	IBP2_HUMAN	IGFBP2	Insulin-like growth factor-binding protein 2	14.7069	15.5446	15.6838	15.7195	15.0973	15.4746	15.6248	15.6908	17.2363	17.0207	16.7963	16.6894	16.8482	16.7164	16.9551	17.1527	17.5647	17.6404	17.7279	17.6085	17.8123	17.6545	17.6112	17.6614
P18077	P18077	RL35A_HUMAN	RPL35A	60S ribosomal protein L35a	NA	NA	NA	NA	NA	NA	NA	NA	NA	NA	NA	NA	NA	NA	NA	10.4334	11.7406	11.7715	11.4186	11.8656	11.6791	11.6995	11.8089	11.7908
P18084	P18084	ITB5_HUMAN	ITGB5	Integrin beta-5	NA	NA	NA	NA	NA	NA	NA	NA	NA	NA	NA	NA	NA	NA	NA	NA	10.4214	10.8051	10.5362	10.661	10.9682	10.2216	10.8566	10.6089
P18085	P18085;C9JAK5;U3KQF2	ARF4_HUMAN	ARF4	ADP-ribosylation factor 4	NA	NA	14.2765	NA	NA	NA	NA	NA	14.5645	14.4895	14.9359	14.8386	15.0413	14.5991	14.7157	14.9071	15.8832	16.0505	15.9295	15.6954	15.7572	15.4192	15.9691	15.954
P18124	P18124;A8MUD9	RL7_HUMAN	RPL7	60S ribosomal protein L7	NA	NA	12.5829	NA	10.247	NA	NA	NA	12.2665	12.6879	11.0098	NA	NA	12.0162	11.2729	NA	12.4061	12.244	12.5335	12.3157	12.5995	12.5136	12.4605	12.4165
P18206;P18206-2	P18206;P18206-2	VINC_HUMAN	VCL	Vinculin	16.3901	16.7311	16.6326	16.8404	16.3111	16.7886	16.9257	16.7348	17.8354	17.8046	17.8128	17.8818	17.6749	17.834	17.8598	18.1229	18.1258	18.0396	18.0811	17.993	18.0379	18.0827	18.0219	18.0656
P18428	P18428	LBP_HUMAN	LBP	Lipopolysaccharide-binding protein	18.2188	18.8414	18.8596	18.8456	18.4758	18.8653	18.9099	18.7337	19.2459	19.4809	19.3636	20.0156	19.4289	19.6515	19.3083	20.0691	19.6116	19.7022	19.5841	19.6442	19.7508	19.5508	19.7678	19.5674
P18433;P18433-6	P18433;P18433-6	PTPRA_HUMAN	PTPRA	Receptor-type tyrosine-protein phosphatase alpha	NA	NA	NA	NA	NA	NA	NA	NA	11.9214	12.0364	12.0987	NA	12.0587	11.6252	11.8876	11.9978	14.05	14.1401	14.084	14.0392	14.0139	14.0925	14.1654	14.1066
P18440	P18440;F5H5R8	ARY1_HUMAN	NAT1	Arylamine N-acetyltransferase 1	NA	NA	NA	NA	NA	NA	NA	NA	NA	NA	NA	9.83714	NA	NA	NA	NA	12.3429	12.4027	12.4847	12.1366	12.3709	12.2624	12.1161	12.4934
P18564;P18564-2	P18564;P18564-2;E9PEE8;A0A087WXP3	ITB6_HUMAN	ITGB6	Integrin beta-6	NA	NA	NA	NA	NA	NA	NA	NA	NA	NA	NA	NA	NA	NA	NA	NA	15.5455	NA	15.7365	NA	15.0302	NA	15.3104	15.3565
P18621;P18621-2;P18621-3	P18621;J3QLC8;P18621-2;P18621-3;A0A0A0MRF8	RL17_HUMAN	RPL17	60S ribosomal protein L17	NA	NA	NA	NA	NA	NA	NA	NA	9.87302	8.81425	10.3308	NA	10.3775	NA	NA	NA	12.8888	12.7607	12.8833	12.8351	13.1459	12.9243	12.623	13.0568
P18627	P18627	LAG3_HUMAN	LAG3	Lymphocyte activation gene 3 protein	NA	NA	NA	NA	NA	NA	NA	NA	NA	NA	12.3557	13.2964	NA	12.1331	12.4674	12.8739	13.0933	12.7982	12.8137	12.9484	12.8197	12.6829	12.6116	12.6078
P18669	P18669	PGAM1_HUMAN	PGAM1	Phosphoglycerate mutase 1	14.6804	15.5414	15.0477	15.146	14.7128	15.5614	15.5477	15.1004	12.9139	13.1242	15.1972	13.5043	13.7087	12.2665	12.7559	13.9315	14.9865	15.0787	15.1451	15.0932	14.6302	15.0379	14.8622	15.0243
P18827	P18827;E9PHH3	SDC1_HUMAN	SDC1	Syndecan-1	NA	NA	NA	NA	NA	NA	NA	NA	NA	NA	NA	NA	NA	NA	NA	NA	16.5706	16.4221	16.2178	16.6077	16.3306	16.3417	16.4039	16.3765
P18859;P18859-2	P18859;A8MUH2;P18859-2	ATP5J_HUMAN	ATP5PF	ATP synthase-coupling factor 6, mitochondrial	NA	NA	NA	NA	NA	NA	NA	NA	NA	NA	NA	NA	NA	NA	NA	NA	10.9206	11.7145	10.8564	11.2431	11.6246	11.4411	11.4745	11.3777
P18887	P18887;F5H8D7	XRCC1_HUMAN	XRCC1	DNA repair protein XRCC1	NA	NA	NA	14.2918	NA	14.2355	14.3359	NA	NA	NA	NA	NA	NA	NA	NA	NA	11.0762	10.6578	11.2692	11.0596	11.0079	11.1095	11.084	11.0297
CONP19012;P19012	P19012;P13646;A8MT21;P13646-3;K7ERE3;P19012-2;CONP13646-1;CONP08730-1;CONP19012	CONP19012_HUMAN;K1C15_HUMAN	CONKRT15;KRT15	CONP19012	NA	NA	15.3794	15.4399	16.4517	14.2474	14.7561	15.3706	17.3595	NA	16.6443	NA	NA	NA	NA	NA	17.0574	13.1912	17.4221	17.2445	NA	NA	15.33	NA
P19021;P19021-5;P19021-6	P19021;A0A8C8KD64;A0A804HI59;A0A804HIQ0;A0A804HKV8;A0A804HKM7;P19021-6;P19021-2;P19021-3;P19021-4;P19021-5	AMD_HUMAN	PAM	Peptidyl-glycine alpha-amidating monooxygenase	13.5485	14.0711	14.0942	14.0929	13.9788	14.1534	14.1598	13.8539	15.0205	15.1171	15.1007	15.2807	15.0856	15.1287	14.9144	15.2598	13.2427	13.3408	13.3776	13.0778	13.156	13.1871	13.0832	13.0113
P19022	P19022;P19022-2	CADH2_HUMAN	CDH2	Cadherin-2	13.7701	14.4399	14.4621	15.2651	13.3056	14.8938	15.3542	14.0355	NA	NA	11.3511	NA	NA	NA	NA	11.3411	11.9578	11.9099	12.017	12.0258	11.8943	11.9685	12.2	11.9405
P19086	P19086	GNAZ_HUMAN	GNAZ	Guanine nucleotide-binding protein G(z) subunit alpha	NA	13.0483	12.5658	13.0532	NA	13.3172	13.1919	12.294	14.1933	14.1346	13.9163	14.6474	13.7714	13.7446	13.9133	13.8458	16.3355	16.2811	16.1054	16.3683	16.3169	16.3507	16.3573	16.2639
O14950;P19105	P19105;O14950;J3QRS3	ML12A_HUMAN;ML12B_HUMAN	MYL12A;MYL12B	Myosin regulatory light chain 12B	NA	NA	NA	NA	NA	NA	17.0117	NA	14.2366	13.9238	14.0506	13.5939	13.8115	13.8118	13.9367	14.1255	17.3723	17.2354	17.0777	17.4552	17.138	17.1323	17.2258	17.0293
P19237	P19237;A0A087WT47	TNNI1_HUMAN	TNNI1	Troponin I, slow skeletal muscle	NA	NA	NA	NA	NA	NA	NA	NA	NA	NA	NA	NA	NA	NA	NA	NA	12.5128	12.6491	12.7164	12.5851	12.3726	12.382	12.5493	12.6561
P19256;P19256-2;P19256-3	P19256;B1AMW1;P19256-2;P19256-3	LFA3_HUMAN	CD58	Lymphocyte function-associated antigen 3	NA	11.9974	12.3351	NA	11.9096	NA	12.3624	NA	NA	NA	NA	NA	NA	NA	NA	14.5483	12.6584	12.974	12.6897	12.7193	13.0608	12.716	13.0239	12.8583
P19320	P19320;P19320-2;P19320-3	VCAM1_HUMAN	VCAM1	Vascular cell adhesion protein 1	14.7438	15.1701	15.0989	15.0568	14.6554	15.0827	15.0974	14.9677	12.4519	12.3521	12.612	12.8166	12.6981	12.3156	12.8124	12.6079	12.3161	12.5514	12.6021	12.5087	12.5959	12.6079	12.4299	12.4109
P19338	P19338;C9JLB1;H7BY16;A0A7I2V349;A0A7I2V2U7;A0A7I2V3F3;A0A7I2V428;A0A7I2V506;A0A7I2V5M5	NUCL_HUMAN	NCL	Nucleolin	NA	NA	NA	NA	NA	NA	NA	NA	NA	12.5458	11.2129	11.9502	12.1786	12.0571	12.4319	11.8086	13.6661	13.5929	13.6211	13.6045	13.6059	13.5327	13.5686	13.6307
P19367;P19367-2;P19367-3;P19367-4	P19367;P19367-2;P19367-3;P19367-4	HXK1_HUMAN	HK1	Hexokinase-1	NA	15.3	18.1063	NA	14.8949	NA	NA	NA	13.3868	14.3055	13.9537	14.1478	14.1874	14.0804	13.7736	14.3555	14.8159	14.8923	14.7065	14.8093	15.0362	14.879	14.9394	15.0307
P19397	P19397	CD53_HUMAN	CD53	Leukocyte surface antigen CD53	NA	NA	NA	NA	NA	NA	NA	NA	NA	NA	NA	NA	NA	NA	NA	NA	13.9648	14.0948	14.0569	14.0584	14.3359	14.1359	14.0211	14.1778
P19404	P19404;E7EPT4	NDUV2_HUMAN	NDUFV2	NADH dehydrogenase [ubiquinone] flavoprotein 2, mitochondrial	NA	NA	NA	NA	NA	NA	NA	NA	NA	NA	NA	NA	NA	NA	10.1304	10.5636	10.5449	10.7457	10.286	10.7355	11.548	10.7941	11.1636	10.2215
P19474	P19474;P19474-2	RO52_HUMAN	TRIM21	E3 ubiquitin-protein ligase TRIM21	NA	NA	NA	NA	NA	NA	NA	NA	NA	NA	NA	NA	NA	NA	NA	NA	12.4622	12.564	12.5024	12.2282	12.7307	12.5088	12.3893	12.6098
P19525	P19525;A0A7P0TBA9;A0A7P0TAL9;P19525-2;A0A7P0Z4M0	E2AK2_HUMAN	EIF2AK2	Interferon-induced, double-stranded RNA-activated protein kinase	NA	NA	NA	NA	NA	NA	NA	NA	11.3685	11.3058	11.694	11.5307	11.9149	11.4534	12.1507	11.5401	14.3766	14.2908	14.4089	14.3307	14.4004	14.2893	14.3096	14.2945
P19623	P19623	SPEE_HUMAN	SRM	Spermidine synthase	NA	NA	NA	NA	NA	NA	NA	NA	10.9275	10.4286	10.7635	10.5292	11.0018	11.2632	11.2836	11.5257	13.2115	13.1307	13.1979	13.1711	13.2169	13.1991	13.2397	13.3049
P19634	P19634	SL9A1_HUMAN	SLC9A1	Sodium/hydrogen exchanger 1	NA	NA	NA	NA	NA	NA	NA	NA	NA	NA	NA	NA	NA	NA	NA	NA	11.8257	11.5856	11.843	11.6369	11.853	11.7681	11.7172	11.6821
P19652	P19652	A1AG2_HUMAN	ORM2	Alpha-1-acid glycoprotein 2	21.0359	21.4324	21.0426	21.5915	21.3266	21.4825	21.3045	21.0691	18.4822	18.9924	19.2336	19.4576	19.1891	19.0015	19.1286	19.0173	18.3678	18.3111	18.4693	18.4731	18.4426	18.3235	18.3492	18.2847
P19784	P19784;H3BNI9	CSK22_HUMAN	CSNK2A2	Casein kinase II subunit alpha'	NA	NA	NA	NA	NA	NA	NA	NA	NA	NA	NA	NA	NA	NA	NA	NA	13.8729	13.8084	13.8333	13.7867	14.1008	13.7773	13.6819	13.7744
P19823	P19823;Q5T985	ITIH2_HUMAN	ITIH2	Inter-alpha-trypsin inhibitor heavy chain H2	21.3321	21.6671	21.5592	21.5961	21.5309	21.4476	21.4375	21.5261	19.6211	19.8858	20.0156	20.0691	19.7533	20.0559	19.8992	20.2184	19.6078	19.6107	19.5127	19.617	19.5347	19.4927	19.4689	19.5586
P19827	P19827;P19827-2	ITIH1_HUMAN	ITIH1	Inter-alpha-trypsin inhibitor heavy chain H1	20.8423	21.4576	21.3376	21.6628	21.1946	21.4221	21.4626	21.2593	19.4193	19.5463	19.4967	19.7603	19.2639	19.6307	19.6058	19.8824	17.5342	17.5519	17.5906	17.5276	17.4933	17.4582	17.51	17.6813
P19838;P19838-2	P19838;P19838-2;A0A494C1E9	NFKB1_HUMAN	NFKB1	Nuclear factor NF-kappa-B p105 subunit	NA	NA	NA	12.4598	NA	NA	NA	NA	NA	NA	NA	NA	NA	NA	NA	NA	13.8315	13.9133	13.9315	13.9539	14.0129	13.9406	13.8516	13.9746
P19875	P19875;P09341;P19876	CXCL2_HUMAN	CXCL2	C-X-C motif chemokine 2	NA	NA	NA	NA	NA	NA	NA	NA	NA	11.0514	NA	NA	9.93826	10.646	11.3379	11.1046	15.2099	15.3469	15.4367	15.3645	15.5678	15.5106	15.4655	15.4578
P19883;P19883-2	P19883;P19883-2	FST_HUMAN	FST	Follistatin	NA	NA	NA	NA	NA	NA	NA	NA	NA	NA	NA	NA	NA	NA	NA	NA	13.6915	13.6583	13.6653	13.5484	13.6614	13.5874	13.7007	13.5818
P19971	P19971;P19971-2	TYPH_HUMAN	TYMP	Thymidine phosphorylase	14.2598	13.8358	12.5434	13.2502	12.649	14.9034	12.7252	11.891	13.1909	13.2028	13.087	13.3537	13.4809	12.9199	13.0891	13.5002	14.4665	14.5051	14.478	14.4956	14.7095	14.4634	14.4881	14.5401
P20023;P20023-2;P20023-3;P20023-4	P20023;P20023-2;P20023-3;P20023-4;Q5SR47	CR2_HUMAN	CR2	Complement receptor type 2	11.8376	NA	NA	NA	11.8232	NA	NA	10.3788	NA	NA	NA	NA	NA	NA	NA	NA	NA	NA	NA	NA	NA	NA	NA	NA
P20036	P20036	DPA1_HUMAN	HLA-DPA1	HLA class II histocompatibility antigen, DP alpha 1 chain	NA	NA	NA	NA	NA	NA	NA	NA	NA	NA	NA	NA	NA	NA	NA	NA	13.1464	13.236	13.2792	13.1981	13.5206	13.078	13.1733	13.1122
P20042	P20042	IF2B_HUMAN	EIF2S2	Eukaryotic translation initiation factor 2 subunit 2	NA	NA	NA	NA	NA	NA	NA	NA	13.1189	13.2405	12.8284	13.1871	13.0698	12.9864	13.2697	13.0371	16.2968	16.2045	16.1498	16.2534	16.1707	16.2141	16.1777	16.0759
P20062	P20062;F8WE86;B5MBX2	TCO2_HUMAN	TCN2	Transcobalamin-2	13.0184	14.3488	13.9853	14.3965	12.5916	14.617	14.5717	14.5503	15.3042	15.0765	14.9453	15.0854	15.072	14.7635	15.0006	15.1518	12.6834	12.5765	12.5515	12.5844	13.0136	12.6518	12.7187	12.617
P20073;P20073-2	P20073;P20073-2	ANXA7_HUMAN	ANXA7	Annexin A7	13.6693	NA	13.1368	14.0347	12.9696	14.3529	14.4105	13.4974	14.2562	14.6499	14.3806	14.0308	14.6139	14.0843	14.0732	14.9736	14.8047	14.8142	14.8073	14.8954	14.9496	14.7961	14.7833	14.87
P20138;P20138-2	P20138;P20138-2	CD33_HUMAN	CD33	Myeloid cell surface antigen CD33	NA	NA	NA	NA	NA	NA	NA	NA	NA	NA	NA	NA	NA	NA	NA	NA	9.96375	9.90895	10.4617	9.74931	10.5455	9.48294	9.8206	10.0799
P20160	P20160	CAP7_HUMAN	AZU1	Azurocidin	NA	NA	NA	NA	NA	NA	NA	NA	NA	NA	NA	11.6878	NA	NA	NA	NA	14.8599	14.8275	14.8681	14.7383	14.4734	14.9181	14.9402	15.0085
P20265	P20265;P20265-2;P20265-3	PO3F2_HUMAN	POU3F2	POU domain, class 3, transcription factor 2	NA	NA	NA	NA	NA	NA	NA	NA	NA	NA	NA	NA	NA	NA	NA	NA	12.8839	12.5475	12.9348	12.842	12.6886	12.596	12.73	12.9056
P20290;P20290-2	P20290;P20290-2;A0A7I2YQL2;A0A7I2V3T6;A0A7I2V5Y3	BTF3_HUMAN	BTF3	Transcription factor BTF3	NA	NA	NA	NA	NA	NA	NA	NA	10.9079	NA	NA	11.0968	NA	NA	10.9372	12.1117	11.5174	11.5125	11.6213	11.4741	11.7355	11.6009	11.7513	12.0941
P20338	P20338	RAB4A_HUMAN	RAB4A	Ras-related protein Rab-4A	NA	NA	NA	NA	14.7379	NA	NA	NA	NA	NA	NA	NA	NA	NA	NA	NA	12.3211	12.144	12.3306	12.2771	11.8044	12.7428	12.2118	12.1492
P20339;P20339-2	P20339;P20339-2	RAB5A_HUMAN	RAB5A	Ras-related protein Rab-5A	NA	NA	NA	NA	NA	NA	NA	NA	NA	NA	NA	NA	NA	NA	NA	NA	12.5499	12.7493	12.9753	12.7298	13.1293	12.8538	12.6658	13.0657
P51148;P51148-2	P20339;P61020;P51148;P51148-2;P20339-2;P61020-2;K7ERI8	RAB5C_HUMAN	RAB5C	Ras-related protein Rab-5C	NA	NA	13.8257	13.9331	12.9133	14.0289	14.283	13.4002	12.0848	12.5511	12.0583	13.345	12.8474	12.6172	12.7903	13.4372	14.6595	14.5389	14.6103	14.7097	14.7576	14.7183	14.8469	14.7159
P20340;P20340-2	P20340;P20340-2;P20340-3;P20340-4	RAB6A_HUMAN	RAB6A	Ras-related protein Rab-6A	NA	NA	12.0183	13.209	NA	NA	NA	NA	NA	11.112	11.0657	11.3067	11.603	11.6037	12.08	11.4847	12.7355	12.8991	12.7083	12.7952	12.431	12.4484	12.6876	13.1324
Q9NRW1	P20340;Q9NRW1;Q9H0N0;Q9NRW1-2;P20340-2;P20340-4	RAB6B_HUMAN	RAB6B	Ras-related protein Rab-6B	13.3697	14.4456	14.2962	13.8058	14.2128	13.9886	14.6103	14.3509	13.3504	12.8653	12.5644	13.3043	13.0434	13.2708	13.2411	13.1289	15.1865	15.3406	15.1875	15.1344	15.0171	15.1959	15.3576	15.2971
P20618	P20618	PSB1_HUMAN	PSMB1	Proteasome subunit beta type-1	NA	11.377	11.6613	11.854	13.0328	11.3758	10.2899	NA	NA	13.5084	NA	NA	12.7241	13.4706	13.3757	NA	12.9226	12.8322	12.9656	13.072	12.974	12.7415	12.6704	13.0347
P20645	P20645;F5GX30;F5H883	MPRD_HUMAN	M6PR	Cation-dependent mannose-6-phosphate receptor	NA	NA	NA	NA	NA	NA	NA	NA	NA	NA	NA	11.2244	NA	NA	NA	NA	13.6433	13.6384	13.6163	13.4024	13.7434	13.9822	13.4757	13.7768
P20700	P20700	LMNB1_HUMAN	LMNB1	Lamin-B1	NA	11.767	11.1033	11.695	NA	12.1388	11.2896	NA	12.336	11.9535	12.6036	11.6553	11.0777	12.4017	12.1596	11.7635	11.9875	11.5813	11.6463	12.0924	12.146	12.1281	11.8187	11.7435
P20701;P20701-2;P20701-3	P20701;P20701-2;P20701-3	ITAL_HUMAN	ITGAL	Integrin alpha-L	NA	NA	NA	NA	NA	NA	NA	NA	11.9857	NA	NA	NA	NA	NA	NA	NA	12.3951	12.7621	12.3522	12.1441	12.4878	12.359	12.2462	12.5409
P20702	P20702;H3BN02	ITAX_HUMAN	ITGAX	Integrin alpha-X	NA	NA	NA	NA	NA	NA	NA	NA	NA	NA	NA	NA	NA	NA	NA	NA	9.76407	10.3662	10.9163	10.1225	10.0261	10.175	10.1693	10.3122
P20742	P20742;P20742-2	PZP_HUMAN	PZP	Pregnancy zone protein	17.9525	18.1186	18.0837	18.1678	18.2172	18.1805	18.1235	18.3074	13.9955	14.1517	13.8599	14.3275	14.1858	14.1781	14.0484	14.1278	15.0454	15.0864	15.0287	15.039	15.0276	15.0064	15.0036	15.0354
P20774	P20774	MIME_HUMAN	OGN	Mimecan	12.9686	12.4753	13.2932	13.1534	12.3557	13.0929	12.8821	13.0413	13.2385	13.7101	13.6148	13.7122	13.498	13.6915	13.8685	13.7764	13.3106	13.3198	13.1642	13.0615	13.4723	13.2693	13.0143	13.1907
P20810-10;P20810-6	P20810;P20810-10;A0A6Q8PFF6;A0A6Q8PFE5;E7EVY3;A0A6Q8PG72;A0A6Q8PGN6;A0A6Q8PGG5;A0A6Q8PH20;P20810-2;P20810-3;P20810-4;P20810-5;P20810-6;P20810-7;P20810-8;P20810-9;B7Z574;E9PCH5;E9PDE4;A0A0C4DGB5	ICAL_HUMAN	CAST	Isoform of P20810, Isoform 10 of Calpastatin	NA	NA	13.3046	NA	NA	NA	NA	NA	12.4006	14.4986	13.9057	11.1332	NA	14.2572	NA	12.4637	13.8905	13.7404	13.9282	13.7855	13.9885	13.9042	13.6547	13.9155
P20813;P20813-2	P20813;P20813-2;M0QZJ2	CP2B6_HUMAN	CYP2B6	Cytochrome P450 2B6	NA	NA	NA	NA	NA	NA	NA	NA	10.7558	10.5197	NA	11.2619	NA	NA	NA	10.3284	11.5626	11.6958	12.0795	11.5381	11.8131	11.7021	11.3168	12.2328
P20839;P20839-2;P20839-3;P20839-4;P20839-5;P20839-6;P20839-7	P20839;C9J381;P20839-2;P20839-3;P20839-4;P20839-5;P20839-6;P20839-7	IMDH1_HUMAN	IMPDH1	Inosine-5'-monophosphate dehydrogenase 1	NA	NA	NA	NA	NA	NA	NA	NA	NA	NA	NA	NA	NA	NA	NA	NA	9.15056	9.73036	9.52614	9.75577	NA	9.62216	9.85807	9.50555
P20851;P20851-2	P20851;P20851-2	C4BPB_HUMAN	C4BPB	C4b-binding protein beta chain	18.4101	18.8498	18.6329	18.2824	18.5085	18.4507	18.3868	18.6461	14.7016	14.9331	14.0885	14.8145	15.5881	14.6957	15.4615	14.6691	16.3206	16.4907	16.557	16.5924	16.728	16.7078	16.4526	16.6226
P20908	P20908;P20908-2	CO5A1_HUMAN	COL5A1	Collagen alpha-1(V) chain	NA	12.8881	NA	NA	NA	12.4432	NA	12.6995	13.1791	13.1039	12.8933	13.7282	13.1212	13.3642	13.1563	13.3423	11.8789	12.0939	11.9684	12.1435	12.1509	12.0426	12.2392	12.3038
P20930	P20930	FILA_HUMAN	FLG	Filaggrin	12.7016	NA	10.7013	12.2087	13.1638	NA	12.5522	11.7891	NA	NA	12.1919	NA	NA	NA	NA	NA	10.3893	NA	NA	11.0655	10.5647	10.5567	9.05913	11.0201
P20936;P20936-2;P20936-4	P20936;P20936-2;P20936-3;P20936-4;E9PGC0	RASA1_HUMAN	RASA1	Ras GTPase-activating protein 1	11.328	12.5029	12.2094	NA	12.0899	NA	12.1868	12.2024	12.4568	11.7378	12.0239	11.7884	12.5152	12.1141	12.4437	12.2423	14.2557	14.3128	14.3787	14.3138	14.3877	14.4712	14.4015	14.5508
P20962	P20962	PTMS_HUMAN	PTMS	Parathymosin	NA	NA	NA	NA	NA	NA	NA	NA	NA	NA	NA	NA	NA	NA	NA	NA	11.1992	11.2454	11.3613	11.1833	11.3302	10.9395	11.2167	11.4542
P20963;P20963-3	P20963;P20963-3	CD3Z_HUMAN	CD247	T-cell surface glycoprotein CD3 zeta chain	NA	NA	NA	NA	NA	NA	NA	NA	NA	NA	NA	NA	NA	NA	NA	NA	12.7404	13.2365	12.097	12.6582	12.2272	12.8463	13.1282	13.0957
P60891	P21108;P11908;P60891;P60891-2;A0A2R8Y7H4;P11908-2;B1ALA9	PRPS1_HUMAN	PRPS1	Ribose-phosphate pyrophosphokinase 1	12.3983	NA	14.7784	NA	NA	NA	NA	NA	14.7785	14.347	13.5386	14.6548	14.1364	14.6299	14.2309	13.6489	15.8924	15.7588	15.9499	15.8386	15.9236	15.8493	15.7418	15.8496
P21266	P21266	GSTM3_HUMAN	GSTM3	Glutathione S-transferase Mu 3	NA	NA	12.2213	NA	14.6636	NA	NA	NA	11.8577	12.1768	NA	NA	NA	13.0544	11.7403	NA	13.5639	13.6637	13.6056	13.4927	13.7378	13.5321	13.5054	13.6312
P21281	P21281	VATB2_HUMAN	ATP6V1B2	V-type proton ATPase subunit B, brain isoform	NA	NA	NA	NA	12.8248	NA	NA	NA	11.9786	12.0937	11.3162	11.5255	11.9862	11.834	12.3447	12.2739	13.4223	13.4044	13.2495	13.3838	13.402	13.4446	13.3984	13.3492
P21283	P21283;E7EV59	VATC1_HUMAN	ATP6V1C1	V-type proton ATPase subunit C 1	NA	NA	NA	NA	NA	NA	NA	NA	13.1754	13.0381	12.9173	13.1478	12.8776	13.1813	13.0667	13.3491	13.229	13.0052	13.1599	13.1268	13.2857	13.1195	13.0225	13.168
P21291	P21291;E9PS42	CSRP1_HUMAN	CSRP1	Cysteine and glycine-rich protein 1	15.2551	15.2252	14.954	15.2384	14.9354	14.743	15.0242	14.5508	16.8223	16.5137	15.9975	16.1317	16.0096	16.0846	15.8866	16.4135	19.9387	19.9116	20.069	20.014	19.8688	19.8566	19.9415	20.1126
P21333-2	P21333;A0A7P0NMY4;Q60FE5;P21333-2	FLNA_HUMAN	FLNA	Isoform of P21333, Isoform 2 of Filamin-A	15.9816	16.6521	16.7557	16.6796	16.0406	16.7727	17.1122	16.3212	17.3726	17.5044	17.4051	17.4743	17.2861	17.5014	17.4476	18.0273	19.6273	19.6326	19.6024	19.662	19.6408	19.6196	19.6628	19.6669
P21359;P21359-2;P21359-6	P21359;P21359-2;P21359-3;P21359-4;P21359-5;P21359-6;A0A8Q3WL04;A0A8I5KWR6	NF1_HUMAN	NF1	Neurofibromin	NA	NA	NA	NA	NA	NA	NA	NA	NA	NA	NA	NA	NA	NA	NA	NA	10.747	10.7458	10.6992	10.5857	10.8993	10.815	10.7245	10.7398
P21399	P21399	ACOHC_HUMAN	ACO1	Cytoplasmic aconitate hydratase	NA	12.5217	11.7632	NA	11.7838	12.1531	12.9243	11.5241	10.8504	11.0121	NA	12.8585	NA	10.2711	NA	10.7973	13.1961	13.3548	13.1779	13.3374	13.4748	13.4063	13.2693	13.4676
P21580	P21580	TNAP3_HUMAN	TNFAIP3	Tumor necrosis factor alpha-induced protein 3	NA	NA	NA	NA	NA	NA	NA	NA	NA	NA	NA	NA	NA	NA	NA	NA	9.73196	9.79804	9.54992	9.52455	10.1304	9.60994	9.19594	9.06868
P21589;P21589-2	P21589;P21589-2;Q96B60	5NTD_HUMAN	NT5E	5'-nucleotidase	NA	NA	NA	13.3687	NA	NA	NA	NA	9.16071	11.0568	NA	NA	NA	NA	NA	NA	11.9827	12.0031	11.8074	12.1386	12.2833	11.9196	12.0421	11.9645
P21709	P21709;P21709-2;P21709-3	EPHA1_HUMAN	EPHA1	Ephrin type-A receptor 1	12.0194	NA	NA	NA	11.802	NA	NA	NA	13.6421	13.672	13.5711	13.7585	13.7076	13.9326	13.878	13.9303	NA	NA	NA	10.8799	NA	NA	NA	NA
P21730	P21730	C5AR1_HUMAN	C5AR1	C5a anaphylatoxin chemotactic receptor 1	NA	NA	NA	NA	NA	NA	NA	NA	NA	NA	NA	NA	NA	NA	NA	NA	10.7157	10.513	10.8631	10.715	10.7861	10.3762	10.5549	10.7723
P21731	P21731;P21731-2	TA2R_HUMAN	TBXA2R	Thromboxane A2 receptor	NA	NA	NA	NA	NA	NA	NA	NA	NA	NA	NA	NA	NA	NA	NA	11.8356	13.6615	13.4137	13.0716	13.741	13.4491	13.6123	13.2074	13.5005
P21741	P21741;P21741-2;E9PLM6	MK_HUMAN	MDK	Midkine	NA	NA	NA	NA	NA	NA	NA	NA	NA	NA	NA	11.617	NA	NA	NA	NA	14.8656	14.6571	14.5252	14.3893	14.7034	14.8011	14.2628	14.7052
P21781	P21781	FGF7_HUMAN	FGF7	Fibroblast growth factor 7	NA	NA	NA	NA	NA	NA	NA	NA	NA	NA	NA	NA	NA	NA	NA	NA	11.4831	11.6567	11.6818	11.247	11.5939	11.1399	11.3306	11.8371
P21796	P21796	VDAC1_HUMAN	VDAC1	Voltage-dependent anion-selective channel protein 1	12.0711	12.69	12.8242	12.8815	12.7793	13.1699	13.3288	12.3742	12.3981	12.0651	12.3654	12.1479	12.7743	12.76	12.5854	13.6499	13.3877	13.7001	13.4039	13.6139	13.673	13.6142	13.6739	13.6941
P21802;P21802-15;P21802-16;P21802-17;P21802-18;P21802-2;P21802-23;P21802-3;P21802-5;P21802-6;P21802-8	P21802;P21802-23;P21802-2;P21802-3;P21802-5;P21802-6;P21802-8;A0A804HIH8;A0A0A0MR25;P21802-14;P21802-15;P21802-16;P21802-17;P21802-18;P21802-19	FGFR2_HUMAN	FGFR2	Fibroblast growth factor receptor 2	NA	NA	NA	NA	NA	NA	NA	NA	NA	NA	NA	NA	NA	NA	NA	NA	8.81577	NA	9.58219	10.5203	NA	NA	10.1163	10.4602
P21810	P21810	PGS1_HUMAN	BGN	Biglycan	NA	NA	NA	NA	NA	NA	NA	NA	NA	NA	NA	NA	NA	NA	NA	NA	14.5662	14.7796	14.6999	14.6865	14.7645	14.6951	14.7294	14.7812
P21815	P21815	SIAL_HUMAN	IBSP	Bone sialoprotein 2	NA	NA	NA	NA	NA	NA	NA	NA	NA	NA	NA	NA	NA	NA	NA	NA	11.753	12.2452	12.4897	12.4968	12.0408	12.3969	12.2157	12.193
P21912	P21912	SDHB_HUMAN	SDHB	Succinate dehydrogenase [ubiquinone] iron-sulfur subunit, mitochondrial	NA	NA	NA	NA	NA	NA	NA	NA	NA	NA	NA	NA	NA	NA	NA	NA	12.2809	12.6083	12.1656	12.245	12.659	12.4049	12.7061	12.6133
P21926	P21926;A0A2R8Y478;G8JLH6;A6NNI4;A0A087WU13;F5GXT1;A0A7I2V3T7	CD9_HUMAN	CD9	CD9 antigen	16.4392	17.6268	15.3564	17.9913	14.587	18.0491	16.3383	17.6214	16.3591	16.3759	15.9556	16.3045	16.8081	16.3205	16.2395	16.5483	18.1334	17.8647	17.9932	18.0782	17.7536	17.9346	18.0638	17.8103
P21964;P21964-2	P21964;E7EUU8;H7BZ45;P21964-2;A0A7I2V370;A0A7I2V3G7	COMT_HUMAN	COMT	Catechol O-methyltransferase	NA	NA	NA	NA	NA	NA	NA	NA	13.346	12.8405	12.9089	NA	12.8262	12.9247	12.1521	11.7083	12.8827	13.1053	12.7496	12.8816	13.1573	13.068	12.7585	12.8557
P21980	P21980	TGM2_HUMAN	TGM2	Protein-glutamine gamma-glutamyltransferase 2	NA	NA	NA	NA	NA	NA	NA	NA	NA	NA	NA	NA	NA	NA	NA	NA	10.8839	10.7125	11.0649	10.8476	11.0307	11.092	10.8513	10.9555
P22003;P22003-2	P22003;P22003-2	BMP5_HUMAN	BMP5	Bone morphogenetic protein 5	NA	NA	NA	NA	NA	NA	NA	NA	NA	NA	NA	NA	NA	NA	NA	NA	10.681	10.2466	10.445	10.8729	10.1922	10.0016	10.4638	10.6631
P22059	P22059	OSBP1_HUMAN	OSBP	Oxysterol-binding protein 1	NA	NA	NA	NA	NA	NA	NA	NA	11.7288	12.0458	12.4374	13.1068	11.5462	11.9335	12.1774	12.5375	12.7419	12.7623	12.8621	13.0411	13.1095	12.881	12.9632	12.8395
P22061;P22061-2	P22061;A0A3F2YNX8;F6S8N6;A0A0A0MRJ6;P22061-2	PIMT_HUMAN	PCMT1	Protein-L-isoaspartate(D-aspartate) O-methyltransferase	13.2657	14.2842	14.2201	NA	13.4144	NA	NA	NA	14.0117	14.4987	14.644	14.7969	14.3663	14.2703	14.0468	15.2818	14.6064	14.4457	14.4497	14.4872	14.4972	14.5523	14.4793	14.6423
P22102	P22102;F8WD69;P22102-2	PUR2_HUMAN	GART	Trifunctional purine biosynthetic protein adenosine-3	NA	NA	NA	NA	NA	NA	NA	NA	NA	NA	10.0603	NA	NA	11.6311	10.4856	11.4229	13.5418	13.6692	13.5937	13.5822	13.8013	13.6079	13.4864	13.5175
P22105;P22105-1;P22105-4	P22105;A0A140T9C0;A0A140T8Y3;A0A140T902;P22105-1;P22105-4;A0A140TA33;A0A140TA41;A0A140TA52;A0A3B3ISX9	TENX_HUMAN	TNXB	Tenascin-X	15.421	15.9625	15.4224	15.9875	15.4123	15.8802	16.0169	15.7267	14.7974	14.8254	14.9081	14.8082	14.6251	14.6966	14.8226	14.8712	14.2204	14.2593	14.3654	14.2461	14.4618	14.2592	14.3162	14.3266
P22223-2	P22223;P22223-2	CADH3_HUMAN	CDH3	Isoform of P22223, Isoform 2 of Cadherin-3	NA	NA	NA	NA	NA	NA	NA	NA	NA	NA	NA	NA	NA	NA	NA	NA	13.1039	13.4179	13.5648	13.3847	13.4361	13.7744	13.4702	13.7604
P22234	P22234;P22234-2;D6RF62	PUR6_HUMAN	PAICS	Bifunctional phosphoribosylaminoimidazole carboxylase/phosphoribosylaminoimidazole succinocarboxamide synthetase	NA	NA	15.2593	NA	14.9213	NA	NA	15.0425	12.0264	12.4183	12.3479	12.9577	12.7764	12.1699	12.3617	12.6155	14.3976	14.3175	14.0872	14.3866	14.1495	14.4597	14.4331	14.3427
P22303;P22303-2;P22303-4	P22303;P22303-2;P22303-4	ACES_HUMAN	ACHE	Acetylcholinesterase	NA	NA	NA	NA	NA	NA	NA	NA	NA	NA	NA	NA	NA	NA	NA	NA	11.9006	11.8106	11.7116	11.8314	11.9463	11.6266	11.8133	11.669
P22304	P22304;B3KWA1	IDS_HUMAN	IDS	Iduronate 2-sulfatase	NA	NA	NA	NA	NA	NA	NA	NA	NA	NA	NA	NA	NA	NA	NA	NA	10.4462	10.6666	10.7489	10.9486	11.2672	10.6994	10.4837	10.7696
P22307;P22307-2;P22307-4;P22307-6;P22307-7;P22307-8	P22307;P22307-2;P22307-4;P22307-6;P22307-7;P22307-8	SCP2_HUMAN	SCP2	Sterol carrier protein 2	NA	NA	NA	NA	NA	NA	NA	NA	12.8392	10.9895	11.6571	12.4223	12.489	NA	11.7961	12.2166	13.3157	13.3052	13.3356	13.3052	13.4954	13.3628	13.3565	13.5774
P22314;P22314-2	P22314;P22314-2	UBA1_HUMAN	UBA1	Ubiquitin-like modifier-activating enzyme 1	13.2778	13.3334	13.1564	13.0983	12.9254	13.327	13.8168	12.9645	12.4559	12.5701	12.6146	12.6319	11.9406	12.4069	12.3528	12.866	14.0236	14.0706	14.032	14.0662	14.0262	13.8874	13.9682	14.0532
P22352	P22352	GPX3_HUMAN	GPX3	Glutathione peroxidase 3	17.8078	18.3249	18.1172	18.2839	18.1011	18.1455	18.2899	18.0744	15.8541	15.8491	15.6045	15.681	16.0895	15.7441	16.1244	15.8514	17.6714	17.758	17.6985	17.6189	17.7012	17.6388	17.5159	17.5406
P22455;P22455-2	P22455;J3KPQ0;P22455-2	FGFR4_HUMAN	FGFR4	Fibroblast growth factor receptor 4	NA	11.9511	NA	NA	NA	11.6133	11.852	NA	12.0259	11.9818	11.8821	12.2568	11.1506	11.8742	11.0636	12.0734	NA	9.49785	9.35311	8.52748	8.62529	8.24561	9.66756	9.48537
P22466	P22466	GALA_HUMAN	GAL	Galanin peptides	NA	NA	NA	NA	NA	NA	NA	NA	NA	NA	NA	NA	NA	NA	NA	NA	12.1734	12.1337	11.9474	11.7831	12.1192	12.505	12.2028	12.2152
P35321	P22528;P35321	SPR1A_HUMAN	SPRR1A	Cornifin-A	14.0588	NA	13.5147	14.0522	16.5112	13.4908	13.805	14.5172	NA	NA	NA	NA	NA	11.6101	NA	NA	NA	12.5414	11.4349	19.108	12.1735	11.2717	11.3332	12.64
P22532	P22531;Q9BYE4;P22532;P35325;P35326	SPR2D_HUMAN	SPRR2D	Small proline-rich protein 2D	NA	NA	NA	NA	14.422	NA	NA	NA	NA	NA	NA	NA	NA	NA	NA	NA	NA	NA	NA	15.4111	NA	NA	NA	NA
P22570;P22570-3;P22570-4;P22570-7	P22570;P22570-2;P22570-3;P22570-4;P22570-5;P22570-6;P22570-7;A0A0A0MSZ4;A0A0A0MT64;A0A0A0MTN9;A0A0A0MTR6;J3QQX3;A0A0C4DGN7;A0A0C4DFN8	ADRO_HUMAN	FDXR	NADPH:adrenodoxin oxidoreductase, mitochondrial	NA	NA	NA	NA	NA	NA	NA	NA	NA	NA	NA	NA	NA	NA	NA	NA	11.607	12.2673	11.7319	11.4356	11.7249	11.2234	11.0803	11.7133
P22626;P22626-2	P22626;P22626-2;A0A024RA28;A0A087WUI2;A0A7I2V323;A0A7I2V3P1;A0A7I2V3P7;A0A7I2V4I6;A0A7I2V4N1;A0A7I2V4S4	ROA2_HUMAN	HNRNPA2B1	Heterogeneous nuclear ribonucleoproteins A2/B1	NA	NA	NA	NA	NA	NA	NA	NA	12.1704	12.5396	11.772	12.1536	12.0447	12.4231	12.888	12.411	12.4124	12.5908	12.5028	12.7243	12.81	12.4193	12.5893	12.5879
P22681	P22681;A0A0U1RQX8	CBL_HUMAN	CBL	E3 ubiquitin-protein ligase CBL	NA	NA	NA	NA	NA	NA	NA	NA	NA	NA	NA	9.16013	12.268	NA	NA	11.7838	12.4724	12.5887	12.4342	12.4767	12.686	12.5347	12.6512	12.5647
P22692	P22692;P22692-2	IBP4_HUMAN	IGFBP4	Insulin-like growth factor-binding protein 4	15.0828	15.5092	15.3998	15.4639	15.5206	15.5364	15.4332	15.7467	16.4942	16.3508	16.5547	16.4342	15.7933	16.4115	16.1742	16.7865	18.1377	18.1097	18.2753	18.2398	18.2501	18.0959	18.1991	18.1503
P22694-2	P22694;P17612;P22694-10;P17612-2;P22694-2;P22694-3;P22694-4;P22694-5;P22694-6;P22694-7;P22694-9;A0A087WVC4;A0A7I2V5J4	KAPCB_HUMAN	PRKACB	Isoform of P22694, Isoform 2 of cAMP-dependent protein kinase catalytic subunit beta	13.5108	15.5002	15.4483	14.5026	14.5546	15.4672	15.2047	13.9507	15.5326	14.9785	15.1182	15.2705	15.2514	15.2572	15.173	15.4544	16.7902	16.7145	16.7478	16.6895	16.5861	16.5854	16.6026	16.6765
P22695	P22695;H3BUI9;H3BUE4;H3BSJ9;H3BRG4	QCR2_HUMAN	UQCRC2	Cytochrome b-c1 complex subunit 2, mitochondrial	NA	NA	NA	NA	NA	NA	NA	NA	NA	NA	NA	NA	NA	NA	NA	NA	12.472	12.8784	12.3795	13.0643	13.1491	12.6142	12.7043	12.9781
P22735	P22735;P22735-2	TGM1_HUMAN	TGM1	Protein-glutamine gamma-glutamyltransferase K	13.2914	NA	NA	NA	13.507	NA	NA	NA	11.3774	NA	11.5471	NA	NA	NA	NA	NA	10.2964	11.3935	NA	14.4034	10.2216	NA	10.4267	11.1174
P22748	P22748	CAH4_HUMAN	CA4	Carbonic anhydrase 4	NA	NA	NA	NA	NA	NA	NA	NA	NA	NA	NA	NA	NA	NA	NA	NA	13.2657	13.2727	13.115	13.0293	13.2736	13.2141	13.2605	13.3214
P22749;P22749-2	P22749;B4E3H9;P22749-2	GNLY_HUMAN	GNLY	Granulysin	NA	NA	NA	NA	NA	NA	NA	NA	NA	NA	NA	NA	NA	NA	NA	NA	13.0197	13.116	13.2688	13.0232	13.2288	12.8686	13.1497	13.17
P22792	P22792	CPN2_HUMAN	CPN2	Carboxypeptidase N subunit 2	19.2563	19.6519	19.885	19.4379	19.4377	19.4382	19.4162	19.8223	15.2582	15.3117	15.3889	15.6543	15.2222	15.2008	15.4059	15.7969	14.8344	14.7886	14.2725	14.689	14.6773	14.7678	14.5864	14.2381
P22830;P22830-2	P22830;P22830-2;A0A499FJN5	HEMH_HUMAN	FECH	Ferrochelatase, mitochondrial	NA	NA	NA	NA	NA	NA	NA	NA	13.7455	NA	13.1382	NA	NA	NA	NA	NA	13.5762	13.5626	13.8004	13.5311	13.7659	13.4725	13.3379	13.701
P22891;P22891-2	P22891;P22891-2	PROZ_HUMAN	PROZ	Vitamin K-dependent protein Z	16.0276	16.3039	16.1742	16.8831	15.8652	16.5846	16.7431	16.3251	13.6334	13.8992	13.5894	13.8906	14.6553	13.5719	13.7954	13.4057	17.4664	17.3877	17.8231	17.6465	17.6608	17.65	17.6724	17.5335
P22897	P22897	MRC1_HUMAN	MRC1	Macrophage mannose receptor 1	13.1119	13.7572	13.795	13.6321	13.4582	14.0148	14.1494	13.7113	NA	10.6175	NA	NA	NA	NA	11.3035	NA	10.1354	NA	NA	NA	10.0666	9.18714	NA	NA
P23083	P23083;A0A0C4DH31	HV102_HUMAN	IGHV1-2	Immunoglobulin heavy variable 1-2	17.4732	17.8023	17.6449	17.8748	17.3928	17.6426	17.5987	17.5407	16.638	16.0801	16.3803	17.6411	16.1674	15.9072	16.3355	17.2519	14.7646	14.4208	14.3206	13.9358	13.9703	14.0207	14.3923	14.1897
P23141;P23141-2;P23141-3	P23141;P23141-2;P23141-3	EST1_HUMAN	CES1	Liver carboxylesterase 1	NA	NA	12.2246	13.2786	NA	13.0187	NA	NA	11.3285	10.7523	NA	10.8495	NA	10.7735	10.8403	11.6461	11.3347	11.5041	11.2216	11.3596	11.4381	11.2395	11.315	11.3563
P23142	P23142	FBLN1_HUMAN	FBLN1	Fibulin-1	18.6504	18.8123	18.8081	18.5771	18.634	18.7012	18.632	18.7356	18.0617	18.2231	18.0592	18.1643	17.955	18.3259	18.1467	18.3578	16.7837	16.7097	16.8097	16.7289	16.824	16.7721	16.733	16.7605
P23219;P23219-2;P23219-3;P23219-5;P23219-6	P23219;P23219-2;P23219-3;P23219-4;P23219-5;P23219-6;A0A087X296	PGH1_HUMAN	PTGS1	Prostaglandin G/H synthase 1	NA	NA	13.1278	NA	NA	NA	13.4041	NA	NA	NA	NA	NA	NA	12.4568	NA	13.0929	13.3506	13.8011	13.2394	13.4309	13.7151	13.5568	13.4898	13.6688
P23229-2;P23229-4;P23229-6	P23229;P23229-2;P23229-3;P23229-4;P23229-5;P23229-6;P23229-7;P23229-9;A0A8C8KBL6	ITA6_HUMAN	ITGA6	Isoform of P23229, Isoform Alpha-6X1A of Integrin alpha-6	13.6317	15.3452	13.5905	16.6896	14.8963	14.4948	14.5568	13.4218	14.3747	14.2384	14.213	14.3256	14.6947	14.3209	14.2669	14.4363	16.8574	16.7763	16.8563	16.8897	16.792	16.8	16.8057	16.7611
P23229;P23229-3;P23229-5	P23229;P23229-3;P23229-5	ITA6_HUMAN	ITGA6	Integrin alpha-6	NA	NA	NA	NA	NA	NA	NA	NA	NA	NA	NA	NA	NA	NA	NA	NA	14.2371	14.3263	14.4436	14.2531	14.4492	14.0053	14.3143	14.5092
P23246	P23246;A0A8Q3WMA7;P23246-2	SFPQ_HUMAN	SFPQ	Splicing factor, proline- and glutamine-rich	NA	NA	NA	NA	NA	NA	NA	NA	NA	NA	NA	NA	NA	NA	NA	NA	11.801	11.8453	11.9329	12.0442	11.9749	12.0772	12.1316	12.0328
P23258	P23258;Q9NRH3;A0A7P0T9G6	TBG1_HUMAN	TUBG1	Tubulin gamma-1 chain	NA	NA	NA	NA	NA	NA	NA	NA	NA	10.4306	NA	12.273	11.2767	13.1976	NA	11.9988	13.8548	13.9798	13.9481	14.0144	13.8948	13.8822	14.0085	13.984
P23276	P23276	KELL_HUMAN	KEL	Kell blood group glycoprotein	NA	NA	NA	NA	NA	NA	NA	NA	NA	NA	NA	NA	NA	NA	NA	NA	10.9178	10.997	11.0425	10.923	11.1146	10.9936	11.0265	11.1668
P23280;P23280-2	P23280;P23280-2;P23280-3	CAH6_HUMAN	CA6	Carbonic anhydrase 6	NA	NA	NA	NA	12.3006	NA	NA	NA	NA	NA	NA	NA	NA	10.1467	NA	12.0749	10.6678	11.1774	10.6717	10.7736	10.6213	10.399	10.521	10.6872
P23284	P23284;A0A7P0TB45;A0A7P0Z497	PPIB_HUMAN	PPIB	Peptidyl-prolyl cis-trans isomerase B	15.5841	13.8187	14.0875	16.9984	14.9508	NA	17.2299	14.6795	18.5841	18.6102	18.5867	18.2571	18.5882	18.6715	18.6263	18.6779	19.4277	19.3206	19.4679	19.671	19.4059	19.3135	19.4138	19.4198
P23297	P23297;Q5T7Y6	S10A1_HUMAN	S100A1	Protein S100-A1	NA	NA	NA	NA	NA	NA	NA	NA	NA	NA	NA	NA	NA	NA	NA	NA	10.0911	10.2967	10.1537	10.2048	10.8891	10.1842	9.99551	9.82839
P23327	P23327;M0QZ43	SRCH_HUMAN	HRC	Sarcoplasmic reticulum histidine-rich calcium-binding protein	NA	NA	NA	NA	NA	NA	NA	NA	NA	NA	NA	NA	NA	NA	NA	NA	14.4332	14.2835	14.3154	14.3677	14.4699	14.6244	14.545	14.4512
P23352	P23352	KALM_HUMAN	ANOS1	Anosmin-1	NA	NA	NA	NA	NA	NA	NA	NA	NA	NA	NA	NA	NA	NA	NA	NA	12.457	12.4876	12.546	12.3723	12.4888	12.4159	12.3655	12.497
P23368	P23368;A0A1W2PPH1;A0A1W2PR68;A0A1W2PQH3	MAOM_HUMAN	ME2	NAD-dependent malic enzyme, mitochondrial	NA	NA	NA	NA	NA	NA	NA	NA	NA	NA	NA	NA	NA	NA	NA	12.3911	13.0305	13.4508	13.1715	13.2836	13.5262	13.4754	13.4456	13.3501
P23381	P23381;P23381-2	SYWC_HUMAN	WARS1	Tryptophan--tRNA ligase, cytoplasmic	NA	NA	13.4338	14.6652	13.6071	14.2303	NA	NA	14.537	14.3704	13.9656	14.3539	14.2375	14.2322	14.5067	14.8711	16.0538	16.1915	16.2026	16.0503	16.2698	16.0554	15.8686	16.0606
P23396	P23396;P23396-2;E9PPU1;E9PQ96;E9PJH4;E9PL09;F2Z2S8	RS3_HUMAN	RPS3	40S ribosomal protein S3	13.4875	NA	NA	NA	NA	NA	NA	NA	10.7759	13.289	NA	NA	11.6846	NA	11.7247	NA	12.4471	12.6673	12.5064	12.6701	12.4333	12.6682	12.6605	12.7038
P23443;P23443-2;P23443-3;P23443-5	P23443;P23443-2;P23443-3;P23443-4;P23443-5	KS6B1_HUMAN	RPS6KB1	Ribosomal protein S6 kinase beta-1	NA	12.8533	NA	NA	12.3718	NA	NA	NA	NA	NA	NA	NA	NA	NA	NA	NA	12.8361	12.9978	12.9831	12.844	13.0402	12.7435	12.8117	12.8274
P23458	P23458;A0A5F9ZH32;A0A5F9ZHN8;A0A5F9ZI39	JAK1_HUMAN	JAK1	Tyrosine-protein kinase JAK1	NA	NA	NA	NA	NA	NA	NA	NA	10.3056	11.2955	16.0654	NA	NA	10.8014	10.6624	10.4037	13.7576	13.783	13.7174	13.7898	13.8983	13.8759	13.8312	13.8417
P23467-3	P23467;P23467-2;P23467-3;P23467-4;F8VU56	PTPRB_HUMAN	PTPRB	Isoform of P23467, Isoform 3 of Receptor-type tyrosine-protein phosphatase beta	13.2882	13.1674	12.9871	13.2759	12.4078	13.6564	NA	13.1171	12.8612	12.8996	12.8988	13.0804	13.0332	12.9712	11.9994	12.7157	12.7436	12.7708	12.8321	12.8472	12.847	12.8075	12.7948	12.7671
P23470;P23470-2	P23470;P23470-2	PTPRG_HUMAN	PTPRG	Receptor-type tyrosine-protein phosphatase gamma	14.0353	14.7167	14.2686	15.1308	14.2767	15.2991	15.1206	14.2538	11.2944	NA	NA	11.523	NA	11.3347	12.0965	NA	12.6714	12.5746	12.5818	12.3742	12.7298	12.4759	12.4497	12.6244
[truncated: 4,206 more rows]
