# Supplementary material for: Frontiers in plasma proteome profiling platforms: innovations and applications
Source: Clin Proteomics. 2024 Jun 21;21:43. doi: 10.1186/s12014-024-09497-2 (PMC11191172; doi:10.1186/s12014-024-09497-2)
Supplement: Supplementary file 3 — Supplementary material 3. Table S2_PlasmaProteome_TimsTofPro2_diaPASEF_DIA_NN_Peptides [file 12014_2024_9497_MOESM3_ESM.xlsx]

## Sheet: RS_TimsTofPro_diaPASEF_DIA_NN_G
Table S2: PlasmaProteome_TimsTofPro2_diaPASEF_DIA_NN_Peptides
Protein.Group	Protein.Ids	Protein.Names	Genes	First.Protein.Description	Proteotypic	Stripped.Sequence	Modified.Sequence	Precursor.Charge	Precursor.Id	Log2 Intensity_NeatPlasma_S1	Log2 Intensity_NeatPlasma_S2	Log2 Intensity_NeatPlasma_S3	Log2 Intensity_NeatPlasma_S4	Log2 Intensity_NeatPlasma_S5	Log2 Intensity_NeatPlasma_S6	Log2 Intensity_NeatPlasma_S7	Log2 Intensity_NeatPlasma_S8	Log2 Intensity_PreOmicsEnrich_S1	Log2 Intensity_PreOmicsEnrich_S2	Log2 Intensity_PreOmicsEnrich_S3	Log2 Intensity_PreOmicsEnrich_S4	Log2 Intensity_PreOmicsEnrich_S5	Log2 Intensity_PreOmicsEnrich_S6	Log2 Intensity_PreOmicsEnrich_S7	Log2 Intensity_PreOmicsEnrich_S8	Log2 Intensity_SeerProteograph_S1	Log2 Intensity_SeerProteograph_S2	Log2 Intensity_SeerProteograph_S3	Log2 Intensity_SeerProteograph_S4	Log2 Intensity_SeerProteograph_S5	Log2 Intensity_SeerProteograph_S6	Log2 Intensity_SeerProteograph_S7	Log2 Intensity_SeerProteograph_S8
P36578	P36578;H3BM89	RL4_HUMAN	RPL4	60S ribosomal protein L4	1	AAAAAAALQAK	AAAAAAALQAK	2	AAAAAAALQAK2	NA	NA	NA	NA	NA	NA	NA	NA	9.89359	10.5996	10.9244	10.2454	10.6231	10.6728	9.58205	10.3935	12.3889	11.965	11.9289	12.437	11.7625	12.3874	12.2949	12.5706
A6NIH7	A6NIH7	U119B_HUMAN	UNC119B	Protein unc-119 homolog B	1	AAAAASAAGPGGLVAGK	AAAAASAAGPGGLVAGK	2	AAAAASAAGPGGLVAGK2	NA	NA	NA	NA	NA	NA	NA	NA	NA	NA	NA	NA	NA	NA	NA	NA	9.46024	10.2427	10.676	9.56048	8.56264	9.35645	9.43678	10.372
Q9P258	Q9P258	RCC2_HUMAN	RCC2	Protein RCC2	1	AAAAAWEEPSSGNGTAR	AAAAAWEEPSSGNGTAR	2	AAAAAWEEPSSGNGTAR2	NA	NA	NA	NA	NA	NA	NA	NA	NA	NA	NA	NA	NA	NA	NA	NA	10.8824	10.7255	10.3579	10.2989	10.3189	10.7991	10.3843	10.9582
Q9H3U1-2	Q9H3U1;A0A1W2PNX8;Q9H3U1-2;Q9H3U1-3	UN45A_HUMAN	UNC45A	Isoform of Q9H3U1, Isoform 2 of Protein unc-45 homolog A	1	AAAACLDK	AAAAC(UniMod:4)LDK	2	AAAAC(UniMod:4)LDK2	NA	NA	NA	NA	NA	NA	NA	NA	NA	NA	NA	NA	NA	NA	NA	NA	12.9037	12.3723	12.6216	12.4856	12.4824	12.0084	12.1882	12.9279
P05154	P05154	IPSP_HUMAN	SERPINA5	Plasma serine protease inhibitor	1	AAAATGTIFTFR	AAAATGTIFTFR	2	AAAATGTIFTFR2	NA	NA	NA	NA	NA	NA	NA	NA	14.4453	15.3992	16.0672	17.4423	14.6968	15.2409	14.3131	17.2192	13.8006	13.2298	13.145	12.6519	12.9466	13.0524	13.2876	13.3044
Q8TDZ2;Q8TDZ2-4	Q8TDZ2;Q8TDZ2-4	MICA1_HUMAN	MICAL1	[F-actin]-monooxygenase MICAL1	1	AAADFATHGK	AAADFATHGK	2	AAADFATHGK2	NA	NA	NA	NA	NA	NA	NA	NA	11.9137	NA	11.5098	NA	NA	11.7138	NA	NA	15.2441	15.2184	15.2201	15.2155	15.4438	15.117	15.1948	15.2499
P59768	P59768;G3V2N0;G3V3J9	GBG2_HUMAN	GNG2	Guanine nucleotide-binding protein G(I)/G(S)/G(O) subunit gamma-2	1	AAADLMAYCEAHAK	AAADLMAYC(UniMod:4)EAHAK	2	AAADLMAYC(UniMod:4)EAHAK2	NA	NA	NA	NA	NA	NA	NA	NA	NA	NA	NA	NA	NA	NA	NA	NA	10.1217	9.77113	10.2198	11.4352	11.34	11.7056	11.9693	11.8952
P59768	P59768;G3V2N0;G3V3J9	GBG2_HUMAN	GNG2	Guanine nucleotide-binding protein G(I)/G(S)/G(O) subunit gamma-2	1	AAADLMAYCEAHAK	AAADLMAYC(UniMod:4)EAHAK	3	AAADLMAYC(UniMod:4)EAHAK3	NA	NA	NA	NA	NA	NA	NA	NA	NA	NA	NA	NA	NA	NA	NA	NA	12.4529	12.5813	12.6806	12.6524	12.7262	12.5297	12.5473	12.5786
O95159	O95159	ZFPL1_HUMAN	ZFPL1	Zinc finger protein-like 1	1	AAADSDPNLDPLMNPHIR	AAADSDPNLDPLMNPHIR	3	AAADSDPNLDPLMNPHIR3	NA	NA	NA	NA	NA	NA	NA	NA	NA	NA	NA	NA	NA	NA	NA	NA	10.5669	10.5096	10.5937	10.3443	11.0989	10.5484	10.6872	10.3884
Q6P2E9	Q6P2E9;Q6P2E9-2	EDC4_HUMAN	EDC4	Enhancer of mRNA-decapping protein 4	1	AAADTLQGPMQAAYR	AAADTLQGPMQAAYR	2	AAADTLQGPMQAAYR2	NA	NA	NA	NA	NA	NA	NA	NA	NA	NA	NA	NA	NA	NA	NA	NA	11.6885	12.1174	11.8787	11.9696	11.8415	12.3556	12.1855	12.3411
Q9UNF1	Q9UNF1;Q9UNF1-2;Q5H907;Q5H909	MAGD2_HUMAN	MAGED2	Melanoma-associated antigen D2	1	AAAEAAAEAK	AAAEAAAEAK	2	AAAEAAAEAK2	NA	NA	NA	NA	NA	NA	NA	NA	12.6159	11.8597	12.2818	11.8315	12.3621	11.9625	11.9494	12.5875	15.2288	15.0373	15.0861	14.4523	14.882	15.0025	14.5454	15.2227
Q9NZQ3;Q9NZQ3-3	Q9NZQ3;Q9NZQ3-2;Q9NZQ3-3;Q9NZQ3-4;Q9NZQ3-5	SPN90_HUMAN	NCKIPSD	NCK-interacting protein with SH3 domain	1	AAAEAAVPR	AAAEAAVPR	2	AAAEAAVPR2	NA	NA	NA	NA	NA	NA	NA	NA	NA	11.1631	NA	NA	NA	NA	NA	NA	12.1094	11.7726	11.8401	12.0106	12.0623	12.3562	12.4832	11.7034
Q9NQP4	Q9NQP4;E9PQY2	PFD4_HUMAN	PFDN4	Prefoldin subunit 4	1	AAAEDVNVTFEDQQK	AAAEDVNVTFEDQQK	2	AAAEDVNVTFEDQQK2	NA	NA	NA	NA	NA	NA	NA	NA	9.12688	NA	NA	NA	NA	NA	NA	NA	12.1638	12.1637	11.8307	11.8442	11.9899	11.9987	12.008	11.8024
O15357	O15357	SHIP2_HUMAN	INPPL1	Phosphatidylinositol 3,4,5-trisphosphate 5-phosphatase 2	1	AAAEELLAR	AAAEELLAR	2	AAAEELLAR2	NA	NA	NA	NA	NA	NA	NA	NA	NA	NA	NA	NA	NA	NA	NA	NA	NA	10.3345	NA	NA	NA	10.7126	NA	10.6063
P30260;P30260-2	P30260;P30260-2	CDC27_HUMAN	CDC27	Cell division cycle protein 27 homolog	1	AAAEGLMSLLR	AAAEGLMSLLR	2	AAAEGLMSLLR2	NA	NA	NA	NA	NA	NA	NA	NA	NA	NA	NA	NA	NA	NA	NA	NA	11.7133	11.6205	11.5767	10.9088	11.6233	11.947	11.3121	11.5125
P02786	P02786;G3V0E5	TFR1_HUMAN	TFRC	Transferrin receptor protein 1	1	AAAEVAGQFVIK	AAAEVAGQFVIK	2	AAAEVAGQFVIK2	13.7313	NA	NA	NA	13.0002	NA	NA	12.8346	NA	NA	NA	NA	NA	11.6664	NA	NA	13.9877	13.9328	13.6336	13.5599	13.4757	13.6456	13.756	13.8451
P07954-2	P07954;A0A804HI24;P07954-2;A0A804HKE6	FUMH_HUMAN	FH	Isoform of P07954, Isoform Cytoplasmic of Fumarate hydratase, mitochondrial	1	AAAEVNQDYGLDPK	AAAEVNQDYGLDPK	2	AAAEVNQDYGLDPK2	NA	NA	NA	NA	NA	NA	NA	NA	NA	NA	NA	NA	NA	NA	NA	NA	11.0918	11.6466	11.4303	11.1132	11.7458	11.4132	11.8269	11.8548
Q9Y490	Q9Y490	TLN1_HUMAN	TLN1	Talin-1	1	AAAFEEQENETVVVK	AAAFEEQENETVVVK	2	AAAFEEQENETVVVK2	13.6071	13.5475	14.1343	12.8201	13.5642	13.1322	13.0129	13.8644	16.4981	16.4424	16.2437	15.9816	16.2037	16.3557	16.4863	16.3231	15.9524	15.867	16.0158	15.9208	17.3524	15.9207	16.9306	17.5386
Q9Y490	Q9Y490	TLN1_HUMAN	TLN1	Talin-1	1	AAAFEEQENETVVVK	AAAFEEQENETVVVK	3	AAAFEEQENETVVVK3	NA	NA	NA	NA	NA	NA	NA	NA	NA	10.9599	NA	NA	NA	NA	NA	NA	12.9373	13.2373	13.2292	12.8745	13.1037	13.0445	13.2948	13.313
O94826	O94826	TOM70_HUMAN	TOMM70	Mitochondrial import receptor subunit TOM70	1	AAAFEQLQK	AAAFEQLQK	2	AAAFEQLQK2	NA	NA	NA	NA	NA	NA	NA	NA	NA	NA	NA	NA	NA	NA	NA	NA	10.5539	10.7055	10.3642	9.88636	10.4395	10.2118	10.5896	10.9064
Q96L58	Q96L58	B3GT6_HUMAN	B3GALT6	Beta-1,3-galactosyltransferase 6	1	AAAFLAVLVASAPR	AAAFLAVLVASAPR	3	AAAFLAVLVASAPR3	NA	NA	NA	NA	NA	NA	NA	NA	NA	NA	NA	NA	NA	NA	NA	NA	10.7087	10.7046	10.5517	10.6117	10.1871	10.9661	10.3553	10.1174
P13497	P13497;B7ZKR5;P13497-2;P13497-3;P13497-4;P13497-5;P13497-6;Q3MIM8	BMP1_HUMAN	BMP1	Bone morphogenetic protein 1	1	AAAFLGDIALDEEDLR	AAAFLGDIALDEEDLR	2	AAAFLGDIALDEEDLR2	NA	NA	NA	NA	NA	NA	NA	NA	11.7098	12.1632	12.1539	NA	11.6964	12.1666	12.2603	12.2048	13.7746	13.6566	13.7702	13.5301	13.957	14.3159	14.0395	13.8298
Q17RC7	Q17RC7	EX3L4_HUMAN	EXOC3L4	Exocyst complex component 3-like protein 4	1	AAAGAAGAEAPR	AAAGAAGAEAPR	2	AAAGAAGAEAPR2	NA	NA	NA	NA	NA	NA	NA	NA	NA	NA	NA	NA	NA	NA	NA	11.0142	13.3547	13.1474	13.5037	13.4437	13.798	13.4278	13.3796	13.5753
P23381	P23381;P23381-2	SYWC_HUMAN	WARS1	Tryptophan--tRNA ligase, cytoplasmic	1	AAAGEDYK	AAAGEDYK	2	AAAGEDYK2	NA	NA	NA	NA	NA	NA	NA	NA	13.1289	12.6237	12.4382	NA	13.2353	13.0325	13.1491	12.6968	14.8978	14.2189	14.6947	13.9085	14.6738	14.1975	13.807	14.4221
P35221	P35221;P35221-2;G3XAM7	CTNA1_HUMAN	CTNNA1	Catenin alpha-1	1	AAAGEFADDPCSSVK	AAAGEFADDPC(UniMod:4)SSVK	2	AAAGEFADDPC(UniMod:4)SSVK2	NA	NA	NA	NA	NA	NA	NA	NA	NA	NA	NA	NA	NA	NA	NA	NA	10.1909	9.61191	9.95738	10.1706	10.2859	9.93788	9.63601	10.0177
Q96C19	Q96C19	EFHD2_HUMAN	EFHD2	EF-hand domain-containing protein D2	1	AAAGELQEDSGLCVLAR	AAAGELQEDSGLC(UniMod:4)VLAR	2	AAAGELQEDSGLC(UniMod:4)VLAR2	NA	NA	NA	NA	NA	NA	NA	NA	NA	NA	NA	NA	NA	NA	NA	NA	10.6697	10.5338	10.057	11.1508	10.8073	11.2414	11.03	10.7696
Q96T51	Q96T51;Q96T51-3	RUFY1_HUMAN	RUFY1	RUN and FYVE domain-containing protein 1	1	AAAGLGGGDSGDGTAR	AAAGLGGGDSGDGTAR	2	AAAGLGGGDSGDGTAR2	NA	NA	NA	NA	NA	NA	NA	NA	NA	NA	NA	NA	NA	NA	NA	NA	11.1315	11.2143	11.2497	11.0262	11.2863	11.0829	11.0417	11.154
P13807;P13807-2	P13807;P13807-2	GYS1_HUMAN	GYS1	Glycogen [starch] synthase, muscle	1	AAAHCAHVFTTVSQITAIEAQHLLK	AAAHC(UniMod:4)AHVFTTVSQITAIEAQHLLK	3	AAAHC(UniMod:4)AHVFTTVSQITAIEAQHLLK3	NA	NA	NA	NA	NA	NA	NA	NA	NA	NA	NA	NA	NA	NA	NA	NA	11.9233	12.0479	11.9802	10.9883	11.3887	10.8628	11.1912	11.8422
P13807;P13807-2	P13807;P13807-2	GYS1_HUMAN	GYS1	Glycogen [starch] synthase, muscle	1	AAAHCAHVFTTVSQITAIEAQHLLK	AAAHC(UniMod:4)AHVFTTVSQITAIEAQHLLK	4	AAAHC(UniMod:4)AHVFTTVSQITAIEAQHLLK4	NA	NA	NA	NA	NA	NA	NA	NA	NA	NA	NA	NA	NA	NA	NA	NA	11.5821	12.2177	11.6207	11.5782	11.9558	11.4318	11.5425	11.7878
Q9BR61	Q9BR61;A0A2R8Y544	ACBD6_HUMAN	ACBD6	Acyl-CoA-binding domain-containing protein 6	1	AAAHLQGLIQVASREQLLYLYAR	AAAHLQGLIQVASREQLLYLYAR	4	AAAHLQGLIQVASREQLLYLYAR4	NA	NA	NA	NA	NA	NA	NA	NA	NA	NA	NA	NA	NA	NA	NA	NA	9.49832	10.702	10.8491	10.3556	10.1612	9.98892	10.1719	10.687
P0DMV8	P0DMV8;V9GZ37;P0DMV8-2	HS71A_HUMAN	HSPA1A	Heat shock 70 kDa protein 1A	1	AAAIGIDLGTTYSCVGVFQHGK	AAAIGIDLGTTYSC(UniMod:4)VGVFQHGK	3	AAAIGIDLGTTYSC(UniMod:4)VGVFQHGK3	NA	12.0994	11.3336	12.222	11.2471	11.8436	NA	NA	11.7193	NA	11.4516	NA	NA	11.5507	11.5202	NA	12.9275	12.9211	13.2357	12.9084	12.8088	12.7036	12.8764	13.0727
O75326	O75326;O75326-2;F5GYX3	SEM7A_HUMAN	SEMA7A	Semaphorin-7A	1	AAAIQTMSLDAER	AAAIQTMSLDAER	2	AAAIQTMSLDAER2	NA	NA	NA	NA	NA	NA	NA	NA	NA	NA	NA	NA	NA	NA	NA	NA	10.7795	11.096	11.4544	11.3344	11.3264	10.3052	11.2862	11.2024
Q15063	Q15063;Q15063-2;Q15063-3;Q15063-4;Q15063-5;Q15063-6;Q15063-7;B1ALD9	POSTN_HUMAN	POSTN	Periostin	1	AAAITSDILEALGR	AAAITSDILEALGR	2	AAAITSDILEALGR2	NA	12.2889	11.158	NA	NA	NA	12.2189	NA	9.72128	NA	NA	NA	NA	NA	NA	10.4307	12.8809	12.4606	12.5466	12.3	12.2265	12.6937	12.7441	12.314
Q8IYS1	Q8IYS1	P20D2_HUMAN	PM20D2	Xaa-Arg dipeptidase	1	AAALASGCTVEIK	AAALASGC(UniMod:4)TVEIK	2	AAALASGC(UniMod:4)TVEIK2	NA	NA	NA	NA	NA	NA	NA	NA	NA	NA	NA	NA	NA	NA	NA	NA	10.734	10.7448	11.326	11.2015	11.4382	11.4226	11.5074	11.2955
Q14008	Q14008;Q14008-2;Q14008-3	CKAP5_HUMAN	CKAP5	Cytoskeleton-associated protein 5	1	AAALATVNAWAEQTGMK	AAALATVNAWAEQTGM(UniMod:35)K	2	AAALATVNAWAEQTGM(UniMod:35)K2	NA	NA	NA	NA	NA	NA	NA	NA	NA	NA	NA	NA	NA	NA	NA	NA	11.5383	11.5028	11.1506	11.2383	11.1542	11.5969	11.4978	11.9247
Q14008	Q14008;Q14008-2;Q14008-3	CKAP5_HUMAN	CKAP5	Cytoskeleton-associated protein 5	1	AAALATVNAWAEQTGMK	AAALATVNAWAEQTGMK	2	AAALATVNAWAEQTGMK2	NA	NA	NA	NA	NA	NA	NA	NA	NA	NA	NA	NA	NA	10.1459	NA	NA	14.0415	14.1772	14.3777	14.0276	13.8654	13.7894	14.0849	14.162
Q7Z392;Q7Z392-3;Q7Z392-4	Q7Z392;Q7Z392-3;Q7Z392-4	TPC11_HUMAN	TRAPPC11	Trafficking protein particle complex subunit 11	1	AAALCNACELSGK	AAALC(UniMod:4)NAC(UniMod:4)ELSGK	2	AAALC(UniMod:4)NAC(UniMod:4)ELSGK2	NA	NA	NA	NA	NA	NA	NA	NA	NA	NA	NA	NA	NA	NA	NA	NA	NA	9.75023	9.47437	NA	10.0275	9.74118	9.60542	NA
Q8N0Z6	Q8N0Z6	TTC5_HUMAN	TTC5	Tetratricopeptide repeat protein 5	1	AAALDPAWPEPR	AAALDPAWPEPR	2	AAALDPAWPEPR2	NA	NA	NA	NA	NA	NA	NA	NA	NA	NA	NA	NA	NA	NA	NA	NA	11.5384	NA	11.672	11.2892	NA	11.2135	11.4945	11.1462
P31948;P31948-2	P31948;P31948-2;P31948-3	STIP1_HUMAN	STIP1	Stress-induced-phosphoprotein 1	1	AAALEAMK	AAALEAM(UniMod:35)K	2	AAALEAM(UniMod:35)K2	NA	NA	NA	NA	NA	NA	NA	NA	13.9052	13.6658	13.2848	12.9262	14.2434	13.5703	13.4852	13.0956	13.1814	13.1161	13.2423	13.3065	13.1865	13.3088	12.9911	13.185
P31948;P31948-2	P31948;P31948-2;P31948-3	STIP1_HUMAN	STIP1	Stress-induced-phosphoprotein 1	1	AAALEAMK	AAALEAMK	2	AAALEAMK2	NA	NA	NA	NA	NA	NA	NA	NA	14.1566	13.7973	13.6968	14.0018	14.2	14.2205	14.2215	13.9598	15.1633	15.0416	15.0961	14.4667	14.587	14.8979	13.6748	15.2576
Q92574;Q92574-2	Q92574;A0A2R8Y5S3;A0A2R8Y5N2;A0A2R8YFV7;Q92574-2	TSC1_HUMAN	TSC1	Hamartin	1	AAALEEHNAAMK	AAALEEHNAAMK	2	AAALEEHNAAMK2	NA	NA	NA	NA	NA	NA	NA	NA	NA	NA	NA	NA	NA	NA	NA	NA	9.13196	10.172	10.1283	9.50535	10.041	9.52061	9.47843	10.1986
P31948;P31948-2	P31948;P31948-2;F5GXD8;F5H783	STIP1_HUMAN	STIP1	Stress-induced-phosphoprotein 1	1	AAALEFLNR	AAALEFLNR	2	AAALEFLNR2	NA	NA	NA	NA	NA	NA	NA	NA	13.2361	12.9362	12.8729	13.148	12.5543	12.5956	12.5987	13.4275	14.4116	14.6763	14.1131	13.9959	14.4539	14.4616	13.9567	13.5435
P31948;P31948-2	P31948;P31948-2;F5GXD8;F5H783	STIP1_HUMAN	STIP1	Stress-induced-phosphoprotein 1	1	AAALEFLNRFEEAK	AAALEFLNRFEEAK	2	AAALEFLNRFEEAK2	NA	NA	NA	NA	NA	NA	NA	NA	NA	NA	9.17542	10.4522	NA	NA	NA	10.1583	9.63967	9.68743	10.058	10.8665	10.2166	10.1689	10.3189	10.5083
P31948;P31948-2	P31948;P31948-2;F5GXD8;F5H783	STIP1_HUMAN	STIP1	Stress-induced-phosphoprotein 1	1	AAALEFLNRFEEAK	AAALEFLNRFEEAK	3	AAALEFLNRFEEAK3	NA	NA	NA	NA	NA	11.9433	NA	NA	11.4944	12.6792	13.7091	14.3966	11.091	12.8538	12.5522	14.9091	15.5154	15.6283	15.9268	15.7554	16.0235	15.6629	15.3304	15.7951
Q13423	Q13423;A0A590UK29;A0A590UJI3;A0A590UJM2;E9PCX7	NNTM_HUMAN	NNT	NAD(P) transhydrogenase, mitochondrial	1	AAALEQFK	AAALEQFK	2	AAALEQFK2	NA	NA	NA	NA	NA	NA	NA	NA	NA	NA	NA	NA	NA	NA	NA	NA	NA	NA	NA	12.7219	NA	12.4219	12.6326	NA
O95273	O95273;O95273-2;O95273-3;O95273-4	CCDB1_HUMAN	CCNDBP1	Cyclin-D1-binding protein 1	1	AAALLMLTK	AAALLMLTK	2	AAALLMLTK2	NA	NA	NA	NA	NA	NA	NA	NA	NA	NA	NA	NA	NA	NA	NA	NA	10.4742	11.0128	10.9641	11.4282	11.196	11.2747	11.4802	11.4319
P29597	P29597;E9PPF2;E9PM19	TYK2_HUMAN	TYK2	Non-receptor tyrosine-protein kinase TYK2	1	AAALSFVSLVDGYFR	AAALSFVSLVDGYFR	2	AAALSFVSLVDGYFR2	NA	NA	NA	NA	NA	NA	NA	NA	NA	NA	NA	NA	NA	NA	NA	NA	9.63483	9.06467	10.006	9.32638	8.95075	9.15007	9.29313	9.41761
P98172	P98172	EFNB1_HUMAN	EFNB1	Ephrin-B1	1	AAALSLSTLASPK	AAALSLSTLASPK	2	AAALSLSTLASPK2	NA	NA	NA	NA	NA	NA	NA	NA	NA	NA	NA	10.0039	NA	NA	9.75264	10.6464	11.3578	12.1419	12.5974	12.2446	13.0041	12.7023	12.7016	13.0569
O60716;O60716-2;O60716-3;O60716-5	O60716;O60716-2;O60716-3;O60716-4;O60716-5;O60716-6;O60716-7;O60716-8;O60716-9;C9JZR2;H0YC95;A0A804HIL4;A0A804HK15;A0A669KB62;A0A669KB05;O60716-10;O60716-11;O60716-12;O60716-13;O60716-14;O60716-15;O60716-16;O60716-17;O60716-18;O60716-19;O60716-20;O60716-21;O60716-22;O60716-23;O60716-24;O60716-25;O60716-26;O60716-27;O60716-28;O60716-29;O60716-30;O60716-31;O60716-32	CTND1_HUMAN	CTNND1	Catenin delta-1	1	AAALVLQTIWGYK	AAALVLQTIWGYK	2	AAALVLQTIWGYK2	NA	NA	NA	NA	NA	NA	NA	NA	NA	NA	NA	NA	NA	NA	NA	10.1702	13.314	13.6059	13.4124	13.3166	13.4973	13.3993	13.2973	13.586
Q15042	Q15042;Q15042-4;A0A8J9AUI2	RB3GP_HUMAN	RAB3GAP1	Rab3 GTPase-activating protein catalytic subunit	1	AAAMTPPEEELK	AAAMTPPEEELK	2	AAAMTPPEEELK2	NA	NA	NA	NA	NA	NA	NA	NA	NA	NA	NA	NA	NA	NA	NA	NA	11.7061	11.7927	11.5182	11.7715	11.8064	11.8151	11.6771	11.8536
Q9NX63	Q9NX63;F8WAR4;C9JRZ6	MIC19_HUMAN	CHCHD3	MICOS complex subunit MIC19	1	AAANEQLTR	AAANEQLTR	2	AAANEQLTR2	NA	NA	NA	NA	NA	NA	NA	NA	NA	NA	NA	NA	NA	NA	NA	NA	11.421	11.3903	9.93871	NA	11.2904	10.8801	11.1955	11.5749
P0C0L4	P0C0L4;P0C0L5;A0A0G2JPR0;P0C0L4-2;A0A140TA29;A0A140TA32;A0A140TA44;A0A140TA49;F5GXS0;A0A0G2JL54	CO4A_HUMAN	C4A	Complement C4-A	0	AAANQMR	AAANQMR	2	AAANQMR2	19.3725	19.2984	18.1796	18.6836	17.4606	18.7421	18.3114	19.155	15.773	16.4821	16.7978	17.9094	15.8061	17.0889	16.2989	18.0127	15.7205	NA	15.5798	15.9967	16.3478	15.9022	NA	15.5757
P20810-10;P20810-6	P20810;P20810-10;A0A6Q8PFF6;A0A6Q8PFE5;E7EVY3;A0A6Q8PG72;A0A6Q8PGN6;A0A6Q8PGG5;A0A6Q8PH20;P20810-2;P20810-3;P20810-4;P20810-5;P20810-6;P20810-7;P20810-8;P20810-9;E7EQ12;E7EQA0;H0YD33;B7Z574;E9PCH5;E9PDE4;A0A0C4DGB5	ICAL_HUMAN	CAST	Isoform of P20810, Isoform 10 of Calpastatin	1	AAAPAPVSEAVCR	AAAPAPVSEAVC(UniMod:4)R	2	AAAPAPVSEAVC(UniMod:4)R2	NA	NA	12.5942	NA	NA	NA	NA	NA	NA	NA	NA	NA	NA	NA	NA	NA	13.1713	12.9649	13.3865	13.2683	13.4291	12.7568	12.7756	13.1912
Q14642	Q14642;Q5T1B5	I5P1_HUMAN	INPP5A	Inositol polyphosphate-5-phosphatase A	1	AAAPGTAVLLVTANVGSLFDDPENLQK	AAAPGTAVLLVTANVGSLFDDPENLQK	3	AAAPGTAVLLVTANVGSLFDDPENLQK3	NA	NA	NA	NA	NA	NA	NA	NA	NA	NA	NA	NA	NA	NA	NA	10.2823	9.99751	9.7904	10.0511	10.7103	10.3423	10.9133	10.6594	NA
Q8NDA8	Q8NDA8;E9PHY8	MROH1_HUMAN	MROH1	Maestro heat-like repeat-containing protein family member 1	1	AAAPLFTGFLVLHSEPR	AAAPLFTGFLVLHSEPR	3	AAAPLFTGFLVLHSEPR3	NA	NA	NA	NA	NA	NA	NA	NA	NA	NA	NA	NA	NA	NA	NA	NA	10.2451	10.9087	10.7511	10.439	10.7713	10.8127	10.5608	10.094
Q92954-6	Q92954;Q92954-2;Q92954-3;Q92954-4;Q92954-6	PRG4_HUMAN	PRG4	Isoform of Q92954, Isoform F of Proteoglycan 4	1	AAAPNTPK	AAAPNTPK	2	AAAPNTPK2	12.901	NA	NA	NA	12.0011	NA	NA	NA	15.1247	16.8262	15.9196	17.4793	17.6413	18.4146	17.1425	16.2601	17.8789	17.4263	17.387	16.5995	16.4295	16.4135	16.9271	17.4052
Q16643;Q16643-3	Q16643;D6R9Q9;Q16643-2;Q16643-3	DREB_HUMAN	DBN1	Drebrin	1	AAAPQAWAGPMEEPPQAQAPPR	AAAPQAWAGPMEEPPQAQAPPR	3	AAAPQAWAGPMEEPPQAQAPPR3	NA	NA	NA	NA	NA	NA	NA	NA	NA	NA	NA	NA	NA	NA	NA	NA	NA	8.38578	NA	NA	NA	8.52336	NA	NA
P53618	P53618	COPB_HUMAN	COPB1	Coatomer subunit beta	1	AAAQCYIDLIIK	AAAQC(UniMod:4)YIDLIIK	2	AAAQC(UniMod:4)YIDLIIK2	NA	NA	NA	NA	NA	NA	NA	NA	NA	NA	NA	NA	NA	NA	NA	NA	12.2085	12.1145	12.1023	12.2663	12.0043	12.3177	12.1451	12.376
Q9NVA2	Q9NVA2;D6RER5;D6RGI3;Q9NVA2-2	SEP11_HUMAN	SEPTIN11	Septin-11	1	AAAQLLQSQAQQSGAQQTK	AAAQLLQSQAQQSGAQQTK	2	AAAQLLQSQAQQSGAQQTK2	NA	NA	NA	NA	NA	NA	NA	NA	8.21746	8.44765	10.1093	11.5051	NA	9.47835	NA	11.6965	11.5513	11.3973	11.9769	11.5544	11.6936	11.5513	11.5882	11.8617
Q9NVA2	Q9NVA2;D6RER5;D6RGI3;Q9NVA2-2	SEP11_HUMAN	SEPTIN11	Septin-11	1	AAAQLLQSQAQQSGAQQTK	AAAQLLQSQAQQSGAQQTK	3	AAAQLLQSQAQQSGAQQTK3	NA	NA	NA	NA	NA	NA	NA	NA	NA	NA	NA	11.1401	NA	NA	NA	11.2289	9.63499	11.1584	11.5119	9.99771	10.7812	9.81309	10.0785	10.904
Q9NVA2	Q9NVA2;D6RER5;D6RGI3;Q9NVA2-2	SEP11_HUMAN	SEPTIN11	Septin-11	1	AAAQLLQSQAQQSGAQQTKK	AAAQLLQSQAQQSGAQQTKK	3	AAAQLLQSQAQQSGAQQTKK3	NA	NA	NA	NA	NA	NA	NA	NA	NA	NA	NA	11.28	NA	NA	NA	11.3435	NA	NA	NA	NA	NA	NA	NA	NA
Q8N423;Q8N423-1;Q8N423-4	Q8N423;Q8N423-1;Q8N423-4;A0A0G2JNY7;A0A0G2JPH5;A0A0G2JN35;A0A0G2JNT8;A0A0G2JNQ7	LIRB2_HUMAN	LILRB2	Leukocyte immunoglobulin-like receptor subfamily B member 2	0	AAASEAPQDVTYAQLHSLTLR	AAASEAPQDVTYAQLHSLTLR	3	AAASEAPQDVTYAQLHSLTLR3	NA	NA	NA	NA	NA	NA	NA	NA	NA	NA	NA	NA	NA	NA	NA	NA	9.57661	NA	NA	9.30515	NA	NA	NA	NA
Q9H2M9	Q9H2M9;A0A8I5QJG4;A0A8I5QJC9;A0A8I5KRP1;A0A8I5KRK1;A0A8I5KWJ9;A0A8I5KUS2;A0A8I5KYQ0;A0A8I5KY07;A0A8I5KZB3	RBGPR_HUMAN	RAB3GAP2	Rab3 GTPase-activating protein non-catalytic subunit	1	AAASGNENIQPPPLAYK	AAASGNENIQPPPLAYK	2	AAASGNENIQPPPLAYK2	NA	NA	NA	NA	NA	NA	NA	NA	NA	NA	NA	NA	NA	NA	NA	NA	11.6244	11.2644	11.4888	11.7296	11.696	11.0794	11.1802	11.4237
Q99733;Q99733-2	Q99733;Q99733-2	NP1L4_HUMAN	NAP1L4	Nucleosome assembly protein 1-like 4	1	AAATAEEPDPK	AAATAEEPDPK	2	AAATAEEPDPK2	NA	NA	NA	NA	NA	NA	NA	NA	13.1926	12.6972	12.6375	12.7792	13.016	12.0904	13.1348	12.1932	15.6986	16.3942	16.4567	16.6807	16.7267	16.7316	16.5781	16.1838
P14555	P14555;A0A3B3IRX2	PA2GA_HUMAN	PLA2G2A	Phospholipase A2, membrane associated	1	AAATCFAR	AAATC(UniMod:4)FAR	2	AAATC(UniMod:4)FAR2	NA	NA	NA	NA	NA	NA	NA	NA	NA	NA	NA	NA	NA	NA	NA	NA	15.529	15.7408	15.8631	15.0941	15.3778	15.6438	15.6178	15.7809
P02730	P02730;P02730-2	B3AT_HUMAN	SLC4A1	Band 3 anion transport protein	1	AAATLMSER	AAATLM(UniMod:35)SER	2	AAATLM(UniMod:35)SER2	NA	NA	NA	NA	NA	NA	NA	NA	NA	NA	NA	NA	NA	NA	NA	NA	11.7653	11.5424	11.3817	11.2185	11.3442	11.7999	11.789	11.7277
P02730	P02730;P02730-2	B3AT_HUMAN	SLC4A1	Band 3 anion transport protein	1	AAATLMSER	AAATLMSER	2	AAATLMSER2	NA	NA	NA	NA	NA	NA	NA	NA	NA	NA	NA	NA	NA	NA	NA	NA	16.6609	17.0874	16.9596	16.7378	16.7014	16.1329	16.9155	17.0599
P49006	P49006	MRP_HUMAN	MARCKSL1	MARCKS-related protein	1	AAATPESQEPQAK	AAATPESQEPQAK	2	AAATPESQEPQAK2	NA	NA	NA	NA	NA	NA	NA	NA	NA	11.3103	10.6774	10.5461	10.6561	11.3651	10.7238	11.1351	11.4275	11.8018	11.8371	11.5889	11.7376	11.7665	11.4461	11.9595
Q7KZF4	Q7KZF4	SND1_HUMAN	SND1	Staphylococcal nuclease domain-containing protein 1	1	AAATQPDAK	AAATQPDAK	2	AAATQPDAK2	NA	NA	NA	NA	NA	NA	NA	NA	NA	NA	NA	NA	12.3831	11.8252	12.0536	12.431	12.4962	NA	11.4716	NA	12.3642	11.9605	NA	12.0686
P18206;P18206-2	P18206;P18206-2	VINC_HUMAN	VCL	Vinculin	1	AAAVGTANK	AAAVGTANK	2	AAAVGTANK2	12.8137	NA	NA	NA	13.0395	NA	NA	NA	15.3767	15.6806	15.8006	15.1439	15.9589	15.9805	16.5109	16.1483	15.6465	14.6111	14.651	14.8182	14.6628	15.6598	14.1437	14.7244
Q8IYI6	Q8IYI6	EXOC8_HUMAN	EXOC8	Exocyst complex component 8	1	AAAVHTAIR	AAAVHTAIR	2	AAAVHTAIR2	NA	NA	NA	NA	NA	NA	NA	NA	NA	NA	9.03997	NA	NA	NA	NA	NA	12.1327	12.3924	12.0399	12.0807	11.5865	12.4004	NA	12.4431
P19404	P19404;E7EPT4	NDUV2_HUMAN	NDUFV2	NADH dehydrogenase [ubiquinone] flavoprotein 2, mitochondrial	1	AAAVLPVLDLAQR	AAAVLPVLDLAQR	2	AAAVLPVLDLAQR2	NA	NA	NA	NA	NA	NA	NA	NA	NA	NA	NA	NA	NA	NA	10.7105	11.1437	10.0984	10.5415	NA	NA	NA	NA	10.3666	10.3742
Q8IVF7;Q8IVF7-2;Q8IVF7-3	Q8IVF7;Q96PY5;C9IZY8;Q8IVF7-2;Q8IVF7-3;Q96PY5-3;F8W1F5	FMNL3_HUMAN	FMNL3	Formin-like protein 3	0	AAAVSLENVLLDVK	AAAVSLENVLLDVK	2	AAAVSLENVLLDVK2	NA	NA	NA	NA	NA	NA	NA	NA	NA	NA	NA	NA	NA	NA	NA	NA	9.13458	9.45092	10.1421	9.68225	10.0535	10.3526	9.85205	9.89217
O00468-6	O00468;O00468-3;O00468-4;O00468-5;O00468-6;O00468-7;A0A494C1I6;A0A494C0G5;A0A087X208	AGRIN_HUMAN	AGRN	Isoform of O00468, Isoform 6 of Agrin	1	AAAVSSGFDGAIQLVSLGGR	AAAVSSGFDGAIQLVSLGGR	2	AAAVSSGFDGAIQLVSLGGR2	NA	NA	NA	NA	NA	NA	NA	NA	10.7307	10.9951	10.9708	10.8661	NA	11.0471	10.8285	NA	11.2056	10.9089	10.6544	11.1458	10.1496	11.0474	11.075	11.0203
P0C0L4	P0C0L4;P0C0L5;A0A0G2JPR0;P0C0L4-2;A0A140TA29;A0A140TA32;A0A140TA44;A0A140TA49;F5GXS0;A0A0G2JL54	CO4A_HUMAN	C4A	Complement C4-A	0	AACAQLNDFLQEYGTQGCQV	AAC(UniMod:4)AQLNDFLQEYGTQGC(UniMod:4)QV	3	AAC(UniMod:4)AQLNDFLQEYGTQGC(UniMod:4)QV3	17.2876	17.8025	17.9591	17.5164	17.4262	17.2986	17.3912	17.6363	12.3737	12.2413	11.6928	NA	NA	11.7342	NA	NA	12.3324	12.2692	NA	11.884	NA	11.8481	11.5125	NA
O95336	O95336;M0R0U3	6PGL_HUMAN	PGLS	6-phosphogluconolactonase	1	AACCLAGAR	AAC(UniMod:4)C(UniMod:4)LAGAR	2	AAC(UniMod:4)C(UniMod:4)LAGAR2	NA	NA	NA	NA	NA	NA	NA	NA	NA	NA	NA	NA	NA	NA	NA	NA	11.3384	11.378	11.4215	11.1749	11.1821	11.3416	11.6655	11.26
Q9BUH6	Q9BUH6	PAXX_HUMAN	PAXX	Protein PAXX	1	AACEQQAVALTLQEDR	AAC(UniMod:4)EQQAVALTLQEDR	2	AAC(UniMod:4)EQQAVALTLQEDR2	NA	NA	NA	NA	NA	NA	NA	NA	NA	11.2382	NA	NA	NA	NA	10.8923	NA	11.1707	10.9868	10.9457	10.8845	10.99	10.7123	11.2992	11.089
Q9BX93;Q9BX93-2	Q9BX93;Q9BX93-2	PG12B_HUMAN	PLA2G12B	Group XIIB secretory phospholipase A2-like protein	1	AACICAEEEK	AAC(UniMod:4)IC(UniMod:4)AEEEK	2	AAC(UniMod:4)IC(UniMod:4)AEEEK2	NA	NA	NA	NA	NA	NA	NA	NA	11.2772	10.2193	NA	NA	NA	NA	NA	NA	13.2586	13.2531	13.0807	13.367	13.4905	13.5982	13.1698	13.2618
Q9P265	Q9P265	DIP2B_HUMAN	DIP2B	Disco-interacting protein 2 homolog B	1	AACILTSQTLMR	AAC(UniMod:4)ILTSQTLMR	2	AAC(UniMod:4)ILTSQTLMR2	NA	NA	NA	NA	NA	NA	NA	NA	NA	NA	NA	NA	NA	NA	NA	NA	11.5571	11.5555	11.2916	10.9991	10.8097	11.0236	11.0918	11.6721
O95989	Q8NFP7;A0A024RBG1;Q96G61;O95989;Q9NZJ9	NUDT3_HUMAN	NUDT3	Diphosphoinositol polyphosphate phosphohydrolase 1	0	AACLCFR	AAC(UniMod:4)LC(UniMod:4)FR	2	AAC(UniMod:4)LC(UniMod:4)FR2	NA	NA	NA	NA	NA	NA	NA	NA	NA	NA	NA	NA	NA	NA	NA	NA	10.0098	NA	NA	NA	NA	10.3482	9.85197	NA
A0A024R4E5	A0A024R4E5	A0A024R4E5_HUMAN	HDLBP	Isoform of Q00341, High density lipoprotein binding protein (Vigilin), isoform CRA_a	1	AACLESAQEPAGAWGNK	AAC(UniMod:4)LESAQEPAGAWGNK	2	AAC(UniMod:4)LESAQEPAGAWGNK2	NA	NA	NA	NA	NA	NA	NA	NA	NA	NA	NA	NA	NA	NA	NA	NA	12.6032	12.7919	12.7489	12.5638	13.0461	12.7303	12.3763	12.624
Q8TDX7	Q8TDX7;Q8TDX7-2	NEK7_HUMAN	NEK7	Serine/threonine-protein kinase Nek7	1	AACLLDGVPVALK	AAC(UniMod:4)LLDGVPVALK	2	AAC(UniMod:4)LLDGVPVALK2	NA	NA	NA	NA	NA	NA	NA	NA	10.5085	9.90368	NA	NA	10.0223	NA	NA	NA	11.7708	11.9232	11.6603	11.4478	11.5349	11.3919	10.9188	11.4016
P02768	P02768;D6RHD5;B7WNR0;A0A0C4DGB6	ALBU_HUMAN	ALB	Albumin	1	AACLLPK	AAC(UniMod:4)LLPK	2	AAC(UniMod:4)LLPK2	20.6886	19.218	19.748	20.9024	20.8576	21.1079	21.0088	20.6096	18.5301	18.3974	17.5212	16.5551	19.9882	17.3293	17.0552	14.1991	18.1284	18.0386	18.1699	17.8157	16.9559	17.6673	18.3271	18.1548
P13796	P13796	PLSL_HUMAN	LCP1	Plastin-2	1	AACLPLPGYR	AAC(UniMod:4)LPLPGYR	2	AAC(UniMod:4)LPLPGYR2	NA	14.3191	14.1743	14.7666	13.0777	14.7084	14.3633	NA	12.9415	13.2855	13.1855	13.9884	13.0068	13.121	12.6719	14.5044	NA	NA	11.8713	12.5871	12.9535	12.6802	12.9044	12.8609
Q01813	Q01813;Q01813-2;A0A7I2V3Z0;A0A7I2V5S1	PFKAP_HUMAN	PFKP	ATP-dependent 6-phosphofructokinase, platelet type	1	AACNLLQR	AAC(UniMod:4)NLLQR	2	AAC(UniMod:4)NLLQR2	11.6543	NA	NA	12.0779	NA	NA	NA	12.4006	NA	NA	NA	11.6397	NA	NA	NA	12.376	14.3777	14.3761	13.7929	14.4406	13.7342	14.2028	14.5892	14.4112
Q9UGR2	Q9UGR2	Z3H7B_HUMAN	ZC3H7B	Zinc finger CCCH domain-containing protein 7B	1	AACYFTMGLYEK	AAC(UniMod:4)YFTMGLYEK	2	AAC(UniMod:4)YFTMGLYEK2	NA	NA	NA	NA	NA	NA	NA	NA	NA	NA	NA	NA	NA	NA	NA	NA	10.6878	11.0393	11.1043	10.3996	10.8509	10.9642	11.0138	10.5302
Q9UNF0	Q9UNF0;Q9UNF0-2	PACN2_HUMAN	PACSIN2	Protein kinase C and casein kinase substrate in neurons protein 2	1	AADAVEDLR	AADAVEDLR	2	AADAVEDLR2	NA	NA	NA	NA	NA	NA	NA	NA	14.7382	14.6255	14.2578	13.8358	14.493	14.4316	14.6521	13.2752	13.7354	14.1026	14.8312	14.0126	13.4034	14.467	14.7509	13.7471
Q9UNF0	Q9UNF0;Q9UNF0-2	PACN2_HUMAN	PACSIN2	Protein kinase C and casein kinase substrate in neurons protein 2	1	AADAVEDLRWFR	AADAVEDLRWFR	3	AADAVEDLRWFR3	NA	NA	NA	NA	NA	NA	NA	NA	NA	11.6474	12.6833	13.6248	10.6397	11.8466	12.0033	13.5571	11.3299	11.2128	12.3052	12.3342	13.48	10.8993	9.74532	12.1502
P02766	P02766;A0A087WT59	TTHY_HUMAN	TTR	Transthyretin	1	AADDTWEPFASGK	AADDTWEPFASGK	2	AADDTWEPFASGK2	20.9098	20.9742	21.0821	20.1206	21.0156	20.1332	19.2058	21.0426	18.3755	19.704	19.6502	19.4591	19.6552	19.6019	19.928	19.5362	18.6996	18.2945	18.3177	18.6681	18.7504	18.9562	18.7993	18.5579
P02766	P02766;A0A087WT59	TTHY_HUMAN	TTR	Transthyretin	1	AADDTWEPFASGK	AADDTWEPFASGK	3	AADDTWEPFASGK3	15.7801	15.2367	15.362	15.9348	15.1082	15.4894	16.2215	15.3766	14.7216	14.4638	14.4387	14.4197	14.5351	14.3748	14.8105	14.2038	14.4241	14.1279	13.7244	14.3606	13.9386	13.8252	14.0126	13.6228
P55060;P55060-3	P55060;P55060-3;P55060-4	XPO2_HUMAN	CSE1L	Exportin-2	1	AADEEAFEDNSEEYIRR	AADEEAFEDNSEEYIRR	3	AADEEAFEDNSEEYIRR3	NA	NA	NA	NA	NA	NA	NA	NA	NA	11.262	NA	11.1597	NA	NA	NA	11.2783	12.3431	12.1251	12.393	12.518	12.7581	12.3064	12.1987	12.4327
P51452	P51452;P51452-2	DUS3_HUMAN	DUSP3	Dual specificity protein phosphatase 3	1	AADFIDQALAQK	AADFIDQALAQK	2	AADFIDQALAQK2	NA	NA	NA	NA	NA	NA	NA	NA	14.251	13.9913	13.7855	14.1066	14.1535	14.0602	14.2858	13.8467	12.7722	12.7193	13.5685	12.9603	13.3235	13.3533	13.1917	13.0354
Q9Y277	Q9Y277;Q9Y277-2	VDAC3_HUMAN	VDAC3	Voltage-dependent anion-selective channel protein 3	1	AADFQLHTHVNDGTEFGGSIYQK	AADFQLHTHVNDGTEFGGSIYQK	3	AADFQLHTHVNDGTEFGGSIYQK3	NA	NA	NA	NA	NA	NA	NA	NA	NA	NA	NA	NA	NA	NA	NA	NA	10.3389	10.8827	10.4476	10.9605	11.282	10.1375	11.0499	11.2084
Q9Y277	Q9Y277;Q9Y277-2	VDAC3_HUMAN	VDAC3	Voltage-dependent anion-selective channel protein 3	1	AADFQLHTHVNDGTEFGGSIYQK	AADFQLHTHVNDGTEFGGSIYQK	4	AADFQLHTHVNDGTEFGGSIYQK4	NA	NA	NA	NA	NA	NA	NA	NA	NA	NA	NA	NA	NA	NA	NA	NA	11.5935	12.0965	11.1474	11.7715	12.1662	11.8739	11.9672	12.3028
P53814;P53814-5;P53814-6	P53814;P53814-2;P53814-5;P53814-6;A0A087X1R1;A0A087WVP4	SMTN_HUMAN	SMTN	Smoothelin	1	AADGSAVSTVTK	AADGSAVSTVTK	2	AADGSAVSTVTK2	NA	NA	NA	NA	NA	NA	NA	NA	NA	NA	NA	NA	NA	NA	NA	NA	9.8348	9.71234	9.50147	9.76243	10.4459	10.9698	10.0975	10.3142
Q5SQ64	Q5SQ64;Q5SQ64-2;A0A140T8Z4;A0A0G2JK05	LY66F_HUMAN	LY6G6F	Lymphocyte antigen 6 complex locus protein G6f	0	AADGSPCNVLLCSVVPSR	AADGSPC(UniMod:4)NVLLC(UniMod:4)SVVPSR	2	AADGSPC(UniMod:4)NVLLC(UniMod:4)SVVPSR2	NA	NA	NA	NA	NA	NA	NA	NA	NA	NA	NA	NA	NA	NA	NA	NA	13.5634	13.7464	13.3594	13.4699	13.4688	14.026	13.6369	13.4153
Q5SQ64	Q5SQ64;Q5SQ64-2;A0A140T8Z4;A0A0G2JK05	LY66F_HUMAN	LY6G6F	Lymphocyte antigen 6 complex locus protein G6f	0	AADGSPCNVLLCSVVPSRR	AADGSPC(UniMod:4)NVLLC(UniMod:4)SVVPSRR	3	AADGSPC(UniMod:4)NVLLC(UniMod:4)SVVPSRR3	NA	NA	NA	NA	NA	NA	NA	NA	NA	NA	NA	NA	NA	NA	NA	NA	10.7447	11.6492	10.5647	10.3971	10.7201	10.6251	10.5084	11.8862
Q13144	Q13144;A0A3B3IUB1	EI2BE_HUMAN	EIF2B5	Translation initiation factor eIF-2B subunit epsilon	1	AADHLEALAAIEDFFLEHEALGISMAK	AADHLEALAAIEDFFLEHEALGISMAK	4	AADHLEALAAIEDFFLEHEALGISMAK4	NA	NA	NA	NA	NA	NA	NA	NA	NA	NA	NA	NA	NA	NA	NA	NA	10.3583	11.07	10.1848	9.83634	11.8046	9.83262	9.55036	10.7039
Q86VP6	Q86VP6	CAND1_HUMAN	CAND1	Cullin-associated NEDD8-dissociated protein 1	1	AADIDQEVK	AADIDQEVK	2	AADIDQEVK2	NA	NA	NA	NA	NA	NA	NA	NA	11.5591	11.2256	11.0029	11.3418	11.2229	10.897	NA	11.1911	14.4783	11.6932	14.6312	13.5255	NA	NA	NA	12.3889
P12259	P12259;A0A0A0MRJ7	FA5_HUMAN	F5	Coagulation factor V	1	AADIEQQAVFAVFDENK	AADIEQQAVFAVFDENK	2	AADIEQQAVFAVFDENK2	15.7317	15.8772	16.3941	14.9054	15.984	15.5092	15.4033	16.4921	18.3422	18.3025	18.1864	18.2812	18.1452	18.3734	18.4644	18.2658	16.9145	16.7676	17.1498	16.9317	16.9212	16.8962	16.9908	16.7301
P12259	P12259;A0A0A0MRJ7	FA5_HUMAN	F5	Coagulation factor V	1	AADIEQQAVFAVFDENK	AADIEQQAVFAVFDENK	3	AADIEQQAVFAVFDENK3	14.3898	13.2762	14.3482	13.1648	14.4212	12.9597	13.6118	14.7127	17.4784	17.3224	17.18	17.1179	17.3729	17.5168	17.7284	17.3103	16.9595	16.6089	16.7911	16.6806	16.5977	16.6127	16.758	16.5169
P98194;P98194-2;P98194-3;P98194-4;P98194-5;P98194-6;P98194-7;P98194-9	P98194;B4E2Q0;P98194-2;P98194-3;P98194-4;P98194-5;P98194-6;P98194-7;P98194-8;P98194-9	AT2C1_HUMAN	ATP2C1	Calcium-transporting ATPase type 2C member 1	1	AADIGVAMGQTGTDVCK	AADIGVAMGQTGTDVC(UniMod:4)K	2	AADIGVAMGQTGTDVC(UniMod:4)K2	NA	NA	NA	NA	NA	NA	NA	NA	NA	NA	NA	NA	NA	NA	NA	NA	9.48316	9.17284	9.49775	8.50129	9.75399	8.63571	NA	9.30495
P78362;P78362-2	P78362;P78362-2	SRPK2_HUMAN	SRPK2	SRSF protein kinase 2	1	AADLLVNPLDPR	AADLLVNPLDPR	2	AADLLVNPLDPR2	NA	NA	NA	NA	NA	NA	NA	NA	NA	NA	NA	NA	NA	NA	10.6153	NA	NA	10.1374	9.80522	NA	10.7242	11.2264	10.9612	11.0149
O95782;O95782-2	O95782;O95782-2	AP2A1_HUMAN	AP2A1	AP-2 complex subunit alpha-1	1	AADLLYAMCDR	AADLLYAMC(UniMod:4)DR	2	AADLLYAMC(UniMod:4)DR2	NA	NA	NA	NA	NA	NA	NA	NA	NA	NA	NA	NA	NA	NA	NA	NA	12.8812	12.695	12.5842	12.3756	12.2344	12.5764	13.2607	12.8025
Q15293	Q15293;Q15293-2	RCN1_HUMAN	RCN1	Reticulocalbin-1	1	AADLNGDLTATR	AADLNGDLTATR	2	AADLNGDLTATR2	NA	NA	NA	NA	NA	NA	NA	NA	12.0566	12.2893	11.8486	12.0854	12.1781	12.029	12.3509	12.3284	16.7797	16.6797	15.5592	16.6336	14.5807	12.6447	16.662	16.5704
Q15293	Q15293;Q15293-2	RCN1_HUMAN	RCN1	Reticulocalbin-1	1	AADLNGDLTATREEFTAFLHPEEFEHMK	AADLNGDLTATREEFTAFLHPEEFEHMK	4	AADLNGDLTATREEFTAFLHPEEFEHMK4	NA	NA	NA	NA	NA	NA	NA	NA	NA	NA	NA	NA	NA	NA	NA	NA	12.4447	12.8562	12.6373	13.1702	12.7477	12.5303	12.3299	12.9566
P35612	P35612;P35612-2;P35612-3;P35612-4;P35612-5;P35612-6;P35612-7;P35612-8;P35612-9	ADDB_HUMAN	ADD2	Beta-adducin	1	AADLRQDFNLMEQK	AADLRQDFNLMEQK	3	AADLRQDFNLMEQK3	NA	NA	NA	NA	NA	NA	NA	NA	NA	NA	NA	NA	NA	NA	NA	NA	10.9882	11.4649	11.9742	11.6117	11.9062	10.7816	9.94417	11.4803
Q9HCM2	Q9HCM2;Q9UIW2	PLXA4_HUMAN	PLXNA4	Plexin-A4	0	AADMDLEWR	AADMDLEWR	2	AADMDLEWR2	NA	NA	NA	NA	NA	NA	NA	NA	NA	NA	NA	NA	NA	NA	NA	NA	11.6516	11.8571	11.5364	11.7756	10.9942	11.9294	12.1655	12.2105
Q9BZL4	Q9BZL4;Q9BZL4-2;Q9BZL4-3;Q9BZL4-4	PP12C_HUMAN	PPP1R12C	Protein phosphatase 1 regulatory subunit 12C	1	AADPGPGAELDPAAPPPAR	AADPGPGAELDPAAPPPAR	2	AADPGPGAELDPAAPPPAR2	NA	NA	NA	NA	NA	NA	NA	NA	NA	NA	NA	9.48961	NA	10.596	NA	NA	12.2613	11.9247	12.3372	12.0433	12.1076	12.0895	12.1984	12.4733
Q14642	Q14642;Q5T1B5	I5P1_HUMAN	INPP5A	Inositol polyphosphate-5-phosphatase A	1	AADTNEVVK	AADTNEVVK	2	AADTNEVVK2	NA	NA	NA	NA	NA	NA	NA	NA	NA	NA	NA	NA	NA	NA	NA	NA	13.5137	13.0469	12.9729	13.5434	13.0338	12.9533	13.2654	13.1232
Q9Y2T2	Q9Y2T2	AP3M1_HUMAN	AP3M1	AP-3 complex subunit mu-1	1	AADVENVPPVISTPHHYLISIYR	AADVENVPPVISTPHHYLISIYR	3	AADVENVPPVISTPHHYLISIYR3	NA	NA	NA	NA	NA	NA	NA	NA	NA	NA	NA	NA	NA	NA	NA	NA	11.4788	11.2364	10.8265	11.5089	11.3796	11.2759	11.1979	10.811
Q9Y2T2	Q9Y2T2	AP3M1_HUMAN	AP3M1	AP-3 complex subunit mu-1	1	AADVENVPPVISTPHHYLISIYR	AADVENVPPVISTPHHYLISIYR	4	AADVENVPPVISTPHHYLISIYR4	NA	NA	NA	NA	NA	NA	NA	NA	NA	NA	NA	NA	NA	NA	NA	NA	11.66	11.6326	10.812	11.4882	11.2783	11.8937	11.6902	11.6706
Q9Y2T2	Q9Y2T2	AP3M1_HUMAN	AP3M1	AP-3 complex subunit mu-1	1	AADVENVPPVISTPHHYLISIYRDK	AADVENVPPVISTPHHYLISIYRDK	4	AADVENVPPVISTPHHYLISIYRDK4	NA	NA	NA	NA	NA	NA	NA	NA	NA	NA	NA	NA	NA	NA	NA	NA	11.2127	10.5453	10.4224	10.7753	11.1059	11.8186	10.9999	11.1302
Q8IVT5	Q8IVT5;Q8IVT5-2;Q8IVT5-3;Q8IVT5-4;A0A2R8Y5H9;A0A2R8Y4X0;J3QSG8	KSR1_HUMAN	KSR1	Kinase suppressor of Ras 1	1	AADVYAFGTVWYELQAR	AADVYAFGTVWYELQAR	3	AADVYAFGTVWYELQAR3	NA	NA	NA	NA	NA	NA	NA	NA	NA	NA	NA	NA	NA	NA	NA	NA	10.191	10.6687	11.0023	11.2853	10.8288	10.896	10.8393	10.7095
P05164;P05164-3	P05164;P05164-2;P05164-3	PERM_HUMAN	MPO	Myeloperoxidase	1	AADYLHVALDLLER	AADYLHVALDLLER	2	AADYLHVALDLLER2	NA	NA	NA	NA	NA	NA	NA	NA	NA	NA	NA	NA	NA	10.7062	NA	NA	13.4577	13.466	13.3828	13.2038	13.6566	13.3624	13.2093	13.2254
P05164;P05164-3	P05164;P05164-2;P05164-3	PERM_HUMAN	MPO	Myeloperoxidase	1	AADYLHVALDLLER	AADYLHVALDLLER	3	AADYLHVALDLLER3	NA	NA	NA	NA	NA	NA	NA	NA	9.89358	NA	NA	10.1287	NA	10.3359	10.0536	9.8625	13.73	13.9595	13.6351	13.7033	14.1271	13.9768	13.7652	13.9039
P05164;P05164-3	P05164;P05164-2;P05164-3	PERM_HUMAN	MPO	Myeloperoxidase	1	AADYLHVALDLLERK	AADYLHVALDLLERK	2	AADYLHVALDLLERK2	NA	NA	NA	NA	NA	NA	NA	NA	NA	NA	NA	NA	NA	NA	NA	NA	NA	9.0322	NA	8.86236	8.91256	8.7423	NA	8.81827
P05164;P05164-3	P05164;P05164-2;P05164-3	PERM_HUMAN	MPO	Myeloperoxidase	1	AADYLHVALDLLERK	AADYLHVALDLLERK	3	AADYLHVALDLLERK3	NA	NA	NA	NA	NA	NA	NA	NA	NA	10.623	10.8122	11.4574	9.86813	11.3279	11.0335	11.5188	11.7361	12.291	11.8795	12.43	12.9756	11.9922	11.5225	12.1686
P05164;P05164-3	P05164;P05164-2;P05164-3	PERM_HUMAN	MPO	Myeloperoxidase	1	AADYLHVALDLLERK	AADYLHVALDLLERK	4	AADYLHVALDLLERK4	NA	NA	NA	NA	NA	NA	NA	NA	NA	NA	NA	NA	NA	NA	NA	NA	7.88263	8.74755	9.30579	8.44113	10.2435	8.20302	9.33388	9.31985
P80723	P80723	BASP1_HUMAN	BASP1	Brain acid soluble protein 1	1	AAEAAAAPAESAAPAAGEEPSK	AAEAAAAPAESAAPAAGEEPSK	2	AAEAAAAPAESAAPAAGEEPSK2	NA	NA	NA	NA	NA	NA	NA	NA	14.0926	13.7674	13.8547	13.8532	13.7215	14.1007	14.0223	14.0967	12.3945	12.0353	11.5791	11.8365	11.8462	10.9786	11.2744	12.011
O75569;O75569-2;O75569-3	O75569;O75569-2;O75569-3;F8WEG8;C9JMM3;G5E9Q4;A0A7I2YQ87;A0A7I2V2P4;A0A7I2V3L6;A0A7I2V5H3;A0A7I2V5C2	PRKRA_HUMAN	PRKRA	Interferon-inducible double-stranded RNA-dependent protein kinase activator A	1	AAEAAINILK	AAEAAINILK	2	AAEAAINILK2	NA	NA	NA	NA	NA	NA	NA	NA	NA	NA	NA	NA	NA	NA	NA	NA	9.07543	8.83234	9.43332	7.8349	NA	10.2074	9.294	9.4235
P35240;P35240-2;P35240-3;P35240-8	P35240;P35240-2;P35240-3;P35240-4;P35240-5;P35240-6;P35240-8	MERL_HUMAN	NF2	Merlin	1	AAEAEQEMQR	AAEAEQEM(UniMod:35)QR	2	AAEAEQEM(UniMod:35)QR2	NA	NA	NA	NA	NA	NA	NA	NA	NA	NA	NA	NA	NA	NA	NA	NA	10.8275	10.9143	11.3603	NA	10.9641	10.3781	NA	10.6955
P35240;P35240-2;P35240-3;P35240-8	P35240;P35240-2;P35240-3;P35240-4;P35240-5;P35240-6;P35240-8	MERL_HUMAN	NF2	Merlin	1	AAEAEQEMQR	AAEAEQEMQR	2	AAEAEQEMQR2	NA	NA	NA	NA	NA	NA	NA	NA	NA	NA	NA	NA	NA	NA	NA	NA	12.5329	12.6755	12.8059	12.391	12.7335	11.7477	12.0145	12.6468
Q14554	Q14554	PDIA5_HUMAN	PDIA5	Protein disulfide-isomerase A5	1	AAEALHGEADSSGVLAAVDATVNK	AAEALHGEADSSGVLAAVDATVNK	3	AAEALHGEADSSGVLAAVDATVNK3	11.6727	NA	12.476	NA	12.4007	11.9378	12.4949	12.6305	14.5803	14.4857	14.0833	15.0397	13.9653	14.5504	15.0858	15.3997	18.5222	18.6026	18.6066	18.6519	18.6781	18.5321	18.5864	18.6624
Q14554	Q14554	PDIA5_HUMAN	PDIA5	Protein disulfide-isomerase A5	1	AAEALHGEADSSGVLAAVDATVNK	AAEALHGEADSSGVLAAVDATVNK	4	AAEALHGEADSSGVLAAVDATVNK4	NA	NA	NA	NA	NA	NA	NA	NA	NA	NA	NA	NA	NA	NA	NA	NA	11.6802	12.0423	12.0454	12.0807	12.4999	12.3056	12.2994	12.5075
Q8N2S1-2	Q8N2S1;Q8N2S1-2;Q8N2S1-3;A0A0C4DH07	LTBP4_HUMAN	LTBP4	Isoform of Q8N2S1, Isoform 2 of Latent-transforming growth factor beta-binding protein 4	1	AAECLDVDECHR	AAEC(UniMod:4)LDVDEC(UniMod:4)HR	2	AAEC(UniMod:4)LDVDEC(UniMod:4)HR2	NA	NA	NA	NA	NA	NA	NA	NA	NA	NA	NA	NA	NA	NA	NA	NA	10.9629	10.662	11.2179	10.6451	11.3492	11.0709	10.6736	10.6981
Q8N2S1-2	Q8N2S1;Q8N2S1-2;Q8N2S1-3;A0A0C4DH07	LTBP4_HUMAN	LTBP4	Isoform of Q8N2S1, Isoform 2 of Latent-transforming growth factor beta-binding protein 4	1	AAECLDVDECHR	AAEC(UniMod:4)LDVDEC(UniMod:4)HR	3	AAEC(UniMod:4)LDVDEC(UniMod:4)HR3	NA	NA	NA	NA	NA	NA	NA	NA	NA	NA	NA	NA	NA	NA	NA	NA	12.5012	12.6193	12.7871	12.6316	12.8982	12.9334	12.764	12.5513
Q08211	Q08211	DHX9_HUMAN	DHX9	ATP-dependent RNA helicase A	1	AAECNIVVTQPR	AAEC(UniMod:4)NIVVTQPR	2	AAEC(UniMod:4)NIVVTQPR2	NA	NA	NA	NA	NA	NA	NA	NA	NA	NA	NA	NA	NA	NA	NA	9.85624	14.5026	14.3602	14.4894	14.439	14.5359	14.308	14.3183	14.6015
Q13822-3	Q13822;Q13822-2;Q13822-3;E7EUF1	ENPP2_HUMAN	ENPP2	Isoform of Q13822, Isoform 3 of Ectonucleotide pyrophosphatase/phosphodiesterase family member 2	1	AAECPAGFVRPPLIIFSVDGFR	AAEC(UniMod:4)PAGFVRPPLIIFSVDGFR	3	AAEC(UniMod:4)PAGFVRPPLIIFSVDGFR3	NA	NA	NA	NA	NA	NA	NA	NA	NA	NA	NA	NA	NA	NA	NA	NA	12.9024	12.76	12.418	12.065	11.3016	9.87722	10.861	NA
P14543	P14543;P14543-2	NID1_HUMAN	NID1	Nidogen-1	1	AAECVHR	AAEC(UniMod:4)VHR	2	AAEC(UniMod:4)VHR2	NA	NA	NA	14.0436	NA	NA	13.6601	NA	NA	NA	NA	NA	NA	NA	NA	NA	16.181	15.4607	15.5175	16.433	16.0975	16.3057	15.3948	16.2316
P06454;P06454-2	P06454;P06454-2;B8ZZW7;B8ZZQ6;B8ZZA1	PTMA_HUMAN	PTMA	Prothymosin alpha	1	AAEDDEDDDVDTK	AAEDDEDDDVDTK	2	AAEDDEDDDVDTK2	NA	NA	NA	NA	NA	NA	NA	NA	NA	NA	NA	NA	NA	NA	NA	NA	9.24771	9.639	8.78854	8.26931	8.95152	9.14179	9.43406	9.30736
P06454;P06454-2	P06454;P06454-2;B8ZZW7;B8ZZQ6;B8ZZA1	PTMA_HUMAN	PTMA	Prothymosin alpha	1	AAEDDEDDDVDTKK	AAEDDEDDDVDTKK	3	AAEDDEDDDVDTKK3	NA	NA	NA	NA	NA	NA	NA	NA	NA	NA	NA	NA	NA	NA	NA	NA	9.72445	8.85721	9.83062	10.3562	9.38391	9.34125	10.0023	10.064
Q9Y2A7-2	Q9Y2A7;Q9Y2A7-2	NCKP1_HUMAN	NCKAP1	Isoform of Q9Y2A7, Isoform 2 of Nck-associated protein 1	1	AAEDLFVNIR	AAEDLFVNIR	2	AAEDLFVNIR2	NA	NA	NA	NA	NA	NA	NA	NA	NA	NA	10.7008	11.2893	NA	11.0207	11.0484	11.6794	14.3001	13.6204	13.7892	13.9007	13.276	13.7912	14.2539	13.9152
P35475	P35475;P35475-2	IDUA_HUMAN	IDUA	Alpha-L-iduronidase	1	AAEDPVAAAPRPLPAGGR	AAEDPVAAAPRPLPAGGR	3	AAEDPVAAAPRPLPAGGR3	NA	NA	NA	NA	NA	NA	NA	NA	NA	NA	NA	NA	NA	NA	NA	NA	10.7457	10.9646	11.3762	10.4477	11.3249	10.1372	10.5254	11.4318
Q07866-6	Q07866-4;Q07866-6;Q07866-7	KLC1_HUMAN	KLC1	Isoform of Q07866, Isoform N of Kinesin light chain 1	1	AAEDRFQER	AAEDRFQER	3	AAEDRFQER3	NA	NA	NA	NA	NA	NA	NA	NA	NA	NA	NA	NA	NA	NA	NA	NA	11.6729	12.1571	12.3173	11.9184	12.6247	11.6284	11.4363	12.3339
Q7Z460-4	Q7Z460;F8WA11;Q7Z460-2;Q7Z460-3;Q7Z460-4;Q7Z460-5	CLAP1_HUMAN	CLASP1	Isoform of Q7Z460, Isoform 4 of CLIP-associating protein 1	1	AAEEAASTLASSIHPEQCIK	AAEEAASTLASSIHPEQC(UniMod:4)IK	3	AAEEAASTLASSIHPEQC(UniMod:4)IK3	NA	NA	NA	NA	NA	NA	NA	NA	NA	NA	NA	NA	NA	NA	NA	NA	11.3272	10.8743	11.2023	11.3227	11.1783	11.2315	10.6341	11.0688
P20962	P20962	PTMS_HUMAN	PTMS	Parathymosin	1	AAEEEDEADPK	AAEEEDEADPK	2	AAEEEDEADPK2	NA	NA	NA	NA	NA	NA	NA	NA	NA	NA	NA	NA	NA	NA	NA	NA	12.6242	12.323	12.3542	12.4241	12.7957	12.7879	12.4721	12.1884
P20962	P20962	PTMS_HUMAN	PTMS	Parathymosin	1	AAEEEDEADPKR	AAEEEDEADPKR	3	AAEEEDEADPKR3	NA	NA	NA	NA	NA	NA	NA	NA	NA	NA	NA	NA	NA	NA	NA	NA	11.6771	11.8706	12.1509	11.9959	11.7933	11.8871	11.8672	11.7653
Q9NS84	Q9NS84	CHST7_HUMAN	CHST7	Carbohydrate sulfotransferase 7	1	AAEEGGANQSPR	AAEEGGANQSPR	2	AAEEGGANQSPR2	NA	NA	NA	NA	NA	NA	NA	NA	NA	NA	NA	NA	NA	NA	NA	NA	11.8852	11.9894	12.3819	11.8652	12.0834	11.3993	11.634	12.1668
P11586	P11586;V9GYY3;A0A8C8UXK2;F5H2F4	C1TC_HUMAN	MTHFD1	C-1-tetrahydrofolate synthase, cytoplasmic	1	AAEEIGIK	AAEEIGIK	2	AAEEIGIK2	NA	NA	NA	NA	NA	NA	NA	NA	12.4096	12.5329	12.2982	12.1959	11.854	12.2916	12.6477	12.534	11.6064	11.3826	11.425	11.2122	11.4391	11.722	11.4093	11.495
Q05655	Q05655;Q05655-2	KPCD_HUMAN	PRKCD	Protein kinase C delta type	1	AAEEPVSEVTVGVSVLAER	AAEEPVSEVTVGVSVLAER	2	AAEEPVSEVTVGVSVLAER2	NA	NA	NA	NA	NA	NA	NA	NA	11.4826	11.7001	11.7659	11.641	NA	NA	11.4036	11.1609	15.2713	15.2453	15.1093	15.2428	14.6659	15.097	15.1952	14.946
Q05655	Q05655;Q05655-2	KPCD_HUMAN	PRKCD	Protein kinase C delta type	1	AAEEPVSEVTVGVSVLAER	AAEEPVSEVTVGVSVLAER	3	AAEEPVSEVTVGVSVLAER3	NA	NA	NA	NA	NA	NA	NA	NA	NA	NA	NA	NA	NA	NA	NA	NA	13.8832	13.5151	13.7934	13.5065	11.786	12.6447	13.9798	13.8878
Q9Y613	Q9Y613	FHOD1_HUMAN	FHOD1	FH1/FH2 domain-containing protein 1	1	AAEESLR	AAEESLR	2	AAEESLR2	NA	NA	NA	NA	NA	NA	NA	NA	12.5359	12.1947	11.7464	12.1859	12.5253	12.1244	12.4705	12.1903	13.6354	12.764	13.8281	13.9453	13.6018	14.2522	13.9338	13.9692
Q9BZL4	Q9BZL4;Q9BZL4-2;Q9BZL4-3;Q9BZL4-4	PP12C_HUMAN	PPP1R12C	Protein phosphatase 1 regulatory subunit 12C	1	AAEFLAACAGGDLDEAR	AAEFLAAC(UniMod:4)AGGDLDEAR	2	AAEFLAAC(UniMod:4)AGGDLDEAR2	NA	NA	NA	NA	NA	NA	NA	NA	NA	NA	NA	NA	NA	NA	NA	NA	11.5612	11.5838	10.9923	11.2247	11.1677	11.1162	11.2499	11.2778
Q9P253	Q9P253	VPS18_HUMAN	VPS18	Vacuolar protein sorting-associated protein 18 homolog	1	AAEGAEAQGFSGLFAAYTDHPPPFR	AAEGAEAQGFSGLFAAYTDHPPPFR	3	AAEGAEAQGFSGLFAAYTDHPPPFR3	NA	NA	NA	NA	NA	NA	NA	NA	NA	NA	NA	NA	NA	NA	NA	NA	11.546	11.1887	10.9376	10.9161	11.7335	11.7138	11.5277	11.332
P01732;P01732-2;P01732-3	P01732;P01732-2;P01732-3;B8ZZZ4	CD8A_HUMAN	CD8A	T-cell surface glycoprotein CD8 alpha chain	1	AAEGLDTQR	AAEGLDTQR	2	AAEGLDTQR2	NA	NA	NA	NA	NA	NA	NA	NA	NA	12.4168	NA	NA	11.9128	NA	12.7045	NA	13.4413	13.1222	12.9832	12.2689	13.0945	13.3065	13.0934	13.2641
Q96T51	Q96T51;Q96T51-3	RUFY1_HUMAN	RUFY1	RUN and FYVE domain-containing protein 1	1	AAEGWSAPILTLAR	AAEGWSAPILTLAR	2	AAEGWSAPILTLAR2	NA	NA	NA	NA	NA	NA	NA	NA	NA	NA	NA	NA	NA	NA	NA	NA	11.8964	11.588	11.5055	11.6531	11.6783	11.6859	11.8705	11.7006
Q9P260	Q9P260;A0A075B785;A0A2R8Y566;Q9P260-2	RELCH_HUMAN	RELCH	RAB11-binding protein RELCH	1	AAEHEVPLQER	AAEHEVPLQER	2	AAEHEVPLQER2	NA	NA	NA	NA	NA	NA	NA	NA	NA	NA	NA	NA	NA	NA	NA	NA	11.2863	11.5509	11.7887	11.6022	11.6062	11.5096	11.4398	11.6479
Q9P260	Q9P260;A0A075B785;A0A2R8Y566;Q9P260-2	RELCH_HUMAN	RELCH	RAB11-binding protein RELCH	1	AAEHEVPLQER	AAEHEVPLQER	3	AAEHEVPLQER3	NA	NA	NA	NA	NA	NA	NA	NA	NA	NA	10.6491	NA	NA	NA	NA	NA	12.6842	13.3375	13.7928	13.046	13.3082	12.7963	13.4212	13.5155
P42338	P42338	PK3CB_HUMAN	PIK3CB	Phosphatidylinositol 4,5-bisphosphate 3-kinase catalytic subunit beta isoform	1	AAEIASSDSANVSSR	AAEIASSDSANVSSR	2	AAEIASSDSANVSSR2	NA	NA	NA	NA	NA	NA	NA	NA	10.0149	10.1809	9.62036	10.0224	9.89911	10.4572	9.15334	10.3569	13.7015	13.84	13.6929	13.8453	14.0471	13.8237	13.793	13.6776
Q16706	Q16706	MA2A1_HUMAN	MAN2A1	Alpha-mannosidase 2	1	AAEILYYFALR	AAEILYYFALR	2	AAEILYYFALR2	12.762	12.1141	12.557	11.3798	12.554	11.0454	11.9099	12.3632	NA	11.1028	NA	NA	NA	11.7042	10.6712	10.3598	NA	NA	9.86373	9.85603	10.4625	10.903	11.1073	11.0749
Q92614;Q92614-4	Q92614;Q92614-2;Q92614-3;Q92614-4;Q92614-5	MY18A_HUMAN	MYO18A	Unconventional myosin-XVIIIa	1	AAEINGEVDDDDAGGEWR	AAEINGEVDDDDAGGEWR	2	AAEINGEVDDDDAGGEWR2	NA	NA	NA	NA	NA	NA	NA	NA	NA	NA	NA	NA	NA	NA	NA	NA	9.71037	9.84671	9.54163	9.42587	NA	8.66246	NA	9.6356
Q9NVM6	Q9NVM6	DJC17_HUMAN	DNAJC17	DnaJ homolog subfamily C member 17	1	AAELAVQNEVGLVDNPLK	AAELAVQNEVGLVDNPLK	2	AAELAVQNEVGLVDNPLK2	NA	NA	NA	NA	NA	NA	NA	NA	NA	NA	NA	NA	NA	NA	NA	NA	9.47026	10.1482	10.0654	10.0904	10.1331	9.72797	9.57875	9.85914
Q9UHV9	Q9UHV9	PFD2_HUMAN	PFDN2	Prefoldin subunit 2	1	AAELEMELNEHSLVIDTLK	AAELEMELNEHSLVIDTLK	3	AAELEMELNEHSLVIDTLK3	NA	NA	NA	NA	NA	NA	NA	NA	NA	NA	NA	NA	NA	NA	NA	NA	11.2065	10.6274	10.7797	11.0835	10.8007	10.8733	10.9683	11.1397
Q9NVM6	Q9NVM6;H0YLQ7;H0YK99;S4R343	DJC17_HUMAN	DNAJC17	DnaJ homolog subfamily C member 17	1	AAELFHQLSQALEVLTDAAAR	AAELFHQLSQALEVLTDAAAR	3	AAELFHQLSQALEVLTDAAAR3	NA	NA	NA	NA	NA	NA	NA	NA	NA	NA	NA	NA	NA	NA	NA	NA	10.6677	10.9894	11.2602	10.5888	11.6282	9.524	9.82509	12.4189
P35232	P35232;C9JZ20	PHB1_HUMAN	PHB1	Prohibitin 1	1	AAELIANSLATAGDGLIELR	AAELIANSLATAGDGLIELR	2	AAELIANSLATAGDGLIELR2	NA	NA	NA	NA	NA	NA	NA	NA	NA	NA	NA	NA	NA	NA	NA	NA	9.71077	10.592	9.70234	10.7445	10.3408	10.2993	10.724	10.7504
P35232	P35232;C9JZ20	PHB1_HUMAN	PHB1	Prohibitin 1	1	AAELIANSLATAGDGLIELR	AAELIANSLATAGDGLIELR	3	AAELIANSLATAGDGLIELR3	NA	NA	NA	NA	NA	NA	NA	NA	NA	NA	NA	NA	NA	NA	9.9352	NA	10.6861	11.3052	10.4094	10.8429	11.3532	11.5738	11.3449	11.1057
Q08379	Q08379;Q08379-2;A0A8I5QJQ7;A0A6Q8KRG2;A0A8J9BZL8;A0A8I5KNZ1;A0A8I5KZ68	GOGA2_HUMAN	GOLGA2	Golgin subfamily A member 2	1	AAELWGEQAEAR	AAELWGEQAEAR	2	AAELWGEQAEAR2	NA	NA	NA	NA	NA	NA	NA	NA	NA	NA	NA	NA	NA	NA	NA	NA	11.9219	11.696	11.2613	11.7718	11.6821	11.557	11.0721	11.8546
P78318	P78318	IGBP1_HUMAN	IGBP1	Immunoglobulin-binding protein 1	1	AAEMLSQLDLFSR	AAEMLSQLDLFSR	2	AAEMLSQLDLFSR2	NA	NA	NA	NA	NA	NA	NA	NA	NA	NA	NA	NA	NA	NA	NA	NA	12.9063	12.8232	12.9173	13.1149	12.9763	13.225	12.984	12.9195
P78318	P78318	IGBP1_HUMAN	IGBP1	Immunoglobulin-binding protein 1	1	AAEMLSQLDLFSRNEDLEEIASTDLK	AAEMLSQLDLFSRNEDLEEIASTDLK	3	AAEMLSQLDLFSRNEDLEEIASTDLK3	NA	NA	NA	NA	NA	NA	NA	NA	NA	NA	NA	NA	NA	NA	NA	NA	10.7878	10.4909	10.73	11.0097	10.125	10.0097	10.7464	10.3858
P33176	P33176	KINH_HUMAN	KIF5B	Kinesin-1 heavy chain	1	AAEMMASLLK	AAEMMASLLK	2	AAEMMASLLK2	NA	NA	NA	NA	NA	NA	NA	NA	NA	NA	NA	NA	NA	NA	NA	NA	9.63238	NA	NA	NA	NA	9.37171	NA	NA
Q8IVT5	Q8IVT5;Q8IVT5-2;Q8IVT5-3;Q8IVT5-4;A0A2R8Y5H9;A0A2R8Y4X0	KSR1_HUMAN	KSR1	Kinase suppressor of Ras 1	1	AAEPHFGTLPK	AAEPHFGTLPK	2	AAEPHFGTLPK2	NA	NA	NA	NA	NA	NA	NA	NA	NA	NA	NA	NA	NA	NA	NA	NA	10.8223	10.6763	10.7536	10.9358	10.5675	10.8042	10.634	10.9294
O60524;O60524-4;O60524-5	O60524;O60524-3;O60524-4;O60524-5	NEMF_HUMAN	NEMF	Ribosome quality control complex subunit NEMF	1	AAEPLLTLER	AAEPLLTLER	2	AAEPLLTLER2	NA	NA	NA	NA	NA	NA	NA	NA	NA	NA	NA	NA	10.9128	NA	NA	NA	NA	9.603	NA	NA	9.90198	10.6227	NA	NA
Q00610;Q00610-2	P53675;Q00610;J3KS13;P53675-2;Q00610-2;A0A087WV74;A0A087WVQ6;A0A087WXH4	CLH1_HUMAN	CLTC	Clathrin heavy chain 1	0	AAEQAHLWAELVFLYDK	AAEQAHLWAELVFLYDK	3	AAEQAHLWAELVFLYDK3	NA	NA	NA	NA	NA	NA	NA	NA	NA	NA	NA	NA	NA	NA	NA	NA	10.6905	10.7602	10.3	10.845	10.7668	10.5452	10.5852	11.0525
P49327	P49327;A0A0U1RQF0	FAS_HUMAN	FASN	Fatty acid synthase	1	AAEQYTPK	AAEQYTPK	2	AAEQYTPK2	NA	NA	NA	NA	NA	NA	NA	NA	NA	NA	NA	NA	NA	NA	NA	NA	12.147	11.8447	12.0759	12.4381	12.325	11.7493	11.7451	12.3102
Q9UDT6	Q9UDT6;Q9UDT6-2	CLIP2_HUMAN	CLIP2	CAP-Gly domain-containing linker protein 2	1	AAEVGDDFLGDFVVGER	AAEVGDDFLGDFVVGER	2	AAEVGDDFLGDFVVGER2	NA	NA	NA	NA	NA	NA	NA	NA	11.2011	NA	11.5303	NA	NA	11.7437	11.6498	NA	12.7754	12.6668	12.886	12.4359	12.3466	12.5454	12.5251	12.3366
Q709C8;Q709C8-3	Q709C8;Q709C8-2;Q709C8-3;Q709C8-4	VP13C_HUMAN	VPS13C	Intermembrane lipid transfer protein VPS13C	1	AAEVPNEELINLLLK	AAEVPNEELINLLLK	2	AAEVPNEELINLLLK2	NA	NA	NA	NA	NA	NA	NA	NA	NA	NA	NA	NA	NA	NA	NA	NA	10.2309	10.9205	10.8457	11.6769	12.1088	12.6167	12.816	12.9015
Q8IXK2	Q8IXK2;Q8IXK2-2	GLT12_HUMAN	GALNT12	Polypeptide N-acetylgalactosaminyltransferase 12	1	AAEVWMDEFK	AAEVWM(UniMod:35)DEFK	2	AAEVWM(UniMod:35)DEFK2	NA	NA	NA	NA	NA	NA	NA	NA	12.9507	12.8317	12.9085	NA	NA	NA	NA	13.0424	NA	10.8938	10.7742	11.0555	NA	NA	NA	NA
Q10471	Q10471;Q8N4A0;Q8N4A0-2;F8VUJ3	GALT2_HUMAN	GALNT2	Polypeptide N-acetylgalactosaminyltransferase 2	0	AAEVWMDEYK	AAEVWMDEYK	2	AAEVWMDEYK2	NA	NA	NA	NA	NA	NA	NA	NA	NA	13.0085	13.0734	12.6043	13.092	12.88	13.1084	NA	11.4973	11.254	11.3733	11.3105	11.3523	11.718	11.6509	11.4818
Q9NVZ3;Q9NVZ3-2;Q9NVZ3-3	Q9NVZ3;D6RAN6;F6SKB8;Q9NVZ3-2;Q9NVZ3-3	NECP2_HUMAN	NECAP2	Adaptin ear-binding coat-associated protein 2	1	AAEWQLDQPSWSGR	AAEWQLDQPSWSGR	2	AAEWQLDQPSWSGR2	NA	NA	NA	NA	NA	NA	NA	NA	NA	12.4751	NA	13.1017	NA	12.4308	NA	13.4303	13.4223	13.4053	13.3705	13.3727	13.4325	13.1668	13.3242	13.4857
Q13045	Q13045;J3KS54;Q13045-2;Q13045-3	FLII_HUMAN	FLII	Protein flightless-1 homolog	1	AAEWYNIDFSLQNQLR	AAEWYNIDFSLQNQLR	2	AAEWYNIDFSLQNQLR2	NA	NA	NA	NA	NA	NA	NA	NA	NA	NA	NA	NA	NA	NA	NA	NA	10.6604	11.8087	12.0958	10.9806	NA	10.3767	10.7886	9.88407
P31483	P31483;P31483-2;P31483-3;C9JTN7;F8W8I6;E5RGV5	TIA1_HUMAN	TIA1	Cytotoxic granule associated RNA binding protein TIA1	1	AAFAPFGR	AAFAPFGR	2	AAFAPFGR2	NA	NA	NA	NA	NA	NA	NA	NA	NA	NA	NA	NA	NA	NA	NA	NA	10.9126	11.4736	11.3889	11.458	NA	10.9969	11.3696	11.911
P26927	P26927;G3XAK1	HGFL_HUMAN	MST1	Hepatocyte growth factor-like protein	1	AAFCYQIR	AAFC(UniMod:4)YQIR	2	AAFC(UniMod:4)YQIR2	16.8366	16.282	16.405	14.7621	16.6151	15.1586	15.0969	16.5002	15.9322	16.4925	16.5422	16.5189	15.6294	16.1878	15.7424	16.4209	13.4076	13.1418	NA	12.6024	12.3399	13.3148	13.2717	12.9194
P62258	P62258;P62258-2	1433E_HUMAN	YWHAE	14-3-3 protein epsilon	1	AAFDDAIAELDTLSEESYK	AAFDDAIAELDTLSEESYK	3	AAFDDAIAELDTLSEESYK3	NA	NA	NA	NA	NA	NA	NA	NA	NA	NA	NA	NA	NA	NA	NA	10.714	10.7437	11.1601	11.632	11.5584	11.2021	11.3366	11.0628	10.3323
P63316	P63316	TNNC1_HUMAN	TNNC1	Troponin C, slow skeletal and cardiac muscles	1	AAFDIFVLGAEDGCISTK	AAFDIFVLGAEDGC(UniMod:4)ISTK	2	AAFDIFVLGAEDGC(UniMod:4)ISTK2	NA	NA	NA	NA	NA	NA	NA	NA	NA	NA	NA	NA	NA	NA	NA	NA	13.6677	13.3356	13.2877	13.4517	13.4639	13.8973	13.652	13.5035
P49257	P49257	LMAN1_HUMAN	LMAN1	Protein ERGIC-53	1	AAFENWEVEVTFR	AAFENWEVEVTFR	2	AAFENWEVEVTFR2	NA	NA	NA	NA	NA	NA	NA	NA	12.6188	12.8661	12.7649	13.2889	11.7104	12.543	12.8257	13.566	NA	NA	NA	11.5057	NA	NA	11.5709	NA
Q86UX2;Q86UX2-2	Q86UX2;C9J2H1;Q86UX2-2;G5E9D8	ITIH5_HUMAN	ITIH5	Inter-alpha-trypsin inhibitor heavy chain H5	1	AAFFLSYEELLQR	AAFFLSYEELLQR	2	AAFFLSYEELLQR2	NA	NA	NA	NA	NA	NA	NA	NA	NA	NA	NA	10.2135	NA	NA	NA	NA	10.1706	9.55756	10.7497	10.2386	10.3333	10.3329	10.5118	10.194
CONP35908;P35908	P35908;CONP35908	CONP35908_HUMAN;K22E_HUMAN	CONKRT2;KRT2	CONP35908	0	AAFGGSGGR	AAFGGSGGR	2	AAFGGSGGR2	15.0308	NA	14.1321	NA	17.9777	NA	NA	15.1995	NA	NA	NA	NA	NA	NA	NA	14.2969	NA	NA	11.2137	NA	NA	NA	NA	NA
P31040	P31040;P31040-2;P31040-3;D6RFM5;A0A494C1T6	SDHA_HUMAN	SDHA	Succinate dehydrogenase [ubiquinone] flavoprotein subunit, mitochondrial	1	AAFGLSEAGFNTACVTK	AAFGLSEAGFNTAC(UniMod:4)VTK	2	AAFGLSEAGFNTAC(UniMod:4)VTK2	NA	NA	NA	NA	NA	NA	NA	NA	NA	NA	NA	NA	NA	NA	NA	NA	10.1574	10.4122	9.92451	10.4955	11.0502	10.2489	10.3669	10.3601
Q08380	Q08380;K7EJD3;K7EKQ5;K7ERZ6	LG3BP_HUMAN	LGALS3BP	Galectin-3-binding protein	1	AAFGQGSGPIMLDEVQCTGTEASLADCK	AAFGQGSGPIMLDEVQC(UniMod:4)TGTEASLADC(UniMod:4)K	3	AAFGQGSGPIMLDEVQC(UniMod:4)TGTEASLADC(UniMod:4)K3	13.7265	14.2792	15.383	12.4284	14.4149	12.9044	12.6377	15.3726	NA	NA	NA	NA	NA	NA	NA	NA	NA	NA	NA	NA	NA	9.68611	NA	NA
Q8IVG5	Q8IVG5	SAM9L_HUMAN	SAMD9L	Sterile alpha motif domain-containing protein 9-like	1	AAFIDHFNVMIK	AAFIDHFNVMIK	3	AAFIDHFNVMIK3	NA	NA	NA	NA	NA	NA	NA	NA	NA	NA	NA	NA	NA	NA	NA	NA	9.97013	10.6587	10.867	10.8035	11.0104	10.6877	10.8057	10.816
Q6ZV70	Q6ZV70;Q6ZV70-2	LANC3_HUMAN	LANCL3	LanC-like protein 3	1	AAFLLGGAGVYAVATLVYHALGR	AAFLLGGAGVYAVATLVYHALGR	3	AAFLLGGAGVYAVATLVYHALGR3	NA	NA	NA	NA	NA	NA	NA	NA	NA	NA	NA	NA	NA	NA	NA	NA	7.40338	8.45749	NA	7.6121	7.06448	7.9277	8.09591	7.9907
Q4KMQ2;Q4KMQ2-2;Q4KMQ2-3	Q4KMQ2;A0A7P0T8Y2;A0A7P0TAW4;A0A7P0TBC5;A0A7P0TBD5;A0A7P0TBI1;A0A7P0TAF4;Q4KMQ2-2;Q4KMQ2-3;Q4KMQ2-4	ANO6_HUMAN	ANO6	Anoctamin-6	1	AAFPLHDCK	AAFPLHDC(UniMod:4)K	2	AAFPLHDC(UniMod:4)K2	NA	NA	NA	NA	NA	NA	NA	NA	NA	NA	NA	NA	NA	NA	NA	NA	12.8657	12.9946	12.8822	13.083	13.0904	13.0255	12.9761	13.1248
Q4KMQ2;Q4KMQ2-2;Q4KMQ2-3	Q4KMQ2;A0A7P0T8Y2;A0A7P0TAW4;A0A7P0TBC5;A0A7P0TBD5;A0A7P0TBI1;A0A7P0TAF4;Q4KMQ2-2;Q4KMQ2-3;Q4KMQ2-4	ANO6_HUMAN	ANO6	Anoctamin-6	1	AAFPLHDCK	AAFPLHDC(UniMod:4)K	3	AAFPLHDC(UniMod:4)K3	NA	NA	NA	NA	NA	13.7384	NA	NA	NA	NA	NA	NA	NA	NA	NA	NA	12.5095	11.7625	12.5032	12.0076	11.7207	12.5487	11.8902	11.7069
Q9H239	Q9H239;C0H5X0;B3KV06	MMP28_HUMAN	MMP28	Matrix metalloproteinase-28	1	AAFQLWSNVSALEFWEAPATGPADIR	AAFQLWSNVSALEFWEAPATGPADIR	4	AAFQLWSNVSALEFWEAPATGPADIR4	NA	NA	NA	NA	NA	NA	NA	NA	NA	NA	NA	NA	NA	NA	NA	NA	11.4108	11.3815	11.7617	11.1194	10.9067	10.6716	10.5296	11.0765
Q9UBI1	Q9UBI1;R4GMX3	COMD3_HUMAN	COMMD3	COMM domain-containing protein 3	0	AAFQSLLDAQADEAVLDHPDLK	AAFQSLLDAQADEAVLDHPDLK	3	AAFQSLLDAQADEAVLDHPDLK3	NA	NA	NA	NA	NA	NA	NA	NA	NA	NA	NA	NA	NA	NA	NA	NA	11.3294	11.5758	11.2571	11.1058	11.3138	11.1488	11.629	11.0628
Q9UEW8;Q9UEW8-2	Q9UEW8;Q9UEW8-2	STK39_HUMAN	STK39	STE20/SPS1-related proline-alanine-rich protein kinase	1	AAFSQEK	AAFSQEK	2	AAFSQEK2	NA	NA	NA	NA	NA	NA	NA	NA	NA	NA	NA	NA	NA	NA	NA	NA	12.379	12.9493	12.6604	11.5884	12.0208	11.569	11.2988	12.4902
Q96CT7	Q96CT7	CC124_HUMAN	CCDC124	Coiled-coil domain-containing protein 124	1	AAFTAFEEAQLPR	AAFTAFEEAQLPR	2	AAFTAFEEAQLPR2	NA	NA	NA	NA	NA	NA	NA	NA	NA	10.5387	NA	NA	NA	NA	NA	NA	13.0678	13.1212	13.2473	12.9748	13.2754	12.9555	13.0712	13.2171
P02768	P02768;D6RHD5;B7WNR0;A0A0C4DGB6	ALBU_HUMAN	ALB	Albumin	1	AAFTECCQAADK	AAFTEC(UniMod:4)C(UniMod:4)QAADK	2	AAFTEC(UniMod:4)C(UniMod:4)QAADK2	21.743	21.2877	21.6929	21.4273	21.7348	20.7389	20.8191	21.3699	20.2764	20.1457	20.1079	19.9742	20.0691	20.1457	19.8866	19.5977	20.0019	19.9788	19.9005	19.8325	20.1471	20.1606	20.0547	20.0948
P02768	P02768;D6RHD5;B7WNR0;A0A0C4DGB6	ALBU_HUMAN	ALB	Albumin	1	AAFTECCQAADK	AAFTEC(UniMod:4)C(UniMod:4)QAADK	3	AAFTEC(UniMod:4)C(UniMod:4)QAADK3	14.4401	NA	13.7841	NA	15.471	NA	NA	14.8675	10.8226	NA	NA	NA	NA	NA	NA	10.4995	12.0226	12.241	11.9106	11.1286	11.6223	11.9893	11.757	10.9834
P02768	P02768;D6RHD5;B7WNR0;A0A0C4DGB6	ALBU_HUMAN	ALB	Albumin	1	AAFTECCQAADKAACLLPK	AAFTEC(UniMod:4)C(UniMod:4)QAADKAAC(UniMod:4)LLPK	3	AAFTEC(UniMod:4)C(UniMod:4)QAADKAAC(UniMod:4)LLPK3	14.812	14.9147	15.5195	15.1588	15.0241	14.7969	15.3181	15.1924	NA	NA	NA	NA	NA	NA	NA	NA	NA	NA	11.5155	NA	11.1315	NA	NA	NA
Q9H251-6	Q9H251-6;B1AVV0	CAD23_HUMAN	CDH23	Isoform of Q9H251, Isoform 6 of Cadherin-23	1	AAFTEPLAEAPLLGSK	AAFTEPLAEAPLLGSK	2	AAFTEPLAEAPLLGSK2	NA	NA	NA	NA	NA	NA	NA	NA	NA	NA	NA	NA	NA	NA	NA	NA	10.0932	10.2486	9.61895	10.4958	9.91488	9.68336	9.97384	9.58263
P19623	P19623	SPEE_HUMAN	SRM	Spermidine synthase	1	AAFVLPEFAR	AAFVLPEFAR	2	AAFVLPEFAR2	NA	NA	NA	NA	NA	NA	NA	NA	11.269	11.0681	11.1868	10.8706	11.2069	11.7989	11.7284	11.3819	13.6999	13.579	13.8985	13.8341	13.3383	13.8464	13.917	14.1515
Q562E7	Q562E7;A0A0J9YXM6;Q562E7-4	WDR81_HUMAN	WDR81	WD repeat-containing protein 81	1	AAGADPGEGEEGR	AAGADPGEGEEGR	2	AAGADPGEGEEGR2	NA	NA	NA	NA	NA	NA	NA	NA	NA	NA	NA	NA	NA	NA	NA	NA	10.0984	9.87829	9.99639	9.65478	10.4723	10.4745	10.0343	10.3025
Q4G0W2	Q4G0W2	DUS28_HUMAN	DUSP28	Dual specificity phosphatase 28	1	AAGAEEQLAR	AAGAEEQLAR	2	AAGAEEQLAR2	NA	NA	NA	NA	NA	NA	NA	NA	NA	NA	NA	NA	NA	NA	NA	NA	12.415	12.159	12.0851	12.3635	12.6533	12.4263	12.5173	12.6966
Q9BZV1	Q9BZV1;Q9BZV1-2	UBXN6_HUMAN	UBXN6	UBX domain-containing protein 6	1	AAGAEPDSILKPELLSAIEK	AAGAEPDSILKPELLSAIEK	3	AAGAEPDSILKPELLSAIEK3	NA	NA	NA	NA	NA	NA	NA	NA	NA	NA	NA	NA	NA	NA	NA	NA	10.6466	11.2106	10.9603	10.0004	11.4635	10.114	10.4238	11.0395
Q17RC7	Q17RC7	EX3L4_HUMAN	EXOC3L4	Exocyst complex component 3-like protein 4	1	AAGAISAELEATTLR	AAGAISAELEATTLR	2	AAGAISAELEATTLR2	NA	NA	NA	NA	NA	NA	NA	NA	NA	NA	NA	NA	NA	NA	NA	NA	11.313	10.2259	10.942	10.9037	10.7413	11.1446	10.7342	10.8284
Q9NSD9	Q9NSD9	SYFB_HUMAN	FARSB	Phenylalanine--tRNA ligase beta subunit	1	AAGASDVVLYK	AAGASDVVLYK	2	AAGASDVVLYK2	NA	NA	NA	NA	NA	NA	NA	NA	11.353	11.247	11.0087	11.141	11.6026	11.0878	11.3462	10.4292	12.404	12.2124	12.2652	12.2336	12.5341	12.495	11.8788	12.337
Q9Y315	Q9Y315;G3V158;E9PPM8	DEOC_HUMAN	DERA	Deoxyribose-phosphate aldolase	1	AAGCNIPVASVAAGFPAGQTHLK	AAGC(UniMod:4)NIPVASVAAGFPAGQTHLK	3	AAGC(UniMod:4)NIPVASVAAGFPAGQTHLK3	NA	NA	NA	NA	NA	NA	NA	NA	NA	NA	NA	NA	NA	NA	NA	NA	11.5535	11.8709	11.8392	11.8935	11.8608	11.8969	11.9883	12.109
Q9Y5K8	Q9Y5K8;G3V2S6;G3V2V6	VATD_HUMAN	ATP6V1D	V-type proton ATPase subunit D	1	AAGEVLEPANLLAEEK	AAGEVLEPANLLAEEK	2	AAGEVLEPANLLAEEK2	NA	NA	NA	NA	NA	NA	NA	NA	NA	NA	NA	NA	NA	NA	NA	NA	11.7361	11.7828	11.4935	11.4709	11.6724	11.6177	11.4933	11.6987
Q0VDF9	Q0VDF9	HSP7E_HUMAN	HSPA14	Heat shock 70 kDa protein 14	1	AAGFNVLR	AAGFNVLR	2	AAGFNVLR2	NA	NA	NA	NA	NA	NA	NA	NA	NA	NA	NA	NA	NA	NA	NA	NA	12.2328	11.1235	NA	11.8854	10.6134	11.9613	11.4371	10.7028
Q7Z478	Q7Z478	DHX29_HUMAN	DHX29	ATP-dependent RNA helicase DHX29	1	AAGFSSSTTSTSWEGNR	AAGFSSSTTSTSWEGNR	2	AAGFSSSTTSTSWEGNR2	NA	NA	NA	NA	NA	NA	NA	NA	NA	NA	NA	NA	NA	NA	NA	NA	8.51283	8.7795	9.9545	8.78062	9.27412	8.42521	8.89091	8.98296
Q4KMP7	Q4KMP7;Q4KMP7-2	TB10B_HUMAN	TBC1D10B	TBC1 domain family member 10B	1	AAGGAPSPPPPVR	AAGGAPSPPPPVR	2	AAGGAPSPPPPVR2	NA	NA	NA	NA	NA	NA	NA	NA	NA	NA	NA	NA	NA	NA	NA	NA	12.4906	12.7675	12.629	12.501	12.504	12.5863	12.5168	12.4218
Q9H4A6	Q9H4A6;D6REM1	GOLP3_HUMAN	GOLPH3	Golgi phosphoprotein 3	1	AAGGGAGSSEDDAQSR	AAGGGAGSSEDDAQSR	2	AAGGGAGSSEDDAQSR2	NA	NA	NA	NA	NA	NA	NA	NA	NA	NA	NA	NA	NA	NA	NA	NA	10.2967	10.0143	10.2228	9.26345	10.2873	10.1563	9.57269	9.62575
Q14761	Q14761	PTCA_HUMAN	PTPRCAP	Protein tyrosine phosphatase receptor type C-associated protein	1	AAGGQGLHVTAL	AAGGQGLHVTAL	2	AAGGQGLHVTAL2	NA	NA	NA	NA	NA	NA	NA	NA	NA	NA	NA	NA	NA	NA	NA	NA	10.6303	10.7153	9.82792	10.4183	10.0967	10.2743	10.33	10.8571
P56202	P56202;H0YDT2;A0A7P0T8B4;A0A7P0T8L7;A0A7P0T817;E9PI30	CATW_HUMAN	CTSW	Cathepsin W	1	AAGGVPSMGR	AAGGVPSMGR	2	AAGGVPSMGR2	NA	NA	NA	NA	NA	NA	NA	NA	NA	NA	NA	NA	NA	NA	NA	12.0795	13.0443	13.3494	12.9167	13.2783	13.376	13.3066	13.0921	13.2457
Q9Y490	Q9Y490	TLN1_HUMAN	TLN1	Talin-1	1	AAGHPGDPESQQR	AAGHPGDPESQQR	2	AAGHPGDPESQQR2	11.1261	11.6634	12.0654	11.8214	11.1426	12.1778	12.2149	11.1037	13.2966	13.4311	13.3744	13.051	12.7525	13.3369	12.9901	13.4111	16.2375	15.8245	15.555	16.0886	16.0929	15.9659	16.1127	15.5713
Q9Y490	Q9Y490	TLN1_HUMAN	TLN1	Talin-1	1	AAGHPGDPESQQR	AAGHPGDPESQQR	3	AAGHPGDPESQQR3	13.4448	14.0431	14.2014	14.1295	13.7225	14.3749	14.2578	13.9793	17.3654	17.4557	17.4356	17.3697	16.9138	17.4746	17.4154	17.4592	19.0827	18.9645	18.9501	19.2831	19.3231	19.2472	19.2532	19.021
Q9Y490	Q9Y490	TLN1_HUMAN	TLN1	Talin-1	1	AAGHPGDPESQQRLAQVAK	AAGHPGDPESQQRLAQVAK	3	AAGHPGDPESQQRLAQVAK3	NA	NA	NA	NA	NA	NA	NA	NA	NA	NA	NA	NA	NA	NA	NA	NA	11.5403	12.2387	12.1385	12.3386	13.096	11.2284	10.5388	12.1726
Q9Y490	Q9Y490	TLN1_HUMAN	TLN1	Talin-1	1	AAGHPGDPESQQRLAQVAK	AAGHPGDPESQQRLAQVAK	4	AAGHPGDPESQQRLAQVAK4	NA	NA	NA	NA	NA	NA	NA	NA	NA	NA	NA	NA	NA	NA	NA	NA	11.214	12.0951	12.1771	12.15	12.9146	10.9557	10.4977	12.3917
P28838;P28838-2	P28838;P28838-2	AMPL_HUMAN	LAP3	Cytosol aminopeptidase	1	AAGIDEQENWHEGK	AAGIDEQENWHEGK	2	AAGIDEQENWHEGK2	NA	NA	NA	NA	NA	NA	NA	NA	NA	NA	NA	NA	NA	NA	NA	NA	9.84028	10.2543	9.69361	9.99504	10.5349	10.6573	9.82313	10.1462
P28838;P28838-2	P28838;P28838-2	AMPL_HUMAN	LAP3	Cytosol aminopeptidase	1	AAGIDEQENWHEGK	AAGIDEQENWHEGK	3	AAGIDEQENWHEGK3	NA	NA	NA	NA	NA	NA	NA	NA	12.0204	11.8912	12.1992	11.5847	11.7902	11.4506	12.0027	12.5089	13.3971	13.4117	13.4809	13.942	12.7082	13.0748	13.4121	13.4099
P30566	P30566;A0A096LNY4;A0A096LNY5;A0A096LNY6;A0A096LP92;A0A7P0T9A7;A0A1B0GTJ7;A0A1B0GTG9;A0A1B0GWJ0;P30566-2;A0A7P0Z472	PUR8_HUMAN	ADSL	Adenylosuccinate lyase	1	AAGIIHLGATSCYVGDNTDLIILR	AAGIIHLGATSC(UniMod:4)YVGDNTDLIILR	3	AAGIIHLGATSC(UniMod:4)YVGDNTDLIILR3	NA	NA	NA	NA	NA	NA	NA	NA	NA	NA	NA	NA	NA	NA	NA	NA	10.3841	9.55301	9.3071	9.0215	9.26583	9.9837	9.51642	9.73222
Q13459;Q13459-2	Q13459;M0R0P8;Q13459-2	MYO9B_HUMAN	MYO9B	Unconventional myosin-IXb	1	AAGMSSPGAQSHPEELPR	AAGM(UniMod:35)SSPGAQSHPEELPR	3	AAGM(UniMod:35)SSPGAQSHPEELPR3	NA	NA	NA	NA	NA	NA	NA	NA	NA	NA	NA	NA	NA	NA	NA	NA	10.7488	11.3026	11.3084	10.8101	11.2017	10.1777	10.8395	10.7188
Q13459;Q13459-2	Q13459;M0R0P8;Q13459-2	MYO9B_HUMAN	MYO9B	Unconventional myosin-IXb	1	AAGMSSPGAQSHPEELPR	AAGMSSPGAQSHPEELPR	2	AAGMSSPGAQSHPEELPR2	NA	NA	NA	NA	NA	NA	NA	NA	NA	NA	NA	NA	NA	NA	NA	NA	7.35337	NA	7.80921	8.3067	8.38623	NA	8.49975	NA
Q13459;Q13459-2	Q13459;M0R0P8;Q13459-2	MYO9B_HUMAN	MYO9B	Unconventional myosin-IXb	1	AAGMSSPGAQSHPEELPR	AAGMSSPGAQSHPEELPR	3	AAGMSSPGAQSHPEELPR3	NA	NA	NA	NA	NA	NA	NA	NA	NA	NA	NA	NA	NA	11.3519	NA	NA	11.7182	11.6648	11.7323	11.8569	12.2211	11.9363	12.0272	11.7846
P48740	P48740;P48740-2;P48740-3;P48740-4;F8W876	MASP1_HUMAN	MASP1	Mannan-binding lectin serine protease 1	1	AAGNECPELQPPVHGK	AAGNEC(UniMod:4)PELQPPVHGK	2	AAGNEC(UniMod:4)PELQPPVHGK2	NA	NA	11.6208	NA	NA	NA	11.6297	NA	NA	NA	NA	NA	NA	NA	NA	NA	15.1926	14.3308	14.8593	14.2247	15.1533	15.1633	14.5042	14.4654
P48740	P48740;P48740-2;P48740-3;P48740-4;F8W876	MASP1_HUMAN	MASP1	Mannan-binding lectin serine protease 1	1	AAGNECPELQPPVHGK	AAGNEC(UniMod:4)PELQPPVHGK	3	AAGNEC(UniMod:4)PELQPPVHGK3	14.6443	14.8145	14.8263	15.3174	14.3615	15.2526	15.2502	14.8879	NA	NA	NA	NA	NA	11.9722	NA	NA	16.5985	16.6482	16.8403	16.6317	16.9503	16.701	16.6329	16.7298
Q15785	Q15785	TOM34_HUMAN	TOMM34	Mitochondrial import receptor subunit TOM34	1	AAGNESFR	AAGNESFR	2	AAGNESFR2	NA	NA	NA	NA	NA	NA	NA	NA	NA	11.2002	NA	NA	NA	NA	NA	NA	14.6739	14.1129	14.0807	14.4411	14.4934	14.2602	14.458	14.2574
Q5JRA6-2	Q5JRA6;Q5JRA6-2	TGO1_HUMAN	MIA3	Isoform of Q5JRA6, Isoform 2 of Transport and Golgi organization protein 1 homolog	1	AAGNQMNDR	AAGNQMNDR	2	AAGNQMNDR2	NA	NA	NA	NA	NA	NA	NA	NA	NA	NA	NA	NA	NA	NA	NA	NA	15.4074	13.8048	14.349	15.4374	15.8141	15.6998	14.0645	14.1384
Q460N5;Q460N5-1	Q460N5;Q460N5-1;Q460N5-3;Q460N5-4	PAR14_HUMAN	PARP14	Protein mono-ADP-ribosyltransferase PARP14	1	AAGPELQADCDQIVK	AAGPELQADC(UniMod:4)DQIVK	2	AAGPELQADC(UniMod:4)DQIVK2	NA	NA	NA	NA	NA	NA	NA	NA	NA	NA	NA	NA	NA	NA	NA	NA	NA	9.43547	10.4775	10.3071	10.1371	NA	10.251	9.76066
Q9BQ69	Q9BQ69;A0A6Q8PH91	MACD1_HUMAN	MACROD1	ADP-ribose glycohydrolase MACROD1	1	AAGPLLTDECR	AAGPLLTDEC(UniMod:4)R	2	AAGPLLTDEC(UniMod:4)R2	NA	NA	NA	NA	NA	NA	NA	NA	NA	NA	NA	NA	NA	NA	NA	NA	11.5163	10.9787	11.439	11.061	10.604	10.6074	10.9485	10.7473
P27694	P27694	RFA1_HUMAN	RPA1	Replication protein A 70 kDa DNA-binding subunit	1	AAGPSLSHTSGGTQSK	AAGPSLSHTSGGTQSK	3	AAGPSLSHTSGGTQSK3	NA	NA	NA	NA	NA	NA	NA	NA	NA	NA	NA	NA	NA	NA	NA	NA	10.0047	10.9654	10.812	11.2044	11.3781	10.8023	10.9673	11.3119
O14976	O14976;O14976-2	GAK_HUMAN	GAK	Cyclin-G-associated kinase	1	AAGQPYEQHAK	AAGQPYEQHAK	2	AAGQPYEQHAK2	NA	NA	NA	NA	NA	NA	NA	NA	NA	NA	NA	NA	NA	NA	NA	NA	10.0969	9.31262	NA	9.2953	9.71636	9.91413	9.08315	9.7565
O14976	O14976;O14976-2	GAK_HUMAN	GAK	Cyclin-G-associated kinase	1	AAGQPYEQHAK	AAGQPYEQHAK	3	AAGQPYEQHAK3	NA	NA	NA	NA	NA	NA	NA	NA	NA	NA	NA	NA	NA	NA	NA	NA	10.799	10.7476	9.95785	10.3464	10.8624	9.67915	9.91995	9.89908
Q7L1T6	Q7L1T6;A0A0A0MRM6	NB5R4_HUMAN	CYB5R4	Cytochrome b5 reductase 4	1	AAGSDGTELFDQVHR	AAGSDGTELFDQVHR	3	AAGSDGTELFDQVHR3	NA	NA	NA	NA	NA	NA	NA	NA	NA	NA	NA	NA	NA	NA	NA	NA	10.1513	9.94587	NA	10.5567	10.1599	9.75187	9.85587	10.3876
Q8N5M9	Q8N5M9;A0A3B3ITE9	JAGN1_HUMAN	JAGN1	Protein jagunal homolog 1	1	AAGTDGSDFQHR	AAGTDGSDFQHR	2	AAGTDGSDFQHR2	NA	NA	NA	NA	NA	NA	NA	NA	NA	NA	NA	NA	NA	NA	NA	NA	9.40591	10.3251	10.1996	10.5279	11.1037	10.075	9.83086	10.7766
Q9UBN7	Q9UBN7;A0A2R8YDE6;Q9UBN7-2	HDAC6_HUMAN	HDAC6	Histone deacetylase 6	1	AAGTGFTVNVAWNGPR	AAGTGFTVNVAWNGPR	2	AAGTGFTVNVAWNGPR2	NA	NA	NA	NA	NA	NA	NA	NA	NA	NA	NA	NA	NA	NA	NA	NA	10.3324	10.6047	12.2792	10.5668	10.0016	9.80999	11.0759	11.1538
Q14974	Q14974;Q14974-2	IMB1_HUMAN	KPNB1	Importin subunit beta-1	1	AAGVCLMLLATCCEDDIVPHVLPFIK	AAGVC(UniMod:4)LMLLATC(UniMod:4)C(UniMod:4)EDDIVPHVLPFIK	3	AAGVC(UniMod:4)LMLLATC(UniMod:4)C(UniMod:4)EDDIVPHVLPFIK3	NA	NA	NA	NA	NA	NA	NA	NA	NA	NA	NA	NA	NA	NA	NA	NA	11.2524	11.5441	11.2198	10.5907	11.4818	10.5374	10.7236	11.2703
P05386	P05386	RLA1_HUMAN	RPLP1	60S acidic ribosomal protein P1	1	AAGVNVEPFWPGLFAK	AAGVNVEPFWPGLFAK	2	AAGVNVEPFWPGLFAK2	11.009	NA	NA	NA	10.7151	NA	NA	10.6814	10.4545	NA	11.166	10.9597	10.8806	10.909	11.1758	11.0578	16.0198	15.9527	16.009	16.0254	15.9429	15.8861	15.8328	15.6494
P98160	P98160	PGBM_HUMAN	HSPG2	Basement membrane-specific heparan sulfate proteoglycan core protein	1	AAGVPSATITWR	AAGVPSATITWR	2	AAGVPSATITWR2	NA	NA	NA	NA	NA	NA	NA	NA	NA	NA	NA	NA	NA	NA	NA	NA	12.1238	13.2233	13.5003	12.9049	NA	NA	13.3823	13.4874
P98066	P98066	TSG6_HUMAN	TNFAIP6	Tumor necrosis factor-inducible gene 6 protein	1	AAGVYHR	AAGVYHR	2	AAGVYHR2	NA	NA	NA	NA	NA	NA	NA	NA	NA	NA	NA	NA	NA	NA	NA	NA	11.6629	12.3674	12.7439	13.1864	12.9869	12.5815	NA	12.4881
Q9H444	Q9H444;P59074	CHM4B_HUMAN	CHMP4B	Charged multivesicular body protein 4b	0	AAHDNMDIDK	AAHDNM(UniMod:35)DIDK	2	AAHDNM(UniMod:35)DIDK2	NA	NA	NA	NA	NA	NA	NA	NA	NA	NA	NA	NA	NA	NA	NA	NA	NA	9.68826	10.9111	NA	NA	9.79905	9.42377	10.0494
Q9H444	Q9H444;P59074	CHM4B_HUMAN	CHMP4B	Charged multivesicular body protein 4b	0	AAHDNMDIDK	AAHDNMDIDK	2	AAHDNMDIDK2	NA	NA	NA	NA	NA	NA	NA	NA	NA	NA	NA	NA	NA	NA	NA	NA	12.9333	13.2156	12.8657	13.0238	13.5171	13.0844	13.0311	13.1317
Q9H444	Q9H444;P59074	CHM4B_HUMAN	CHMP4B	Charged multivesicular body protein 4b	0	AAHDNMDIDK	AAHDNMDIDK	3	AAHDNMDIDK3	NA	NA	NA	NA	NA	NA	NA	NA	NA	NA	NA	NA	NA	NA	NA	NA	12.1436	12.049	12.0513	12.008	12.1246	12.2411	12.1173	12.0966
Q8TEX9;Q8TEX9-2	Q8TEX9;Q8TEX9-2;H0YN14	IPO4_HUMAN	IPO4	Importin-4	1	AAHEALGQFCCALHK	AAHEALGQFC(UniMod:4)C(UniMod:4)ALHK	3	AAHEALGQFC(UniMod:4)C(UniMod:4)ALHK3	NA	NA	NA	NA	NA	NA	NA	NA	NA	NA	NA	NA	NA	NA	NA	NA	9.41159	9.34322	NA	9.75087	9.57073	10.0129	10.2505	9.76422
P13591-1	P13591;P13591-1;P13591-3;P13591-4;H7BYX6;A0A087WTE4;A0A087WTF6;A0A087WV75;A0A087WWD4;A0A087WX77	NCAM1_HUMAN	NCAM1	Isoform of P13591, Isoform 2 of Neural cell adhesion molecule 1	1	AAHFVFR	AAHFVFR	2	AAHFVFR2	13.1963	13.9285	13.7231	14.3571	12.8764	14.1931	14.3374	NA	NA	NA	NA	NA	NA	NA	NA	NA	NA	NA	NA	NA	NA	NA	NA	NA
O75410;O75410-2;O75410-7;O75410-9	O75410;O75410-2;O75410-7;O75410-9;R4GMT7	TACC1_HUMAN	TACC1	Transforming acidic coiled-coil-containing protein 1	1	AAHGCVTAVSGK	AAHGC(UniMod:4)VTAVSGK	2	AAHGC(UniMod:4)VTAVSGK2	NA	NA	NA	NA	NA	NA	NA	NA	NA	NA	NA	NA	NA	NA	NA	NA	10.7514	10.9387	10.6607	10.7343	10.0817	10.3953	9.99217	11.4179
Q15833	Q15833;Q15833-2;Q15833-3;M0R0M7	STXB2_HUMAN	STXBP2	Syntaxin-binding protein 2	1	AAHIFFTDTCPEPLFSELGR	AAHIFFTDTC(UniMod:4)PEPLFSELGR	3	AAHIFFTDTC(UniMod:4)PEPLFSELGR3	NA	10.928	11.2193	NA	10.4765	NA	10.6933	NA	10.137	10.4086	9.8493	10.0101	NA	10.6385	10.2429	10.1836	15.2927	15.3484	15.2395	14.9672	14.9551	14.1783	14.0361	13.5729
Q05823	Q05823;Q05823-2	RN5A_HUMAN	RNASEL	2-5A-dependent ribonuclease	1	AAHLADFDK	AAHLADFDK	2	AAHLADFDK2	NA	NA	NA	NA	NA	NA	NA	NA	NA	NA	NA	NA	NA	NA	NA	NA	11.1959	NA	11.4899	11.8695	NA	11.1818	11.5361	NA
Q9UQ80	Q9UQ80;F8VR77;Q9UQ80-2	PA2G4_HUMAN	PA2G4	Proliferation-associated protein 2G4	1	AAHLCAEAALR	AAHLC(UniMod:4)AEAALR	2	AAHLC(UniMod:4)AEAALR2	NA	NA	NA	NA	NA	NA	NA	NA	NA	NA	NA	NA	NA	NA	NA	NA	14.7205	14.8188	14.7885	14.7474	15.1461	14.8707	14.7265	14.9309
Q9UQ80	Q9UQ80;F8VR77;Q9UQ80-2	PA2G4_HUMAN	PA2G4	Proliferation-associated protein 2G4	1	AAHLCAEAALR	AAHLC(UniMod:4)AEAALR	3	AAHLC(UniMod:4)AEAALR3	NA	NA	NA	NA	NA	NA	NA	NA	11.7266	11.937	11.9138	11.8535	12.1673	12.2847	NA	12.601	14.4337	14.185	14.4953	14.6788	14.979	14.689	14.4497	14.3314
Q8WUJ3	Q8WUJ3;Q8WUJ3-2	CEMIP_HUMAN	CEMIP	Cell migration-inducing and hyaluronan-binding protein	1	AAHLEGTELK	AAHLEGTELK	2	AAHLEGTELK2	NA	NA	NA	NA	NA	NA	NA	NA	10.2514	10.5183	NA	NA	NA	NA	NA	NA	13.9113	13.5495	13.9846	13.745	13.6454	13.5714	13.7787	14.0652
Q8WUJ3	Q8WUJ3;Q8WUJ3-2	CEMIP_HUMAN	CEMIP	Cell migration-inducing and hyaluronan-binding protein	1	AAHLEGTELK	AAHLEGTELK	3	AAHLEGTELK3	NA	NA	NA	NA	NA	NA	NA	NA	NA	NA	NA	NA	NA	NA	NA	NA	11.8539	12.353	12.3178	11.5668	12.27	10.8917	11.1819	12.3729
P78371	P78371;P78371-2	TCPB_HUMAN	CCT2	T-complex protein 1 subunit beta	1	AAHSEGNTTAGLDMR	AAHSEGNTTAGLDM(UniMod:35)R	2	AAHSEGNTTAGLDM(UniMod:35)R2	NA	NA	NA	NA	NA	NA	NA	NA	NA	NA	NA	NA	NA	NA	NA	NA	9.98737	10.1287	10.5447	10.1792	10.8214	9.90627	10.1298	9.83758
P78371	P78371;P78371-2	TCPB_HUMAN	CCT2	T-complex protein 1 subunit beta	1	AAHSEGNTTAGLDMR	AAHSEGNTTAGLDM(UniMod:35)R	3	AAHSEGNTTAGLDM(UniMod:35)R3	NA	NA	NA	NA	NA	NA	NA	NA	NA	NA	NA	NA	NA	NA	NA	NA	13.4719	13.1498	13.4199	12.9803	13.5521	13.5652	13.4589	13.2204
P78371	P78371;P78371-2	TCPB_HUMAN	CCT2	T-complex protein 1 subunit beta	1	AAHSEGNTTAGLDMR	AAHSEGNTTAGLDMR	2	AAHSEGNTTAGLDMR2	NA	NA	NA	NA	NA	NA	NA	NA	NA	NA	NA	NA	NA	NA	NA	NA	11.6641	11.7751	11.6733	11.6614	12.0668	11.653	11.795	12.1671
P78371	P78371;P78371-2	TCPB_HUMAN	CCT2	T-complex protein 1 subunit beta	1	AAHSEGNTTAGLDMR	AAHSEGNTTAGLDMR	3	AAHSEGNTTAGLDMR3	NA	NA	NA	NA	NA	NA	NA	NA	12.6039	13.2549	12.7386	12.9417	12.3216	13.1244	12.9243	13.3505	17.1901	17.1196	17.1802	17.1017	17.291	17.0045	16.9134	17.1401
P61764	P61764;P61764-2;A0A1B0GTP9;A0A1B0GWF2;A0A1B0GW76;A0A1B0GVQ5;A0A0D9SG72	STXB1_HUMAN	STXBP1	Syntaxin-binding protein 1	1	AAHVFFTDSCPDALFNELVK	AAHVFFTDSC(UniMod:4)PDALFNELVK	3	AAHVFFTDSC(UniMod:4)PDALFNELVK3	NA	NA	NA	NA	NA	NA	NA	NA	NA	NA	NA	NA	NA	NA	NA	NA	10.4576	10.5237	10.7185	10.4298	9.57104	10.5462	10.5284	10.4002
P49902	P49902;A0A6Q8PHP0;P49902-2	5NTC_HUMAN	NT5C2	Cytosolic purine 5'-nucleotidase	1	AAHVLMPHESTVEHTHVDINEMESPLATR	AAHVLMPHESTVEHTHVDINEMESPLATR	4	AAHVLMPHESTVEHTHVDINEMESPLATR4	NA	NA	NA	NA	NA	NA	NA	NA	NA	NA	NA	NA	NA	NA	NA	NA	9.38237	9.90856	9.43396	9.225	9.59728	9.7815	9.04647	9.72909
O75069;O75069-2;O75069-3;O75069-5	O75069;O75069-2;O75069-3;O75069-5;A0A0C4DFR1	TMCC2_HUMAN	TMCC2	Transmembrane and coiled-coil domains protein 2	1	AAIDHLHQK	AAIDHLHQK	2	AAIDHLHQK2	NA	NA	NA	NA	NA	NA	NA	NA	NA	NA	NA	NA	NA	NA	NA	NA	10.8492	10.8672	10.6835	10.702	11.038	10.6794	10.6597	10.9288
Q92804;Q92804-2	Q92804;P35637;Q92804-2;H3BPE7;A0A0J9YYE0;P35637-2	RBP56_HUMAN	TAF15	TATA-binding protein-associated factor 2N	0	AAIDWFDGK	AAIDWFDGK	2	AAIDWFDGK2	NA	NA	NA	NA	NA	NA	NA	NA	12.5504	12.5172	11.8467	12.3208	11.7277	12.5157	12.7633	12.8319	15.8264	15.8424	15.9334	15.7911	16.1636	15.8261	15.9692	16.0083
Q8NB49-3	Q8NB49;Q8NB49-2;Q8NB49-3;Q8NB49-4;A0A804HIW2;A0A067XG54	AT11C_HUMAN	ATP11C	Isoform of Q8NB49, Isoform 3 of Phospholipid-transporting ATPase IG	1	AAIECEQPQPDLYK	AAIEC(UniMod:4)EQPQPDLYK	2	AAIEC(UniMod:4)EQPQPDLYK2	NA	NA	NA	NA	NA	NA	NA	NA	NA	NA	NA	NA	NA	NA	NA	NA	11.1702	11.6315	11.5239	10.3876	11.626	11.2742	11.1623	11.6506
Q6ZMI0	Q6ZMI0;Q6ZMI0-2;Q6ZMI0-5;Q6ZMI0-3	PPR21_HUMAN	PPP1R21	Protein phosphatase 1 regulatory subunit 21	1	AAIEHELPTATQK	AAIEHELPTATQK	2	AAIEHELPTATQK2	NA	NA	NA	NA	NA	NA	NA	NA	NA	NA	NA	NA	NA	NA	NA	NA	10.519	11.0549	11.2201	9.52453	10.9478	10.2002	10.6927	10.9803
Q96CD0	Q96CD0	FBXL8_HUMAN	FBXL8	F-box/LRR-repeat protein 8	1	AAIELLMVLAGRAPGLR	AAIELLMVLAGRAPGLR	3	AAIELLMVLAGRAPGLR3	NA	NA	NA	NA	NA	NA	NA	NA	NA	NA	NA	NA	NA	NA	NA	NA	NA	8.42902	NA	7.96089	9.00693	9.01062	8.46403	8.49096
Q8N556;Q8N556-2	Q8N556;Q8N556-2	AFAP1_HUMAN	AFAP1	Actin filament-associated protein 1	1	AAIEVNAGR	AAIEVNAGR	2	AAIEVNAGR2	NA	NA	NA	NA	NA	NA	NA	NA	11.0204	11.3179	10.8829	10.8672	10.5372	NA	11.0982	NA	14.7562	14.7136	14.4409	14.7371	14.8504	15.1291	14.712	14.5824
P07741	P07741;H3BSW3;H3BQZ9;P07741-2	APT_HUMAN	APRT	Adenine phosphoribosyltransferase	1	AAIGLLAR	AAIGLLAR	2	AAIGLLAR2	NA	NA	NA	NA	NA	NA	NA	NA	NA	12.5142	13.167	13.7258	11.5401	11.872	11.1013	13.7788	13.5916	13.6241	13.875	13.2463	12.4292	13.5691	13.6265	13.9155
Q9H336	Q9H336;B7Z8V9;Q9H336-2	CRLD1_HUMAN	CRISPLD1	Cysteine-rich secretory protein LCCL domain-containing 1	1	AAIHYGIIDNDGGWVDITR	AAIHYGIIDNDGGWVDITR	3	AAIHYGIIDNDGGWVDITR3	NA	NA	NA	NA	NA	NA	NA	NA	NA	NA	NA	NA	NA	NA	NA	NA	12.3838	12.4016	12.5216	12.3026	12.4072	12.1867	12.5586	12.4148
Q9H0B8	Q9H0B8;H3BTI0;Q9H0B8-2;Q9H0B8-3	CRLD2_HUMAN	CRISPLD2	Cysteine-rich secretory protein LCCL domain-containing 2	1	AAIHYGILDDK	AAIHYGILDDK	2	AAIHYGILDDK2	NA	NA	NA	NA	NA	NA	NA	NA	NA	NA	NA	NA	NA	NA	NA	NA	12.2117	11.1534	11.3709	11.4538	12.0028	12.1618	11.5877	11.4074
Q9H0B8	Q9H0B8;H3BTI0;Q9H0B8-2;Q9H0B8-3	CRLD2_HUMAN	CRISPLD2	Cysteine-rich secretory protein LCCL domain-containing 2	1	AAIHYGILDDK	AAIHYGILDDK	3	AAIHYGILDDK3	NA	NA	NA	NA	NA	NA	NA	NA	NA	NA	NA	NA	NA	NA	NA	NA	11.8599	11.7433	10.635	12.1241	9.84075	11.2864	12.1539	11.7491
P35232	P35232;C9JZ20	PHB1_HUMAN	PHB1	Prohibitin 1	1	AAIISAEGDSK	AAIISAEGDSK	2	AAIISAEGDSK2	NA	NA	NA	NA	NA	NA	NA	NA	NA	NA	12.0548	NA	NA	NA	NA	NA	11.482	NA	NA	NA	10.1912	10.7736	9.79114	10.0305
O14744;O14744-2	O14744;O14744-2;O14744-3;O14744-5	ANM5_HUMAN	PRMT5	Protein arginine N-methyltransferase 5	1	AAILPTSIFLTNK	AAILPTSIFLTNK	2	AAILPTSIFLTNK2	NA	NA	NA	NA	NA	NA	NA	NA	NA	NA	NA	NA	NA	NA	NA	NA	11.1997	11.6286	11.8773	11.9665	11.8168	11.7848	11.5241	11.227
Q8IUD2;Q8IUD2-3	Q8IUD2;O15083;G8JLD3;X6RM00;X6RLX0;Q8IUD2-2;Q8IUD2-3;Q8IUD2-4	RB6I2_HUMAN	ERC1	ELKS/Rab6-interacting/CAST family member 1	0	AAILQTEVDALR	AAILQTEVDALR	2	AAILQTEVDALR2	NA	NA	NA	NA	NA	NA	NA	NA	NA	9.76707	NA	NA	NA	NA	NA	NA	12.1855	12.1036	11.9431	11.9131	11.3781	11.6516	12.3289	11.9314
P04114	P04114;A8MUN2	APOB_HUMAN	APOB	Apolipoprotein B-100	1	AAIQALR	AAIQALR	2	AAIQALR2	17.9317	NA	16.2264	NA	15.8955	14.9181	NA	NA	17.508	18.2341	18.8006	19.195	18.2793	18.1442	17.3149	18.6075	NA	10.6176	11.2959	12.2015	11.0733	NA	11.5946	12.0033
P04114	P04114;A8MUN2	APOB_HUMAN	APOB	Apolipoprotein B-100	1	AAIQALRK	AAIQALRK	2	AAIQALRK2	16.7271	17.2875	17.1746	17.7617	16.9859	17.4544	17.8879	16.5424	9.95896	11.3263	13.7385	16.0063	NA	NA	NA	15.241	9.90264	11.1465	11.2635	10.043	11.009	10.6503	10.4602	11.0616
Q9UPN4;Q9UPN4-2	Q9UPN4;I3L2J8;Q9UPN4-2;Q9UPN4-3	CP131_HUMAN	CEP131	Centrosomal protein of 131 kDa	1	AAIQELQQK	AAIQELQQK	2	AAIQELQQK2	NA	NA	NA	NA	NA	NA	NA	NA	NA	NA	NA	NA	NA	NA	NA	NA	10.9162	NA	NA	11.2006	NA	10.38	10.7837	10.3601
O60645	O60645;D6RB59	EXOC3_HUMAN	EXOC3	Exocyst complex component 3	1	AAIQSQLDGVR	AAIQSQLDGVR	2	AAIQSQLDGVR2	NA	NA	NA	NA	NA	NA	NA	NA	NA	NA	NA	NA	NA	NA	11.3333	NA	11.6402	11.6084	11.9117	11.2997	12.5874	12.4769	11.9919	11.5536
P19827	P19827;F8WAS2	ITIH1_HUMAN	ITIH1	Inter-alpha-trypsin inhibitor heavy chain H1	1	AAISGENAGLVR	AAISGENAGLVR	2	AAISGENAGLVR2	21.3645	20.0821	20.6714	19.9882	21.5309	21.6584	21.1946	20.7553	19.8564	19.8588	19.8317	19.7047	19.6438	19.8786	19.8089	19.776	13.2466	11.9699	13.0398	12.5705	11.4704	11.4063	12.3679	12.7688
P22234	P22234	PUR6_HUMAN	PAICS	Bifunctional phosphoribosylaminoimidazole carboxylase/phosphoribosylaminoimidazole succinocarboxamide synthetase	1	AAISNKITSCIFQLLQEAGIK	AAISNKITSC(UniMod:4)IFQLLQEAGIK	3	AAISNKITSC(UniMod:4)IFQLLQEAGIK3	NA	NA	NA	NA	NA	NA	NA	NA	NA	NA	NA	NA	NA	NA	NA	NA	8.98581	9.46203	8.85741	7.62365	9.20432	8.18653	NA	9.85856
O95747	O95747;C9JIG9	OXSR1_HUMAN	OXSR1	Serine/threonine-protein kinase OSR1	1	AAISQLR	AAISQLR	2	AAISQLR2	NA	NA	NA	NA	NA	NA	NA	NA	NA	NA	NA	13.5196	NA	NA	NA	14.0592	12.4607	11.7954	10.841	11.393	10.913	11.853	11.4528	11.7198
Q8NDI1;Q8NDI1-2;Q8NDI1-3	Q8NDI1;Q8NDI1-2;Q8NDI1-3	EHBP1_HUMAN	EHBP1	EH domain-binding protein 1	1	AAITETQR	AAITETQR	2	AAITETQR2	NA	NA	NA	NA	NA	NA	NA	NA	NA	NA	NA	NA	NA	NA	NA	NA	12.1456	12.3837	12.4329	12.3372	12.6214	12.6486	12.198	12.4974
O00534	O00534	VMA5A_HUMAN	VWA5A	von Willebrand factor A domain-containing protein 5A	1	AAITFLK	AAITFLK	2	AAITFLK2	NA	NA	NA	NA	NA	NA	NA	NA	NA	10.1641	NA	NA	10.1306	NA	10.4052	7.22645	9.72173	10.3754	10.2441	9.15336	11.4245	10.8217	10.8578	11.0387
P30273	P30273;A6NCQ8	FCERG_HUMAN	FCER1G	High affinity immunoglobulin epsilon receptor subunit gamma	1	AAITSYEK	AAITSYEK	2	AAITSYEK2	NA	NA	NA	NA	NA	NA	NA	NA	13.3578	13.153	13.1266	13.0126	13.5126	13.4182	13.5411	13.3257	15.7891	15.6857	15.7098	15.0861	14.9744	15.7928	16.1394	15.7735
Q969Q5	Q969Q5;F8W8H5	RAB24_HUMAN	RAB24	Ras-related protein Rab-24	1	AAIVCYDLTDSSSFER	AAIVC(UniMod:4)YDLTDSSSFER	2	AAIVC(UniMod:4)YDLTDSSSFER2	NA	NA	NA	NA	NA	NA	NA	NA	NA	NA	NA	NA	NA	NA	NA	NA	NA	NA	11.1416	11.228	NA	NA	11.005	11.5601
P50570;P50570-5	P50570;P50570-2;P50570-3;P50570-4;P50570-5	DYN2_HUMAN	DNM2	Dynamin-2	1	AALAAERK	AALAAERK	2	AALAAERK2	NA	NA	NA	NA	NA	NA	NA	NA	NA	NA	NA	NA	NA	NA	NA	13.2374	NA	11.3006	11.2989	NA	NA	NA	NA	11.2572
Q9HC35	Q9HC35;B5MBZ0;Q9HC35-2	EMAL4_HUMAN	EML4	Echinoderm microtubule-associated protein-like 4	1	AALADVLR	AALADVLR	2	AALADVLR2	NA	NA	NA	NA	NA	NA	NA	NA	NA	NA	NA	NA	NA	NA	NA	NA	11.7138	9.5765	11.7336	10.3976	10.9497	11.2131	11.4902	12.267
Q9HC35	Q9HC35;B5MBZ0;Q9HC35-2	EMAL4_HUMAN	EML4	Echinoderm microtubule-associated protein-like 4	1	AALADVLRR	AALADVLRR	2	AALADVLRR2	NA	NA	NA	NA	NA	NA	NA	NA	NA	NA	NA	NA	NA	NA	NA	NA	NA	8.70881	NA	NA	NA	NA	NA	8.41275
Q15102	Q15102	PA1B3_HUMAN	PAFAH1B3	Platelet-activating factor acetylhydrolase IB subunit alpha1	1	AALAGHPR	AALAGHPR	2	AALAGHPR2	NA	NA	NA	NA	NA	NA	NA	NA	NA	NA	NA	NA	NA	NA	NA	NA	11.1899	12.4509	12.1374	11.9855	11.6548	12.4045	11.2767	12.4408
P38935	P38935;A0A6Q8PGT6	SMBP2_HUMAN	IGHMBP2	DNA-binding protein SMUBP-2	1	AALAGLSLSLMER	AALAGLSLSLMER	2	AALAGLSLSLMER2	NA	NA	NA	NA	NA	NA	NA	NA	NA	NA	NA	NA	NA	NA	NA	NA	10.9868	11.2709	10.5452	11.1561	11.3399	10.6963	10.7092	10.9253
Q15149-4	Q15149;Q15149-2;Q15149-3;Q15149-4;Q15149-5;Q15149-6;Q15149-7;Q15149-8;Q15149-9;H0YDN1;E9PMV1;A0A8I5KSD5;A0A8I5KUE3;A0A8I5KYZ1	PLEC_HUMAN	PLEC	Isoform of Q15149, Isoform 4 of Plectin	1	AALAHSEEVTASQVAATK	AALAHSEEVTASQVAATK	3	AALAHSEEVTASQVAATK3	NA	NA	NA	NA	NA	NA	NA	NA	NA	NA	NA	NA	10.7252	9.64285	NA	10.56	10.9841	10.9416	10.461	11.3489	10.917	10.4621	11.1195	10.9659
Q9Y240	Q9Y240	CLC11_HUMAN	CLEC11A	C-type lectin domain family 11 member A	1	AALAPYNWPVWLGVHDR	AALAPYNWPVWLGVHDR	2	AALAPYNWPVWLGVHDR2	NA	NA	NA	NA	NA	NA	NA	NA	NA	NA	NA	NA	NA	NA	NA	NA	11.5875	11.2202	11.4147	11.4729	11.5766	11.581	11.8273	11.546
Q9Y240	Q9Y240	CLC11_HUMAN	CLEC11A	C-type lectin domain family 11 member A	1	AALAPYNWPVWLGVHDR	AALAPYNWPVWLGVHDR	3	AALAPYNWPVWLGVHDR3	NA	NA	NA	NA	NA	NA	NA	NA	NA	NA	NA	NA	NA	9.57806	NA	NA	12.8703	12.0402	12.8563	11.9677	12.4239	12.8108	13.0189	13.1735
Q9Y240	Q9Y240	CLC11_HUMAN	CLEC11A	C-type lectin domain family 11 member A	1	AALAPYNWPVWLGVHDRR	AALAPYNWPVWLGVHDRR	4	AALAPYNWPVWLGVHDRR4	NA	NA	NA	NA	NA	NA	NA	NA	NA	NA	NA	NA	NA	NA	NA	NA	11.7632	12.4279	12.1474	11.876	12.31	12.7627	12.3588	12.7296
Q9BYB0	Q9BYB0;A0A0U1RQS4;A0A590UJL3;Q9BYB0-3	SHAN3_HUMAN	SHANK3	SH3 and multiple ankyrin repeat domains protein 3	1	AALAVGSPGPGGGSFAR	AALAVGSPGPGGGSFAR	2	AALAVGSPGPGGGSFAR2	NA	NA	NA	NA	NA	NA	NA	NA	NA	NA	NA	NA	NA	NA	NA	NA	10.7519	11.1582	11.2681	11.1875	11.2603	11.0248	11.0273	11.1661
O43747;O43747-2	O43747;H3BUN9;H3BNR4;O43747-2	AP1G1_HUMAN	AP1G1	AP-1 complex subunit gamma-1	1	AALCAVHVIR	AALC(UniMod:4)AVHVIR	2	AALC(UniMod:4)AVHVIR2	NA	NA	NA	NA	NA	NA	NA	NA	NA	NA	NA	NA	NA	NA	NA	NA	10.0107	9.38984	NA	10.2575	10.2625	11.3232	10.714	10.274
P54920	P54920;M0R0Y2	SNAA_HUMAN	NAPA	Alpha-soluble NSF attachment protein	1	AALCHFCIDMLNAK	AALC(UniMod:4)HFC(UniMod:4)IDMLNAK	2	AALC(UniMod:4)HFC(UniMod:4)IDMLNAK2	NA	NA	NA	NA	NA	NA	NA	NA	NA	NA	NA	NA	NA	NA	NA	NA	10.3138	10.3728	10.6276	10.8068	10.7347	10.9227	11.0771	11.0401
P54920	P54920;M0R0Y2	SNAA_HUMAN	NAPA	Alpha-soluble NSF attachment protein	1	AALCHFCIDMLNAK	AALC(UniMod:4)HFC(UniMod:4)IDMLNAK	3	AALC(UniMod:4)HFC(UniMod:4)IDMLNAK3	11.551	NA	NA	NA	NA	NA	NA	NA	NA	NA	NA	NA	NA	NA	NA	NA	14.8341	14.9532	14.9486	14.8679	15.1196	14.9662	14.9148	15.0282
Q68EM7;Q68EM7-2	Q68EM7;Q68EM7-2;Q68EM7-3;Q68EM7-5;Q68EM7-6	RHG17_HUMAN	ARHGAP17	Rho GTPase-activating protein 17	1	AALDCSTSHLDEFYSDPHAVAGALK	AALDC(UniMod:4)STSHLDEFYSDPHAVAGALK	3	AALDC(UniMod:4)STSHLDEFYSDPHAVAGALK3	NA	NA	NA	NA	NA	NA	NA	NA	NA	NA	NA	NA	NA	NA	NA	NA	12.3909	12.4662	12.4204	12.5752	12.3696	12.316	12.7756	12.4655
Q68EM7;Q68EM7-2	Q68EM7;Q68EM7-2;Q68EM7-3;Q68EM7-5;Q68EM7-6	RHG17_HUMAN	ARHGAP17	Rho GTPase-activating protein 17	1	AALDCSTSHLDEFYSDPHAVAGALK	AALDC(UniMod:4)STSHLDEFYSDPHAVAGALK	4	AALDC(UniMod:4)STSHLDEFYSDPHAVAGALK4	NA	NA	NA	NA	NA	NA	NA	NA	NA	NA	NA	NA	NA	NA	NA	NA	13.0102	13.5161	13.5705	13.3832	13.7826	13.3313	13.3923	13.4787
P09417	P09417;P09417-2	DHPR_HUMAN	QDPR	Dihydropteridine reductase	1	AALDGTPGMIGYGMAK	AALDGTPGMIGYGMAK	2	AALDGTPGMIGYGMAK2	NA	NA	NA	NA	NA	NA	NA	NA	NA	NA	NA	NA	NA	NA	NA	NA	13.3574	13.9699	13.9662	13.7297	13.8009	13.2291	13.2295	13.6836
P11766	P11766	ADHX_HUMAN	ADH5	Alcohol dehydrogenase class-3	1	AALEACHK	AALEAC(UniMod:4)HK	2	AALEAC(UniMod:4)HK2	NA	NA	13.1394	13.2042	NA	13.1738	13.1112	NA	NA	NA	NA	NA	NA	NA	NA	NA	14.3905	14.1135	14.1825	13.5677	14.1825	13.895	13.6812	13.9712
P46019	P46019	KPB2_HUMAN	PHKA2	Phosphorylase b kinase regulatory subunit alpha, liver isoform	1	AALEAIDELDLFGAHGGR	AALEAIDELDLFGAHGGR	3	AALEAIDELDLFGAHGGR3	NA	NA	NA	NA	NA	NA	NA	NA	NA	NA	NA	NA	NA	NA	NA	NA	10.2864	10.2369	10.3763	10.4713	10.4709	10.2184	10.4317	10.256
P34897;P34897-3	P34897;G3V540;G3V2E4;P34897-2;P34897-3	GLYM_HUMAN	SHMT2	Serine hydroxymethyltransferase, mitochondrial	1	AALEALGSCLNNK	AALEALGSC(UniMod:4)LNNK	2	AALEALGSC(UniMod:4)LNNK2	NA	NA	NA	NA	NA	NA	NA	NA	10.5178	NA	NA	NA	NA	NA	NA	NA	11.18	11.7513	11.0519	11.4475	11.9524	11.791	11.8072	11.4797
O95319;O95319-2;O95319-3;O95319-4;O95319-5	O95319;O95319-2;O95319-3;O95319-4;O95319-5;E9PC62;A0A1B0GUN8;A0A1B0GU44;V9GYD9;A0A0J9YX66;A0A0J9YXJ0;Q5VZZ6	CELF2_HUMAN	CELF2	CUGBP Elav-like family member 2	1	AALEAQNALHNIK	AALEAQNALHNIK	3	AALEAQNALHNIK3	NA	NA	NA	NA	NA	NA	NA	NA	10.3729	10.4476	NA	NA	NA	NA	NA	NA	10.0841	10.9041	11.0028	10.7906	10.8204	10.6489	9.8192	10.405
Q8NB16	Q8NB16;Q8NB16-2	MLKL_HUMAN	MLKL	Mixed lineage kinase domain-like protein	1	AALEEANGEIEK	AALEEANGEIEK	2	AALEEANGEIEK2	NA	NA	NA	NA	NA	NA	NA	NA	10.8852	11.3998	NA	NA	10.8349	NA	10.5674	10.7764	13.7617	13.8251	14.112	13.8598	14.1509	13.9064	13.6782	13.8423
P12081;P12081-4	P12081;A0A6Q8PFF2;A0A6Q8PFG9;A0A6Q8PFN6;A0A6Q8PHA5;E7ETE2;A0A6Q8PF47;A0A6Q8PHQ0;A0A6Q8PHE3;A0A2R8YCI2;D6RF05;P12081-2;P12081-3;P12081-4;B4E1C5;B4DDD8	HARS1_HUMAN	HARS1	Histidine--tRNA ligase, cytoplasmic	1	AALEELVK	AALEELVK	2	AALEELVK2	NA	NA	NA	NA	NA	NA	NA	NA	13.8831	14.0143	13.5995	13.3191	14.4248	13.8147	14.1604	13.432	NA	NA	NA	10.0252	NA	NA	NA	NA
Q15057	Q15057	ACAP2_HUMAN	ACAP2	Arf-GAP with coiled-coil, ANK repeat and PH domain-containing protein 2	1	AALEEVEGDVAELELK	AALEEVEGDVAELELK	2	AALEEVEGDVAELELK2	NA	NA	NA	NA	NA	NA	NA	NA	11.163	NA	NA	NA	NA	NA	10.8911	NA	11.0506	10.8902	11.1474	11.141	11.2048	10.6765	10.6812	11.0505
Q9BRX8;Q9BRX8-2	Q9BRX8;Q9BRX8-2	PXL2A_HUMAN	PRXL2A	Peroxiredoxin-like 2A	1	AALEYLEDIDLK	AALEYLEDIDLK	2	AALEYLEDIDLK2	NA	NA	NA	NA	NA	NA	NA	NA	NA	NA	NA	NA	NA	NA	NA	NA	10.9042	11.2392	11.0735	11.3706	11.2685	10.1817	10.3619	11.1867
P30613;P30613-2	P30613;P30613-2	KPYR_HUMAN	PKLR	Pyruvate kinase PKLR	1	AALGPEGHGIK	AALGPEGHGIK	2	AALGPEGHGIK2	NA	NA	NA	NA	NA	NA	NA	NA	NA	NA	NA	NA	NA	NA	NA	NA	11.9032	11.935	11.4427	11.6585	11.6429	11.6188	11.3018	11.7396
A6NH11	A6NH11	GLTD2_HUMAN	GLTPD2	Glycolipid transfer protein domain-containing protein 2	1	AALGPHHPWLVR	AALGPHHPWLVR	3	AALGPHHPWLVR3	NA	NA	NA	NA	NA	NA	NA	NA	NA	NA	NA	11.8802	NA	NA	NA	11.0876	11.8254	12.0497	11.7288	11.9045	12.0605	11.7354	11.7622	11.8959
P11172	P11172;F8WDG4;E9PFD2;F2Z303;F2Z3P2	UMPS_HUMAN	UMPS	Uridine 5'-monophosphate synthase	1	AALGPLVTGLYDVQAFK	AALGPLVTGLYDVQAFK	2	AALGPLVTGLYDVQAFK2	NA	NA	NA	NA	NA	NA	NA	NA	NA	10.6052	NA	NA	10.4437	11.1919	11.1044	NA	11.1314	11.0724	11.7587	11.3737	11.5305	11.7696	11.7776	12.1582
P11172	P11172;F8WDG4;E9PFD2;F2Z303;F2Z3P2	UMPS_HUMAN	UMPS	Uridine 5'-monophosphate synthase	1	AALGPLVTGLYDVQAFK	AALGPLVTGLYDVQAFK	3	AALGPLVTGLYDVQAFK3	NA	NA	NA	NA	NA	NA	NA	NA	NA	NA	NA	NA	NA	NA	NA	NA	9.66943	10.0636	NA	10.1475	10.4403	9.93462	9.50035	9.12855
P14317	P14317	HCLS1_HUMAN	HCLS1	Hematopoietic lineage cell-specific protein	1	AALGYDYK	AALGYDYK	2	AALGYDYK2	NA	NA	NA	NA	NA	NA	NA	NA	NA	12.436	NA	NA	12.6278	NA	12.7783	NA	14.2483	NA	14.3744	13.4176	13.2799	10.8395	13.864	13.9011
P49788;P49788-2	P49788;P49788-2	TIG1_HUMAN	RARRES1	Retinoic acid receptor responder protein 1	1	AALHFFNFR	AALHFFNFR	3	AALHFFNFR3	NA	NA	NA	NA	NA	NA	NA	NA	NA	NA	NA	NA	NA	NA	NA	NA	9.14751	9.67649	9.83491	10.1612	10.1274	10.1039	10.4383	9.91842
P41227	P41227;A8MWP7;F8W808	NAA10_HUMAN	NAA10	N-alpha-acetyltransferase 10	1	AALHLYSNTLNFQISEVEPK	AALHLYSNTLNFQISEVEPK	3	AALHLYSNTLNFQISEVEPK3	NA	NA	NA	NA	NA	NA	NA	NA	NA	NA	NA	NA	NA	NA	NA	11.5774	13.5705	13.3559	13.1837	13.4821	13.2276	13.9932	13.8858	13.6744
Q9Y5V0	Q9Y5V0;E5RHV4;E5RHR6	ZN706_HUMAN	ZNF706	Zinc finger protein 706	1	AALIYTCTVCR	AALIYTC(UniMod:4)TVC(UniMod:4)R	2	AALIYTC(UniMod:4)TVC(UniMod:4)R2	NA	NA	NA	NA	NA	NA	NA	NA	NA	NA	NA	NA	NA	NA	NA	NA	12.26	12.6747	12.5591	12.4363	12.6623	12.6117	12.6999	12.6656
Q3KQV9	Q3KQV9;A0A087X226	UAP1L_HUMAN	UAP1L1	UDP-N-acetylhexosamine pyrophosphorylase-like protein 1	1	AALLAELALLEPEALR	AALLAELALLEPEALR	2	AALLAELALLEPEALR2	NA	NA	NA	NA	NA	NA	NA	NA	NA	NA	NA	NA	NA	NA	NA	NA	10.101	10.0345	10.1073	10.279	10.0116	10.8881	10.7706	10.2087
Q684P5	Q684P5;A0A1B0GV05;Q684P5-2;Q684P5-3	RPGP2_HUMAN	RAP1GAP2	Rap1 GTPase-activating protein 2	1	AALLDNLHDELHAHTQAMLGLGPEEDK	AALLDNLHDELHAHTQAMLGLGPEEDK	4	AALLDNLHDELHAHTQAMLGLGPEEDK4	NA	NA	NA	NA	NA	NA	NA	NA	NA	NA	NA	NA	NA	NA	NA	NA	13.0943	13.0022	12.6678	13.0063	13.0261	13.0436	12.6904	12.6775
O00401	O00401	WASL_HUMAN	WASL	Actin nucleation-promoting factor WASL	1	AALLDQIR	AALLDQIR	2	AALLDQIR2	NA	NA	NA	NA	NA	NA	NA	NA	NA	NA	NA	NA	NA	NA	NA	NA	11.6687	11.4989	11.4305	11.7463	11.3046	11.7198	11.8633	11.3241
Q9C0C9	Q9C0C9	UBE2O_HUMAN	UBE2O	(E3-independent) E2 ubiquitin-conjugating enzyme	1	AALLEAGMPECTEDK	AALLEAGM(UniMod:35)PEC(UniMod:4)TEDK	2	AALLEAGM(UniMod:35)PEC(UniMod:4)TEDK2	NA	NA	NA	NA	NA	NA	NA	NA	NA	NA	NA	NA	NA	NA	NA	NA	10.4256	10.656	11.0461	10.503	10.2591	10.846	10.5551	10.2629
Q9C0C9	Q9C0C9	UBE2O_HUMAN	UBE2O	(E3-independent) E2 ubiquitin-conjugating enzyme	1	AALLEAGMPECTEDK	AALLEAGMPEC(UniMod:4)TEDK	2	AALLEAGMPEC(UniMod:4)TEDK2	NA	NA	NA	NA	NA	NA	NA	NA	NA	NA	NA	NA	NA	NA	NA	NA	14.4915	14.4963	14.2479	14.5013	14.1344	14.5688	14.2981	13.8816
Q8ND90	Q8ND90	PNMA1_HUMAN	PNMA1	Paraneoplastic antigen Ma1	1	AALLELTGAVDYAAIPR	AALLELTGAVDYAAIPR	3	AALLELTGAVDYAAIPR3	NA	NA	NA	NA	NA	NA	NA	NA	NA	NA	NA	NA	NA	NA	NA	NA	11.0466	11.417	11.2069	11.6366	11.7411	11.5238	11.0272	11.1871
Q13813;Q13813-2;Q13813-3	Q13813;A0A0D9SGF6;A0A0D9SF54;Q13813-2;Q13813-3	SPTN1_HUMAN	SPTAN1	Spectrin alpha chain, non-erythrocytic 1	1	AALLELWELRR	AALLELWELRR	3	AALLELWELRR3	NA	NA	NA	NA	NA	NA	NA	NA	NA	NA	NA	NA	NA	NA	NA	NA	10.9068	11.1619	10.9349	10.9713	11.1879	10.8328	10.9038	11.2491
Q9Y613	Q9Y613	FHOD1_HUMAN	FHOD1	FH1/FH2 domain-containing protein 1	1	AALLNFDEFAVSK	AALLNFDEFAVSK	2	AALLNFDEFAVSK2	NA	NA	NA	NA	NA	NA	12.3204	NA	13.0053	12.7901	12.7579	12.684	12.6607	13.0897	13.2906	13.2867	15.6983	15.5754	15.5594	15.6601	15.6162	15.6375	15.5488	15.4678
P07814	P07814	SYEP_HUMAN	EPRS1	Bifunctional glutamate/proline--tRNA ligase	1	AALLNQHYQVNFK	AALLNQHYQVNFK	3	AALLNQHYQVNFK3	NA	NA	NA	NA	NA	NA	NA	NA	NA	NA	NA	NA	NA	NA	NA	NA	NA	10.5309	10.6164	10.9493	NA	11.1706	NA	10.9042
Q6PGP7	Q6PGP7	TTC37_HUMAN	TTC37	Tetratricopeptide repeat protein 37	1	AALLSPGDPAIWAGLMAACHADDK	AALLSPGDPAIWAGLMAAC(UniMod:4)HADDK	3	AALLSPGDPAIWAGLMAAC(UniMod:4)HADDK3	NA	NA	NA	NA	NA	NA	NA	NA	NA	NA	NA	NA	NA	NA	NA	NA	11.8293	11.7358	11.5524	12.0387	11.8676	11.8995	11.8511	11.5346
Q8IZ83	Q8IZ83;Q8IZ83-3;F5H4B6	A16A1_HUMAN	ALDH16A1	Aldehyde dehydrogenase family 16 member A1	1	AALLWALAAALER	AALLWALAAALER	2	AALLWALAAALER2	NA	NA	NA	NA	NA	NA	NA	NA	NA	NA	NA	NA	NA	NA	NA	NA	10.8395	10.8204	10.1219	10.1965	10.5519	10.7659	11.2904	10.4937
O14745	O14745	NHRF1_HUMAN	SLC9A3R1	Na(+)/H(+) exchange regulatory cofactor NHE-RF1	1	AALNAVR	AALNAVR	2	AALNAVR2	NA	NA	NA	NA	NA	NA	NA	NA	11.5733	13.032	13.5919	13.9182	12.5278	12.8949	12.4831	13.9717	NA	NA	NA	NA	NA	NA	NA	NA
O75558	O75558	STX11_HUMAN	STX11	Syntaxin-11	1	AALNEIESR	AALNEIESR	2	AALNEIESR2	NA	NA	NA	NA	NA	NA	NA	NA	14.1394	14.0387	13.86	13.5573	13.8127	13.7386	13.8327	14.0216	16.3324	15.3674	15.3396	16.2179	15.685	16.4948	16.4231	15.4968
Q6PGP7	Q6PGP7	TTC37_HUMAN	TTC37	Tetratricopeptide repeat protein 37	1	AALNELLK	AALNELLK	2	AALNELLK2	NA	NA	NA	NA	NA	NA	NA	NA	NA	NA	NA	NA	NA	NA	NA	NA	11.8862	11.2484	11.1918	11.8739	10.8497	12.0506	11.9378	11.6943
P12821	P12821;J3KSQ5;P12821-2;P12821-3;P12821-4;A0A0A0MSN4;F6X3S4	ACE_HUMAN	ACE	Angiotensin-converting enzyme	1	AALPAQELEEYNK	AALPAQELEEYNK	2	AALPAQELEEYNK2	12.2857	NA	NA	NA	NA	NA	NA	NA	NA	NA	NA	NA	NA	NA	NA	NA	11.8177	11.4805	11.3146	11.8258	12.164	11.2528	11.4398	12.0009
Q13217	Q13217;X6R9L0	DNJC3_HUMAN	DNAJC3	DnaJ homolog subfamily C member 3	1	AALPDLTK	AALPDLTK	2	AALPDLTK2	NA	NA	NA	NA	NA	NA	NA	NA	13.3002	13.2027	12.3087	12.69	13.3825	13.2428	13.314	13.2622	13.8109	13.8416	13.2444	13.4755	13.9485	13.6586	13.2053	13.8931
Q99988	Q99988	GDF15_HUMAN	GDF15	Growth/differentiation factor 15	1	AALPEGLPEASR	AALPEGLPEASR	2	AALPEGLPEASR2	NA	NA	NA	NA	NA	NA	NA	NA	NA	NA	NA	NA	NA	NA	12.3932	NA	13.0676	13.0741	13.1375	12.8393	13.3599	13.6385	13.8352	12.9208
Q7Z6Z7;Q7Z6Z7-2;Q7Z6Z7-3	Q7Z6Z7;Q7Z6Z7-2;Q7Z6Z7-3	HUWE1_HUMAN	HUWE1	E3 ubiquitin-protein ligase HUWE1	1	AALPLTTSDTK	AALPLTTSDTK	2	AALPLTTSDTK2	NA	NA	NA	NA	NA	NA	NA	NA	NA	NA	NA	NA	NA	NA	NA	NA	12.5393	11.7924	12.3278	11.7815	11.3637	11.454	11.6604	11.9448
P42858	P42858;A0A7P0TA78;A0A7P0TAC5;A0A7P0TAN5;A0A7P0Z417	HD_HUMAN	HTT	Huntingtin	1	AALPSLTNPPSLSPIR	AALPSLTNPPSLSPIR	2	AALPSLTNPPSLSPIR2	NA	NA	NA	NA	NA	NA	NA	NA	NA	NA	NA	NA	NA	NA	NA	NA	11.4188	11.7513	11.9681	11.7555	11.9696	11.9939	11.3543	11.7842
Q9NRN5	Q9NRN5;Q9NRN5-2;B4DNG0	OLFL3_HUMAN	OLFML3	Olfactomedin-like protein 3	1	AALPYFPR	AALPYFPR	2	AALPYFPR2	NA	NA	NA	NA	NA	NA	NA	NA	13.8448	15.6216	13.5945	14.2668	13.4725	14.033	13.8014	14.2582	14.0165	11.442	11.3229	13.549	13.5388	14.4691	13.9086	11.12
Q9H444	Q9H444;Q96CF2	CHM4B_HUMAN	CHMP4B	Charged multivesicular body protein 4b	0	AALQALK	AALQALK	2	AALQALK2	NA	NA	NA	NA	NA	NA	NA	NA	10.8075	10.443	NA	10.4277	9.59693	10.7656	10.1074	9.5035	NA	10.552	10.594	NA	NA	NA	NA	9.1064
Q9BY43;Q9BY43-2	Q9BY43;Q9BY43-2;E9PQI5;E9PSI1	CHM4A_HUMAN	CHMP4A	Charged multivesicular body protein 4a	1	AALQALR	AALQALR	2	AALQALR2	17.9248	14.1136	NA	NA	NA	NA	NA	14.869	17.5304	18.2218	NA	NA	18.2683	NA	17.3493	NA	12.0835	10.8847	NA	11.3039	NA	11.5789	11.6092	NA
O00139;O00139-4	O00139;A0A6Q8PFA6;A0A6Q8PG37;A0A6Q8PGG1;A0A6Q8PH57;O00139-1;O00139-2;O00139-4;O00139-5	KIF2A_HUMAN	KIF2A	Kinesin-like protein KIF2A	1	AALQEEEQASK	AALQEEEQASK	2	AALQEEEQASK2	NA	10.558	11.2861	NA	NA	NA	NA	12.0026	12.6748	12.8836	12.9194	12.2606	12.6942	12.8233	12.7058	13.0548	16.8477	16.8313	16.7756	16.8076	17.4496	17.3282	16.9431	17.3833
P49327	P49327;A0A0U1RQF0	FAS_HUMAN	FASN	Fatty acid synthase	1	AALQEELQLCK	AALQEELQLC(UniMod:4)K	2	AALQEELQLC(UniMod:4)K2	NA	NA	NA	NA	NA	NA	NA	NA	NA	NA	NA	NA	NA	NA	NA	NA	11.8723	11.4001	11.8713	11.9721	11.8659	11.7717	11.8785	12.1531
P50583	P50583	AP4A_HUMAN	NUDT2	Bis(5'-nucleosyl)-tetraphosphatase [asymmetrical]	1	AALQEGHQFLCSIEA	AALQEGHQFLC(UniMod:4)SIEA	2	AALQEGHQFLC(UniMod:4)SIEA2	NA	NA	NA	NA	NA	NA	NA	NA	NA	NA	NA	NA	NA	NA	NA	NA	10.394	10.6041	10.9409	9.76758	10.5304	10.7214	10.2111	10.1887
P62851	P62851	RS25_HUMAN	RPS25	40S ribosomal protein S25	1	AALQELLSK	AALQELLSK	2	AALQELLSK2	NA	NA	NA	NA	NA	NA	NA	NA	NA	11.6674	NA	NA	12.1037	NA	NA	12.3288	12.994	13.1267	13.0698	12.7956	13.0922	13.0719	13.0966	13.2049
O96013	O96013;O96013-2;O96013-3;O96013-4	PAK4_HUMAN	PAK4	Serine/threonine-protein kinase PAK 4	1	AALQLVVDPGDPR	AALQLVVDPGDPR	2	AALQLVVDPGDPR2	NA	NA	NA	NA	NA	NA	NA	NA	NA	NA	NA	NA	NA	NA	NA	NA	12.8101	12.8141	12.975	12.7517	12.8296	12.6134	12.8695	12.8714
O43524	O43524;O43524-2	FOXO3_HUMAN	FOXO3	Forkhead box protein O3	1	AALQTAPESADDSPSQLSK	AALQTAPESADDSPSQLSK	2	AALQTAPESADDSPSQLSK2	NA	NA	NA	NA	NA	NA	NA	NA	NA	NA	NA	NA	NA	NA	NA	NA	7.9798	8.19902	6.44505	8.68032	7.39568	8.12734	8.17145	NA
P53041	P53041;A8MU39	PPP5_HUMAN	PPP5C	Serine/threonine-protein phosphatase 5	1	AALRDYETVVK	AALRDYETVVK	2	AALRDYETVVK2	NA	NA	NA	NA	NA	NA	NA	NA	NA	NA	NA	NA	NA	NA	NA	NA	10.2758	10.6261	10.9814	10.9619	10.9735	10.1538	10.1921	10.8402
P53041	P53041;A8MU39	PPP5_HUMAN	PPP5C	Serine/threonine-protein phosphatase 5	1	AALRDYETVVK	AALRDYETVVK	3	AALRDYETVVK3	NA	NA	NA	NA	NA	NA	NA	NA	NA	NA	NA	NA	NA	NA	NA	NA	11.3549	11.913	12.2151	11.9664	11.8181	11.1669	12.2352	12.4771
O95831;O95831-3	O95831;A0A6Q8PFM5;A0A6Q8PFA7;A0A6Q8PFE1;A0A6Q8PFS4;A0A6Q8PFQ8;A0A6Q8PG15;A0A6Q8PF87;A0A7I2PK44;O95831-3;O95831-4	AIFM1_HUMAN	AIFM1	Apoptosis-inducing factor 1, mitochondrial	1	AALSASEGEEVPQDK	AALSASEGEEVPQDK	2	AALSASEGEEVPQDK2	NA	NA	NA	NA	NA	NA	NA	NA	NA	NA	NA	NA	NA	NA	NA	NA	11.1044	11.7607	11.9062	11.8914	12.8114	11.7851	12.0526	12.1908
Q04637-8	Q04637;E7EX73;E7EUU4;A0A7I2Y1C3;Q04637-3;Q04637-4;Q04637-5;Q04637-6;Q04637-7;Q04637-8;Q04637-9;E9PGM1	IF4G1_HUMAN	EIF4G1	Isoform of Q04637, Isoform 8 of Eukaryotic translation initiation factor 4 gamma 1	1	AALSEEELEK	AALSEEELEK	2	AALSEEELEK2	NA	NA	NA	NA	NA	NA	NA	NA	11.9911	11.6799	NA	NA	NA	NA	NA	NA	10.5893	10.5808	11.182	NA	12.1182	12.2754	11.7147	11.1074
O43432;O43432-3	O43432;A0A8I5QJH9;A0A0U1RQK7;A0A8J9G7U8;O43432-3;O43432-4;A0A0A0MSA7;A0A804HJV5;A0A8I5KT99;A0A8I5KV92	IF4G3_HUMAN	EIF4G3	Eukaryotic translation initiation factor 4 gamma 3	1	AALSEEELERK	AALSEEELERK	2	AALSEEELERK2	NA	NA	NA	NA	NA	NA	NA	NA	NA	NA	NA	NA	NA	NA	NA	NA	10.6087	10.5417	10.6151	10.6563	10.4449	10.5051	10.5666	10.4507
O43432;O43432-3	O43432;A0A8I5QJH9;A0A0U1RQK7;A0A8J9G7U8;O43432-3;O43432-4;A0A0A0MSA7;A0A804HJV5;A0A8I5KT99;A0A8I5KV92	IF4G3_HUMAN	EIF4G3	Eukaryotic translation initiation factor 4 gamma 3	1	AALSEEELERK	AALSEEELERK	3	AALSEEELERK3	NA	NA	NA	NA	NA	NA	NA	NA	NA	NA	NA	NA	NA	NA	NA	NA	11.3725	11.1477	11.4213	10.9175	11.02	11.1808	11.2773	10.7855
Q07954	Q07954	LRP1_HUMAN	LRP1	Prolow-density lipoprotein receptor-related protein 1	1	AALSGANVLTLIEK	AALSGANVLTLIEK	2	AALSGANVLTLIEK2	NA	NA	NA	NA	NA	NA	NA	NA	NA	NA	NA	NA	NA	NA	NA	NA	11.705	11.8045	12.0431	11.6696	11.9743	11.3316	11.5832	11.8923
Q9UIA9	Q9UIA9;E7ESC6	XPO7_HUMAN	XPO7	Exportin-7	1	AALSGSYVNFGVFR	AALSGSYVNFGVFR	2	AALSGSYVNFGVFR2	NA	NA	NA	NA	NA	NA	NA	NA	NA	NA	NA	NA	NA	NA	NA	NA	11.5769	11.4619	11.6202	11.7542	11.3058	11.7399	11.4804	11.4766
P41222	P41222	PTGDS_HUMAN	PTGDS	Prostaglandin-H2 D-isomerase	1	AALSMCK	AALSMC(UniMod:4)K	2	AALSMC(UniMod:4)K2	NA	NA	NA	NA	NA	NA	NA	NA	12.4504	12.9109	12.7241	12.7114	12.4156	12.6421	12.7989	13.1102	12.2211	12.6294	12.8598	12.5853	12.2377	12.5875	12.6694	12.7059
P61201;P61201-2	P61201;P61201-2	CSN2_HUMAN	COPS2	COP9 signalosome complex subunit 2	1	AALSSFQK	AALSSFQK	2	AALSSFQK2	NA	NA	NA	NA	NA	NA	NA	NA	NA	NA	NA	NA	NA	NA	NA	NA	11.6082	12.1221	NA	12.0454	NA	NA	11.5725	11.8663
P04114	P04114	APOB_HUMAN	APOB	Apolipoprotein B-100	1	AALTELSLGSAYQAMILGVDSK	AALTELSLGSAYQAM(UniMod:35)ILGVDSK	3	AALTELSLGSAYQAM(UniMod:35)ILGVDSK3	NA	NA	NA	NA	NA	NA	NA	NA	13.6337	13.7717	13.2758	12.8002	13.7058	13.8308	14.0239	12.3101	10.54	10.3698	10.5332	10.3356	10.4286	10.7253	10.82	9.32649
P04114	P04114	APOB_HUMAN	APOB	Apolipoprotein B-100	1	AALTELSLGSAYQAMILGVDSK	AALTELSLGSAYQAMILGVDSK	3	AALTELSLGSAYQAMILGVDSK3	15.25	16.6617	16.3469	17.0503	15.8532	16.8543	16.7479	16.3879	13.7825	14.5641	14.508	15.7218	13.6831	15.3945	15.5446	16.1145	14.9519	14.8873	14.4648	14.988	15.0929	14.8341	14.984	14.5726
P04114	P04114	APOB_HUMAN	APOB	Apolipoprotein B-100	1	AALTELSLGSAYQAMILGVDSK	AALTELSLGSAYQAMILGVDSK	4	AALTELSLGSAYQAMILGVDSK4	15.4814	16.6789	16.3781	16.8947	15.74	16.5767	16.6186	16.23	14.051	14.6721	14.6502	15.517	14.4392	15.1889	15.348	15.655	15.4851	15.7324	15.4121	15.5787	15.9397	15.2799	15.3637	15.7396
P55084;P55084-2	P55084;B5MD38;P55084-2	ECHB_HUMAN	HADHB	Trifunctional enzyme subunit beta, mitochondrial	1	AALTGLLHR	AALTGLLHR	2	AALTGLLHR2	NA	NA	NA	NA	NA	NA	NA	NA	NA	NA	NA	NA	NA	NA	NA	NA	11.5671	11.9471	11.7191	11.3832	11.8874	11.6591	11.5969	12.0344
Q9H6S0	Q9H6S0	YTDC2_HUMAN	YTHDC2	3'-5' RNA helicase YTHDC2	1	AALVAGMYPNLVHVDRENLVLTGPK	AALVAGMYPNLVHVDRENLVLTGPK	3	AALVAGMYPNLVHVDRENLVLTGPK3	NA	NA	NA	NA	NA	NA	NA	NA	NA	NA	NA	NA	NA	NA	NA	NA	11.5839	11.369	10.7652	11.7026	11.742	11.9814	11.5747	11.5888
Q9H6S0	Q9H6S0	YTDC2_HUMAN	YTHDC2	3'-5' RNA helicase YTHDC2	1	AALVAGMYPNLVHVDRENLVLTGPK	AALVAGMYPNLVHVDRENLVLTGPK	4	AALVAGMYPNLVHVDRENLVLTGPK4	NA	NA	NA	NA	NA	NA	NA	NA	NA	NA	NA	NA	NA	NA	NA	NA	10.6795	10.8384	10.7295	10.9676	10.8925	10.7035	11.0592	10.7404
Q9BS40	Q9BS40	LXN_HUMAN	LXN	Latexin	1	AALVAQNYINYQQGTPHR	AALVAQNYINYQQGTPHR	3	AALVAQNYINYQQGTPHR3	NA	NA	NA	NA	NA	NA	NA	NA	NA	NA	NA	NA	NA	NA	NA	NA	10.672	9.96514	8.05723	9.58823	NA	9.99865	9.73411	10.1937
Q9BUF5	Q9BUF5;K7EJ64;K7EJZ4;K7EN98;K7EPE5;K7EQT3;K7ERA8;K7ESQ3	TBB6_HUMAN	TUBB6	Tubulin beta-6 chain	1	AALVDLEPGTMDSVR	AALVDLEPGTMDSVR	2	AALVDLEPGTMDSVR2	NA	NA	NA	NA	NA	NA	NA	NA	NA	NA	NA	NA	NA	NA	NA	NA	13.4774	13.8594	13.7684	13.9184	13.6308	13.4815	13.8106	13.713
Q9UJX2	Q9UJX2;Q9UJX2-3	CDC23_HUMAN	CDC23	Cell division cycle protein 23 homolog	1	AALYFQR	AALYFQR	2	AALYFQR2	NA	NA	NA	NA	NA	NA	NA	NA	NA	NA	NA	NA	NA	NA	NA	NA	10.3719	11.1816	11.8023	11.967	NA	NA	11.9692	11.1269
Q9HBH0	Q9HBH0;V9GY67	RHOF_HUMAN	RHOF	Rho-related GTP-binding protein RhoF	1	AALYLECSAK	AALYLEC(UniMod:4)SAK	2	AALYLEC(UniMod:4)SAK2	NA	NA	NA	NA	NA	NA	NA	NA	NA	NA	NA	NA	NA	NA	NA	NA	13.4488	12.106	11.5219	13.2097	11.8391	14.3139	14.0348	12.4296
Q9Y490	Q9Y490	TLN1_HUMAN	TLN1	Talin-1	1	AAMEPIVISAK	AAM(UniMod:35)EPIVISAK	2	AAM(UniMod:35)EPIVISAK2	13.3865	13.4893	13.47	13.9561	12.7328	13.7198	13.9008	13.2875	17.8943	17.6498	17.7138	17.3356	18.1419	17.7998	17.9694	17.3498	16.4106	15.5626	15.6014	15.8832	15.7247	16.5125	16.7669	15.9087
Q96G03	Q96G03;E9PD70;E7ENQ8	PGM2_HUMAN	PGM2	Phosphopentomutase	1	AAMGPGISR	AAM(UniMod:35)GPGISR	2	AAM(UniMod:35)GPGISR2	NA	NA	NA	NA	NA	NA	NA	NA	NA	NA	NA	NA	NA	NA	NA	NA	12.7248	13.019	12.8159	12.0923	12.8501	12.0368	12.7529	13.1324
Q15746-6	Q15746;A0A8I5QKL9;Q15746-2;Q15746-3;Q15746-4;Q15746-5;Q15746-6;Q15746-7;Q15746-9;A0A8I5KTQ1;A0A8I5KU53;A0A8I5KUP2;A0A8I5KUB2;Q15746-11	MYLK_HUMAN	MYLK	Isoform of Q15746, Isoform Del-1790 of Myosin light chain kinase, smooth muscle	1	AAMPPQIIQFPEDQK	AAM(UniMod:35)PPQIIQFPEDQK	2	AAM(UniMod:35)PPQIIQFPEDQK2	NA	NA	NA	NA	NA	NA	NA	NA	13.253	12.8765	12.9994	12.8552	12.8791	12.9483	13.2798	13.2277	13.5611	13.3701	13.2722	13.1992	13.1872	13.3296	13.0137	12.4291
Q15746-6	Q15746;A0A8I5QKL9;Q15746-2;Q15746-3;Q15746-4;Q15746-5;Q15746-6;Q15746-7;Q15746-9;A0A8I5KTQ1;A0A8I5KU53;A0A8I5KUP2;A0A8I5KUB2;Q15746-11	MYLK_HUMAN	MYLK	Isoform of Q15746, Isoform Del-1790 of Myosin light chain kinase, smooth muscle	1	AAMPPQIIQFPEDQK	AAM(UniMod:35)PPQIIQFPEDQK	3	AAM(UniMod:35)PPQIIQFPEDQK3	NA	NA	NA	NA	NA	NA	NA	NA	NA	NA	NA	NA	NA	NA	12.2443	12.2269	11.7724	11.0479	11.4614	12.1582	11.2611	11.8103	11.6573	11.6347
P01019	P01019;A0A7P0T9S6;A0A7P0T8D1;A0A7P0TBH1;A0A7P0TA52;A0A7P0TAP4;A0A7P0Z441	ANGT_HUMAN	AGT	Angiotensinogen	1	AAMVGMLANFLGFR	AAM(UniMod:35)VGMLANFLGFR	2	AAM(UniMod:35)VGMLANFLGFR2	16.0366	16.9121	17.1458	17.1449	16.6068	17.1373	17.2668	16.6332	NA	NA	NA	NA	NA	NA	NA	NA	11.0735	10.2825	10.3709	10.8238	10.829	10.4672	10.683	10.8962
P01019	P01019;A0A7P0T9S6;A0A7P0T8D1;A0A7P0TBH1;A0A7P0TA52;A0A7P0TAP4;A0A7P0Z441	ANGT_HUMAN	AGT	Angiotensinogen	1	AAMVGMLANFLGFR	AAM(UniMod:35)VGMLANFLGFR	3	AAM(UniMod:35)VGMLANFLGFR3	12.1423	12.6451	12.5736	13.1355	12.4639	13.119	13.2495	12.8756	NA	NA	NA	NA	NA	NA	NA	NA	NA	NA	NA	NA	NA	NA	NA	NA
Q9HAU5	Q9HAU5	RENT2_HUMAN	UPF2	Regulator of nonsense transcripts 2	1	AAMDFCMNMNTK	AAMDFC(UniMod:4)MNMNTK	2	AAMDFC(UniMod:4)MNMNTK2	NA	NA	NA	NA	NA	NA	NA	NA	NA	NA	NA	NA	NA	NA	NA	NA	NA	9.21401	9.63445	NA	9.38774	NA	NA	NA
Q16891;Q16891-2	Q16891;C9J406;Q16891-3;Q16891-4;Q16891-2;B9A067	MIC60_HUMAN	IMMT	MICOS complex subunit MIC60	1	AAMDNSEIAGEK	AAMDNSEIAGEK	2	AAMDNSEIAGEK2	NA	NA	NA	NA	NA	NA	NA	NA	NA	NA	NA	NA	NA	NA	NA	NA	11.0667	12.1873	11.3864	11.9666	12.4235	11.4835	12.1338	12.0985
Q08211	Q08211;Q08211-2	DHX9_HUMAN	DHX9	ATP-dependent RNA helicase A	1	AAMEALVVEVTK	AAMEALVVEVTK	2	AAMEALVVEVTK2	NA	NA	NA	NA	NA	NA	NA	NA	NA	NA	NA	NA	NA	NA	NA	NA	12.0512	12.0776	11.736	11.7628	11.4828	12.1688	12.1846	12.1775
Q9UPR0;Q9UPR0-2;Q9UPR0-3	Q9UPR0;Q9UPR0-2;Q9UPR0-3	PLCL2_HUMAN	PLCL2	Inactive phospholipase C-like protein 2	1	AAMEFHEHLHSIGTK	AAMEFHEHLHSIGTK	3	AAMEFHEHLHSIGTK3	NA	NA	NA	NA	NA	NA	NA	NA	NA	NA	NA	NA	NA	NA	NA	NA	8.39204	11.3747	10.9708	10.372	11.3668	9.45809	NA	11.9095
Q9Y490	Q9Y490	TLN1_HUMAN	TLN1	Talin-1	1	AAMEPIVISAK	AAMEPIVISAK	2	AAMEPIVISAK2	15.5701	15.6827	16.0806	NA	15.7829	NA	NA	15.6395	17.5815	17.0113	16.5905	16.7913	17.1612	17.3665	17.0144	17.2047	19.8502	19.8271	19.0299	19.8537	18.9297	19.56	19.818	20.0089
Q10567;Q10567-2	Q10567;P63010;Q10567-2;Q10567-3;Q10567-4;A0A087X253;P63010-2;P63010-3	AP1B1_HUMAN	AP1B1	AP-1 complex subunit beta-1	0	AAMIWIVGEYAER	AAMIWIVGEYAER	2	AAMIWIVGEYAER2	NA	NA	NA	NA	NA	NA	NA	NA	NA	NA	NA	NA	NA	NA	NA	NA	11.5669	11.5723	11.3499	11.5427	11.5687	11.7537	11.8264	12.0324
O15111	O15111	IKKA_HUMAN	CHUK	Inhibitor of nuclear factor kappa-B kinase subunit alpha	1	AAMLSLLR	AAMLSLLR	2	AAMLSLLR2	NA	NA	NA	NA	NA	NA	NA	NA	NA	NA	NA	NA	NA	NA	NA	NA	11.6111	12.1371	12.0438	11.8981	11.8861	11.632	11.693	12.1413
O14920	O14920;O14920-2;O14920-4;G3V105;A0A499FJS7	IKKB_HUMAN	IKBKB	Inhibitor of nuclear factor kappa-B kinase subunit beta	1	AAMMNLLR	AAMMNLLR	2	AAMMNLLR2	NA	NA	NA	NA	NA	NA	NA	NA	NA	NA	9.84667	NA	NA	NA	NA	NA	11.8548	12.3118	11.5538	11.4639	11.3924	11.2437	11.7849	11.9564
Q15746-6	Q15746;A0A8I5QKL9;Q15746-2;Q15746-3;Q15746-4;Q15746-5;Q15746-6;Q15746-7;Q15746-9;A0A8I5KTQ1;A0A8I5KU53;A0A8I5KUP2;A0A8I5KUB2;Q15746-11	MYLK_HUMAN	MYLK	Isoform of Q15746, Isoform Del-1790 of Myosin light chain kinase, smooth muscle	1	AAMPPQIIQFPEDQK	AAMPPQIIQFPEDQK	2	AAMPPQIIQFPEDQK2	NA	NA	NA	NA	NA	NA	NA	NA	NA	NA	NA	12.9485	NA	NA	NA	NA	16.0065	15.9447	16.0361	15.5672	16.1871	16.0461	14.7576	15.6058
Q15746-6	Q15746;A0A8I5QKL9;Q15746-2;Q15746-3;Q15746-4;Q15746-5;Q15746-6;Q15746-7;Q15746-9;A0A8I5KTQ1;A0A8I5KU53;A0A8I5KUP2;A0A8I5KUB2;Q15746-11	MYLK_HUMAN	MYLK	Isoform of Q15746, Isoform Del-1790 of Myosin light chain kinase, smooth muscle	1	AAMPPQIIQFPEDQK	AAMPPQIIQFPEDQK	3	AAMPPQIIQFPEDQK3	NA	NA	NA	NA	NA	NA	NA	NA	NA	NA	NA	NA	NA	NA	NA	NA	12.0498	13.0118	13.1805	12.6404	13.3143	12.6255	12.6089	12.6257
Q9BTW9;Q9BTW9-4	Q9BTW9;J3KR97;Q9BTW9-4;A0A804HI02;A0A804HHW7;A0A804HI57;A0A804HIN6;A0A804HJ32;A0A804HIU1;A0A804HJ57;A0A804HLI2;A0A804HLF8;A0A804HJU6;A0A804HJY5;A0A804HL62;A0A804HKT8	TBCD_HUMAN	TBCD	Tubulin-specific chaperone D	1	AAMTSLMDLTLLLAR	AAMTSLMDLTLLLAR	2	AAMTSLMDLTLLLAR2	NA	NA	NA	NA	NA	NA	NA	NA	NA	NA	NA	NA	NA	NA	NA	NA	10.1626	9.46751	10.0974	10.1198	9.9375	10.5555	10.1823	9.94889
P01019	P01019;A0A7P0T9S6;A0A7P0T8D1;A0A7P0TBH1;A0A7P0TA52;A0A7P0TAP4;A0A7P0Z441	ANGT_HUMAN	AGT	Angiotensinogen	1	AAMVGMLANFLGFR	AAMVGM(UniMod:35)LANFLGFR	2	AAMVGM(UniMod:35)LANFLGFR2	15.9655	17.2264	17.4276	17.6737	16.6126	17.624	17.6589	16.9343	NA	NA	NA	NA	NA	NA	NA	NA	10.6791	10.8427	10.7732	10.4441	11.0917	11.0183	11.1437	10.9611
P01019	P01019;A0A7P0T9S6;A0A7P0T8D1;A0A7P0TBH1;A0A7P0TA52;A0A7P0TAP4;A0A7P0Z441	ANGT_HUMAN	AGT	Angiotensinogen	1	AAMVGMLANFLGFR	AAMVGMLANFLGFR	2	AAMVGMLANFLGFR2	17.7365	18.4356	18.5648	18.5744	18.1025	17.7263	18.2915	17.9762	9.16299	NA	NA	NA	NA	NA	NA	NA	13.7137	13.711	13.4442	13.0566	13.3694	13.5917	13.3909	13.7128
Q8NE71	Q8NE71;Q8NE71-2;Q5STZ8	ABCF1_HUMAN	ABCF1	ATP-binding cassette sub-family F member 1	1	AANAAENDFSVSQAEMSSR	AANAAENDFSVSQAEMSSR	2	AANAAENDFSVSQAEMSSR2	NA	NA	NA	NA	NA	NA	NA	NA	NA	NA	NA	NA	NA	NA	NA	NA	12.3446	11.8561	12.0445	12.5331	11.2142	12.6277	12.6201	11.9323
Q8TEQ0;Q8TEQ0-2	Q8TEQ0;Q8TEQ0-2	SNX29_HUMAN	SNX29	Sorting nexin-29	1	AANAFHVYQVYIR	AANAFHVYQVYIR	3	AANAFHVYQVYIR3	NA	NA	NA	NA	NA	NA	NA	NA	NA	NA	NA	NA	NA	NA	NA	NA	10.773	9.80223	10.4597	10.2245	NA	10.1221	10.2468	9.43521
Q8WWA0	Q8WWA0	ITLN1_HUMAN	ITLN1	Intelectin-1	1	AANALCAGMR	AANALC(UniMod:4)AGM(UniMod:35)R	2	AANALC(UniMod:4)AGM(UniMod:35)R2	NA	NA	NA	NA	NA	NA	NA	NA	NA	NA	NA	NA	NA	NA	NA	NA	12.9429	13.4634	13.8347	13.517	13.0629	12.8794	12.6823	13.6543
Q8WWA0	Q8WWA0	ITLN1_HUMAN	ITLN1	Intelectin-1	1	AANALCAGMR	AANALC(UniMod:4)AGMR	2	AANALC(UniMod:4)AGMR2	12.8757	13.7512	12.7507	11.7311	12.808	12.1441	NA	13.1106	NA	NA	NA	NA	NA	NA	NA	NA	14.756	15.2462	14.7254	14.6739	15.101	15.2405	14.9475	14.8844
O60449-2	O60449;O60449-2;O60449-3	LY75_HUMAN	LY75	Isoform of O60449, Isoform 2 of Lymphocyte antigen 75	1	AANDPFTIVHGNTGK	AANDPFTIVHGNTGK	3	AANDPFTIVHGNTGK3	NA	NA	NA	NA	NA	NA	NA	NA	NA	NA	NA	NA	NA	NA	NA	NA	11.2789	11.7468	12.2115	11.2741	12.3675	11.0669	11.8335	12.0626
P18206;P18206-2	P18206;P18206-2	VINC_HUMAN	VCL	Vinculin	1	AANFENHSGK	AANFENHSGK	2	AANFENHSGK2	13.5122	14.6577	14.4589	14.9757	13.8703	14.856	15.1171	14.3937	14.738	14.8434	14.4873	14.3694	14.1261	14.3268	14.2672	14.4935	16.0976	16.1637	16.1062	15.8426	16.2724	16.1727	15.6759	16.2557
P18206;P18206-2	P18206;P18206-2	VINC_HUMAN	VCL	Vinculin	1	AANFENHSGK	AANFENHSGK	3	AANFENHSGK3	13.0087	13.8926	13.6116	13.8287	13.5525	13.575	13.7175	13.5762	14.8672	15.0093	14.9039	15.0328	14.7089	14.8521	14.929	15.0717	15.8916	15.7488	15.7242	15.3285	15.7015	15.8615	15.23	15.7508
P25787	P25787;A0A7I2V2H3	PSA2_HUMAN	PSMA2	Proteasome subunit alpha type-2	1	AANGVVLATEK	AANGVVLATEK	2	AANGVVLATEK2	NA	NA	NA	NA	12.3692	NA	NA	NA	NA	NA	NA	NA	NA	NA	10.7011	NA	11.2521	10.9214	11.2749	10.7932	NA	11.099	11.7692	10.367
P12931;P12931-2;P12931-3	P12931;P07947;P12931-2;P12931-3;J3QRU1	SRC_HUMAN	SRC	Proto-oncogene tyrosine-protein kinase Src	0	AANILVGENLVCK	AANILVGENLVC(UniMod:4)K	2	AANILVGENLVC(UniMod:4)K2	11.2312	NA	NA	NA	11.6822	NA	NA	NA	11.875	11.2021	11.2838	11.7925	11.0571	11.869	11.8893	12.2322	16.8585	16.8018	16.6451	16.7821	16.8166	16.7914	16.8181	16.8234
P06239;P06239-3	P06239;P06239-3;Q573B4	LCK_HUMAN	LCK	Tyrosine-protein kinase Lck	1	AANILVSDTLSCK	AANILVSDTLSC(UniMod:4)K	2	AANILVSDTLSC(UniMod:4)K2	NA	NA	NA	NA	NA	NA	NA	NA	NA	NA	NA	NA	NA	NA	NA	NA	11.2886	10.7234	10.9116	10.9959	10.8751	10.7116	11.0317	10.9741
Q99988	Q99988	GDF15_HUMAN	GDF15	Growth/differentiation factor 15	1	AANMHAQIK	AANMHAQIK	2	AANMHAQIK2	NA	NA	NA	NA	NA	NA	NA	NA	NA	NA	NA	NA	NA	NA	NA	NA	10.0085	10.439	10.2438	10.1848	10.1792	10.0295	9.86665	10.2084
Q9Y4P8;Q9Y4P8-2;Q9Y4P8-4;Q9Y4P8-6	Q9Y4P8;Q9Y4P8-2;Q9Y4P8-3;Q9Y4P8-4;Q9Y4P8-5;Q9Y4P8-6	WIPI2_HUMAN	WIPI2	WD repeat domain phosphoinositide-interacting protein 2	1	AANMIPAHDSPLAALAFDASGTK	AANMIPAHDSPLAALAFDASGTK	3	AANMIPAHDSPLAALAFDASGTK3	NA	12.1897	NA	NA	NA	NA	NA	NA	NA	NA	NA	NA	NA	NA	NA	NA	12.6559	13.1087	13.0248	12.5909	13.3914	12.8571	12.6159	12.9326
Q9BV44	Q9BV44	THUM3_HUMAN	THUMPD3	tRNA (guanine(6)-N2)-methyltransferase THUMP3	1	AANNIASLLTK	AANNIASLLTK	2	AANNIASLLTK2	NA	NA	NA	NA	NA	NA	NA	NA	NA	NA	NA	NA	NA	NA	NA	NA	8.45039	10.4452	9.06987	8.44395	9.97228	8.36045	9.66094	9.82408
Q9C0H2;Q9C0H2-2;Q9C0H2-3	Q9C0H2;Q9C0H2-2;Q9C0H2-3;Q9C0H2-4	TTYH3_HUMAN	TTYH3	Protein tweety homolog 3	1	AANPFQQK	AANPFQQK	2	AANPFQQK2	NA	NA	NA	NA	NA	NA	NA	NA	NA	NA	NA	NA	NA	NA	NA	NA	12.4572	12.3464	12.104	12.3846	11.6523	12.0733	11.7476	11.9644
Q15042	Q15042;Q15042-3;Q15042-4;A0A8J9AUI2;A0A8I5KRH8	RB3GP_HUMAN	RAB3GAP1	Rab3 GTPase-activating protein catalytic subunit	1	AANPGCSLEDFVR	AANPGC(UniMod:4)SLEDFVR	2	AANPGC(UniMod:4)SLEDFVR2	NA	NA	NA	NA	NA	NA	11.832	NA	NA	NA	NA	NA	NA	NA	NA	NA	12.4318	12.6209	12.3055	12.4161	12.809	12.7359	12.4992	12.5836
Q9Y4L1	Q9Y4L1;A0A494C039;K7EQK2;A0A087X054;A0A8Q3SHG4	HYOU1_HUMAN	HYOU1	Hypoxia up-regulated protein 1	1	AANSLEAFIFETQDK	AANSLEAFIFETQDK	2	AANSLEAFIFETQDK2	NA	NA	NA	NA	NA	NA	NA	NA	11.5911	11.6169	NA	NA	12.1281	11.6204	11.7132	NA	10.8084	10.4142	10.5427	10.4515	10.393	11.5257	11.0263	11.098
Q9Y4L1	Q9Y4L1;A0A494C039;K7EQK2;A0A087X054;A0A8Q3SHG4	HYOU1_HUMAN	HYOU1	Hypoxia up-regulated protein 1	1	AANSLEAFIFETQDK	AANSLEAFIFETQDK	3	AANSLEAFIFETQDK3	12.25	13.1394	13.3309	13.2612	12.7291	13.1835	13.0217	12.6666	11.2625	NA	NA	NA	NA	NA	NA	NA	11.2649	11.1581	11.17	11.4022	11.6103	11.5402	11.2363	11.5461
Q9Y6E0-2	Q9Y6E0;B4DR80;Q9Y6E0-2	STK24_HUMAN	STK24	Isoform of Q9Y6E0, Isoform A of Serine/threonine-protein kinase 24	1	AANVLLSEHGEVK	AANVLLSEHGEVK	2	AANVLLSEHGEVK2	NA	11.0771	10.4843	NA	NA	10.7427	NA	NA	11.3992	11.2949	10.5123	NA	11.0377	11.6189	11.3436	11.7076	14.8251	14.3006	14.6076	14.9311	14.9448	15.1768	15.0996	15.0579
Q9Y6E0-2	Q9Y6E0;B4DR80;Q9Y6E0-2	STK24_HUMAN	STK24	Isoform of Q9Y6E0, Isoform A of Serine/threonine-protein kinase 24	1	AANVLLSEHGEVK	AANVLLSEHGEVK	3	AANVLLSEHGEVK3	NA	NA	NA	NA	11.7029	NA	NA	NA	13.0656	12.8177	12.574	12.9398	12.732	12.8729	12.9542	12.77	15.2768	15.3931	15.2036	15.4417	14.8051	15.2123	15.4419	15.512
Q9P289	O00506;Q9P289;O00506-2;O00506-3;Q8NBY1;B4E0Y9;Q9P289-2;Q9P289-3	STK26_HUMAN	STK26	Serine/threonine-protein kinase 26	0	AANVLLSEQGDVK	AANVLLSEQGDVK	2	AANVLLSEQGDVK2	NA	NA	NA	NA	NA	NA	NA	NA	13.7895	13.6604	13.1573	13.1884	13.7176	13.4085	13.6323	13.1168	15.9573	15.6966	15.4839	15.766	15.7275	15.9111	15.6963	15.649
P07948-2	P07948;P07948-2	LYN_HUMAN	LYN	Isoform of P07948, Isoform 2 of Tyrosine-protein kinase Lyn	1	AANVLVSESLMCK	AANVLVSESLM(UniMod:35)C(UniMod:4)K	2	AANVLVSESLM(UniMod:35)C(UniMod:4)K2	NA	NA	NA	NA	NA	NA	NA	NA	NA	NA	NA	NA	NA	NA	NA	NA	11.9863	11.5715	11.4864	11.4604	11.7059	11.6919	11.3673	11.2221
P07948-2	P07948;P07948-2	LYN_HUMAN	LYN	Isoform of P07948, Isoform 2 of Tyrosine-protein kinase Lyn	1	AANVLVSESLMCK	AANVLVSESLMC(UniMod:4)K	2	AANVLVSESLMC(UniMod:4)K2	NA	NA	NA	NA	NA	NA	NA	NA	NA	NA	NA	NA	NA	NA	NA	NA	15.3154	15.4207	15.0106	15.2715	15.2662	15.2238	15.1882	15.2005
Q8ND04	Q8ND04	SMG8_HUMAN	SMG8	Nonsense-mediated mRNA decay factor SMG8	1	AANYDFYQLLEEK	AANYDFYQLLEEK	2	AANYDFYQLLEEK2	NA	NA	NA	NA	NA	NA	NA	NA	NA	NA	NA	NA	NA	NA	NA	NA	9.4559	9.68096	NA	NA	9.52042	NA	NA	NA
O15240	O15240	VGF_HUMAN	VGF	Neurosecretory protein VGF	1	AAPAPTHVR	AAPAPTHVR	2	AAPAPTHVR2	NA	NA	NA	NA	NA	NA	NA	NA	NA	NA	NA	NA	NA	NA	NA	NA	10.3719	10.2393	10.2524	10.2318	10.7768	10.8569	10.2295	10.5607
P31146	P31146	COR1A_HUMAN	CORO1A	Coronin-1A	1	AAPEASGTPSSDAVSR	AAPEASGTPSSDAVSR	2	AAPEASGTPSSDAVSR2	14.4364	15.4818	15.3174	15.6129	14.7824	15.8207	15.7192	15.244	16.8727	16.8426	16.5326	16.5003	16.4409	16.7928	16.7365	16.7344	18.8453	18.7353	18.7075	18.9204	18.8172	18.9408	18.8093	18.7709
P31146	P31146	COR1A_HUMAN	CORO1A	Coronin-1A	1	AAPEASGTPSSDAVSRLEEEMR	AAPEASGTPSSDAVSRLEEEM(UniMod:35)R	3	AAPEASGTPSSDAVSRLEEEM(UniMod:35)R3	NA	NA	NA	NA	NA	NA	NA	NA	NA	NA	NA	NA	NA	NA	NA	NA	11.0223	10.3034	11.2601	10.958	11.0324	10.1736	9.43211	NA
P78318	P78318	IGBP1_HUMAN	IGBP1	Immunoglobulin-binding protein 1	1	AAPEEFRK	AAPEEFRK	2	AAPEEFRK2	NA	NA	NA	NA	NA	NA	NA	NA	NA	NA	NA	11.1153	NA	NA	NA	NA	12.2899	12.2885	12.1223	12.6606	12.7657	12.4816	12.5246	12.5583
Q92947	Q92947;Q92947-2	GCDH_HUMAN	GCDH	Glutaryl-CoA dehydrogenase, mitochondrial	1	AAPEMVSLLK	AAPEMVSLLK	2	AAPEMVSLLK2	NA	NA	NA	NA	NA	NA	NA	NA	NA	NA	NA	NA	NA	NA	NA	NA	NA	10.0588	NA	10.009	NA	10.3802	10.8338	10.2986
O43508	O43508	TNF12_HUMAN	TNFSF12	Tumor necrosis factor ligand superfamily member 12	1	AAPFLTYFGLFQVH	AAPFLTYFGLFQVH	2	AAPFLTYFGLFQVH2	NA	NA	NA	NA	NA	NA	NA	NA	NA	NA	NA	NA	NA	NA	NA	NA	11.9999	12.0937	12.1423	12.1036	11.9537	11.83	11.5507	11.8238
Q15181	Q15181;Q5SQT6	IPYR_HUMAN	PPA1	Inorganic pyrophosphatase	1	AAPFSLEYR	AAPFSLEYR	2	AAPFSLEYR2	NA	NA	NA	NA	NA	NA	NA	NA	14.4147	13.8826	13.8107	13.6833	13.9844	14.202	13.9755	14.3446	14.7688	14.8629	14.8764	14.686	14.3785	14.6189	14.6309	14.7364
Q3LXA3	Q3LXA3;Q3LXA3-2	TKFC_HUMAN	TKFC	Triokinase/FMN cyclase	1	AAPGDRTMLDSLWAAGQELQAWK	AAPGDRTMLDSLWAAGQELQAWK	4	AAPGDRTMLDSLWAAGQELQAWK4	NA	NA	NA	NA	NA	NA	NA	NA	NA	NA	NA	NA	NA	NA	NA	NA	10.4532	10.1815	10.9133	9.81174	10.8437	9.682	NA	NA
O00391	O00391	QSOX1_HUMAN	QSOX1	Sulfhydryl oxidase 1	1	AAPGQEPPEHMAELQR	AAPGQEPPEHMAELQR	3	AAPGQEPPEHMAELQR3	NA	NA	NA	NA	NA	NA	NA	NA	14.6776	14.8481	15.0423	14.8012	14.5763	15.1061	14.8777	14.6253	11.3634	11.4309	11.1725	11.5261	10.9928	11.1138	10.97	11.4954
P11216	P06737;P11217;P11216;P11217-2;P06737-2;E9PK47	PYGB_HUMAN	PYGB	Glycogen phosphorylase, brain form	0	AAPGYHMAK	AAPGYHMAK	2	AAPGYHMAK2	NA	NA	NA	12.7453	NA	13.0476	NA	NA	NA	NA	NA	NA	NA	NA	NA	NA	12.2374	12.7862	11.9221	12.1286	11.8909	12.2176	12.084	12.0022
P49327	P49327;A0A0U1RQF0	FAS_HUMAN	FASN	Fatty acid synthase	1	AAPLDSIHSLAAYYIDCIR	AAPLDSIHSLAAYYIDC(UniMod:4)IR	3	AAPLDSIHSLAAYYIDC(UniMod:4)IR3	NA	NA	NA	NA	NA	NA	NA	NA	NA	NA	NA	NA	NA	NA	NA	NA	11.2016	10.881	11.3898	11.8051	11.1559	11.4311	11.4889	10.1776
P50851-2	P50851;P50851-2;E9PEM5;A0A494C1L5;A0A494C0R9	LRBA_HUMAN	LRBA	Isoform of P50851, Isoform 2 of Lipopolysaccharide-responsive and beige-like anchor protein	1	AAPLLREIFVDFAPFLSR	AAPLLREIFVDFAPFLSR	3	AAPLLREIFVDFAPFLSR3	NA	NA	NA	NA	NA	NA	NA	NA	NA	NA	NA	NA	NA	NA	NA	NA	11.3491	11.6179	11.6025	11.6082	12.0258	11.3764	11.4648	12.2988
P12111	P12111;P12111-2;P12111-3;P12111-4;P12111-5	CO6A3_HUMAN	COL6A3	Collagen alpha-3(VI) chain	1	AAPLQGMLPGLLAPLR	AAPLQGM(UniMod:35)LPGLLAPLR	2	AAPLQGM(UniMod:35)LPGLLAPLR2	12.4674	12.9044	12.9873	12.5933	12.5175	12.9156	12.7175	12.5236	11.9828	13.6332	13.9871	15.2578	12.5119	13.4872	12.4618	14.9392	10.9657	11.2587	11.0966	11.2226	11.0057	11.4975	11.5355	11.0372
P12111	P12111;P12111-2;P12111-3;P12111-4;P12111-5	CO6A3_HUMAN	COL6A3	Collagen alpha-3(VI) chain	1	AAPLQGMLPGLLAPLR	AAPLQGMLPGLLAPLR	2	AAPLQGMLPGLLAPLR2	13.5007	14.4503	14.5842	15.0528	13.9071	14.9489	14.9566	14.3479	12.0395	13.9139	14.4732	16.1143	12.7424	13.6654	13.2443	16.2993	14.7538	14.7552	14.7078	14.6585	15.0179	14.7312	14.5328	14.5904
P12111	P12111;P12111-2;P12111-3;P12111-4;P12111-5	CO6A3_HUMAN	COL6A3	Collagen alpha-3(VI) chain	1	AAPLQGMLPGLLAPLR	AAPLQGMLPGLLAPLR	3	AAPLQGMLPGLLAPLR3	NA	NA	10.5569	10.8948	NA	10.9994	NA	10.8058	NA	9.94357	10.7687	12.2471	NA	10.8112	9.36501	12.7015	10.5808	10.787	10.7112	10.9289	10.7298	10.5782	10.3542	10.3093
P12111-4	P12111-4	CO6A3_HUMAN	COL6A3	Isoform of P12111, Isoform 4 of Collagen alpha-3(VI) chain	1	AAPLQGMLPGLLAPLRTLSGTPEESK	AAPLQGMLPGLLAPLRTLSGTPEESK	3	AAPLQGMLPGLLAPLRTLSGTPEESK3	NA	NA	NA	NA	NA	NA	NA	NA	NA	NA	NA	NA	NA	NA	NA	NA	11.0031	11.2139	10.8513	11.0999	11.4114	10.4417	10.0781	10.9803
Q9HCB6	Q9HCB6	SPON1_HUMAN	SPON1	Spondin-1	1	AAPSAEFSVDR	AAPSAEFSVDR	2	AAPSAEFSVDR2	NA	NA	NA	NA	NA	NA	NA	NA	14.7261	14.2671	14.1963	13.4642	NA	14.3795	14.3483	13.7002	14.5791	12.2799	12.1485	14.2409	13.5334	14.955	14.5196	12.3749
Q9BRP8;Q9BRP8-2	Q9BRP8;Q9BRP8-2	PYM1_HUMAN	PYM1	Partner of Y14 and mago	1	AAPTAASDQPDSAATTEK	AAPTAASDQPDSAATTEK	2	AAPTAASDQPDSAATTEK2	NA	NA	NA	NA	NA	NA	NA	NA	11.3984	11.2863	11.2925	10.7805	10.0557	11.4089	11.3911	11.3643	15.3225	15.5223	15.6066	15.6039	15.518	15.2838	15.2486	15.2938
O60331-3	O60331;O60331-2;O60331-3;O60331-4;A0A7P0T808;A0A7P0TAE7	PI51C_HUMAN	PIP5K1C	Isoform of O60331, Isoform 3 of Phosphatidylinositol 4-phosphate 5-kinase type-1 gamma	1	AAPTEVLSMTAQPGPGHGK	AAPTEVLSM(UniMod:35)TAQPGPGHGK	2	AAPTEVLSM(UniMod:35)TAQPGPGHGK2	NA	NA	NA	NA	NA	NA	NA	NA	NA	NA	NA	NA	NA	NA	NA	NA	8.96212	9.19373	9.6546	9.83191	9.2376	9.1464	9.58436	9.84684
O60331-3	O60331;O60331-2;O60331-3;O60331-4;A0A7P0T808;A0A7P0TAE7	PI51C_HUMAN	PIP5K1C	Isoform of O60331, Isoform 3 of Phosphatidylinositol 4-phosphate 5-kinase type-1 gamma	1	AAPTEVLSMTAQPGPGHGK	AAPTEVLSM(UniMod:35)TAQPGPGHGK	3	AAPTEVLSM(UniMod:35)TAQPGPGHGK3	NA	NA	NA	NA	NA	NA	NA	NA	NA	NA	NA	NA	NA	NA	NA	NA	12.1291	11.9424	11.9295	12.0778	12.1017	12.485	12.3056	11.984
O60331-3	O60331;O60331-2;O60331-3;O60331-4;A0A7P0T808;A0A7P0TAE7	PI51C_HUMAN	PIP5K1C	Isoform of O60331, Isoform 3 of Phosphatidylinositol 4-phosphate 5-kinase type-1 gamma	1	AAPTEVLSMTAQPGPGHGK	AAPTEVLSMTAQPGPGHGK	2	AAPTEVLSMTAQPGPGHGK2	NA	NA	NA	NA	NA	NA	NA	NA	NA	8.82043	NA	NA	NA	NA	NA	NA	11.2766	10.9931	11.5117	11.1004	10.9719	11.0896	10.2779	11.4321
O60331-3	O60331;O60331-2;O60331-3;O60331-4;A0A7P0T808;A0A7P0TAE7	PI51C_HUMAN	PIP5K1C	Isoform of O60331, Isoform 3 of Phosphatidylinositol 4-phosphate 5-kinase type-1 gamma	1	AAPTEVLSMTAQPGPGHGK	AAPTEVLSMTAQPGPGHGK	3	AAPTEVLSMTAQPGPGHGK3	NA	NA	NA	NA	NA	NA	NA	12.4002	NA	NA	NA	NA	NA	NA	NA	NA	12.7992	12.898	13.3071	12.9771	13.3666	13.0479	12.9196	13.0219
P27987	P27987;P27987-2	IP3KB_HUMAN	ITPKB	Inositol-trisphosphate 3-kinase B	1	AAPTGSEAQGPSAFVR	AAPTGSEAQGPSAFVR	2	AAPTGSEAQGPSAFVR2	NA	NA	NA	NA	NA	NA	NA	NA	NA	NA	NA	NA	NA	NA	NA	NA	10.8542	11.7095	11.2837	11.8155	11.816	11.5735	11.1661	11.3996
P11274	P11274;P11274-2	BCR_HUMAN	BCR	Breakpoint cluster region protein	1	AAQAPDGASEPR	AAQAPDGASEPR	2	AAQAPDGASEPR2	NA	NA	NA	NA	NA	NA	NA	NA	NA	NA	NA	NA	NA	NA	NA	NA	12.3389	12.2754	12.1905	12.3959	12.7058	12.4324	12.2635	12.2771
P11586	P11586;V9GZ78;V9GYY3;F5H2F4	C1TC_HUMAN	MTHFD1	C-1-tetrahydrofolate synthase, cytoplasmic	1	AAQAPSSFQLLYDLK	AAQAPSSFQLLYDLK	2	AAQAPSSFQLLYDLK2	10.5527	NA	11.9438	11.3656	NA	11.8078	11.6376	11.0656	12.047	11.7181	11.8428	11.917	12.3055	12.5114	12.4114	11.8022	13.6592	13.5185	13.5768	13.6533	13.6593	13.5567	13.5115	13.4353
P37837;P37837-2	P37837;P37837-2	TALDO_HUMAN	TALDO1	Transaldolase	1	AAQASDLEK	AAQASDLEK	2	AAQASDLEK2	NA	NA	NA	NA	NA	NA	NA	NA	NA	NA	NA	NA	NA	11.7702	NA	12.0282	15.1848	14.5913	14.7851	15.7256	14.6561	14.8209	15.1743	14.6098
Q9NXH8	Q9NXH8	TOR4A_HUMAN	TOR4A	Torsin-4A	1	AAQDCREELAR	AAQDC(UniMod:4)REELAR	3	AAQDC(UniMod:4)REELAR3	NA	NA	NA	NA	NA	NA	NA	NA	NA	NA	NA	NA	NA	NA	NA	NA	10.7728	11.2909	11.1162	10.5157	11.767	10.9681	10.8495	11.5915
P06132	P06132;A0A1B0GVZ4;A0A1B0GVN9;A0A494BZY8;A0A494C007;A0A494C1T3;A0A494C0Q8;A0A494C085	DCUP_HUMAN	UROD	Uroporphyrinogen decarboxylase	1	AAQDFFSTCR	AAQDFFSTC(UniMod:4)R	2	AAQDFFSTC(UniMod:4)R2	NA	NA	NA	NA	NA	NA	NA	NA	NA	NA	NA	NA	NA	NA	NA	NA	12.1024	12.2212	12.089	12.1754	12.1612	12.2197	11.9693	11.9733
P04075	P04075;J3KPS3;H3BQN4;P04075-2	ALDOA_HUMAN	ALDOA	Fructose-bisphosphate aldolase A	1	AAQEEYVK	AAQEEYVK	2	AAQEEYVK2	NA	NA	NA	NA	NA	NA	NA	NA	13.8888	13.7281	13.8052	13.6246	14.023	13.798	13.8742	13.8179	15.196	14.9993	14.839	14.8082	14.114	15.0304	14.712	14.9547
P04075	P04075;J3KPS3;H3BQN4;P04075-2	ALDOA_HUMAN	ALDOA	Fructose-bisphosphate aldolase A	1	AAQEEYVKR	AAQEEYVKR	2	AAQEEYVKR2	12.419	13.052	12.8365	13.0232	12.8052	12.8368	13.1774	12.9523	NA	NA	NA	NA	9.91736	NA	NA	NA	NA	9.77859	NA	9.30458	9.5342	NA	9.18073	9.66136
Q99543	Q99543;Q99543-2	DNJC2_HUMAN	DNAJC2	DnaJ homolog subfamily C member 2	1	AAQEQVLNASR	AAQEQVLNASR	2	AAQEQVLNASR2	NA	NA	NA	NA	NA	NA	NA	NA	NA	NA	NA	NA	NA	NA	NA	NA	11.8668	11.4562	11.2443	11.5226	11.5414	11.1108	11.476	11.3523
P12318;P12318-2	P12318;P31995;P12318-2	FCG2A_HUMAN	FCGR2A	Low affinity immunoglobulin gamma Fc region receptor II-a	0	AAQFEPPGR	AAQFEPPGR	2	AAQFEPPGR2	NA	NA	NA	NA	NA	NA	NA	NA	NA	NA	NA	NA	NA	NA	NA	NA	12.2438	11.6989	11.8475	11.5288	12.209	12.249	11.9555	11.4698
Q5T4S7;Q5T4S7-2;Q5T4S7-3	Q5T4S7;Q5T4S7-2;Q5T4S7-3;Q5T4S7-4	UBR4_HUMAN	UBR4	E3 ubiquitin-protein ligase UBR4	1	AAQFVDLLGYFSLK	AAQFVDLLGYFSLK	2	AAQFVDLLGYFSLK2	NA	NA	NA	NA	NA	NA	NA	NA	NA	NA	NA	NA	NA	NA	NA	NA	11.6875	10.9315	11.4666	11.9438	10.7022	11.5188	12.164	11.5112
Q99613	Q99613;B5ME19;Q99613-2	EIF3C_HUMAN	EIF3C	Eukaryotic translation initiation factor 3 subunit C	0	AAQIELLQLLVQIAAENNLGEGVIVK	AAQIELLQLLVQIAAENNLGEGVIVK	3	AAQIELLQLLVQIAAENNLGEGVIVK3	NA	NA	NA	NA	NA	NA	NA	NA	NA	NA	NA	NA	NA	NA	NA	NA	9.86418	10.4764	9.74327	9.03733	11.4266	8.47106	9.05414	9.83653
Q15075	Q15075	EEA1_HUMAN	EEA1	Early endosome antigen 1	1	AAQLATEIADIK	AAQLATEIADIK	2	AAQLATEIADIK2	NA	NA	NA	NA	NA	NA	NA	NA	NA	NA	10.0262	10.0686	NA	NA	NA	NA	10.1408	10.5216	10.5412	10.0399	10.5191	11.2022	10.412	10.7488
P19367;P19367-2;P19367-3;P19367-4	P19367;P19367-2;P19367-3;P19367-4	HXK1_HUMAN	HK1	Hexokinase-1	1	AAQLCGAGMAAVVDK	AAQLC(UniMod:4)GAGM(UniMod:35)AAVVDK	2	AAQLC(UniMod:4)GAGM(UniMod:35)AAVVDK2	NA	NA	NA	NA	NA	NA	NA	NA	NA	NA	NA	NA	NA	NA	NA	NA	9.08366	9.71959	9.78804	8.90814	10.063	9.24169	9.77548	9.93899
P19367;P19367-2;P19367-3;P19367-4	P19367;P19367-2;P19367-3;P19367-4	HXK1_HUMAN	HK1	Hexokinase-1	1	AAQLCGAGMAAVVDK	AAQLC(UniMod:4)GAGMAAVVDK	2	AAQLC(UniMod:4)GAGMAAVVDK2	NA	NA	NA	NA	NA	NA	NA	NA	NA	NA	NA	NA	NA	NA	NA	NA	10.1936	10.7652	9.84756	10.4622	10.1986	10.3876	10.9554	10.3649
Q9HBH0	Q9HBH0;V9GY67	RHOF_HUMAN	RHOF	Rho-related GTP-binding protein RhoF	1	AAQLEPITYMQGLSACEQIR	AAQLEPITYMQGLSAC(UniMod:4)EQIR	3	AAQLEPITYMQGLSAC(UniMod:4)EQIR3	NA	NA	NA	NA	NA	NA	NA	NA	NA	NA	NA	NA	NA	NA	NA	NA	11.3585	11.4499	11.7112	11.8261	11.6521	12.0766	11.7792	12.0155
P07332	P07332;P07332-2;P07332-3;P07332-4;E9PIJ7;E7ENM8	FES_HUMAN	FES	Tyrosine-protein kinase Fes/Fps	1	AAQLHHQHHHQLLLPGLLR	AAQLHHQHHHQLLLPGLLR	4	AAQLHHQHHHQLLLPGLLR4	NA	NA	NA	NA	NA	NA	NA	NA	NA	NA	NA	NA	NA	NA	NA	NA	10.9746	10.3912	9.01953	NA	NA	NA	NA	NA
Q96D71;Q96D71-3;Q96D71-4	Q96D71;Q96D71-2;Q96D71-3;Q96D71-4;E9PMG1;F2Z3L2	REPS1_HUMAN	REPS1	RalBP1-associated Eps domain-containing protein 1	1	AAQLPNDVVLQIMELCGATRLGYFGR	AAQLPNDVVLQIMELC(UniMod:4)GATRLGYFGR	4	AAQLPNDVVLQIMELC(UniMod:4)GATRLGYFGR4	NA	NA	NA	NA	NA	NA	NA	NA	NA	NA	NA	NA	NA	NA	NA	NA	11.9631	12.0826	12.0651	12.0594	12.2928	12.0672	12.1958	11.9636
Q16204	Q16204	CCDC6_HUMAN	CCDC6	Coiled-coil domain-containing protein 6	1	AAQLQHSEK	AAQLQHSEK	2	AAQLQHSEK2	NA	NA	NA	NA	NA	NA	NA	NA	NA	9.30516	NA	NA	NA	NA	NA	NA	12.9059	12.274	12.364	11.6325	12.351	12.3866	11.4975	12.6986
Q9UQQ2	Q9UQQ2;F5GYM4	SH2B3_HUMAN	SH2B3	SH2B adapter protein 3	1	AAQLVQLQGPDAHGVFLVR	AAQLVQLQGPDAHGVFLVR	3	AAQLVQLQGPDAHGVFLVR3	NA	NA	NA	NA	NA	NA	NA	NA	NA	NA	NA	NA	NA	NA	NA	NA	9.91707	9.90376	9.09812	10.4215	9.66666	10.6484	10.5814	9.89711
P07942	P07942;G3XAI2;A0A7I2V4J9	LAMB1_HUMAN	LAMB1	Laminin subunit beta-1	1	AAQNSGEAEYIEK	AAQNSGEAEYIEK	2	AAQNSGEAEYIEK2	NA	NA	NA	NA	NA	NA	NA	NA	NA	NA	NA	NA	NA	NA	NA	NA	11.1618	10.6834	10.5685	10.7584	10.6975	10.7989	10.9705	11.1067
P48729	P48729;P48729-2;A0A590UJ43;U3KPX3	KC1A_HUMAN	CSNK1A1	Casein kinase I isoform alpha	1	AAQQAASSSGQGQQAQTPTGK	AAQQAASSSGQGQQAQTPTGK	3	AAQQAASSSGQGQQAQTPTGK3	NA	NA	NA	NA	NA	NA	NA	NA	NA	NA	NA	NA	NA	NA	NA	NA	10.2501	10.3511	10.6656	10.8575	10.6311	10.8168	10.4888	10.4491
Q92614;Q92614-4	Q92614;Q92614-2;Q92614-3;Q92614-4;Q92614-5	MY18A_HUMAN	MYO18A	Unconventional myosin-XVIIIa	1	AAQQFSK	AAQQFSK	2	AAQQFSK2	NA	NA	NA	NA	NA	NA	NA	NA	NA	NA	NA	NA	NA	NA	NA	NA	12.2758	NA	NA	11.9502	12.1415	12.3487	11.8444	11.9846
P78318	P78318	IGBP1_HUMAN	IGBP1	Immunoglobulin-binding protein 1	1	AAQQQEEQEEKEEEDDEQTLHR	AAQQQEEQEEKEEEDDEQTLHR	4	AAQQQEEQEEKEEEDDEQTLHR4	NA	NA	NA	NA	NA	NA	NA	NA	NA	NA	NA	NA	NA	NA	NA	NA	8.66917	8.98058	8.91076	9.02182	9.61791	9.5738	10.0187	9.12746
P35914	P35914	HMGCL_HUMAN	HMGCL	Hydroxymethylglutaryl-CoA lyase, mitochondrial	1	AAQSANISVR	AAQSANISVR	2	AAQSANISVR2	NA	NA	NA	NA	NA	NA	NA	NA	NA	NA	NA	NA	NA	NA	NA	NA	9.44329	10.7955	10.6259	9.28109	11.0759	9.84973	10.1977	10.7619
Q9UMR2;Q9UMR2-2	Q9UMR2;Q9NUU7;F6QDS0;H3BTB3;H3BQK0;Q9UMR2-2;Q9UMR2-4;I3L0H8	DD19B_HUMAN	DDX19B	ATP-dependent RNA helicase DDX19B	0	AAQSLLNK	AAQSLLNK	2	AAQSLLNK2	NA	NA	NA	NA	NA	NA	NA	NA	NA	11.1057	NA	11.1476	NA	NA	11.2083	11.8254	12.8017	12.0239	12.0828	12.4717	12.1777	12.3495	12.4091	12.4076
Q8TD43	Q8TD43;Q8TD43-3	TRPM4_HUMAN	TRPM4	Transient receptor potential cation channel subfamily M member 4	1	AAQSTGAWIVTGGLHTGIGR	AAQSTGAWIVTGGLHTGIGR	3	AAQSTGAWIVTGGLHTGIGR3	NA	NA	NA	NA	NA	NA	NA	NA	NA	NA	NA	NA	NA	NA	NA	NA	10.1538	10.7676	NA	10.372	NA	9.78852	9.77	10.9637
P30622;P30622-1;P30622-2	P30622;J3KP58;P30622-1;P30622-2	CLIP1_HUMAN	CLIP1	CAP-Gly domain-containing linker protein 1	1	AAQTAEDAMQIMEQMTK	AAQTAEDAMQIMEQMTK	2	AAQTAEDAMQIMEQMTK2	NA	NA	NA	NA	NA	NA	NA	NA	NA	NA	NA	NA	NA	NA	NA	NA	10.4944	10.4243	10.7379	10.878	10.5446	10.8092	10.393	10.1371
Q15642-2	Q15642;W4VSQ9;Q15642-2;Q15642-3;Q15642-4;Q15642-5;M0R0F9;M0R2H7	CIP4_HUMAN	TRIP10	Isoform of Q15642, Isoform 2 of Cdc42-interacting protein 4	1	AAQTAERLDQDINATK	AAQTAERLDQDINATK	2	AAQTAERLDQDINATK2	NA	NA	NA	NA	NA	NA	NA	NA	NA	NA	NA	NA	NA	NA	NA	NA	10.8491	10.6544	10.7195	11.0421	11.8412	10.2144	10.3749	11.1829
Q15642-2	Q15642;W4VSQ9;Q15642-2;Q15642-3;Q15642-4;Q15642-5;M0R0F9;M0R2H7	CIP4_HUMAN	TRIP10	Isoform of Q15642, Isoform 2 of Cdc42-interacting protein 4	1	AAQTAERLDQDINATK	AAQTAERLDQDINATK	3	AAQTAERLDQDINATK3	NA	NA	NA	NA	NA	NA	NA	NA	10.7426	11.7615	12.0531	12.1768	11.4353	11.5407	11.9652	12.1544	12.4278	12.7311	13.0836	13.1928	13.315	12.5023	12.2876	12.8761
Q5VIR6	Q5VIR6;A0A7P0T9V8;A0A7P0T8P7;A0A7P0T9B2;A0A7P0T874;F6VX93;A0A7P0TB80;A0A7P0TA79;A0A7P0TAE0;A0A7P0TAK4;A0A7P0TB16;A0A7P0Z4Q7;A0A7P0Z400;A0A7P0Z461;Q5VIR6-1;Q5VIR6-2;Q5VIR6-3	VPS53_HUMAN	VPS53	Vacuolar protein sorting-associated protein 53 homolog	1	AAQTELGQQILADFEEAFPSQGTK	AAQTELGQQILADFEEAFPSQGTK	3	AAQTELGQQILADFEEAFPSQGTK3	NA	NA	NA	NA	NA	NA	NA	NA	NA	NA	NA	NA	NA	NA	NA	NA	11.7288	12.0578	11.9	11.6442	12.1465	11.8728	11.3804	12.3343
O94915	O94915;O94915-2	FRYL_HUMAN	FRYL	Protein furry homolog-like	1	AAQTTIETAIHSLIETLK	AAQTTIETAIHSLIETLK	3	AAQTTIETAIHSLIETLK3	NA	NA	NA	NA	NA	NA	NA	NA	NA	NA	NA	NA	NA	NA	NA	NA	11.8595	11.9995	11.9088	12.0151	12.5376	12.1914	11.7848	12.337
Q8IVM0;Q8IVM0-2	Q8IVM0;Q8IVM0-2	CCD50_HUMAN	CCDC50	Coiled-coil domain-containing protein 50	1	AAQVAQDEEIAR	AAQVAQDEEIAR	2	AAQVAQDEEIAR2	NA	NA	NA	NA	NA	NA	NA	NA	NA	NA	NA	NA	NA	NA	NA	NA	10.5508	9.88364	10.4196	10.3795	10.5148	10.814	10.3384	9.80998
P01023	P01023	A2MG_HUMAN	A2M	Alpha-2-macroglobulin	1	AAQVTIQSSGTFSSK	AAQVTIQSSGTFSSK	2	AAQVTIQSSGTFSSK2	18.1525	16.6345	16.7259	18.4069	16.3766	17.7072	18.9122	17.0003	14.9815	15.7309	16.5418	16.7322	15.4186	16.2376	15.8798	15.503	16.1368	15.9848	16.2688	16.4069	16.1305	16.097	16.241	16.1603
P25940	P25940	CO5A3_HUMAN	COL5A3	Collagen alpha-3(V) chain	1	AAREDEEGDDSTMGPDFR	AAREDEEGDDSTMGPDFR	3	AAREDEEGDDSTMGPDFR3	NA	NA	NA	NA	NA	NA	NA	NA	NA	NA	NA	NA	NA	NA	NA	NA	10.0459	10.3286	10.2373	9.70255	NA	NA	9.89781	9.95615
Q9BTW9;Q9BTW9-4	Q9BTW9;J3KR97;Q9BTW9-4;Q9BTW9-5;A0A804HI02;A0A804HHW7;A0A804HI57;A0A804HIN6;A0A804HJ32;A0A804HIU1;A0A804HJ57;A0A804HIC0;A0A804HLI2;A0A804HLF8;A0A804HJY5;A0A804HL62;A0A804HKT8;A0A804HL21	TBCD_HUMAN	TBCD	Tubulin-specific chaperone D	1	AASAAFQENVGR	AASAAFQENVGR	2	AASAAFQENVGR2	NA	NA	NA	NA	NA	NA	NA	NA	NA	NA	NA	NA	NA	NA	NA	NA	12.2149	12.5682	12.4308	12.4646	12.7948	NA	NA	12.7444
Q9UKY7	Q9UKY7;Q9UKY7-2;A0A8I5KX85	CDV3_HUMAN	CDV3	Protein CDV3 homolog	1	AASAAGAAGSAGGSSGAAGAAGGGAGAGTR	AASAAGAAGSAGGSSGAAGAAGGGAGAGTR	3	AASAAGAAGSAGGSSGAAGAAGGGAGAGTR3	NA	NA	NA	NA	NA	NA	NA	NA	NA	NA	NA	NA	NA	NA	NA	NA	8.03657	8.9986	NA	9.1569	9.59173	9.2365	9.2665	9.29469
O00154;O00154-4;O00154-6;O00154-7	O00154;O00154-4;O00154-5;O00154-6;O00154-7	BACH_HUMAN	ACOT7	Cytosolic acyl coenzyme A thioester hydrolase	1	AASAFFTYVSLSQEGR	AASAFFTYVSLSQEGR	2	AASAFFTYVSLSQEGR2	NA	NA	NA	NA	NA	NA	NA	NA	NA	NA	NA	11.9252	NA	NA	NA	NA	12.0603	12.0785	12.0889	12.1033	12.1541	12.0467	12.0015	12.1745
Q96HY6	Q96HY6;A0A0A0MRX2;Q96HY6-2	DDRGK_HUMAN	DDRGK1	DDRGK domain-containing protein 1	1	AASAGQEPLHNEELAGAGR	AASAGQEPLHNEELAGAGR	3	AASAGQEPLHNEELAGAGR3	NA	NA	NA	NA	NA	NA	NA	NA	NA	NA	NA	NA	NA	NA	NA	NA	NA	10.8529	10.0023	9.45725	10.5919	NA	10.685	10.3175
P31323	P31323	KAP3_HUMAN	PRKAR2B	cAMP-dependent protein kinase type II-beta regulatory subunit	1	AASAHAIGTVK	AASAHAIGTVK	2	AASAHAIGTVK2	NA	NA	11.3839	NA	11.2323	11.5534	10.7788	10.8162	10.3677	10.4538	10.2406	10.6843	9.98819	10.3607	9.56147	10.2681	14.3923	14.9763	14.7815	14.9095	14.8387	14.8256	14.7502	14.9129
Q9BSJ2;Q9BSJ2-4	Q9BSJ2;Q9BSJ2-3;Q9BSJ2-4;A0A804HI27;A0A804HJ08;F2Z2B9;A0A804HJS9;A0A804HJQ4;A0A804HK74;A0A804HJH7;A0A804HL95	GCP2_HUMAN	TUBGCP2	Gamma-tubulin complex component 2	1	AASAPYFEVLEK	AASAPYFEVLEK	2	AASAPYFEVLEK2	NA	NA	NA	NA	NA	NA	NA	NA	NA	NA	NA	NA	NA	NA	NA	NA	11.8876	11.7211	10.949	11.3256	10.812	11.109	11.0807	10.7739
P13861	P13861;P13861-2	KAP2_HUMAN	PRKAR2A	cAMP-dependent protein kinase type II-alpha regulatory subunit	1	AASAYAVGDVK	AASAYAVGDVK	2	AASAYAVGDVK2	NA	NA	NA	NA	NA	NA	NA	NA	NA	NA	NA	NA	NA	NA	NA	NA	12.8695	12.8074	12.947	12.7389	11.8904	12.3662	11.8632	12.7252
P18206;P18206-2	P18206;P18206-2	VINC_HUMAN	VCL	Vinculin	1	AASDELSK	AASDELSK	2	AASDELSK2	15.1347	14.7742	15.3134	13.447	15.3439	NA	14.1536	15.2002	16.5992	16.4134	16.3145	16.2179	16.9492	16.4652	16.6733	16.3742	16.4025	15.7393	15.6232	15.7271	15.2901	15.3951	15.91	15.5452
Q9HBL0	Q9HBL0;A0A2R8Y4T1;H0Y4U1;A0A804HI61;E9PF55;E9PGF5	TENS1_HUMAN	TNS1	Tensin-1	1	AASDGQYENQSPEATSPR	AASDGQYENQSPEATSPR	2	AASDGQYENQSPEATSPR2	NA	NA	NA	NA	NA	NA	NA	NA	NA	NA	NA	NA	NA	NA	NA	NA	8.70833	9.25565	8.81615	9.31203	8.49482	9.01946	8.45465	9.34623
P62258	P62258;P62258-2	1433E_HUMAN	YWHAE	14-3-3 protein epsilon	1	AASDIAMTELPPTHPIR	AASDIAM(UniMod:35)TELPPTHPIR	3	AASDIAM(UniMod:35)TELPPTHPIR3	NA	NA	NA	NA	NA	NA	NA	NA	NA	NA	NA	NA	NA	NA	NA	NA	NA	10.8769	11.2031	NA	NA	10.3997	10.7113	10.9185
P62258	P62258;P62258-2	1433E_HUMAN	YWHAE	14-3-3 protein epsilon	1	AASDIAMTELPPTHPIR	AASDIAMTELPPTHPIR	2	AASDIAMTELPPTHPIR2	NA	NA	NA	NA	NA	NA	NA	NA	NA	NA	NA	NA	NA	NA	NA	NA	11.8853	11.9077	12.1821	11.5377	11.8272	11.3943	12.2221	11.9167
P62258	P62258;P62258-2	1433E_HUMAN	YWHAE	14-3-3 protein epsilon	1	AASDIAMTELPPTHPIR	AASDIAMTELPPTHPIR	3	AASDIAMTELPPTHPIR3	NA	NA	NA	NA	NA	NA	NA	NA	NA	NA	NA	NA	NA	NA	NA	NA	12.5216	13.4618	13.4994	12.5687	13.3762	13.0765	12.7181	13.3127
O60262	O60262	GBG7_HUMAN	GNG7	Guanine nucleotide-binding protein G(I)/G(S)/G(O) subunit gamma-7	1	AASDLMSYCEQHAR	AASDLMSYC(UniMod:4)EQHAR	2	AASDLMSYC(UniMod:4)EQHAR2	NA	NA	NA	NA	NA	NA	NA	NA	NA	NA	NA	NA	NA	NA	NA	NA	10.1838	10.2247	10.6614	10.9108	10.7933	10.8119	10.409	10.81
O60262	O60262	GBG7_HUMAN	GNG7	Guanine nucleotide-binding protein G(I)/G(S)/G(O) subunit gamma-7	1	AASDLMSYCEQHAR	AASDLMSYC(UniMod:4)EQHAR	3	AASDLMSYC(UniMod:4)EQHAR3	NA	NA	NA	NA	NA	NA	NA	NA	NA	NA	NA	NA	NA	NA	NA	NA	12.3464	12.5238	12.7387	12.361	12.8664	12.6497	12.3397	12.5843
Q8IXQ6;Q8IXQ6-2	Q8IXQ6;Q8IXQ6-2;Q8IXQ6-3	PARP9_HUMAN	PARP9	Protein mono-ADP-ribosyltransferase PARP9	1	AASEFILGK	AASEFILGK	2	AASEFILGK2	NA	NA	NA	NA	NA	NA	NA	NA	NA	NA	9.00285	NA	NA	NA	NA	NA	11.8254	12.0416	11.8478	11.6086	12.0164	11.7346	11.7118	11.7438
Q9NZM3;Q9NZM3-2	Q9NZM3;Q9NZM3-2	ITSN2_HUMAN	ITSN2	Intersectin-2	1	AASEQYIDTEK	AASEQYIDTEK	2	AASEQYIDTEK2	NA	NA	NA	NA	NA	NA	NA	NA	NA	NA	NA	NA	NA	NA	NA	NA	11.9418	12.1469	12.055	11.9145	12.5832	11.9982	12.098	12.1895
Q99766	Q99766;Q99766-3;Q99766-2;A0A5F9ZGZ2;A0A5K1VW60;A0A5K1VW82	ATP5S_HUMAN	DMAC2L	ATP synthase subunit s, mitochondrial	1	AASEWLLR	AASEWLLR	2	AASEWLLR2	NA	NA	NA	NA	NA	NA	NA	NA	NA	NA	NA	NA	NA	NA	NA	NA	11.8824	11.5852	11.3521	11.6469	11.6533	11.3551	11.2963	11.2988
P09525;P09525-3	P09525;Q6P452;B4E1S2;P09525-3	ANXA4_HUMAN	ANXA4	Annexin A4	1	AASGFNAMEDAQTLR	AASGFNAMEDAQTLR	2	AASGFNAMEDAQTLR2	NA	NA	NA	NA	NA	NA	NA	NA	NA	NA	NA	NA	NA	NA	NA	NA	11.2759	11.2346	11.0915	11.6501	10.7769	11.615	11.7321	11.6334
P09525;P09525-3	P09525;Q6P452;B4E1S2;P09525-3	ANXA4_HUMAN	ANXA4	Annexin A4	1	AASGFNAMEDAQTLRK	AASGFNAMEDAQTLRK	2	AASGFNAMEDAQTLRK2	NA	NA	NA	NA	NA	NA	NA	NA	NA	NA	NA	NA	NA	NA	NA	NA	8.23859	8.08661	8.74707	9.1256	9.73689	8.8456	9.65945	9.0993
P09525;P09525-3	P09525;Q6P452;B4E1S2;P09525-3	ANXA4_HUMAN	ANXA4	Annexin A4	1	AASGFNAMEDAQTLRK	AASGFNAMEDAQTLRK	3	AASGFNAMEDAQTLRK3	NA	NA	NA	NA	NA	NA	NA	NA	NA	NA	NA	NA	NA	NA	NA	NA	11.3178	11.7593	12.0388	11.4366	12.3866	11.6199	11.4141	11.8579
P10643	P10643;A0A8Q3SIM0	CO7_HUMAN	C7	Complement component C7	1	AASGTQNNVLR	AASGTQNNVLR	2	AASGTQNNVLR2	17.2938	16.5637	17.2624	16.3757	17.7148	15.7685	16.345	17.3463	15.4554	16.0858	17.2341	17.3852	16.0694	16.9572	15.5677	17.1913	12.2146	12.6362	12.6222	11.3278	12.5184	11.9376	12.1611	12.6524
P10643	P10643;A0A8Q3SIM0	CO7_HUMAN	C7	Complement component C7	1	AASGTQNNVLRGEPFIR	AASGTQNNVLRGEPFIR	3	AASGTQNNVLRGEPFIR3	NA	NA	NA	NA	NA	NA	NA	NA	NA	NA	11.5425	13.876	NA	NA	NA	13.6319	NA	NA	NA	NA	NA	NA	NA	NA
P04114	P04114	APOB_HUMAN	APOB	Apolipoprotein B-100	1	AASGTTGTYQEWK	AASGTTGTYQEWK	2	AASGTTGTYQEWK2	17.6071	18.3712	18.5539	18.7112	17.6182	18.6306	18.1101	18.242	19.1008	18.9173	18.9549	18.3284	18.3209	18.8031	18.8716	18.328	15.9948	16.6364	16.1229	16.159	16.5792	16.001	16.3656	16.1387
P04114	P04114	APOB_HUMAN	APOB	Apolipoprotein B-100	1	AASGTTGTYQEWKDK	AASGTTGTYQEWKDK	2	AASGTTGTYQEWKDK2	12.5227	NA	NA	13.0479	11.9369	12.492	12.3017	NA	NA	NA	NA	8.5923	NA	NA	NA	NA	NA	NA	NA	NA	NA	NA	NA	NA
P04114	P04114	APOB_HUMAN	APOB	Apolipoprotein B-100	1	AASGTTGTYQEWKDK	AASGTTGTYQEWKDK	3	AASGTTGTYQEWKDK3	15.4466	15.8103	16.0991	16.7927	16.5755	16.8083	16.7113	15.2755	NA	11.9909	12.2301	12.2162	11.0335	11.6005	11.7487	12.2398	10.0524	NA	NA	NA	12.3695	NA	NA	NA
P26640	P26640	SYVC_HUMAN	VARS1	Valine--tRNA ligase	1	AASGYPVK	AASGYPVK	2	AASGYPVK2	NA	NA	NA	NA	NA	NA	NA	NA	NA	NA	NA	NA	NA	NA	NA	NA	11.7158	12.2732	12.534	12.0842	11.4802	12.0988	12.2837	12.233
Q12959;Q12959-2;Q12959-3;Q12959-4;Q12959-5;Q12959-6;Q12959-7	Q12959;E7EQD7;C9JUA9;A0A590UKA8;A0A590UJS9;A0A590UK48;A0A590UJR4;A0A590UJR5;A0A590UJX2;A0A590UK81;A0A590UK70;A0A590UJL2;A0A590UK02;A0A590UJC5;A0A590UJD9;A0A590UJ81;A0A590UJ18;A0A590UJ25;A0A590UJ29;A0A590UJ08;A0A590UJ68;Q12959-2;Q12959-3;Q12959-4;Q12959-5;Q12959-6;Q12959-7;Q12959-8;Q12959-9;A0A0C4DFT3	DLG1_HUMAN	DLG1	Disks large homolog 1	1	AASHEQAAAALK	AASHEQAAAALK	2	AASHEQAAAALK2	NA	NA	NA	NA	NA	NA	NA	NA	NA	NA	NA	NA	NA	NA	NA	NA	8.19731	9.20552	7.92144	9.65328	10.2129	9.64741	9.47306	10.1094
P23588	P23588;E7EX17;P23588-2	IF4B_HUMAN	EIF4B	Eukaryotic translation initiation factor 4B	1	AASIFGGAK	AASIFGGAK	2	AASIFGGAK2	NA	NA	NA	NA	NA	NA	NA	NA	12.9275	13.3712	NA	NA	NA	NA	12.6442	NA	15.0143	15.4732	15.7599	14.3702	12.5415	14.256	15.4071	15.1969
Q92538;Q92538-2;Q92538-3	Q92538;A0A7P0RGV0;Q92538-2;Q92538-3;A0A7I2YQ65;A0A7I2YQM2;A0A669KBG8;A0A669KB10;A0A7I2V2L5;A0A7I2V452;A0A7I2V4K2;A0A7I2V529	GBF1_HUMAN	GBF1	Golgi-specific brefeldin A-resistance guanine nucleotide exchange factor 1	1	AASIYSSWAEEQR	AASIYSSWAEEQR	2	AASIYSSWAEEQR2	NA	NA	NA	NA	NA	NA	NA	NA	NA	NA	NA	NA	NA	NA	NA	NA	10.7923	10.5511	10.7026	10.7718	10.6021	10.4528	10.7418	11.0546
P20810-10;P20810-6	P20810-10;A0A6Q8PG40;A0A6Q8PH20;P20810-5;P20810-6;P20810-7;P20810-9;A0A0C4DGB5	ICAL_HUMAN	CAST	Isoform of P20810, Isoform 10 of Calpastatin	1	AASLGSSQSSR	AASLGSSQSSR	2	AASLGSSQSSR2	NA	NA	NA	NA	NA	NA	NA	NA	NA	NA	NA	NA	NA	NA	NA	8.79838	12.7723	13.1687	13.2556	13.1658	13.1518	13.3755	12.9978	13.4154
Q04637-8	Q04637;E7EX73;E7EUU4;A0A7I2Y1C3;Q04637-3;Q04637-4;Q04637-5;Q04637-6;Q04637-7;Q04637-8;Q04637-9;E9PGM1	IF4G1_HUMAN	EIF4G1	Isoform of Q04637, Isoform 8 of Eukaryotic translation initiation factor 4 gamma 1	1	AASLLLEILGLLCK	AASLLLEILGLLC(UniMod:4)K	2	AASLLLEILGLLC(UniMod:4)K2	NA	NA	NA	NA	NA	NA	NA	NA	NA	NA	NA	NA	NA	NA	NA	NA	8.37693	8.69766	8.80925	8.99055	8.99664	7.87807	9.02867	9.2832
Q04637-8	Q04637;E7EX73;E7EUU4;A0A7I2Y1C3;Q04637-3;Q04637-4;Q04637-5;Q04637-6;Q04637-7;Q04637-8;Q04637-9;E9PGM1	IF4G1_HUMAN	EIF4G1	Isoform of Q04637, Isoform 8 of Eukaryotic translation initiation factor 4 gamma 1	1	AASLLLEILGLLCK	AASLLLEILGLLC(UniMod:4)K	3	AASLLLEILGLLC(UniMod:4)K3	NA	NA	NA	NA	NA	NA	NA	NA	NA	NA	NA	NA	NA	NA	NA	NA	NA	NA	8.43001	NA	NA	NA	NA	9.24044
Q04637-8	Q04637;E7EX73;E7EUU4;A0A7I2Y1C3;Q04637-3;Q04637-4;Q04637-5;Q04637-6;Q04637-7;Q04637-8;Q04637-9;E9PGM1	IF4G1_HUMAN	EIF4G1	Isoform of Q04637, Isoform 8 of Eukaryotic translation initiation factor 4 gamma 1	1	AASLTEDRDR	AASLTEDRDR	2	AASLTEDRDR2	NA	NA	NA	NA	NA	NA	NA	NA	NA	NA	NA	NA	NA	NA	NA	NA	10.8201	10.4535	10.66	10.3625	10.668	10.3796	10.5987	10.5811
Q04637-8	Q04637;E7EX73;E7EUU4;A0A7I2Y1C3;Q04637-3;Q04637-4;Q04637-5;Q04637-6;Q04637-7;Q04637-8;Q04637-9;E9PGM1	IF4G1_HUMAN	EIF4G1	Isoform of Q04637, Isoform 8 of Eukaryotic translation initiation factor 4 gamma 1	1	AASLTEDRDR	AASLTEDRDR	3	AASLTEDRDR3	NA	NA	NA	NA	NA	NA	NA	NA	NA	NA	NA	NA	NA	NA	NA	NA	12.4531	12.7058	12.9791	12.7347	12.8715	13.005	12.876	13.0826
Q27J81	Q27J81;A0A6Q8PGN3;A0A6Q8PHA2;A0A6Q8PH71;A0A6Q8PH25;A0A6Q8PF29;A0A6Q8PF44;A0A6Q8PHG2;Q27J81-2	INF2_HUMAN	INF2	Inverted formin-2	1	AASMDPPR	AASM(UniMod:35)DPPR	2	AASM(UniMod:35)DPPR2	NA	NA	NA	NA	NA	NA	NA	NA	NA	NA	NA	NA	NA	NA	NA	NA	12.2992	12.7729	12.7661	13.6262	13.6796	14.2786	13.3949	12.4416
Q27J81	Q27J81;A0A6Q8PGN3;A0A6Q8PHA2;A0A6Q8PH71;A0A6Q8PH25;A0A6Q8PF29;A0A6Q8PF44;A0A6Q8PHG2;Q27J81-2	INF2_HUMAN	INF2	Inverted formin-2	1	AASMDPPR	AASMDPPR	2	AASMDPPR2	NA	NA	NA	NA	NA	NA	NA	NA	NA	NA	NA	NA	NA	NA	NA	NA	13.6284	12.0222	12.0499	13.6968	12.6593	13.3787	13.5769	12.9275
Q27J81	Q27J81;A0A6Q8PGN3;A0A6Q8PHA2;A0A6Q8PH71;A0A6Q8PH25;A0A6Q8PF29;A0A6Q8PHG2;Q27J81-2	INF2_HUMAN	INF2	Inverted formin-2	1	AASMDPPRATEPVATSNPAGDPVGSTR	AASMDPPRATEPVATSNPAGDPVGSTR	3	AASMDPPRATEPVATSNPAGDPVGSTR3	NA	NA	NA	NA	NA	NA	NA	NA	NA	NA	NA	NA	NA	NA	NA	NA	9.59499	10.0454	9.8201	9.23619	10.7101	8.65014	NA	9.33313
P53041	P53041	PPP5_HUMAN	PPP5C	Serine/threonine-protein phosphatase 5	1	AASNMALGK	AASNMALGK	2	AASNMALGK2	NA	NA	NA	NA	NA	NA	NA	NA	NA	NA	NA	NA	NA	NA	NA	NA	11.452	11.578	11.5744	10.978	NA	11.1155	10.9721	11.2917
Q5VW36	Q5VW36	FOCAD_HUMAN	FOCAD	Focadhesin	1	AASPLGSPELCPSALHGLSQAMK	AASPLGSPELC(UniMod:4)PSALHGLSQAMK	3	AASPLGSPELC(UniMod:4)PSALHGLSQAMK3	NA	NA	NA	12.1383	NA	NA	NA	NA	NA	NA	NA	NA	NA	NA	NA	NA	10.908	11.1328	10.9051	11.1259	11.2253	10.6866	NA	11.3222
Q5TCZ1	Q5TCZ1;Q5TCZ1-2;Q5TCZ1-3	SPD2A_HUMAN	SH3PXD2A	SH3 and PX domain-containing protein 2A	1	AASQGSDSPLLPAQR	AASQGSDSPLLPAQR	2	AASQGSDSPLLPAQR2	NA	NA	NA	NA	NA	NA	NA	NA	NA	NA	NA	NA	NA	NA	NA	NA	10.0911	9.47215	9.1659	9.00079	8.6608	8.70939	9.22338	8.83213
O15439;O15439-2	O15439;A0A2R8Y6V8;O15439-2;O15439-3;O15439-4	MRP4_HUMAN	ABCC4	ATP-binding cassette sub-family C member 4	1	AASQILILK	AASQILILK	2	AASQILILK2	NA	NA	NA	NA	NA	NA	NA	NA	NA	NA	NA	NA	NA	NA	NA	NA	11.7721	12.4002	12.3215	12.0799	12.6285	12.1346	11.7923	12.6634
O75592;O75592-2	O75592;A0A804HIR9;A0A804HJ25;A0A499FJI4;A0A804HKQ1;A0A804HL12;O75592-2;A0A8Q3SHQ6;A0A8Q3SHK7;A0A8Q3SHQ2	MYCB2_HUMAN	MYCBP2	E3 ubiquitin-protein ligase MYCBP2	1	AASQNMIFPSPGSCAVLK	AASQNMIFPSPGSC(UniMod:4)AVLK	2	AASQNMIFPSPGSC(UniMod:4)AVLK2	NA	NA	NA	NA	NA	NA	NA	NA	NA	NA	NA	NA	NA	NA	NA	NA	10.9583	NA	10.4745	11.0981	10.8252	11.3888	10.9955	10.1689
P16870;P16870-2	P16870;P16870-2	CBPE_HUMAN	CPE	Carboxypeptidase E	1	AASQPGELK	AASQPGELK	2	AASQPGELK2	NA	NA	NA	NA	NA	NA	NA	NA	NA	NA	NA	NA	NA	NA	NA	NA	14.8787	14.9285	14.7387	14.8829	14.8794	14.7526	14.443	14.9404
Q9UI08;Q9UI08-2	Q9UI08;Q9UI08-2;Q9UI08-3;Q9UI08-4;Q9UI08-5	EVL_HUMAN	EVL	Ena/VASP-like protein	1	AASQPPNSSEAGR	AASQPPNSSEAGR	2	AASQPPNSSEAGR2	NA	NA	NA	NA	NA	NA	NA	NA	NA	NA	NA	NA	NA	NA	NA	NA	11.9921	12.0646	12.507	12.0861	12.5041	11.9263	12.1192	12.2663
Q9UDY2	Q9UDY2;A0A2R8YDH4;A0A1B0GTW1;A0A3B3IRI3;Q9UDY2-3;Q9UDY2-7	ZO2_HUMAN	TJP2	Tight junction protein ZO-2	1	AASSDQLR	AASSDQLR	2	AASSDQLR2	NA	NA	NA	NA	NA	NA	NA	NA	NA	NA	NA	NA	NA	NA	NA	NA	13.5886	11.9032	12.5016	12.0255	11.8371	12.0996	11.9812	11.5934
O43915	O43915	VEGFD_HUMAN	VEGFD	Vascular endothelial growth factor D	1	AASSLEELLR	AASSLEELLR	2	AASSLEELLR2	NA	NA	NA	NA	NA	NA	NA	NA	11.3966	11.3271	11.6574	12.2532	11.2167	11.1171	11.9868	12.2089	12.1402	12.22	11.9426	12.5373	12.1196	12.3006	12.7099	12.5089
O95819-2	O95819;E7EX83;A0A0D9SEY1;O95819-2;O95819-3;O95819-4;O95819-5;O95819-6;G5E948;E7EN19;E7ENQ1	M4K4_HUMAN	MAP4K4	Isoform of O95819, Isoform 2 of Mitogen-activated protein kinase kinase kinase kinase 4	1	AASSLNLSNGETESVK	AASSLNLSNGETESVK	2	AASSLNLSNGETESVK2	NA	NA	NA	NA	NA	NA	NA	NA	NA	NA	NA	NA	NA	NA	NA	NA	10.0233	9.54224	9.2977	9.81589	10.3465	10.1542	9.73734	9.57675
Q08554;Q08554-2	Q08554;Q08554-2	DSC1_HUMAN	DSC1	Desmocollin-1	1	AASSQTPTMCTTTVTVK	AASSQTPTM(UniMod:35)C(UniMod:4)TTTVTVK	2	AASSQTPTM(UniMod:35)C(UniMod:4)TTTVTVK2	NA	NA	NA	NA	13.5051	NA	NA	NA	NA	NA	NA	NA	NA	NA	NA	NA	NA	NA	NA	NA	NA	NA	NA	8.17721
Q99959;Q99959-2	Q99959;Q99959-2	PKP2_HUMAN	PKP2	Plakophilin-2	1	AASVLLYSLWAHTELHHAYK	AASVLLYSLWAHTELHHAYK	4	AASVLLYSLWAHTELHHAYK4	NA	NA	NA	NA	NA	NA	NA	NA	NA	NA	NA	NA	NA	NA	NA	NA	10.4616	10.3994	10.5705	10.1308	10.3323	9.66711	10.646	10.792
Q9H269	Q9H269;Q9H269-2	VPS16_HUMAN	VPS16	Vacuolar protein sorting-associated protein 16 homolog	1	AASVRPVLDIYSASGMPLASLLWK	AASVRPVLDIYSASGMPLASLLWK	3	AASVRPVLDIYSASGMPLASLLWK3	NA	NA	NA	NA	NA	NA	NA	NA	NA	NA	NA	NA	NA	NA	NA	NA	10.226	10.8479	10.0694	10.7133	NA	10.3345	10.7499	10.5927
Q16363;Q16363-2	Q16363;Q16363-2;A0A0A0MTC7;A0A0A0MQS9	LAMA4_HUMAN	LAMA4	Laminin subunit alpha-4	1	AASYFFDGSGYAVVR	AASYFFDGSGYAVVR	2	AASYFFDGSGYAVVR2	NA	NA	NA	NA	NA	NA	NA	NA	NA	NA	NA	NA	NA	NA	NA	NA	12.765	13.0164	12.5985	12.8006	12.8086	12.7594	12.331	11.9468
Q9Y3F4;Q9Y3F4-2	Q9Y3F4;Q9Y3F4-2	STRAP_HUMAN	STRAP	Serine-threonine kinase receptor-associated protein	1	AATAAADFTAK	AATAAADFTAK	2	AATAAADFTAK2	NA	14.168	NA	NA	NA	NA	NA	NA	12.4142	12.8127	12.2068	12.4039	12.6715	NA	12.574	NA	12.8584	12.417	12.7038	12.9898	12.5971	12.3443	12.1883	12.9946
Q9UPN4;Q9UPN4-2	Q9UPN4;I3L2J8;Q9UPN4-2;Q9UPN4-3	CP131_HUMAN	CEP131	Centrosomal protein of 131 kDa	1	AATCEGSESSGFGK	AATC(UniMod:4)EGSESSGFGK	2	AATC(UniMod:4)EGSESSGFGK2	NA	NA	NA	NA	NA	NA	NA	NA	NA	NA	NA	NA	NA	NA	NA	NA	NA	9.61283	9.2639	9.02201	9.83186	9.19976	NA	9.18737
Q9H3U1-2	Q9H3U1;A0A1W2PNX8;Q9H3U1-2;Q9H3U1-3	UN45A_HUMAN	UNC45A	Isoform of Q9H3U1, Isoform 2 of Protein unc-45 homolog A	1	AATECMCNLAMSK	AATEC(UniMod:4)MC(UniMod:4)NLAMSK	2	AATEC(UniMod:4)MC(UniMod:4)NLAMSK2	NA	NA	NA	NA	NA	NA	NA	NA	NA	NA	NA	NA	NA	NA	NA	NA	11.4164	10.9178	10.9578	11.5506	10.6962	11.8158	11.5359	10.7136
P14543	P14543;P14543-2	NID1_HUMAN	NID1	Nidogen-1	1	AATERPLGPPTER	AATERPLGPPTER	3	AATERPLGPPTER3	NA	NA	NA	NA	NA	NA	NA	NA	NA	NA	NA	NA	NA	NA	NA	NA	13.7918	13.8454	14.4197	14.3277	13.4005	13.3086	13.987	14.0336
P55263;P55263-2	P55263;A0A5F9ZH31;A0A5F9ZH72;A0A5F9ZHJ1;A0A5K1VW94;A0A5K1VW54;P55263-2;P55263-3;P55263-4	ADK_HUMAN	ADK	Adenosine kinase	1	AATFFGCIGIDK	AATFFGC(UniMod:4)IGIDK	2	AATFFGC(UniMod:4)IGIDK2	NA	NA	NA	NA	NA	NA	NA	NA	NA	NA	NA	NA	NA	NA	NA	NA	11.6629	12.0826	11.9142	11.6272	12.0331	11.817	11.913	12.0341
P35232	P35232;C9JZ20	PHB1_HUMAN	PHB1	Prohibitin 1	1	AATFGLILDDVSLTHLTFGK	AATFGLILDDVSLTHLTFGK	3	AATFGLILDDVSLTHLTFGK3	NA	NA	NA	NA	NA	NA	NA	NA	NA	NA	NA	NA	NA	NA	NA	9.2362	10.6971	11.8054	11.2475	11.5533	12.0425	11.8695	11.1079	11.6431
P01042	P01042;P01042-2;P01042-3	KNG1_HUMAN	KNG1	Kininogen-1	1	AATGECTATVGK	AATGEC(UniMod:4)TATVGK	2	AATGEC(UniMod:4)TATVGK2	20.4576	19.7712	19.6216	20.1206	20.3962	19.7416	20.0559	20.0156	21.3592	21.1269	21.391	21.2184	21.6006	21.3484	21.417	21.2419	19.6933	19.6449	19.6271	19.8026	19.8226	19.7528	19.6902	19.7076
P01042	P01042;P01042-2;P01042-3	KNG1_HUMAN	KNG1	Kininogen-1	1	AATGECTATVGKR	AATGEC(UniMod:4)TATVGKR	2	AATGEC(UniMod:4)TATVGKR2	17.35	18.4876	18.2857	19.0087	17.7033	18.737	18.9497	17.7983	12.567	14.735	16.5739	18.966	13.0646	15.0413	12.7357	18.7965	9.3644	10.5386	9.4109	9.71006	9.78798	9.41195	9.09233	9.74406
P01042	P01042;P01042-2;P01042-3	KNG1_HUMAN	KNG1	Kininogen-1	1	AATGECTATVGKR	AATGEC(UniMod:4)TATVGKR	3	AATGEC(UniMod:4)TATVGKR3	17.8976	18.4172	18.232	18.8914	18.228	18.7406	18.9207	17.9699	13.3662	15.3088	17.1488	19.9126	13.5487	15.5759	14.0016	20.002	9.53858	9.69812	9.45045	8.93587	8.91919	9.58344	9.12194	9.59903
Q9HCC0;Q9HCC0-2	Q9HCC0;Q9HCC0-2;D6RDF7;D6R9R1;A0A804HHS4;A0A804HJ24;A0A804HJ31;A0A804HJ84;A0A804HIH3;A0A0D9SFE9;A0A804HLJ9;A0A804HK37;A0A804HJW2;A0A804HJW5;A0A804HKE8;A0A804HL02	MCCB_HUMAN	MCCC2	Methylcrotonoyl-CoA carboxylase beta chain, mitochondrial	1	AATGEEVSAEDLGGADLHCR	AATGEEVSAEDLGGADLHC(UniMod:4)R	3	AATGEEVSAEDLGGADLHC(UniMod:4)R3	NA	NA	NA	NA	NA	NA	NA	NA	NA	NA	NA	NA	NA	NA	NA	NA	NA	10.1769	NA	10.1802	10.4464	10.5764	9.93479	10.3459
P31323	P31323	KAP3_HUMAN	PRKAR2B	cAMP-dependent protein kinase type II-beta regulatory subunit	1	AATITATSPGALWGLDR	AATITATSPGALWGLDR	2	AATITATSPGALWGLDR2	11.4527	11.8157	NA	NA	11.3067	12.3957	12.5004	NA	11.8695	12.0545	11.4481	11.6128	11.5134	11.6486	12.0823	12.2997	15.9675	15.8945	15.7888	15.844	15.8648	16.0408	15.9286	15.8287
P31323	P31323	KAP3_HUMAN	PRKAR2B	cAMP-dependent protein kinase type II-beta regulatory subunit	1	AATITATSPGALWGLDRVTFR	AATITATSPGALWGLDRVTFR	3	AATITATSPGALWGLDRVTFR3	NA	NA	NA	NA	NA	NA	NA	NA	NA	NA	NA	NA	NA	NA	NA	NA	NA	10.8956	10.1547	11.0021	11.3675	10.9892	10.7705	10.37
P13861	P13861;P13861-2	KAP2_HUMAN	PRKAR2A	cAMP-dependent protein kinase type II-alpha regulatory subunit	1	AATIVATSEGSLWGLDR	AATIVATSEGSLWGLDR	2	AATIVATSEGSLWGLDR2	NA	NA	NA	NA	NA	NA	NA	NA	NA	NA	NA	NA	NA	NA	NA	NA	12.0669	12.4209	12.5304	12.1976	12.229	12.2918	12.4388	12.6853
Q9Y4I1-3	Q9Y4I1;Q9Y4I1-2;Q9Y4I1-3;A0A8I5QKR9;A0A8I5QKS7;F8WE88;G3V394;A0A8J8YWI7;A0A8I5KTF1;A0A8I5KWE1;A0A8I5KYM3	MYO5A_HUMAN	MYO5A	Isoform of Q9Y4I1, Isoform 3 of Unconventional myosin-Va	1	AATIVLQSYLR	AATIVLQSYLR	2	AATIVLQSYLR2	NA	NA	NA	NA	NA	NA	NA	NA	NA	NA	NA	NA	NA	NA	NA	NA	11.7279	11.3284	10.9027	10.3557	10.6611	11.3768	11.6769	10.8174
Q99615	Q99615;Q99615-2;A0A6I8PIK4;A0A6I8PUC2;A0A6I8PUD4;A0A6I8PU73;A0A6I8PU89;A0A6I8PR89;A0A6I8PR93;K7EJV7;K7ELJ8;K7EPP7;K7ER44;K7ESP1	DNJC7_HUMAN	DNAJC7	DnaJ homolog subfamily C member 7	1	AATLMMLGR	AATLMMLGR	2	AATLMMLGR2	NA	NA	NA	NA	NA	NA	NA	NA	NA	NA	NA	NA	NA	NA	NA	NA	13.4531	13.6384	13.3012	13.16	12.8615	13.2849	13.3562	13.4452
Q6PD74	Q6PD74;Q6PD74-2	AAGAB_HUMAN	AAGAB	Alpha- and gamma-adaptin-binding protein p34	1	AATLPHEQR	AATLPHEQR	2	AATLPHEQR2	NA	NA	NA	NA	NA	NA	NA	NA	NA	NA	NA	NA	NA	NA	NA	NA	13.4983	13.3516	13.1274	13.3007	13.6055	13.8411	13.545	13.5387
Q53H96;Q53H96-2	Q53H96;B5MD87;A0A0A0MQS1;Q53H96-2	P5CR3_HUMAN	PYCR3	Pyrroline-5-carboxylate reductase 3	1	AATMSAVEAATCR	AATMSAVEAATC(UniMod:4)R	2	AATMSAVEAATC(UniMod:4)R2	NA	NA	NA	NA	NA	NA	NA	NA	NA	NA	NA	NA	NA	NA	NA	NA	10.628	10.573	NA	10.1715	10.5211	NA	NA	10.5594
Q96GG9	Q96GG9;C9JVE2	DCNL1_HUMAN	DCUN1D1	DCN1-like protein 1	1	AATQCEFSK	AATQC(UniMod:4)EFSK	2	AATQC(UniMod:4)EFSK2	NA	NA	NA	NA	NA	NA	NA	NA	12.6872	12.1669	NA	NA	12.1417	NA	11.7225	NA	13.9056	14.0004	13.7972	13.8975	14.1095	13.9309	13.8672	13.8932
P29122;P29122-2	P29122;A0A0J9YW51;A0A7I2YQH5;A0A087WY68;A0A087WZR0;P29122-2;P29122-7;P29122-8	PCSK6_HUMAN	PCSK6	Proprotein convertase subtilisin/kexin type 6	1	AATQCLSCR	AATQC(UniMod:4)LSC(UniMod:4)R	2	AATQC(UniMod:4)LSC(UniMod:4)R2	NA	NA	NA	NA	NA	NA	NA	NA	NA	NA	NA	NA	NA	NA	NA	NA	12.9637	13.4661	13.4358	13.3107	13.4697	13.3426	13.37	13.3406
Q92817	Q92817;K7EKI0	EVPL_HUMAN	EVPL	Envoplakin	1	AATQELALLISR	AATQELALLISR	2	AATQELALLISR2	NA	NA	NA	NA	NA	NA	NA	NA	NA	NA	NA	NA	NA	NA	NA	NA	NA	NA	NA	10.5309	NA	NA	NA	NA
P13667	P13667;A0A499FI48	PDIA4_HUMAN	PDIA4	Protein disulfide-isomerase A4	1	AATQFWR	AATQFWR	2	AATQFWR2	NA	NA	NA	NA	NA	NA	NA	NA	NA	NA	NA	NA	NA	NA	NA	11.8536	12.6906	13.6084	13.5479	13.6129	13.4767	13.4849	13.3026	13.8036
Q14554	Q14554;Q14554-2	PDIA5_HUMAN	PDIA5	Protein disulfide-isomerase A5	1	AATQLRGHAVLAGMNVYSSEFENIK	AATQLRGHAVLAGMNVYSSEFENIK	4	AATQLRGHAVLAGMNVYSSEFENIK4	NA	NA	NA	NA	NA	NA	NA	NA	NA	NA	NA	NA	NA	NA	NA	NA	13.8353	13.6663	13.2616	14.0738	13.554	13.6243	13.4353	13.9482
P80303;P80303-2	P80303;A0A2R8Y6G7;P80303-2;E9PKG6	NUCB2_HUMAN	NUCB2	Nucleobindin-2	1	AATSDLEHYDK	AATSDLEHYDK	2	AATSDLEHYDK2	NA	NA	NA	NA	NA	NA	NA	NA	NA	NA	NA	NA	NA	NA	NA	NA	11.025	10.9618	10.7904	11.2488	11.5411	12.109	11.9947	11.7521
P80303;P80303-2	P80303;A0A2R8Y6G7;P80303-2;E9PKG6	NUCB2_HUMAN	NUCB2	Nucleobindin-2	1	AATSDLEHYDK	AATSDLEHYDK	3	AATSDLEHYDK3	NA	NA	NA	NA	NA	NA	NA	NA	10.5348	10.4243	NA	NA	NA	NA	11.1305	10.8771	11.9506	12.3271	11.711	11.5833	11.7245	12.3534	12.1394	11.8696
Q14204	Q14204;A0A2R8Y706;A0A2R8Y6H2;A0A2R8Y5T0;A0A2R8YFZ7;A0A7P0T9F1;A0A7P0T9K2;A0A7P0T9R4;A0A7P0T916;A0A7P0T8N2;A0A7P0T8W5;A0A7P0T9C4;A0A7P0T825;A0A7P0T7V5;A0A7P0TAW9;A0A7P0TB75;A0A7P0TBJ7;A0A7P0TAF3;A0A7P0TAM4;A0A7P0TA13	DYHC1_HUMAN	DYNC1H1	Cytoplasmic dynein 1 heavy chain 1	1	AATSPALFNR	AATSPALFNR	2	AATSPALFNR2	NA	NA	NA	NA	NA	NA	NA	NA	NA	NA	NA	NA	NA	NA	NA	NA	11.0047	10.4893	10.0791	10.3488	NA	9.89837	NA	10.1325
Q8N128;Q8N128-2	Q8N128;Q8N128-2	F177A_HUMAN	FAM177A1	Protein FAM177A1	1	AATSTLSVCDFLGEK	AATSTLSVC(UniMod:4)DFLGEK	2	AATSTLSVC(UniMod:4)DFLGEK2	NA	NA	NA	NA	NA	NA	NA	NA	NA	NA	NA	NA	NA	NA	NA	NA	12.0354	11.988	11.8396	11.9068	11.9654	11.8292	12.4585	12.2366
P02649	P02649	APOE_HUMAN	APOE	Apolipoprotein E	1	AATVGSLAGQPLQER	AATVGSLAGQPLQER	2	AATVGSLAGQPLQER2	20.2877	20.654	20.953	21.2066	20.2419	21.3321	21.2989	20.85	21.1704	12.5645	NA	21.5915	21.2361	21.5356	NA	13.1102	14.1282	13.6354	17.1984	13.6235	13.3287	13.75	13.9257	13.356
P02649	P02649	APOE_HUMAN	APOE	Apolipoprotein E	1	AATVGSLAGQPLQER	AATVGSLAGQPLQER	3	AATVGSLAGQPLQER3	14.0556	NA	15.0834	15.3194	14.0566	14.9902	15.2143	14.6676	15.8554	16.4787	16.6489	16.713	15.8296	16.5722	16.0966	16.7757	15.2021	15.2358	15.2256	14.8226	14.9684	14.766	15.1251	15.1289
P02649	P02649	APOE_HUMAN	APOE	Apolipoprotein E	1	AATVGSLAGQPLQERAQAWGER	AATVGSLAGQPLQERAQAWGER	3	AATVGSLAGQPLQERAQAWGER3	NA	NA	NA	NA	NA	NA	NA	NA	NA	NA	NA	NA	NA	NA	NA	11.2799	10.8523	10.1773	10.013	11.0552	9.97857	10.8349	11.1809	10.9754
Q5R3I4	Q5R3I4	TTC38_HUMAN	TTC38	Tetratricopeptide repeat protein 38	1	AATVHLMQ	AATVHLMQ	2	AATVHLMQ2	NA	NA	NA	NA	NA	NA	NA	NA	NA	NA	NA	NA	NA	NA	NA	NA	10.2909	10.5415	10.5143	10.3678	NA	NA	10.2984	11.2262
Q8TDL5	Q8TDL5;Q8TDL5-2	BPIB1_HUMAN	BPIFB1	BPI fold-containing family B member 1	1	AAVAAVLSPEEFMVLLDSVLPESAHR	AAVAAVLSPEEFM(UniMod:35)VLLDSVLPESAHR	3	AAVAAVLSPEEFM(UniMod:35)VLLDSVLPESAHR3	NA	NA	NA	NA	NA	NA	NA	NA	NA	10.5744	NA	11.1382	NA	NA	10.585	11.2102	13.3336	13.1041	13.4509	13.2191	13.7213	13.5197	13.7103	13.211
Q8TDL5	Q8TDL5;Q8TDL5-2	BPIB1_HUMAN	BPIFB1	BPI fold-containing family B member 1	1	AAVAAVLSPEEFMVLLDSVLPESAHR	AAVAAVLSPEEFMVLLDSVLPESAHR	3	AAVAAVLSPEEFMVLLDSVLPESAHR3	NA	NA	NA	NA	NA	NA	NA	NA	9.24767	10.7867	10.8349	12.4695	9.58939	11.7931	11.1767	12.5665	15.5266	15.0066	15.451	15.5278	16.0126	15.1792	15.1602	15.9221
Q8TDL5	Q8TDL5;Q8TDL5-2	BPIB1_HUMAN	BPIFB1	BPI fold-containing family B member 1	1	AAVAAVLSPEEFMVLLDSVLPESAHR	AAVAAVLSPEEFMVLLDSVLPESAHR	4	AAVAAVLSPEEFMVLLDSVLPESAHR4	NA	NA	NA	NA	NA	NA	NA	NA	NA	NA	NA	NA	NA	NA	NA	NA	10.6171	11.7526	11.2183	11.2161	11.9678	10.9506	10.4865	11.3654
P07910;P07910-2	B7ZW38;O60812;B2RXH8;P07910;A0A0G2JNQ3;A0A0G2JPF8;B4DY08;B4DSU6;G3V576;G3V4C1;G3V2Q1;P07910-2;P07910-4	HNRPC_HUMAN	HNRNPC	Heterogeneous nuclear ribonucleoproteins C1/C2	0	AAVAGEDGR	AAVAGEDGR	2	AAVAGEDGR2	NA	NA	NA	NA	NA	NA	NA	NA	NA	NA	NA	NA	NA	NA	NA	NA	15.2066	14.9457	14.8745	13.7754	13.8463	14.0152	14.1935	14.8037
Q92614;Q92614-4	Q92614;Q92614-2;Q92614-3;Q92614-4;Q92614-5	MY18A_HUMAN	MYO18A	Unconventional myosin-XVIIIa	1	AAVAQASR	AAVAQASR	2	AAVAQASR2	NA	NA	NA	NA	NA	NA	NA	NA	NA	NA	NA	NA	NA	NA	NA	NA	13.6088	13.7371	14.2264	14.1728	13.4602	13.564	13.337	13.9552
P22314;P22314-2	P22314;Q5JRR6;P22314-2	UBA1_HUMAN	UBA1	Ubiquitin-like modifier-activating enzyme 1	1	AAVATFLQSVQVPEFTPK	AAVATFLQSVQVPEFTPK	2	AAVATFLQSVQVPEFTPK2	NA	NA	NA	NA	NA	NA	NA	NA	NA	NA	NA	10.7732	NA	NA	NA	11.044	10.9948	10.9269	11.1557	11.3256	11.012	11.1229	11.3914	11.749
P11766	P11766;D6RFE4;D6RAY0;D6R9G2	ADHX_HUMAN	ADH5	Alcohol dehydrogenase class-3	1	AAVAWEAGK	AAVAWEAGK	2	AAVAWEAGK2	NA	NA	NA	NA	NA	NA	NA	NA	14.1244	NA	NA	NA	NA	NA	NA	NA	10.5319	NA	NA	10.4709	9.92714	10.3403	NA	10.498
Q14517	Q14517	FAT1_HUMAN	FAT1	Protocadherin Fat 1	1	AAVCLCK	AAVC(UniMod:4)LC(UniMod:4)K	2	AAVC(UniMod:4)LC(UniMod:4)K2	NA	NA	NA	NA	NA	NA	NA	NA	NA	NA	NA	NA	NA	NA	NA	NA	11.4217	10.7285	10.9548	11.139	10.2813	11.0266	10.8385	10.8641
P13804	P13804;H0YLU7;H0YKF0;H0YK49;H3BV91;P13804-2;A0A8I5KUR2;A0A8I5KUF3;A0A8I5KT03;A0A8I5KVC9;A0A8I5KVL5;A0A8I5KYH4;A0A8I5KYP7	ETFA_HUMAN	ETFA	Electron transfer flavoprotein subunit alpha, mitochondrial	1	AAVDAGFVPNDMQVGQTGK	AAVDAGFVPNDMQVGQTGK	2	AAVDAGFVPNDMQVGQTGK2	NA	NA	NA	NA	NA	NA	NA	NA	NA	NA	NA	NA	NA	NA	NA	NA	12.3221	12.439	11.6391	12.4569	11.7762	12.1224	12.3985	11.8487
Q92599;Q92599-2;Q92599-4	Q92599;A6NFQ9;Q92599-2;Q92599-3;Q92599-4;F8W8I8;A6NMH6;A0A087X142	SEPT8_HUMAN	SEPTIN8	Septin-8	1	AAVEALQSQALHATSQQPLR	AAVEALQSQALHATSQQPLR	3	AAVEALQSQALHATSQQPLR3	NA	NA	NA	NA	NA	NA	NA	NA	NA	NA	NA	NA	NA	NA	NA	NA	NA	9.95131	9.88536	10.2577	9.80691	NA	10.1694	10.3438
Q92599;Q92599-2;Q92599-4	Q92599;A6NFQ9;Q92599-2;Q92599-3;Q92599-4;F8W8I8;A6NMH6;A0A087X142	SEPT8_HUMAN	SEPTIN8	Septin-8	1	AAVEALQSQALHATSQQPLRK	AAVEALQSQALHATSQQPLRK	4	AAVEALQSQALHATSQQPLRK4	NA	11.5947	NA	NA	NA	NA	NA	NA	NA	NA	NA	NA	NA	NA	NA	NA	NA	9.40389	NA	NA	NA	NA	NA	9.40099
Q05823	Q05823;Q05823-2	RN5A_HUMAN	RNASEL	2-5A-dependent ribonuclease	1	AAVEDNHLLIK	AAVEDNHLLIK	2	AAVEDNHLLIK2	NA	NA	NA	NA	NA	NA	NA	NA	NA	NA	NA	NA	NA	NA	NA	NA	10.0236	10.0265	10.4164	9.31655	10.5666	9.79856	9.57223	9.90003
P10809	P10809;A0A7I2YQK6;A0A7I2V2X6;A0A7I2V599	CH60_HUMAN	HSPD1	60 kDa heat shock protein, mitochondrial	1	AAVEEGIVLGGGCALLR	AAVEEGIVLGGGC(UniMod:4)ALLR	2	AAVEEGIVLGGGC(UniMod:4)ALLR2	12.3748	NA	NA	NA	NA	NA	NA	NA	12.5409	12.3417	12.1946	11.8315	12.1162	12.4416	11.845	11.6101	12.2318	12.5105	11.7037	12.0008	12.6671	12.1994	12.112	11.9645
P10809	P10809;A0A7I2YQK6;A0A7I2V2X6;A0A7I2V599	CH60_HUMAN	HSPD1	60 kDa heat shock protein, mitochondrial	1	AAVEEGIVLGGGCALLR	AAVEEGIVLGGGC(UniMod:4)ALLR	3	AAVEEGIVLGGGC(UniMod:4)ALLR3	NA	NA	NA	NA	NA	NA	NA	NA	NA	NA	NA	NA	NA	10.8652	10.5406	11.3524	11.7791	12.1359	11.7626	11.8203	12.1808	12.0267	12.4385	12.3148
Q15814	Q15814	TBCC_HUMAN	TBCC	Tubulin-specific chaperone C	1	AAVEELLER	AAVEELLER	2	AAVEELLER2	NA	NA	NA	NA	NA	NA	NA	NA	NA	NA	NA	NA	NA	NA	NA	NA	10.6867	NA	11.9338	11.3245	NA	11.0016	11.1018	NA
P49247	P49247	RPIA_HUMAN	RPIA	Ribose-5-phosphate isomerase	1	AAVENHVR	AAVENHVR	2	AAVENHVR2	NA	NA	NA	NA	NA	NA	NA	NA	NA	NA	NA	NA	NA	NA	NA	NA	12.1036	12.1363	12.4167	12.4743	12.7615	12.7869	12.5873	12.357
Q14974	Q14974	IMB1_HUMAN	KPNB1	Importin subunit beta-1	1	AAVENLPTFLVELSR	AAVENLPTFLVELSR	2	AAVENLPTFLVELSR2	11.3007	12.0893	12.07	12.1604	11.5083	12.3414	11.8163	11.9135	11.4496	11.4006	11.6789	11.7762	11.6706	11.596	11.8024	12.5416	15.1845	15.188	15.2009	15.1412	14.9872	15.1712	15.2429	15.277
Q14974	Q14974	IMB1_HUMAN	KPNB1	Importin subunit beta-1	1	AAVENLPTFLVELSRVLANPGNSQVAR	AAVENLPTFLVELSRVLANPGNSQVAR	3	AAVENLPTFLVELSRVLANPGNSQVAR3	NA	NA	NA	NA	NA	NA	NA	NA	NA	NA	NA	NA	NA	NA	NA	NA	9.10848	9.65724	9.69377	NA	9.51756	NA	NA	10.5369
P63316	P63316	TNNC1_HUMAN	TNNC1	Troponin C, slow skeletal and cardiac muscles	1	AAVEQLTEEQK	AAVEQLTEEQK	2	AAVEQLTEEQK2	NA	NA	NA	NA	NA	NA	NA	NA	NA	NA	NA	NA	NA	NA	NA	NA	15.3364	15.1393	15.1435	15.3077	15.2868	15.2834	15.0899	15.0955
Q99460	Q99460;A0A7P0MW50;Q99460-2;A0A7I2YQI9;A0A7I2YQY1;A0A7I2V262;A0A087WW66;A0A7I2V2K8;A0A7I2V523;A0A7I2V4X0;A0A7I2V5C8;A0A7I2V641	PSMD1_HUMAN	PSMD1	26S proteasome non-ATPase regulatory subunit 1	1	AAVESLGFILFR	AAVESLGFILFR	2	AAVESLGFILFR2	NA	NA	NA	NA	NA	NA	11.2518	NA	NA	NA	NA	NA	NA	NA	NA	NA	11.9238	11.6664	11.9634	11.6596	11.9173	12.0177	11.7997	12.0015
Q01844;Q01844-2;Q01844-3;Q01844-5;Q01844-6	Q01844;B0QYK0;C9JGE3;A0A0D9SFL3;Q01844-2;Q01844-3;Q01844-5;Q01844-6	EWS_HUMAN	EWSR1	RNA-binding protein EWS	1	AAVEWFDGK	AAVEWFDGK	2	AAVEWFDGK2	NA	NA	NA	NA	NA	NA	NA	NA	NA	NA	NA	NA	NA	NA	NA	NA	12.6685	12.571	12.7262	13.1238	12.8739	12.5987	12.6382	12.9851
P12110	P12110	CO6A2_HUMAN	COL6A2	Collagen alpha-2(VI) chain	1	AAVFHEK	AAVFHEK	2	AAVFHEK2	NA	NA	NA	NA	NA	NA	NA	NA	NA	NA	NA	NA	NA	NA	NA	NA	12.8185	12.838	12.7533	12.5653	12.6872	11.9657	NA	11.9331
Q9NNX6;Q9NNX6-2;Q9NNX6-6	Q9H2X3;Q9NNX6;Q9NNX6-2;Q9NNX6-3;Q9NNX6-5;Q9NNX6-6;Q9NNX6-7;Q9NNX6-8;Q9H2X3-2;Q9H2X3-3;Q9H2X3-4;Q9H2X3-5;Q9H2X3-6;Q9H2X3-7;Q9H2X3-8;Q9H2X3-9;M0R0P0;M0QZG5;Q9H2X3-10;E7ENS9;Q9NNX6-10;Q9NNX6-11;Q9NNX6-12;A0A7P0MMK7	CD209_HUMAN	CD209	CD209 antigen	0	AAVGELPEK	AAVGELPEK	2	AAVGELPEK2	NA	NA	NA	NA	NA	NA	NA	NA	14.0344	13.6218	13.7583	13.7241	13.4368	13.7475	13.8841	13.8637	10.8661	11.1101	10.9225	11.0062	NA	10.6996	10.2367	10.7807
P02549	P02549;P02549-2	SPTA1_HUMAN	SPTA1	Spectrin alpha chain, erythrocytic 1	1	AAVGQEEIQLR	AAVGQEEIQLR	2	AAVGQEEIQLR2	NA	11.6433	NA	NA	NA	NA	NA	NA	NA	NA	NA	NA	NA	NA	NA	10.6524	11.9433	11.6918	11.8663	12.4809	11.4292	11.7859	12.0701	12.1262
Q8WUM4	Q8WUM4;F8WEQ7;F8WBR8;Q8WUM4-2;Q8WUM4-3;A0A3B3IT07	PDC6I_HUMAN	PDCD6IP	Programmed cell death 6-interacting protein	1	AAVGRPLDK	AAVGRPLDK	2	AAVGRPLDK2	NA	NA	NA	NA	NA	NA	NA	NA	NA	NA	NA	11.9924	NA	NA	NA	12.2138	9.52722	10.359	10.0107	9.44897	9.10914	9.9371	9.69651	10.1989
Q9H336	Q9H336;B7Z8V9;Q9H336-2	CRLD1_HUMAN	CRISPLD1	Cysteine-rich secretory protein LCCL domain-containing 1	1	AAVHAGVVR	AAVHAGVVR	2	AAVHAGVVR2	NA	NA	NA	NA	NA	NA	NA	NA	NA	NA	NA	NA	NA	NA	NA	NA	12.4301	12.9312	12.5308	12.3444	12.0464	12.3437	11.6278	12.7422
P18206;P18206-2	P18206;P18206-2	VINC_HUMAN	VCL	Vinculin	1	AAVHLEGK	AAVHLEGK	2	AAVHLEGK2	14.1316	14.6874	14.5276	13.9836	13.9861	13.8532	13.8237	13.615	15.8975	15.6682	15.5783	15.5152	15.8034	15.6593	15.719	15.5432	16.6677	16.7977	16.6854	16.5343	16.7173	16.6665	16.5173	16.7208
P13716	P13716;P13716-2	HEM2_HUMAN	ALAD	Delta-aminolevulinic acid dehydratase	1	AAVLEAMTAFR	AAVLEAMTAFR	2	AAVLEAMTAFR2	NA	NA	NA	NA	NA	NA	NA	NA	NA	NA	NA	NA	NA	NA	NA	NA	11.1837	10.865	11.4122	11.3102	10.5621	11.1947	11.3952	11.4637
P13716	P13716;P13716-2	HEM2_HUMAN	ALAD	Delta-aminolevulinic acid dehydratase	1	AAVLEAMTAFRR	AAVLEAMTAFRR	3	AAVLEAMTAFRR3	NA	NA	NA	NA	NA	NA	NA	NA	NA	NA	NA	NA	NA	NA	NA	NA	11.5724	12.2865	10.8809	11.6581	10.8742	11.5235	11.4767	11.7929
P07327	P07327;P00326	ADH1A_HUMAN	ADH1A	Alcohol dehydrogenase 1A	0	AAVLWELK	AAVLWELK	2	AAVLWELK2	NA	NA	NA	NA	NA	NA	NA	NA	11.4308	11.2175	NA	NA	NA	NA	11.6876	NA	13.2227	12.8099	12.7976	12.2763	12.4827	13.1094	12.6745	12.7784
P00325	P00325	ADH1B_HUMAN	ADH1B	All-trans-retinol dehydrogenase [NAD(+)] ADH1B	1	AAVLWEVK	AAVLWEVK	2	AAVLWEVK2	NA	NA	NA	NA	NA	NA	NA	NA	NA	NA	NA	12.0917	NA	NA	11.1621	NA	14.5493	14.5157	14.0365	14.6098	14.4742	14.1893	14.1913	14.3764
P35222	P35222;A0A2R8Y7Z0;A0A2R8Y804;A0A2R8Y750;A0A2R8Y5Z1;A0A2R8Y5A3;A0A2R8Y5C3;A0A2R8Y543;B4DGU4	CTNB1_HUMAN	CTNNB1	Catenin beta-1	1	AAVMVHQLSK	AAVMVHQLSK	2	AAVMVHQLSK2	NA	NA	NA	NA	NA	NA	NA	NA	NA	NA	NA	NA	NA	NA	NA	NA	10.1177	10.5462	10.3607	10.4343	10.7536	10.7185	10.5218	10.5819
P05023;P05023-4	P05023;P13637;P50993;M0R116;A0A0A0MT26;P05023-2;P05023-3;P05023-4;B1AKY9;P13637-2;P13637-3;A0A2R8YEY8	AT1A1_HUMAN	ATP1A1	Sodium/potassium-transporting ATPase subunit alpha-1	0	AAVPDAVGK	AAVPDAVGK	2	AAVPDAVGK2	NA	NA	NA	NA	NA	NA	NA	NA	NA	NA	NA	NA	NA	NA	NA	NA	10.9277	NA	NA	NA	NA	10.901	NA	10.8841
P39060;P39060-1;P39060-2	P39060;P39060-1;P39060-2	COIA1_HUMAN	COL18A1	Collagen alpha-1(XVIII) chain	1	AAVPIVNLK	AAVPIVNLK	2	AAVPIVNLK2	11.6782	NA	NA	NA	NA	NA	NA	NA	18.1643	18.026	17.8867	18.0695	18.3265	18.2998	18.4413	18.6228	14.1311	14.1438	14.2214	13.8495	14.218	13.5741	13.8026	14.1939
P06733	P13929;P06733;P09104;A0A2R8Y798;A0A2R8Y6G6;A0A2R8YEG5;P09104-2;P13929-2;P13929-3;E5RGZ4;F5H0C8	ENOA_HUMAN	ENO1	Alpha-enolase	0	AAVPSGASTGIYEALELR	AAVPSGASTGIYEALELR	2	AAVPSGASTGIYEALELR2	16.6137	16.7318	16.602	17.1145	17.1305	17.0682	16.9857	16.7804	16.6147	16.8974	16.6526	16.8237	16.3087	16.9576	16.7826	17.0662	20.3156	20.211	20.2022	20.1254	19.8829	20.2006	20.2931	20.2223
P06733	P13929;P06733;P09104;A0A2R8Y798;A0A2R8Y6G6;A0A2R8YEG5;P09104-2;P13929-2;P13929-3;E5RGZ4;F5H0C8	ENOA_HUMAN	ENO1	Alpha-enolase	0	AAVPSGASTGIYEALELR	AAVPSGASTGIYEALELR	3	AAVPSGASTGIYEALELR3	NA	NA	NA	NA	NA	NA	NA	NA	NA	NA	NA	NA	NA	NA	NA	NA	13.8438	13.8097	13.8049	14.0039	13.4593	14.0977	13.7813	13.2999
P09104	P13929;P09104;P09104-2;P13929-2;P13929-3;E5RGZ4;F5H0C8	ENOG_HUMAN	ENO2	Gamma-enolase	0	AAVPSGASTGIYEALELRDGDK	AAVPSGASTGIYEALELRDGDK	3	AAVPSGASTGIYEALELRDGDK3	NA	NA	NA	NA	NA	NA	NA	NA	10.6776	10.203	11.4202	NA	11.1882	NA	10.7291	NA	12.9709	13.3595	13.0259	13.7826	13.3312	13.3112	13.0459	13.0308
P06733	P06733;A0A2R8Y798;A0A2R8Y6G6;A0A2R8YEG5	ENOA_HUMAN	ENO1	Alpha-enolase	1	AAVPSGASTGIYEALELRDNDK	AAVPSGASTGIYEALELRDNDK	3	AAVPSGASTGIYEALELRDNDK3	NA	NA	NA	NA	NA	NA	NA	NA	15.4451	16.2961	16.5677	17.1103	15.3716	16.7046	16.256	17.1354	16.3438	16.2947	16.6439	16.4107	16.2386	15.867	15.7938	16.3586
B0I1T2	B0I1T2;A0A3B3IU30	MYO1G_HUMAN	MYO1G	Unconventional myosin-Ig	1	AAVSALLEQHGLQGDVAFGHSK	AAVSALLEQHGLQGDVAFGHSK	3	AAVSALLEQHGLQGDVAFGHSK3	NA	NA	NA	NA	NA	NA	NA	NA	NA	NA	NA	NA	NA	NA	NA	NA	12.4952	12.3256	12.0997	12.5379	12.5476	12.6551	12.3587	12.3924
B0I1T2	B0I1T2;A0A3B3IU30	MYO1G_HUMAN	MYO1G	Unconventional myosin-Ig	1	AAVSALLEQHGLQGDVAFGHSK	AAVSALLEQHGLQGDVAFGHSK	4	AAVSALLEQHGLQGDVAFGHSK4	NA	NA	NA	NA	NA	NA	NA	NA	NA	NA	NA	NA	NA	NA	NA	NA	10.5719	10.2028	11.2618	11.2825	11.1766	11.1973	10.9746	10.8883
Q9BQS8;Q9BQS8-4	Q9BQS8;Q9BQS8-2;Q9BQS8-3;Q9BQS8-4	FYCO1_HUMAN	FYCO1	FYVE and coiled-coil domain-containing protein 1	1	AAVSQQGEQLQTER	AAVSQQGEQLQTER	2	AAVSQQGEQLQTER2	NA	NA	NA	NA	NA	NA	NA	NA	NA	NA	NA	NA	NA	NA	NA	NA	10.1191	9.68872	10.0558	9.53071	9.87543	9.57999	9.63739	10.0035
Q86WR7	Q86WR7;D3DRR9	PRSR2_HUMAN	PROSER2	Proline and serine-rich protein 2	1	AAVSVQER	AAVSVQER	2	AAVSVQER2	NA	NA	NA	NA	NA	NA	NA	NA	NA	12.1357	12.3351	NA	12.0075	NA	12.2603	12.4883	12.9985	11.6574	14.1102	12.8171	11.6741	12.4795	13.3998	11.6607
Q13459;Q13459-2	Q13459;M0R0P8;Q13459-2	MYO9B_HUMAN	MYO9B	Unconventional myosin-IXb	1	AAVTIQACWR	AAVTIQAC(UniMod:4)WR	2	AAVTIQAC(UniMod:4)WR2	NA	NA	NA	NA	NA	NA	NA	NA	NA	NA	NA	NA	NA	NA	NA	NA	NA	11.4776	11.3631	11.4948	12.575	11.439	11.934	11.5458
P00390;P00390-2	P00390;P00390-2;P00390-3;P00390-4;P00390-5	GSHR_HUMAN	GSR	Glutathione reductase, mitochondrial	1	AAVVESHK	AAVVESHK	2	AAVVESHK2	NA	NA	NA	NA	NA	NA	NA	NA	13.2544	12.9504	12.7872	13.0909	13.4447	13.1812	13.38	13.5685	NA	NA	NA	NA	NA	NA	NA	NA
Q7Z3V4	Q7Z3V4;Q7Z3V4-2;Q7Z3V4-3;F5H6D6	UBE3B_HUMAN	UBE3B	Ubiquitin-protein ligase E3B	1	AAVVIQAHVR	AAVVIQAHVR	2	AAVVIQAHVR2	NA	NA	NA	NA	NA	NA	NA	NA	NA	NA	NA	NA	NA	NA	NA	NA	10.3013	NA	10.2664	10.6246	10.2979	10.2297	10.08	11.0413
Q15125	Q15125;A0A494C0F3	EBP_HUMAN	EBP	3-beta-hydroxysteroid-Delta(8),Delta(7)-isomerase	1	AAVVPLGTWR	AAVVPLGTWR	2	AAVVPLGTWR2	NA	NA	NA	NA	NA	NA	NA	NA	NA	NA	NA	NA	NA	NA	NA	NA	12.6374	13.0652	13.1496	12.9337	12.78	12.9677	13.4107	13.0458
P35611;P35611-2;P35611-3;P35611-6	P35611;E7EV99;D6RJE2;P35611-2;P35611-3;P35611-4;P35611-5;P35611-6;A0A804HL01;E7ENY0	ADDA_HUMAN	ADD1	Alpha-adducin	1	AAVVTSPPPTTAPHK	AAVVTSPPPTTAPHK	2	AAVVTSPPPTTAPHK2	NA	NA	NA	NA	NA	NA	NA	NA	NA	NA	NA	NA	NA	NA	NA	NA	11.6325	11.8621	11.8726	11.9793	12.1183	11.8206	11.936	12.1889
P35611;P35611-2;P35611-3;P35611-6	P35611;E7EV99;D6RJE2;P35611-2;P35611-3;P35611-4;P35611-5;P35611-6;A0A804HL01;E7ENY0	ADDA_HUMAN	ADD1	Alpha-adducin	1	AAVVTSPPPTTAPHK	AAVVTSPPPTTAPHK	3	AAVVTSPPPTTAPHK3	NA	NA	NA	NA	NA	NA	NA	NA	NA	NA	NA	NA	NA	NA	NA	NA	12.8303	12.403	12.1451	12.4313	11.9513	11.065	11.4714	12.4978
P01024	P01024;A0A8Q3SI45	CO3_HUMAN	C3	Complement C3	1	AAVYHHFISDGVR	AAVYHHFISDGVR	2	AAVYHHFISDGVR2	18.4525	18.6338	18.065	18.71	18.74	18.5737	18.8722	18.5138	14.9441	15.2926	15.0578	15.3022	14.0516	14.7607	14.633	15.7419	12.7558	12.6373	12.4177	12.8608	12.9629	13.1024	13.0517	12.7822
P01024	P01024;A0A8Q3SI45	CO3_HUMAN	C3	Complement C3	1	AAVYHHFISDGVR	AAVYHHFISDGVR	3	AAVYHHFISDGVR3	20.9388	20.9171	20.8113	20.9459	21.1457	20.7955	21.1143	21.1886	18.9956	18.9266	19.1113	18.9991	18.3435	18.9714	18.6533	18.7208	16.3913	16.381	16.2483	16.3575	16.5257	16.6366	16.6336	16.6072
P01024	P01024;A0A8Q3SI45	CO3_HUMAN	C3	Complement C3	1	AAVYHHFISDGVR	AAVYHHFISDGVR	4	AAVYHHFISDGVR4	15.3118	NA	14.2187	15.282	15.2254	15.2129	15.4004	14.806	13.6226	14.1852	14.3107	14.3873	13.7687	14.5849	14.8947	16.081	NA	NA	NA	NA	NA	NA	NA	NA
P01024	P01024;A0A8Q3SI45	CO3_HUMAN	C3	Complement C3	1	AAVYHHFISDGVRK	AAVYHHFISDGVRK	2	AAVYHHFISDGVRK2	15.2316	14.5463	15.8154	14.5167	15.9204	15.5257	15.1262	16.0766	NA	NA	10.4653	14.5279	NA	NA	NA	14.7898	9.36652	10.3044	9.55782	9.39622	9.47664	9.04833	9.07362	10.5463
P01024	P01024;A0A8Q3SI45	CO3_HUMAN	C3	Complement C3	1	AAVYHHFISDGVRK	AAVYHHFISDGVRK	3	AAVYHHFISDGVRK3	20.1457	20.2535	20.7634	20.3752	20.2184	20.1581	18.9904	20.5545	12.6796	15.2775	17.1041	19.8967	13.1231	15.1848	13.1375	19.1125	13.5914	14.36	13.8296	14.2686	13.7348	13.9871	13.6776	14.5764
P01024	P01024;A0A8Q3SI45	CO3_HUMAN	C3	Complement C3	1	AAVYHHFISDGVRK	AAVYHHFISDGVRK	4	AAVYHHFISDGVRK4	17.5368	16.9362	17.4923	17.7944	18.6049	17.4038	18.5921	18.097	NA	12.9498	14.8595	18.1348	11.4193	13.3985	12.1723	19.1332	10.8966	12.0759	11.3052	12.0432	11.2267	11.8751	11.0808	11.8185
P11172	P11172;P11172-2;P11172-3;P11172-4	UMPS_HUMAN	UMPS	Uridine 5'-monophosphate synthase	1	AAWEAYLSR	AAWEAYLSR	2	AAWEAYLSR2	NA	NA	NA	NA	NA	NA	NA	NA	NA	11.662	11.628	NA	11.0502	11.4021	NA	11.9546	13.4339	13.5444	13.4218	13.526	13.1218	13.3069	13.226	13.5837
P51659	P51659;E7EPL9;E7ER27;A0A2R8YD50;A0A2R8YF45;A0A804HK65;A0A804HKU2;P51659-2;P51659-3	DHB4_HUMAN	HSD17B4	Peroxisomal multifunctional enzyme type 2	1	AAWEHMK	AAWEHMK	2	AAWEHMK2	NA	NA	NA	NA	NA	NA	NA	NA	NA	NA	NA	NA	NA	NA	NA	NA	12.8035	12.7127	12.6801	12.8596	12.859	12.7806	12.8109	13.0088
P06132	P06132;A0A1B0GVZ4;A0A1B0GVN9;A0A494C007;A0A494C085	DCUP_HUMAN	UROD	Uroporphyrinogen decarboxylase	1	AAWGEETDYTPVWCMR	AAWGEETDYTPVWC(UniMod:4)MR	2	AAWGEETDYTPVWC(UniMod:4)MR2	NA	NA	NA	NA	NA	NA	NA	NA	NA	NA	NA	NA	NA	NA	NA	NA	12.6982	12.6546	12.4042	12.6525	12.5583	12.6585	12.2491	12.431
O94967;O94967-2;O94967-3;O94967-4	O94967;O94967-2;O94967-3;O94967-4	WDR47_HUMAN	WDR47	WD repeat-containing protein 47	1	AAYADLLTPLISK	AAYADLLTPLISK	2	AAYADLLTPLISK2	NA	NA	NA	NA	NA	NA	NA	NA	NA	NA	NA	NA	NA	NA	NA	NA	11.2973	NA	NA	NA	NA	10.8319	10.7605	NA
Q07954	Q07954	LRP1_HUMAN	LRP1	Prolow-density lipoprotein receptor-related protein 1	1	AAYCACR	AAYC(UniMod:4)AC(UniMod:4)R	2	AAYC(UniMod:4)AC(UniMod:4)R2	10.99	NA	11.6296	12.1355	NA	NA	NA	NA	NA	NA	NA	NA	NA	NA	NA	NA	10.058	NA	10.8529	10.5851	11.4119	10.4751	NA	10.8372
O15498	O15498;O15498-2;A0A7I2V3A1;A0A7I2V3S2;A0A7I2V3V7;A0A7I2V4L6;A0A7I2V530	YKT6_HUMAN	YKT6	Synaptobrevin homolog YKT6	1	AAYDVSSFSFFQR	AAYDVSSFSFFQR	2	AAYDVSSFSFFQR2	NA	NA	NA	11.859	NA	NA	NA	NA	NA	NA	NA	NA	NA	NA	NA	11.7064	13.577	13.8946	13.3082	13.6949	13.6288	12.9642	13.4878	13.498
P02545;P02545-6	P02545;P02545-2;P02545-3;P02545-6;A0A6Q8PFJ0;A0A6Q8PFM1;A0A6Q8PGH0;A0A6Q8PF59;A0A6Q8PF80;A0A6Q8PHQ9;Q3BDU5;A0A804HL68	LMNA_HUMAN	LMNA	Prelamin-A/C	1	AAYEAELGDARK	AAYEAELGDARK	2	AAYEAELGDARK2	NA	NA	NA	NA	NA	NA	NA	NA	10.6396	10.1203	11.1691	NA	NA	NA	9.16897	9.88739	9.84065	10.0857	9.78899	10.3551	10.2374	9.84055	9.48671	9.61172
P05141	P05141	ADT2_HUMAN	SLC25A5	ADP/ATP translocase 2	1	AAYFGIYDTAK	AAYFGIYDTAK	2	AAYFGIYDTAK2	NA	NA	NA	NA	NA	NA	NA	NA	NA	NA	NA	NA	NA	NA	NA	NA	13.6676	13.5045	13.1208	14.0771	13.9736	14.0666	14.3075	13.78
P12236	P12236;P12235;V9GYG0	ADT3_HUMAN	SLC25A6	ADP/ATP translocase 3	0	AAYFGVYDTAK	AAYFGVYDTAK	2	AAYFGVYDTAK2	NA	NA	NA	NA	NA	NA	NA	NA	NA	NA	NA	NA	NA	NA	NA	NA	11.5564	11.49	11.5098	11.6843	12.0515	11.6238	11.8965	11.3662
Q92614;Q92614-4	Q92614;Q92614-2;Q92614-3;Q92614-4;Q92614-5	MY18A_HUMAN	MYO18A	Unconventional myosin-XVIIIa	1	AAYLLGCSLEELSSAIFK	AAYLLGC(UniMod:4)SLEELSSAIFK	2	AAYLLGC(UniMod:4)SLEELSSAIFK2	NA	NA	NA	NA	NA	NA	NA	NA	NA	NA	NA	NA	NA	NA	NA	NA	11.7081	11.6158	11.762	11.5483	12.0877	11.7193	11.4782	11.6546
P04083	P04083	ANXA1_HUMAN	ANXA1	Annexin A1	1	AAYLQETGK	AAYLQETGK	2	AAYLQETGK2	NA	NA	NA	NA	NA	NA	NA	NA	NA	NA	NA	NA	NA	NA	NA	NA	NA	10.9406	11.0018	NA	NA	NA	NA	10.8783
P04083	P04083	ANXA1_HUMAN	ANXA1	Annexin A1	1	AAYLQETGKPLDETLK	AAYLQETGKPLDETLK	3	AAYLQETGKPLDETLK3	NA	NA	NA	NA	NA	NA	NA	NA	10.7333	11.3396	11.5123	10.7099	11.0529	11.1213	10.9835	11.1894	9.75202	10.1541	NA	10.1885	NA	9.90642	9.97541	NA
Q14019	Q14019	COTL1_HUMAN	COTL1	Coactosin-like protein	1	AAYNLVR	AAYNLVR	2	AAYNLVR2	11.4883	NA	NA	NA	NA	NA	NA	NA	NA	NA	12.0666	NA	NA	NA	NA	NA	NA	NA	11.7612	NA	NA	NA	NA	NA
Q14019	Q14019	COTL1_HUMAN	COTL1	Coactosin-like protein	1	AAYNLVRDDGSAVIWVTFK	AAYNLVRDDGSAVIWVTFK	3	AAYNLVRDDGSAVIWVTFK3	NA	NA	NA	NA	NA	NA	NA	NA	NA	10.5941	NA	10.8198	NA	11.179	10.5526	10.979	12.4938	12.1476	12.0694	12.522	12.5452	12.2341	12.2718	12.2266
P30419	P30419;P30419-2;A0A7I2V3X4;A0A7I2V539	NMT1_HUMAN	NMT1	Glycylpeptide N-tetradecanoyltransferase 1	1	AAYSFYNVHTQTPLLDLMSDALVLAK	AAYSFYNVHTQTPLLDLMSDALVLAK	3	AAYSFYNVHTQTPLLDLMSDALVLAK3	NA	NA	NA	NA	NA	NA	NA	NA	NA	NA	NA	9.33366	NA	9.04053	NA	10.8874	13.6991	14.083	13.9004	13.3879	14.1264	12.691	11.7752	12.8409
P30419	P30419;P30419-2;A0A7I2V3X4;A0A7I2V539	NMT1_HUMAN	NMT1	Glycylpeptide N-tetradecanoyltransferase 1	1	AAYSFYNVHTQTPLLDLMSDALVLAK	AAYSFYNVHTQTPLLDLMSDALVLAK	4	AAYSFYNVHTQTPLLDLMSDALVLAK4	NA	NA	NA	NA	NA	NA	NA	NA	NA	NA	NA	NA	NA	NA	NA	NA	12.5037	12.5899	12.7251	12.7256	12.9243	12.2531	12.4999	12.4633
Q9Y4E8-2;Q9Y4E8-3	P51784;Q9Y4E8;Q13107;Q13107-2;Q9Y4E8-2;Q9Y4E8-3;G5E9A6	UBP15_HUMAN	USP15	Isoform of Q9Y4E8, Isoform 2 of Ubiquitin carboxyl-terminal hydrolase 15	0	AAYVLFYQR	AAYVLFYQR	2	AAYVLFYQR2	NA	NA	NA	NA	NA	NA	NA	NA	NA	NA	NA	NA	NA	NA	NA	NA	NA	NA	11.2647	10.5934	10.0465	10.7941	11.355	11.6788
Q9Y6Y8;Q9Y6Y8-2	Q9Y6Y8;Q9Y6Y8-2	S23IP_HUMAN	SEC23IP	SEC23-interacting protein	1	AAYWEEEPAEVR	AAYWEEEPAEVR	2	AAYWEEEPAEVR2	NA	NA	NA	NA	NA	NA	NA	NA	NA	NA	NA	NA	NA	NA	NA	NA	NA	10.6662	10.264	10.1934	10.0285	NA	NA	NA
Q9Y6Y8;Q9Y6Y8-2	Q9Y6Y8;Q9Y6Y8-2	S23IP_HUMAN	SEC23IP	SEC23-interacting protein	1	AAYWEEEPAEVRR	AAYWEEEPAEVRR	3	AAYWEEEPAEVRR3	NA	NA	NA	NA	NA	NA	NA	NA	NA	NA	NA	NA	NA	NA	NA	NA	11.9045	11.6883	11.941	12.5801	12.4067	12.1949	12.3033	12.2176
Q07954	Q07954	LRP1_HUMAN	LRP1	Prolow-density lipoprotein receptor-related protein 1	1	ACACAHGMLAEDGASCR	AC(UniMod:4)AC(UniMod:4)AHGMLAEDGASC(UniMod:4)R	3	AC(UniMod:4)AC(UniMod:4)AHGMLAEDGASC(UniMod:4)R3	NA	10.9504	10.9831	10.6631	NA	9.92357	10.7236	NA	NA	NA	NA	NA	NA	NA	NA	NA	10.9623	10.5378	10.6595	10.9505	11.0562	10.3935	10.3918	10.6573
O95155-3	O95155;O95155-2;O95155-3;O95155-4	UBE4B_HUMAN	UBE4B	Isoform of O95155, Isoform 3 of Ubiquitin conjugation factor E4 B	1	ACADAGLLDESFLR	AC(UniMod:4)ADAGLLDESFLR	2	AC(UniMod:4)ADAGLLDESFLR2	NA	NA	NA	NA	NA	NA	NA	NA	NA	NA	NA	NA	NA	NA	NA	NA	11.7577	11.8069	11.6647	12.0686	11.6183	11.8268	11.5607	11.87
P62873	P62873;P62873-2	GBB1_HUMAN	GNB1	Guanine nucleotide-binding protein G(I)/G(S)/G(T) subunit beta-1	1	ACADATLSQITNNIDPVGR	AC(UniMod:4)ADATLSQITNNIDPVGR	3	AC(UniMod:4)ADATLSQITNNIDPVGR3	NA	NA	NA	NA	NA	NA	NA	NA	NA	NA	NA	NA	NA	NA	NA	NA	11.9467	12.1039	12.1044	12.1459	11.8921	12.2841	12.0082	11.8256
Q5T4S7;Q5T4S7-2;Q5T4S7-3	Q5T4S7;Q5T4S7-2;Q5T4S7-3;Q5T4S7-4	UBR4_HUMAN	UBR4	E3 ubiquitin-protein ligase UBR4	1	ACAEIAAQR	AC(UniMod:4)AEIAAQR	2	AC(UniMod:4)AEIAAQR2	NA	NA	NA	NA	NA	NA	NA	NA	NA	NA	NA	NA	NA	NA	NA	NA	13.7457	13.5897	13.7865	13.7962	13.3934	13.6052	13.6683	14.0231
Q96QK1	Q96QK1	VPS35_HUMAN	VPS35	Vacuolar protein sorting-associated protein 35	1	ACAELHQNVNVK	AC(UniMod:4)AELHQNVNVK	2	AC(UniMod:4)AELHQNVNVK2	NA	NA	NA	NA	NA	NA	NA	NA	NA	NA	NA	NA	NA	NA	NA	NA	7.74187	8.18937	8.45648	8.62669	8.26885	8.25266	8.45653	8.5691
P31040	P31040;P31040-2;P31040-3;D6RFM5	SDHA_HUMAN	SDHA	Succinate dehydrogenase [ubiquinone] flavoprotein subunit, mitochondrial	1	ACALSIEESCRPGDK	AC(UniMod:4)ALSIEESC(UniMod:4)RPGDK	3	AC(UniMod:4)ALSIEESC(UniMod:4)RPGDK3	NA	NA	NA	NA	NA	NA	NA	NA	NA	NA	NA	NA	NA	NA	NA	NA	10.6204	12.3376	11.9412	11.1751	12.6554	11.2287	12.1968	12.3055
O95825	O95825;F8WF64;C9JZK8;A6NMA8;A6NND8;A6NHJ8;O95825-2;A0A0C4DG14	QORL1_HUMAN	CRYZL1	Quinone oxidoreductase-like protein 1	1	ACALSQINTK	AC(UniMod:4)ALSQINTK	2	AC(UniMod:4)ALSQINTK2	NA	NA	NA	NA	NA	NA	NA	NA	NA	NA	NA	NA	NA	NA	NA	NA	12.3941	12.6452	12.1363	12.6667	12.5239	12.517	12.6426	12.7996
Q99683	Q99683;Q99683-2	M3K5_HUMAN	MAP3K5	Mitogen-activated protein kinase kinase kinase 5	1	ACANDLLVDEFLK	AC(UniMod:4)ANDLLVDEFLK	2	AC(UniMod:4)ANDLLVDEFLK2	NA	NA	NA	NA	NA	NA	NA	NA	NA	NA	NA	NA	NA	NA	NA	NA	10.6246	10.6199	10.0891	10.2851	10.4574	10.5992	10.6312	10.5445
P00558	P00558;P00558-2	PGK1_HUMAN	PGK1	Phosphoglycerate kinase 1	1	ACANPAAGSVILLENLR	AC(UniMod:4)ANPAAGSVILLENLR	2	AC(UniMod:4)ANPAAGSVILLENLR2	12.9721	13.6833	14.0164	14.043	13.5805	13.6617	13.7265	13.395	12.9777	13.1464	12.3828	12.9026	12.2704	12.1686	12.593	12.9465	15.1066	14.9668	14.9515	14.9644	15.107	14.9713	14.8323	15.0475
P00558	P00558;P00558-2	PGK1_HUMAN	PGK1	Phosphoglycerate kinase 1	1	ACANPAAGSVILLENLR	AC(UniMod:4)ANPAAGSVILLENLR	3	AC(UniMod:4)ANPAAGSVILLENLR3	12.2526	11.5629	13.0302	11.8497	11.7151	NA	NA	10.828	NA	NA	NA	NA	NA	NA	NA	NA	10.3871	11.5558	12.9815	12.7171	13.5467	12.0608	12.5166	12.7192
P12111	P12111;P12111-2;P12111-4	CO6A3_HUMAN	COL6A3	Collagen alpha-3(VI) chain	1	ACCGVPCK	AC(UniMod:4)C(UniMod:4)GVPC(UniMod:4)K	2	AC(UniMod:4)C(UniMod:4)GVPC(UniMod:4)K2	NA	NA	NA	NA	NA	NA	NA	NA	NA	NA	NA	NA	NA	NA	NA	NA	12.4029	12.4547	12.4753	12.4601	12.407	12.379	12.3844	12.6309
Q9UK05	O95393;Q9UK05	GDF2_HUMAN	GDF2	Growth/differentiation factor 2	0	ACCVPTK	AC(UniMod:4)C(UniMod:4)VPTK	2	AC(UniMod:4)C(UniMod:4)VPTK2	NA	NA	NA	NA	NA	NA	NA	NA	NA	NA	NA	NA	NA	NA	NA	NA	12.0035	12.0607	12.1292	12.0974	12.4697	12.3467	11.7131	12.1209
P07942	P07942;G3XAI2;A0A7I2V2T9;A0A7I2V3I5;A0A7I2V3J7;A0A7I2V5X5;A0A7I2V682	LAMB1_HUMAN	LAMB1	Laminin subunit beta-1	1	ACDCDPR	AC(UniMod:4)DC(UniMod:4)DPR	2	AC(UniMod:4)DC(UniMod:4)DPR2	NA	NA	NA	NA	NA	NA	NA	NA	NA	NA	NA	NA	NA	NA	NA	NA	13.2046	11.9236	12.3185	12.7132	13.1765	12.7197	NA	12.0996
P05156	P05156;E7ETH0;G3XAM2;A0A2R8Y3M9	CFAI_HUMAN	CFI	Complement factor I	1	ACDGINDCGDQSDELCCK	AC(UniMod:4)DGINDC(UniMod:4)GDQSDELC(UniMod:4)C(UniMod:4)K	3	AC(UniMod:4)DGINDC(UniMod:4)GDQSDELC(UniMod:4)C(UniMod:4)K3	NA	11.0073	10.649	11.1201	11.7029	11.4076	NA	11.7465	NA	NA	NA	NA	NA	NA	NA	NA	NA	NA	NA	NA	NA	NA	NA	NA
Q9Y5A7;Q9Y5A7-2	Q9Y5A7;Q9Y5A7-2;H3BM74;H3BM14	NUB1_HUMAN	NUB1	NEDD8 ultimate buster 1	1	ACDGNVDHAATHITNR	AC(UniMod:4)DGNVDHAATHITNR	3	AC(UniMod:4)DGNVDHAATHITNR3	NA	NA	NA	NA	NA	NA	NA	NA	NA	NA	NA	NA	NA	NA	NA	NA	11.6944	11.6263	11.8178	11.672	12.0056	11.9624	11.8865	11.8189
Q9Y5A7;Q9Y5A7-2	Q9Y5A7;Q9Y5A7-2;H3BM74;H3BM14	NUB1_HUMAN	NUB1	NEDD8 ultimate buster 1	1	ACDGNVDHAATHITNR	AC(UniMod:4)DGNVDHAATHITNR	4	AC(UniMod:4)DGNVDHAATHITNR4	NA	NA	NA	NA	NA	NA	NA	NA	NA	NA	NA	NA	NA	NA	NA	NA	11.5525	11.3266	11.6511	10.3311	11.5588	11.5123	10.9013	11.4627
Q9Y5A7;Q9Y5A7-2	Q9Y5A7;Q9Y5A7-2;H3BM74;H3BM14	NUB1_HUMAN	NUB1	NEDD8 ultimate buster 1	1	ACDGNVDHAATHITNRR	AC(UniMod:4)DGNVDHAATHITNRR	4	AC(UniMod:4)DGNVDHAATHITNRR4	NA	NA	NA	NA	NA	NA	NA	NA	NA	NA	NA	NA	NA	NA	NA	NA	NA	9.07563	NA	9.98008	9.83818	9.31551	9.52459	9.89984
Q6GMV2	Q6GMV2	SMYD5_HUMAN	SMYD5	Histone-lysine N-trimethyltransferase SMYD5	1	ACDHCLR	AC(UniMod:4)DHC(UniMod:4)LR	2	AC(UniMod:4)DHC(UniMod:4)LR2	NA	NA	NA	NA	NA	NA	NA	NA	NA	NA	NA	NA	NA	NA	NA	NA	12.0189	11.0153	NA	12.2288	12.6916	12.3772	NA	11.7445
Q96T76;Q96T76-8	Q96T76;Q96T76-8;Q96T76-9	MMS19_HUMAN	MMS19	MMS19 nucleotide excision repair protein homolog	1	ACDSVTSNVLPLLLEQFHK	AC(UniMod:4)DSVTSNVLPLLLEQFHK	3	AC(UniMod:4)DSVTSNVLPLLLEQFHK3	NA	NA	NA	NA	NA	NA	NA	NA	NA	NA	NA	NA	NA	NA	NA	NA	10.1306	10.0352	9.09022	10.0851	10.2242	10.1658	9.86124	9.80734
Q9H939	Q9H939;Q9H939-2	PPIP2_HUMAN	PSTPIP2	Proline-serine-threonine phosphatase-interacting protein 2	1	ACEAFEAQECER	AC(UniMod:4)EAFEAQEC(UniMod:4)ER	2	AC(UniMod:4)EAFEAQEC(UniMod:4)ER2	NA	NA	NA	NA	NA	NA	NA	NA	NA	10.7646	NA	NA	11.011	NA	NA	NA	17.4743	17.3014	16.9552	17.2997	17.2116	17.354	16.9862	16.9751
Q9H939	Q9H939;Q9H939-2	PPIP2_HUMAN	PSTPIP2	Proline-serine-threonine phosphatase-interacting protein 2	1	ACEAFEAQECER	AC(UniMod:4)EAFEAQEC(UniMod:4)ER	3	AC(UniMod:4)EAFEAQEC(UniMod:4)ER3	NA	NA	NA	NA	NA	NA	NA	NA	NA	NA	NA	NA	NA	NA	NA	NA	13.146	12.5248	NA	12.5543	NA	NA	12.4932	12.6124
Q9H939	Q9H939;Q9H939-2	PPIP2_HUMAN	PSTPIP2	Proline-serine-threonine phosphatase-interacting protein 2	1	ACEAFEAQECERINFFR	AC(UniMod:4)EAFEAQEC(UniMod:4)ERINFFR	3	AC(UniMod:4)EAFEAQEC(UniMod:4)ERINFFR3	NA	NA	NA	NA	NA	NA	NA	NA	NA	NA	NA	NA	NA	NA	NA	NA	NA	NA	NA	8.98204	10.0985	NA	NA	9.50211
P36915	P36915;P36915-2	GNL1_HUMAN	GNL1	Guanine nucleotide-binding protein-like 1	1	ACEAITVGK	AC(UniMod:4)EAITVGK	2	AC(UniMod:4)EAITVGK2	NA	NA	NA	NA	NA	NA	NA	NA	10.8852	NA	NA	NA	NA	NA	NA	NA	14.6668	14.5708	14.355	14.7391	14.5437	14.8654	14.7479	14.6161
Q00722;Q00722-2	Q00722;Q00722-2;Q00722-3	PLCB2_HUMAN	PLCB2	1-phosphatidylinositol 4,5-bisphosphate phosphodiesterase beta-2	1	ACECPPELCEQDPLIAK	AC(UniMod:4)EC(UniMod:4)PPELC(UniMod:4)EQDPLIAK	3	AC(UniMod:4)EC(UniMod:4)PPELC(UniMod:4)EQDPLIAK3	NA	NA	NA	NA	NA	NA	NA	NA	NA	NA	NA	NA	NA	NA	NA	NA	10.815	10.8779	11.1861	9.79743	10.7657	10.7699	10.3377	10.2413
O75339	O75339	CILP1_HUMAN	CILP	Cartilage intermediate layer protein 1	1	ACEEAPPSAAHFR	AC(UniMod:4)EEAPPSAAHFR	2	AC(UniMod:4)EEAPPSAAHFR2	NA	NA	NA	NA	NA	NA	NA	NA	NA	NA	NA	NA	NA	NA	NA	NA	11.7224	11.3178	11.2258	11.3801	11.7011	11.9949	11.4977	11.4703
O75339	O75339	CILP1_HUMAN	CILP	Cartilage intermediate layer protein 1	1	ACEEAPPSAAHFR	AC(UniMod:4)EEAPPSAAHFR	3	AC(UniMod:4)EEAPPSAAHFR3	NA	NA	NA	NA	NA	NA	NA	NA	NA	NA	NA	NA	NA	NA	NA	NA	13.7649	13.5872	13.7076	13.6814	13.7092	13.92	14.0554	13.5894
Q9Y490	Q9Y490	TLN1_HUMAN	TLN1	Talin-1	1	ACEFAGFQCQIQFGPHNEQK	AC(UniMod:4)EFAGFQC(UniMod:4)QIQFGPHNEQK	3	AC(UniMod:4)EFAGFQC(UniMod:4)QIQFGPHNEQK3	12.5952	12.8567	12.7446	14.1167	13.0181	13.9703	13.9612	13.2114	12.7313	12.7596	11.5327	12.6053	10.3616	11.8572	12.2336	13.3888	19.2231	19.2245	19.1528	19.2041	18.505	18.116	18.9351	18.9312
Q9Y490	Q9Y490	TLN1_HUMAN	TLN1	Talin-1	1	ACEFAGFQCQIQFGPHNEQK	AC(UniMod:4)EFAGFQC(UniMod:4)QIQFGPHNEQK	4	AC(UniMod:4)EFAGFQC(UniMod:4)QIQFGPHNEQK4	NA	NA	NA	NA	NA	NA	NA	NA	NA	NA	NA	NA	NA	NA	NA	NA	14.0443	14.4097	14.5498	14.3718	13.7898	13.0445	14.0914	14.5359
Q9Y490	Q9Y490	TLN1_HUMAN	TLN1	Talin-1	1	ACEFAGFQCQIQFGPHNEQKHK	AC(UniMod:4)EFAGFQC(UniMod:4)QIQFGPHNEQKHK	4	AC(UniMod:4)EFAGFQC(UniMod:4)QIQFGPHNEQKHK4	NA	NA	NA	NA	NA	NA	NA	NA	NA	NA	NA	NA	NA	NA	NA	NA	9.17841	9.30862	9.31967	9.69961	9.74913	9.42306	8.94627	9.13367
Q9Y4G6	Q9Y4G6	TLN2_HUMAN	TLN2	Talin-2	1	ACEFGGFQAQIQFGPHVEHK	AC(UniMod:4)EFGGFQAQIQFGPHVEHK	3	AC(UniMod:4)EFGGFQAQIQFGPHVEHK3	NA	NA	NA	NA	NA	NA	NA	NA	NA	NA	NA	NA	NA	NA	NA	NA	12.1745	12.4081	12.0919	12.1318	12.3104	11.9033	12.0424	12.3847
Q9Y4G6	Q9Y4G6	TLN2_HUMAN	TLN2	Talin-2	1	ACEFGGFQAQIQFGPHVEHK	AC(UniMod:4)EFGGFQAQIQFGPHVEHK	4	AC(UniMod:4)EFGGFQAQIQFGPHVEHK4	NA	NA	NA	NA	NA	NA	NA	NA	NA	NA	NA	NA	NA	NA	NA	NA	12.6519	13.1068	13.2075	12.7131	13.5614	12.9027	12.9132	13.3574
P29120;P29120-2	P29120;P29120-2	NEC1_HUMAN	PCSK1	Neuroendocrine convertase 1	1	ACEGQENAIK	AC(UniMod:4)EGQENAIK	2	AC(UniMod:4)EGQENAIK2	NA	NA	NA	NA	NA	NA	NA	NA	NA	NA	NA	NA	NA	NA	NA	NA	10.7801	10.7303	11.0455	11.2607	11.7009	11.3994	10.9523	10.9097
Q8IYI6	Q8IYI6	EXOC8_HUMAN	EXOC8	Exocyst complex component 8	1	ACELFLR	AC(UniMod:4)ELFLR	2	AC(UniMod:4)ELFLR2	NA	NA	NA	NA	NA	NA	NA	NA	NA	NA	NA	NA	NA	NA	NA	NA	13.2212	14.0973	13.2459	13.272	14.408	13.928	13.8882	14.1979
Q5R3I4	Q5R3I4	TTC38_HUMAN	TTC38	Tetratricopeptide repeat protein 38	1	ACELWEQILQDHPTDMLALK	AC(UniMod:4)ELWEQILQDHPTDMLALK	3	AC(UniMod:4)ELWEQILQDHPTDMLALK3	NA	NA	NA	NA	NA	NA	NA	NA	NA	NA	NA	NA	NA	NA	NA	NA	10.8004	10.5753	10.5883	10.9541	11.2222	11.2918	10.1719	10.2882
O75154;O75154-2;O75154-3	O75154;O75154-2;O75154-3	RFIP3_HUMAN	RAB11FIP3	Rab11 family-interacting protein 3	1	ACEMVLEETRR	AC(UniMod:4)EMVLEETRR	3	AC(UniMod:4)EMVLEETRR3	NA	NA	NA	NA	NA	NA	NA	NA	NA	NA	NA	NA	NA	NA	NA	NA	10.9549	11.3644	10.7472	11.4635	11.1746	11.0956	11.1061	11.0896
P49767	P49767	VEGFC_HUMAN	VEGFC	Vascular endothelial growth factor C	1	ACEPGFSYSEEVCR	AC(UniMod:4)EPGFSYSEEVC(UniMod:4)R	2	AC(UniMod:4)EPGFSYSEEVC(UniMod:4)R2	NA	NA	NA	NA	NA	NA	NA	NA	NA	NA	NA	NA	NA	NA	NA	NA	13.4101	13.3872	13.4879	13.5052	13.3156	13.3606	13.5794	13.6202
P01024	P01024;A0A8Q3SI45	CO3_HUMAN	C3	Complement C3	1	ACEPGVDYVYK	AC(UniMod:4)EPGVDYVYK	2	AC(UniMod:4)EPGVDYVYK2	21.7013	22.1426	22.0426	21.7013	21.9316	21.8689	21.8461	21.8802	20.5261	20.0559	19.7117	19.1571	20.1206	19.849	19.8435	19.1678	16.5595	16.8823	17.0232	16.6957	17.0038	16.795	17.2851	16.7369
Q9Y6D6	Q9Y6D6	BIG1_HUMAN	ARFGEF1	Brefeldin A-inhibited guanine nucleotide-exchange protein 1	1	ACEVALEEIK	AC(UniMod:4)EVALEEIK	2	AC(UniMod:4)EVALEEIK2	NA	NA	NA	NA	NA	NA	NA	NA	NA	NA	NA	NA	NA	NA	NA	NA	12.2288	12.0851	12.1335	11.6545	12.2508	12.0052	12.1659	12.2842
Q9Y3S2	Q9Y3S2	ZN330_HUMAN	ZNF330	Zinc finger protein 330	1	ACFCDDHTR	AC(UniMod:4)FC(UniMod:4)DDHTR	2	AC(UniMod:4)FC(UniMod:4)DDHTR2	NA	NA	NA	NA	NA	NA	NA	NA	NA	NA	NA	NA	NA	NA	NA	NA	12.4388	12.2311	12.0455	12.363	12.5474	12.4463	12.103	12.1746
Q9Y3S2	Q9Y3S2	ZN330_HUMAN	ZNF330	Zinc finger protein 330	1	ACFCDDHTR	AC(UniMod:4)FC(UniMod:4)DDHTR	3	AC(UniMod:4)FC(UniMod:4)DDHTR3	NA	NA	NA	NA	NA	NA	NA	NA	NA	NA	NA	NA	NA	NA	NA	NA	12.4017	12.1908	12.4566	12.5781	12.723	12.6164	12.5553	12.3468
Q8N6H7	Q8N6H7;A0A0D9SF70;G5E9L0;E9PNY8;E9PM18;E9PM63;E9PMR9	ARFG2_HUMAN	ARFGAP2	ADP-ribosylation factor GTPase-activating protein 2	1	ACFDCGAK	AC(UniMod:4)FDC(UniMod:4)GAK	2	AC(UniMod:4)FDC(UniMod:4)GAK2	NA	NA	NA	NA	NA	NA	NA	NA	NA	NA	NA	NA	NA	NA	NA	NA	13.9385	13.7012	13.7602	13.1194	13.1372	13.6957	13.5253	13.9074
Q14847;Q14847-2	Q14847;Q14847-2;F6S2S5;K7ESD6	LASP1_HUMAN	LASP1	LIM and SH3 domain protein 1	1	ACFHCETCK	AC(UniMod:4)FHC(UniMod:4)ETC(UniMod:4)K	2	AC(UniMod:4)FHC(UniMod:4)ETC(UniMod:4)K2	11.0463	11.5697	NA	11.0596	11.5725	12.0563	11.3278	11.5126	NA	NA	NA	NA	NA	NA	NA	NA	16.9427	16.9146	17.0126	16.964	17.1197	16.8498	16.9379	17.0071
Q14847;Q14847-2	Q14847;Q14847-2;F6S2S5;K7ESD6	LASP1_HUMAN	LASP1	LIM and SH3 domain protein 1	1	ACFHCETCK	AC(UniMod:4)FHC(UniMod:4)ETC(UniMod:4)K	3	AC(UniMod:4)FHC(UniMod:4)ETC(UniMod:4)K3	NA	NA	NA	NA	NA	NA	NA	13.1893	NA	NA	NA	NA	NA	NA	NA	NA	15.6478	15.8794	15.9935	16.0898	16.0523	16.1373	16.1164	15.9688
P26640	P26640;P26640-2	SYVC_HUMAN	VARS1	Valine--tRNA ligase	1	ACFTMDPK	AC(UniMod:4)FTMDPK	2	AC(UniMod:4)FTMDPK2	NA	NA	NA	NA	NA	NA	NA	NA	NA	NA	NA	NA	NA	NA	NA	NA	13.1032	12.811	12.182	13.12	12.1123	12.8692	12.9208	12.4784
P10643	P10643;A0A8Q3SIM0	CO7_HUMAN	C7	Complement component C7	1	ACGACPLWGK	AC(UniMod:4)GAC(UniMod:4)PLWGK	2	AC(UniMod:4)GAC(UniMod:4)PLWGK2	17.6589	18.246	18.447	18.6044	17.9063	18.764	18.9075	18.1691	18.8616	18.7805	18.1775	18.1423	18.2837	18.3495	18.1929	18.4216	12.8672	12.4969	12.8487	13.0164	12.4986	12.6301	12.823	12.3213
P62879	P62879	GBB2_HUMAN	GNB2	Guanine nucleotide-binding protein G(I)/G(S)/G(T) subunit beta-2	1	ACGDSTLTQITAGLDPVGR	AC(UniMod:4)GDSTLTQITAGLDPVGR	2	AC(UniMod:4)GDSTLTQITAGLDPVGR2	NA	NA	NA	NA	NA	NA	NA	NA	11.0593	10.6258	NA	10.8535	NA	NA	NA	10.617	15.1482	14.9214	14.6105	15.3327	14.7474	15.2593	14.944	14.6847
P62879	P62879	GBB2_HUMAN	GNB2	Guanine nucleotide-binding protein G(I)/G(S)/G(T) subunit beta-2	1	ACGDSTLTQITAGLDPVGR	AC(UniMod:4)GDSTLTQITAGLDPVGR	3	AC(UniMod:4)GDSTLTQITAGLDPVGR3	NA	NA	NA	NA	NA	NA	NA	NA	NA	NA	NA	NA	10.5606	NA	NA	NA	13.0644	12.6762	12.6897	13.2174	11.4397	12.9574	13.2553	12.5221
Q9Y315	Q9Y315;G3V158	DEOC_HUMAN	DERA	Deoxyribose-phosphate aldolase	1	ACGEAHLK	AC(UniMod:4)GEAHLK	2	AC(UniMod:4)GEAHLK2	NA	NA	NA	NA	NA	NA	NA	NA	NA	NA	NA	NA	NA	NA	NA	NA	11.727	11.6267	10.9269	11.6204	11.4506	11.6893	11.6235	11.303
Q9HBF4;Q9HBF4-3	Q9HBF4;G3V5N8;Q9HBF4-2;Q9HBF4-3	ZFYV1_HUMAN	ZFYVE1	Zinc finger FYVE domain-containing protein 1	1	ACGEGFCDSCSSK	AC(UniMod:4)GEGFC(UniMod:4)DSC(UniMod:4)SSK	2	AC(UniMod:4)GEGFC(UniMod:4)DSC(UniMod:4)SSK2	NA	NA	NA	NA	NA	NA	NA	NA	NA	NA	NA	NA	NA	NA	NA	NA	9.88316	9.78365	9.74179	9.95847	9.68733	9.55142	9.25341	10.017
O60674	O60674	JAK2_HUMAN	JAK2	Tyrosine-protein kinase JAK2	1	ACGITPVYHNMFALMSETER	AC(UniMod:4)GITPVYHNMFALMSETER	3	AC(UniMod:4)GITPVYHNMFALMSETER3	NA	NA	NA	NA	NA	NA	NA	NA	NA	NA	NA	NA	NA	NA	NA	NA	10.7839	10.7271	10.5714	10.2792	10.3814	10.9378	11.1017	10.9497
P50583	P50583	AP4A_HUMAN	NUDT2	Bis(5'-nucleosyl)-tetraphosphatase [asymmetrical]	1	ACGLIIFR	AC(UniMod:4)GLIIFR	2	AC(UniMod:4)GLIIFR2	NA	NA	NA	NA	NA	NA	NA	NA	NA	NA	NA	NA	NA	NA	NA	NA	11.8669	11.9911	11.9216	12.0373	12.1486	12.3069	11.6722	12.0689
Q99536	Q99536	VAT1_HUMAN	VAT1	Synaptic vesicle membrane protein VAT-1 homolog	1	ACGLNFADLMAR	AC(UniMod:4)GLNFADLMAR	2	AC(UniMod:4)GLNFADLMAR2	12.6463	NA	12.7653	13.2654	NA	13.0995	13.5854	NA	12.0023	11.642	NA	NA	NA	12.0361	12.1964	NA	13.0604	13.1223	13.2491	13.0597	13.3795	13.2562	13.381	12.9218
Q969K3;Q969K3-2	Q969K3;Q969K3-2;H7BYJ1	RNF34_HUMAN	RNF34	E3 ubiquitin-protein ligase RNF34	1	ACGLSFSVFR	AC(UniMod:4)GLSFSVFR	2	AC(UniMod:4)GLSFSVFR2	NA	NA	NA	NA	NA	NA	NA	NA	NA	NA	NA	NA	NA	NA	NA	NA	NA	11.6382	11.9603	11.7999	11.3786	11.8518	11.724	11.9207
P22234	P22234;P22234-2;D6RF62	PUR6_HUMAN	PAICS	Bifunctional phosphoribosylaminoimidazole carboxylase/phosphoribosylaminoimidazole succinocarboxamide synthetase	1	ACGNFGIPCELR	AC(UniMod:4)GNFGIPC(UniMod:4)ELR	2	AC(UniMod:4)GNFGIPC(UniMod:4)ELR2	NA	NA	NA	NA	NA	NA	NA	NA	NA	NA	NA	NA	NA	NA	NA	NA	13.8846	13.8335	13.4015	14.0641	13.7247	14.0585	14.0442	13.8599
Q9HBF4;Q9HBF4-3	Q9HBF4;G3V5N8;Q9HBF4-2;Q9HBF4-3	ZFYV1_HUMAN	ZFYVE1	Zinc finger FYVE domain-containing protein 1	1	ACGQGFCDECSHDRR	AC(UniMod:4)GQGFC(UniMod:4)DEC(UniMod:4)SHDRR	3	AC(UniMod:4)GQGFC(UniMod:4)DEC(UniMod:4)SHDRR3	NA	NA	NA	NA	NA	NA	NA	NA	NA	NA	NA	NA	NA	NA	NA	NA	9.86385	9.90429	9.68846	10.7754	10.8282	10.4022	9.48355	10.3608
Q9HBF4;Q9HBF4-3	Q9HBF4;G3V5N8;Q9HBF4-2;Q9HBF4-3	ZFYV1_HUMAN	ZFYVE1	Zinc finger FYVE domain-containing protein 1	1	ACGQGFCDECSHDRR	AC(UniMod:4)GQGFC(UniMod:4)DEC(UniMod:4)SHDRR	4	AC(UniMod:4)GQGFC(UniMod:4)DEC(UniMod:4)SHDRR4	NA	NA	NA	NA	NA	NA	NA	NA	NA	NA	NA	NA	NA	NA	NA	NA	10.0476	10.3324	10.5864	10.7419	10.8922	10.7905	10.5758	10.6195
O14964	O14964;O14964-2;A0A7I2V6E0;A0A7I2V2D8;A0A7I2V2R9;A0A7I2V307;A0A7I2V2K2;A0A7I2V2W5;A0A7I2V3I8;A0A7I2V3J3;A0A7I2V3F9;A0A7I2V3Z1;A0A7I2V5A2;A0A7I2V5A3;A0A7I2V637	HGS_HUMAN	HGS	Hepatocyte growth factor-regulated tyrosine kinase substrate	1	ACGQIFCGK	AC(UniMod:4)GQIFC(UniMod:4)GK	2	AC(UniMod:4)GQIFC(UniMod:4)GK2	NA	NA	NA	NA	NA	NA	NA	NA	NA	NA	NA	NA	NA	NA	NA	NA	13.223	12.9151	13.8709	12.6372	13.2946	12.8891	12.8165	13.2993
P32121;P32121-3;P32121-4	P32121;P32121-2;P32121-3;P32121-4;P32121-5;K7ENA6	ARRB2_HUMAN	ARRB2	Beta-arrestin-2	1	ACGVDFEIR	AC(UniMod:4)GVDFEIR	2	AC(UniMod:4)GVDFEIR2	NA	NA	NA	NA	NA	NA	NA	NA	NA	NA	NA	NA	NA	NA	NA	NA	13.0291	12.8383	12.7275	12.8852	12.8734	12.9822	12.7387	13.0535
P49407-2	P49407;P49407-2	ARRB1_HUMAN	ARRB1	Isoform of P49407, Isoform 1B of Beta-arrestin-1	1	ACGVDYEVK	AC(UniMod:4)GVDYEVK	2	AC(UniMod:4)GVDYEVK2	NA	NA	NA	NA	NA	NA	NA	NA	14.1578	13.9913	13.7754	13.6638	13.7881	13.7727	13.9063	13.7632	15.1264	12.7275	12.6525	14.6741	12.9213	14.5675	13.6833	12.323
Q96M96	Q96M96;F8VWL3;F8W1R0;B7Z493;A0A804HK93;E9PJX4	FGD4_HUMAN	FGD4	FYVE, RhoGEF and PH domain-containing protein 4	1	ACGYVVCWK	AC(UniMod:4)GYVVC(UniMod:4)WK	2	AC(UniMod:4)GYVVC(UniMod:4)WK2	NA	NA	NA	NA	NA	NA	NA	NA	NA	NA	NA	NA	NA	NA	NA	NA	11.6433	11.6012	11.588	11.7444	11.8387	11.918	11.7307	11.8986
P29144	P29144;Q5VZU9;A0A494C1B8	TPP2_HUMAN	TPP2	Tripeptidyl-peptidase 2	1	ACIDSNEDGDLSK	AC(UniMod:4)IDSNEDGDLSK	2	AC(UniMod:4)IDSNEDGDLSK2	NA	NA	NA	NA	NA	NA	NA	NA	NA	NA	NA	NA	NA	NA	NA	NA	11.2972	11.4651	11.9042	11.6166	11.7918	11.3571	11.517	11.1863
P00742	P00742;B7ZBK1;Q5JVE8	FA10_HUMAN	F10	Coagulation factor X	1	ACIPTGPYPCGK	AC(UniMod:4)IPTGPYPC(UniMod:4)GK	2	AC(UniMod:4)IPTGPYPC(UniMod:4)GK2	16.9776	16.6606	16.6964	15.1779	17.3411	15.2833	15.4727	16.8657	16.0602	15.6808	15.1418	15.2811	15.1402	15.3473	15.1755	15.617	16.5175	16.4498	16.4926	16.6594	16.6003	16.5019	16.5337	16.5257
P26572	P26572	MGAT1_HUMAN	MGAT1	Alpha-1,3-mannosyl-glycoprotein 2-beta-N-acetylglucosaminyltransferase	1	ACIRPEISR	AC(UniMod:4)IRPEISR	3	AC(UniMod:4)IRPEISR3	NA	NA	NA	NA	NA	NA	NA	NA	NA	NA	NA	11.9158	NA	NA	NA	11.8894	10.6274	11.7251	10.9294	11.1916	11.4438	11.8773	11.8839	11.595
P52564	P52564;A0A0A0MRF7	MP2K6_HUMAN	MAP2K6	Dual specificity mitogen-activated protein kinase kinase 6	1	ACISIGNQNFEVK	AC(UniMod:4)ISIGNQNFEVK	2	AC(UniMod:4)ISIGNQNFEVK2	NA	NA	NA	NA	NA	NA	NA	NA	NA	NA	NA	NA	NA	NA	NA	NA	11.7924	11.7337	11.9234	11.9779	11.7368	11.9927	12.0334	11.8959
P49327	P49327;A0A0U1RQF0	FAS_HUMAN	FASN	Fatty acid synthase	1	ACLDTAVENMPSLK	AC(UniMod:4)LDTAVENMPSLK	2	AC(UniMod:4)LDTAVENMPSLK2	NA	NA	NA	NA	NA	NA	NA	NA	NA	NA	NA	NA	NA	NA	NA	NA	11.476	11.5699	11.8011	11.8514	11.7553	11.713	11.5314	11.5204
P14138;P14138-3	P14138;A0A2R8Y214;P14138-3	EDN3_HUMAN	EDN3	Endothelin-3	1	ACLHFCTQTLDVSSNSR	AC(UniMod:4)LHFC(UniMod:4)TQTLDVSSNSR	3	AC(UniMod:4)LHFC(UniMod:4)TQTLDVSSNSR3	NA	NA	NA	NA	NA	NA	NA	NA	NA	NA	NA	NA	NA	NA	NA	NA	10.0941	10.4916	10.5303	10.2426	10.6053	10.3799	10.0911	10.3935
P35998	P35998;C9JX88;P35998-2	PRS7_HUMAN	PSMC2	26S proteasome regulatory subunit 7	1	ACLIFFDEIDAIGGAR	AC(UniMod:4)LIFFDEIDAIGGAR	2	AC(UniMod:4)LIFFDEIDAIGGAR2	NA	NA	NA	NA	NA	NA	NA	NA	NA	NA	NA	NA	NA	NA	NA	NA	13.0225	12.9564	13.0181	12.9313	13.0739	12.9486	12.8122	13.1669
P12814	P12814;A0A804HL31	ACTN1_HUMAN	ACTN1	Alpha-actinin-1	1	ACLISLGYDIGNDPQGEAEFAR	AC(UniMod:4)LISLGYDIGNDPQGEAEFAR	3	AC(UniMod:4)LISLGYDIGNDPQGEAEFAR3	NA	NA	NA	NA	NA	NA	NA	NA	NA	NA	NA	NA	NA	NA	NA	NA	11.7893	12.2444	12.2	11.8695	11.1935	11.0106	12.0028	12.0892
P12814	P12814;A0A804HL31	ACTN1_HUMAN	ACTN1	Alpha-actinin-1	1	ACLISLGYDIGNDPQGEAEFAR	AC(UniMod:4)LISLGYDIGNDPQGEAEFAR	4	AC(UniMod:4)LISLGYDIGNDPQGEAEFAR4	NA	NA	NA	NA	NA	NA	NA	NA	NA	NA	NA	NA	NA	NA	NA	NA	11.0402	11.5664	11.78	11.7681	12.058	11.9085	11.3971	11.8502
O43707	O43707;O43707-2;O43707-3;F5GXS2	ACTN4_HUMAN	ACTN4	Alpha-actinin-4	1	ACLISLGYDVENDR	AC(UniMod:4)LISLGYDVENDR	2	AC(UniMod:4)LISLGYDVENDR2	NA	NA	NA	NA	NA	NA	NA	NA	NA	NA	NA	NA	NA	NA	NA	NA	10.4647	11.349	10.9328	10.8081	10.6223	10.9436	11.1397	11.1723
P12814-3	A0A804HIN7;A0A804HII9;P12814-2;P12814-3;P12814-4;A0A804HLF4;A0A804HJU8;A0A804HK61;A0A804HKE2;H9KV75;A0A7I2V4Y4	ACTN1_HUMAN	ACTN1	Isoform of P12814, Isoform 3 of Alpha-actinin-1	1	ACLISMGYNMGEAEFAR	AC(UniMod:4)LISMGYNMGEAEFAR	2	AC(UniMod:4)LISMGYNMGEAEFAR2	NA	NA	NA	NA	NA	NA	NA	10.8954	NA	NA	NA	NA	NA	NA	NA	NA	10.0036	10.2284	9.45968	9.8229	8.75239	9.863	10.088	9.89805
Q8WUA2	Q8WUA2	PPIL4_HUMAN	PPIL4	Peptidyl-prolyl cis-trans isomerase-like 4	1	ACLNFLK	AC(UniMod:4)LNFLK	2	AC(UniMod:4)LNFLK2	NA	NA	NA	NA	NA	NA	NA	NA	NA	NA	NA	NA	NA	NA	NA	NA	10.7447	11.2798	11.0995	11.1525	10.7408	11.1444	10.9536	11.1991
P19875	P19875	CXCL2_HUMAN	CXCL2	C-X-C motif chemokine 2	1	ACLNPASPMVK	AC(UniMod:4)LNPASPM(UniMod:35)VK	2	AC(UniMod:4)LNPASPM(UniMod:35)VK2	NA	NA	NA	NA	NA	NA	NA	NA	NA	NA	NA	NA	NA	NA	NA	NA	12.6786	12.5312	12.7567	12.359	12.42	12.2573	12.0579	12.0848
P19875	P19875	CXCL2_HUMAN	CXCL2	C-X-C motif chemokine 2	1	ACLNPASPMVK	AC(UniMod:4)LNPASPMVK	2	AC(UniMod:4)LNPASPMVK2	NA	NA	NA	NA	NA	NA	NA	NA	NA	NA	NA	NA	NA	NA	NA	NA	14.7862	14.5516	15.363	14.7771	15.5402	15.8339	15.1122	14.8158
P42356	P42356;P42356-2	PI4KA_HUMAN	PI4KA	Phosphatidylinositol 4-kinase alpha	1	ACLSALSEVK	AC(UniMod:4)LSALSEVK	2	AC(UniMod:4)LSALSEVK2	NA	NA	NA	NA	NA	NA	NA	NA	NA	NA	NA	NA	NA	NA	NA	NA	12.0988	12.8267	12.8488	12.2983	13.1675	11.6736	12.4889	13.0933
A7E2V4;A7E2V4-3;A7E2V4-4;A7E2V4-5	A7E2V4;S4R3H3;S4R410;S4R393;A7E2V4-2;A7E2V4-3;A7E2V4-4;A7E2V4-5	ZSWM8_HUMAN	ZSWIM8	Zinc finger SWIM domain-containing protein 8	1	ACMAVEEAAK	AC(UniMod:4)MAVEEAAK	2	AC(UniMod:4)MAVEEAAK2	NA	NA	NA	NA	NA	NA	NA	NA	NA	NA	NA	NA	NA	NA	NA	NA	12.7363	12.7422	12.1869	12.893	NA	13.061	13.068	12.9573
Q709C8;Q709C8-3	Q709C8;Q709C8-3	VP13C_HUMAN	VPS13C	Intermembrane lipid transfer protein VPS13C	1	ACNAIEDAQSTR	AC(UniMod:4)NAIEDAQSTR	2	AC(UniMod:4)NAIEDAQSTR2	NA	NA	NA	NA	NA	NA	NA	NA	NA	NA	NA	NA	NA	NA	NA	NA	13.2179	11.3499	11.1486	12.9061	10.9028	12.2646	11.1057	10.1506
P09104	P13929;P09104;P09104-2;P13929-2;P13929-3;F5H0C8	ENOG_HUMAN	ENO2	Gamma-enolase	0	ACNCLLLK	AC(UniMod:4)NC(UniMod:4)LLLK	2	AC(UniMod:4)NC(UniMod:4)LLLK2	NA	NA	NA	NA	NA	NA	NA	NA	NA	NA	NA	NA	NA	NA	NA	NA	12.3457	12.525	12.5141	12.3889	12.6869	12.4222	12.1022	12.6525
P11047	P11047	LAMC1_HUMAN	LAMC1	Laminin subunit gamma-1	1	ACNCNLYGTMK	AC(UniMod:4)NC(UniMod:4)NLYGTM(UniMod:35)K	2	AC(UniMod:4)NC(UniMod:4)NLYGTM(UniMod:35)K2	NA	NA	NA	NA	NA	NA	NA	NA	NA	NA	NA	NA	NA	NA	NA	NA	10.4918	11.2412	10.7885	10.9664	10.8478	11.1277	10.9479	10.9462
P11047	P11047	LAMC1_HUMAN	LAMC1	Laminin subunit gamma-1	1	ACNCNLYGTMK	AC(UniMod:4)NC(UniMod:4)NLYGTMK	2	AC(UniMod:4)NC(UniMod:4)NLYGTMK2	NA	NA	NA	NA	NA	NA	NA	NA	11.1669	NA	NA	NA	NA	NA	NA	NA	9.89298	8.97075	9.9145	7.90404	NA	NA	8.68699	9.14028
Q9HAV0	Q9HAV0;A0A6Q8PFE0;A0A6Q8PFV8;A0A6Q8PFW8;H7C5J5	GBB4_HUMAN	GNB4	Guanine nucleotide-binding protein subunit beta-4	1	ACNDATLVQITSNMDSVGR	AC(UniMod:4)NDATLVQITSNMDSVGR	3	AC(UniMod:4)NDATLVQITSNMDSVGR3	NA	NA	NA	NA	NA	NA	NA	NA	NA	NA	NA	NA	NA	NA	NA	NA	12.5515	12.2967	11.929	12.5184	11.8757	12.0637	12.7556	11.995
P27918	P27918;E9PAQ1	PROP_HUMAN	CFP	Properdin	1	ACNHPAPK	AC(UniMod:4)NHPAPK	2	AC(UniMod:4)NHPAPK2	NA	NA	14.7231	15.1914	NA	15.1613	NA	13.3972	NA	NA	NA	NA	NA	NA	NA	NA	NA	NA	NA	NA	NA	NA	NA	NA
Q8IVB4	Q8IVB4	SL9A9_HUMAN	SLC9A9	Sodium/hydrogen exchanger 9	1	ACNIYPLSFLLNLGR	AC(UniMod:4)NIYPLSFLLNLGR	2	AC(UniMod:4)NIYPLSFLLNLGR2	NA	NA	NA	NA	NA	NA	NA	NA	NA	NA	NA	NA	NA	NA	NA	NA	10.2893	10.7843	10.8069	10.7208	11.0435	10.0893	10.3288	10.9672
P56159-2	P56159;A0A804HL20;P56159-2	GFRA1_HUMAN	GFRA1	Isoform of P56159, Isoform 2 of GDNF family receptor alpha-1	1	ACNLDDICK	AC(UniMod:4)NLDDIC(UniMod:4)K	2	AC(UniMod:4)NLDDIC(UniMod:4)K2	NA	NA	NA	NA	NA	NA	NA	NA	NA	NA	NA	NA	NA	NA	NA	NA	11.8695	NA	11.252	11.7167	11.5544	11.237	11.4612	10.9706
P12111	P12111;P12111-2;P12111-4	CO6A3_HUMAN	COL6A3	Collagen alpha-3(VI) chain	1	ACNLDVILGFDGSR	AC(UniMod:4)NLDVILGFDGSR	2	AC(UniMod:4)NLDVILGFDGSR2	NA	NA	NA	NA	12.2109	NA	12.5625	NA	NA	NA	NA	NA	NA	NA	NA	NA	12.4622	12.468	12.6593	12.5272	12.4465	12.3514	12.6228	12.4502
O00451	O00451;O00451-2;O00451-3	GFRA2_HUMAN	GFRA2	GDNF family receptor alpha-2	1	ACNLNDNCK	AC(UniMod:4)NLNDNC(UniMod:4)K	2	AC(UniMod:4)NLNDNC(UniMod:4)K2	NA	NA	NA	NA	NA	NA	NA	NA	NA	NA	NA	NA	NA	NA	NA	NA	NA	NA	11.0495	10.5624	9.96612	10.8251	NA	10.944
Q96SW2;Q96SW2-2	Q96SW2;Q96SW2-2;A0A1W2PPJ5	CRBN_HUMAN	CRBN	Protein cereblon	1	ACNLNLIGRPSTEHSWFPGYAWTVAQCK	AC(UniMod:4)NLNLIGRPSTEHSWFPGYAWTVAQC(UniMod:4)K	4	AC(UniMod:4)NLNLIGRPSTEHSWFPGYAWTVAQC(UniMod:4)K4	NA	NA	NA	NA	NA	NA	NA	NA	NA	NA	NA	NA	NA	NA	NA	NA	11.2036	11.1168	11.4499	10.9325	11.1098	11.024	11.5483	12.0093
P18433;P18433-6	P18433;P18433-6	PTPRA_HUMAN	PTPRA	Receptor-type tyrosine-protein phosphatase alpha	1	ACNPQYAGAIVVHCSAGVGR	AC(UniMod:4)NPQYAGAIVVHC(UniMod:4)SAGVGR	3	AC(UniMod:4)NPQYAGAIVVHC(UniMod:4)SAGVGR3	NA	NA	NA	NA	NA	NA	NA	NA	NA	NA	NA	NA	NA	NA	NA	NA	12.3683	12.4266	12.8571	12.1673	12.832	12.6942	12.7701	12.5845
O95782;O95782-2	O95782;O94973;O95782-2;O94973-2;O94973-3;A0A8I5KPP9	AP2A1_HUMAN	AP2A1	AP-2 complex subunit alpha-1	0	ACNQLGQFLQHR	AC(UniMod:4)NQLGQFLQHR	3	AC(UniMod:4)NQLGQFLQHR3	NA	NA	NA	NA	NA	NA	NA	NA	NA	NA	NA	NA	NA	NA	NA	NA	10.4048	8.94957	9.85394	10.2187	9.51404	10.1293	10.0692	9.41345
Q9HCB6	Q9HCB6	SPON1_HUMAN	SPON1	Spondin-1	1	ACNVHPC	AC(UniMod:4)NVHPC(UniMod:4)	2	AC(UniMod:4)NVHPC(UniMod:4)2	NA	NA	NA	NA	NA	NA	NA	NA	NA	NA	NA	NA	NA	NA	NA	NA	14.4115	14.5854	14.9976	14.2827	14.8774	14.7522	14.3379	14.6306
Q96RL7	Q96RL7;Q96RL7-2;Q96RL7-3;Q96RL7-4	VP13A_HUMAN	VPS13A	Intermembrane lipid transfer protein VPS13A	1	ACPFLPVK	AC(UniMod:4)PFLPVK	2	AC(UniMod:4)PFLPVK2	NA	NA	NA	NA	NA	NA	NA	NA	NA	NA	NA	NA	NA	NA	NA	NA	11.4832	10.9852	11.442	11.4522	10.5821	11.3391	11.4074	11.2835
Q8WWZ8	Q8WWZ8;Q8WWZ8-2	OIT3_HUMAN	OIT3	Oncoprotein-induced transcript 3 protein	1	ACPGGYYVYR	AC(UniMod:4)PGGYYVYR	2	AC(UniMod:4)PGGYYVYR2	NA	NA	NA	NA	NA	NA	NA	NA	NA	NA	NA	NA	NA	NA	NA	NA	NA	11.1705	12.0005	11.4981	NA	NA	11.0811	11.2259
P40238;P40238-2	P40238;Q5JUY5;P40238-2	TPOR_HUMAN	MPL	Thrombopoietin receptor	1	ACPLSSQSMPHFGTR	AC(UniMod:4)PLSSQSMPHFGTR	3	AC(UniMod:4)PLSSQSMPHFGTR3	NA	NA	NA	NA	NA	NA	NA	NA	NA	NA	NA	NA	NA	NA	NA	NA	9.9819	10.7653	11.2066	NA	10.6298	NA	NA	10.9195
P15927;P15927-2;P15927-3	P15927;P15927-2;P15927-3	RFA2_HUMAN	RPA2	Replication protein A 32 kDa subunit	1	ACPRPEGLNFQDLK	AC(UniMod:4)PRPEGLNFQDLK	3	AC(UniMod:4)PRPEGLNFQDLK3	NA	NA	NA	NA	NA	NA	NA	NA	NA	NA	NA	NA	NA	NA	NA	NA	10.9636	11.3159	11.1194	11.0928	11.1394	11.0755	10.8779	11.6013
Q16610;Q16610-4	Q16610;Q16610-4	ECM1_HUMAN	ECM1	Extracellular matrix protein 1	1	ACPSHQPDISSGLELPFPPGVPTLDNIK	AC(UniMod:4)PSHQPDISSGLELPFPPGVPTLDNIK	3	AC(UniMod:4)PSHQPDISSGLELPFPPGVPTLDNIK3	NA	NA	12.473	11.6466	12.2575	11.0672	11.5409	13.1122	11.4456	NA	NA	13.5819	NA	12.3983	NA	14.9875	10.1802	8.40055	9.82672	9.54436	NA	NA	8.55663	8.65539
Q9Y4G6	Q9Y4G6	TLN2_HUMAN	TLN2	Talin-2	1	ACQAATTDSELLK	AC(UniMod:4)QAATTDSELLK	2	AC(UniMod:4)QAATTDSELLK2	NA	NA	NA	NA	NA	NA	NA	NA	NA	8.21388	NA	NA	NA	NA	NA	NA	11.9564	11.9504	11.8668	11.8999	11.9708	11.757	11.6721	11.7531
P30281	P30281;Q5T8J1;P30281-2;P30281-3;P30281-4	CCND3_HUMAN	CCND3	G1/S-specific cyclin-D3	1	ACQEQIEAALR	AC(UniMod:4)QEQIEAALR	2	AC(UniMod:4)QEQIEAALR2	NA	NA	NA	NA	NA	NA	NA	NA	NA	NA	NA	NA	NA	NA	NA	NA	10.259	11.0498	10.6606	10.426	10.528	11.0048	10.4938	11.0113
P35442	P35442;A0A3B3ITK0;A0A7I2YQT6	TSP2_HUMAN	THBS2	Thrombospondin-2	1	ACQGAPCPIDGR	AC(UniMod:4)QGAPC(UniMod:4)PIDGR	2	AC(UniMod:4)QGAPC(UniMod:4)PIDGR2	NA	NA	NA	NA	NA	NA	NA	NA	NA	NA	NA	NA	NA	NA	NA	NA	14.0394	13.8143	13.8281	14.0512	14.0194	14.1605	14.4471	13.907
Q9BXI6;Q9BXI6-2	Q9BXI6;Q9BXI6-2;F8WCD1;B5MD46	TB10A_HUMAN	TBC1D10A	TBC1 domain family member 10A	1	ACQGQYETIER	AC(UniMod:4)QGQYETIER	2	AC(UniMod:4)QGQYETIER2	NA	NA	NA	NA	NA	NA	NA	NA	NA	NA	NA	NA	NA	NA	NA	NA	9.5817	10.0202	10.294	10.0752	9.89029	9.68466	10.4379	10.0131
Q9BXS4	Q9BXS4;Q5T703	TMM59_HUMAN	TMEM59	Transmembrane protein 59	1	ACQLTYPLHTYPK	AC(UniMod:4)QLTYPLHTYPK	2	AC(UniMod:4)QLTYPLHTYPK2	NA	NA	NA	NA	NA	NA	NA	NA	NA	NA	NA	NA	NA	NA	NA	NA	NA	NA	NA	NA	8.59701	NA	NA	NA
Q9BXS4	Q9BXS4;Q5T703	TMM59_HUMAN	TMEM59	Transmembrane protein 59	1	ACQLTYPLHTYPK	AC(UniMod:4)QLTYPLHTYPK	3	AC(UniMod:4)QLTYPLHTYPK3	NA	NA	NA	NA	NA	NA	NA	NA	NA	NA	NA	NA	NA	NA	NA	NA	10.8725	11.25	11.0482	11.2846	12.2398	12.0382	11.5751	11.575
P15498	P15498;A0A0A0MR07;P15498-2;Q96D37;F5H5P4	VAV_HUMAN	VAV1	Proto-oncogene vav	1	ACQMLLR	AC(UniMod:4)QMLLR	2	AC(UniMod:4)QMLLR2	NA	NA	NA	NA	NA	NA	NA	NA	NA	NA	NA	NA	NA	NA	NA	NA	13.3898	13.2268	13.0434	13.0641	12.0841	12.2875	13.1035	13.3802
P61247	P61247;D6RAT0;D6R9B6	RS3A_HUMAN	RPS3A	40S ribosomal protein S3a	1	ACQSIYPLHDVFVR	AC(UniMod:4)QSIYPLHDVFVR	2	AC(UniMod:4)QSIYPLHDVFVR2	NA	NA	NA	NA	NA	NA	NA	NA	NA	NA	NA	NA	NA	NA	NA	NA	9.89195	10.0261	9.75129	9.85548	10.016	10.2771	10.1149	9.88275
P61247	P61247;D6RAT0;D6R9B6	RS3A_HUMAN	RPS3A	40S ribosomal protein S3a	1	ACQSIYPLHDVFVR	AC(UniMod:4)QSIYPLHDVFVR	3	AC(UniMod:4)QSIYPLHDVFVR3	NA	NA	NA	NA	NA	NA	NA	NA	NA	NA	NA	NA	11.4748	NA	NA	NA	12.1784	12.1031	12.0343	12.369	12.0111	12.5066	12.4158	12.4245
P61247	P61247;D6RAT0;D6R9B6	RS3A_HUMAN	RPS3A	40S ribosomal protein S3a	1	ACQSIYPLHDVFVRK	AC(UniMod:4)QSIYPLHDVFVRK	3	AC(UniMod:4)QSIYPLHDVFVRK3	NA	NA	NA	NA	NA	NA	NA	NA	NA	NA	NA	NA	NA	NA	NA	NA	NA	10.4881	10.1038	NA	10.9857	NA	NA	9.45882
P61247	P61247;D6RAT0;D6R9B6	RS3A_HUMAN	RPS3A	40S ribosomal protein S3a	1	ACQSIYPLHDVFVRK	AC(UniMod:4)QSIYPLHDVFVRK	4	AC(UniMod:4)QSIYPLHDVFVRK4	NA	NA	NA	NA	NA	NA	NA	NA	NA	NA	NA	NA	NA	NA	NA	NA	NA	10.0541	8.49481	NA	9.82373	NA	NA	9.603
Q14919;Q14919-2	Q14919;Q14919-2;C9JCC6;E9PQX9	NC2A_HUMAN	DRAP1	Dr1-associated corepressor	1	ACQVTQSR	AC(UniMod:4)QVTQSR	2	AC(UniMod:4)QVTQSR2	NA	NA	NA	NA	NA	NA	NA	NA	NA	NA	NA	NA	NA	NA	NA	NA	12.1365	12.3515	12.1251	12.3982	12.5947	13.0995	12.4324	12.888
Q13045	Q13045;Q13045-2;Q13045-3	FLII_HUMAN	FLII	Protein flightless-1 homolog	1	ACQVYIQHMR	AC(UniMod:4)QVYIQHMR	2	AC(UniMod:4)QVYIQHMR2	NA	NA	NA	NA	NA	NA	NA	NA	NA	NA	NA	NA	NA	NA	NA	NA	11.8163	12.4902	12.4547	12.4748	12.4787	12.4768	12.2121	12.6998
Q13045	Q13045;Q13045-2;Q13045-3	FLII_HUMAN	FLII	Protein flightless-1 homolog	1	ACQVYIQHMR	AC(UniMod:4)QVYIQHMR	3	AC(UniMod:4)QVYIQHMR3	NA	NA	NA	NA	NA	NA	NA	NA	NA	NA	NA	NA	NA	NA	NA	NA	13.1423	13.52	13.5055	13.3772	13.6168	13.5065	13.2622	13.5688
Q14393;Q14393-1	Q14393;Q14393-1;Q14393-3	GAS6_HUMAN	GAS6	Growth arrest-specific protein 6	1	ACRDVDECLQGR	AC(UniMod:4)RDVDEC(UniMod:4)LQGR	3	AC(UniMod:4)RDVDEC(UniMod:4)LQGR3	NA	NA	NA	NA	NA	NA	NA	NA	NA	NA	NA	NA	NA	NA	NA	NA	11.87	12.6331	12.3722	13.1906	12.6951	12.2047	12.0301	12.1373
Q13045	Q13045;J3KS54;Q13045-2;Q13045-3	FLII_HUMAN	FLII	Protein flightless-1 homolog	1	ACSAIHAVNLR	AC(UniMod:4)SAIHAVNLR	2	AC(UniMod:4)SAIHAVNLR2	NA	NA	NA	NA	NA	NA	NA	NA	NA	NA	NA	NA	NA	NA	NA	NA	12.5519	12.7396	12.8176	12.7891	12.4737	12.5663	12.5407	12.7069
Q13045	Q13045;J3KS54;Q13045-2;Q13045-3	FLII_HUMAN	FLII	Protein flightless-1 homolog	1	ACSAIHAVNLR	AC(UniMod:4)SAIHAVNLR	3	AC(UniMod:4)SAIHAVNLR3	NA	NA	NA	NA	NA	NA	NA	NA	NA	NA	NA	NA	NA	NA	NA	NA	13.3958	13.3684	13.0975	13.9294	13.1786	13.322	13.7694	13.1021
Q6UY14;Q6UY14-3	Q6UY14;Q6UY14-3;A0A669KBE7	ATL4_HUMAN	ADAMTSL4	ADAMTS-like protein 4	1	ACSLGPCER	AC(UniMod:4)SLGPC(UniMod:4)ER	2	AC(UniMod:4)SLGPC(UniMod:4)ER2	NA	NA	NA	NA	NA	NA	NA	NA	NA	NA	NA	NA	NA	NA	NA	NA	11.4947	11.64	11.3037	11.1817	11.1967	11.4221	11.3335	11.0866
Q8N5J2	Q8N5J2;Q8N5J2-3	MINY1_HUMAN	MINDY1	Ubiquitin carboxyl-terminal hydrolase MINDY-1	1	ACSMPQELPQSPR	AC(UniMod:4)SMPQELPQSPR	2	AC(UniMod:4)SMPQELPQSPR2	NA	NA	NA	NA	NA	NA	NA	NA	NA	NA	NA	9.85349	NA	NA	NA	NA	NA	NA	NA	NA	NA	NA	NA	NA
Q6UY14;Q6UY14-3	Q6UY14;Q6UY14-2;Q6UY14-3;A0A669KBE7	ATL4_HUMAN	ADAMTSL4	ADAMTS-like protein 4	1	ACSQAPCPPEQPDPR	AC(UniMod:4)SQAPC(UniMod:4)PPEQPDPR	2	AC(UniMod:4)SQAPC(UniMod:4)PPEQPDPR2	NA	NA	NA	10.9355	11.661	NA	NA	NA	10.5132	NA	NA	NA	NA	NA	NA	NA	12.5441	12.3216	12.2945	11.7386	12.8691	12.4159	12.0894	12.457
O43182	O43182;O43182-4	RHG06_HUMAN	ARHGAP6	Rho GTPase-activating protein 6	1	ACSTPHVQVAGK	AC(UniMod:4)STPHVQVAGK	2	AC(UniMod:4)STPHVQVAGK2	NA	NA	NA	NA	NA	NA	NA	NA	NA	NA	NA	NA	NA	NA	NA	NA	13.0612	13.4685	13.4117	13.305	13.4766	13.1604	13.0832	13.4333
O43182	O43182;O43182-4	RHG06_HUMAN	ARHGAP6	Rho GTPase-activating protein 6	1	ACSTPHVQVAGK	AC(UniMod:4)STPHVQVAGK	3	AC(UniMod:4)STPHVQVAGK3	NA	NA	NA	NA	NA	NA	NA	NA	9.97259	10.391	10.2721	NA	NA	10.7748	NA	10.7381	14.3161	14.7262	14.7233	14.7083	15.0239	14.8122	14.7848	14.7324
P49368	P49368;B4DUR8;P49368-2	TCPG_HUMAN	CCT3	T-complex protein 1 subunit gamma	1	ACTILLR	AC(UniMod:4)TILLR	2	AC(UniMod:4)TILLR2	NA	NA	NA	NA	NA	NA	NA	NA	NA	10.7928	11.5278	NA	NA	11.0804	NA	10.3101	12.6023	13.1513	12.0557	11.7592	12.203	12.0741	12.5591	13.4107
O00533;O00533-2	O00533;O00533-2	NCHL1_HUMAN	CHL1	Neural cell adhesion molecule L1-like protein	1	ACTSQGCGKPITEESSTLGEGSK	AC(UniMod:4)TSQGC(UniMod:4)GKPITEESSTLGEGSK	3	AC(UniMod:4)TSQGC(UniMod:4)GKPITEESSTLGEGSK3	10.436	10.8741	11.2906	10.8783	10.6999	12.0857	11.5777	10.9148	NA	NA	NA	NA	NA	NA	NA	NA	NA	NA	NA	NA	NA	NA	NA	NA
P49915	P49915;P49915-2	GUAA_HUMAN	GMPS	GMP synthase [glutamine-hydrolyzing]	1	ACTTEEDQEK	AC(UniMod:4)TTEEDQEK	2	AC(UniMod:4)TTEEDQEK2	NA	NA	NA	NA	NA	NA	NA	NA	NA	NA	NA	NA	NA	NA	NA	NA	10.9336	10.5285	11.2004	9.89073	9.87508	10.454	NA	11.2941
P35442	P35442;A0A3B3ITK0;A0A7I2YQT6	TSP2_HUMAN	THBS2	Thrombospondin-2	1	ACVGDVQER	AC(UniMod:4)VGDVQER	2	AC(UniMod:4)VGDVQER2	NA	NA	NA	NA	NA	NA	NA	NA	NA	NA	NA	NA	NA	NA	NA	NA	17.3339	17.0292	17.3107	17.381	16.8045	16.5642	16.6251	16.7547
Q6YHK3	Q6YHK3;Q6YHK3-2;Q6YHK3-3;Q6YHK3-4	CD109_HUMAN	CD109	CD109 antigen	1	ACVIVYYIEDDGEIISDVLK	AC(UniMod:4)VIVYYIEDDGEIISDVLK	3	AC(UniMod:4)VIVYYIEDDGEIISDVLK3	NA	NA	NA	NA	NA	NA	NA	NA	NA	NA	NA	NA	NA	NA	NA	NA	10.2513	10.0839	10.3659	10.0541	9.89456	9.86743	9.29072	10.0133
P00491	P00491	PNPH_HUMAN	PNP	Purine nucleoside phosphorylase	1	ACVMMQGR	AC(UniMod:4)VM(UniMod:35)MQGR	2	AC(UniMod:4)VM(UniMod:35)MQGR2	NA	NA	NA	NA	NA	NA	NA	NA	NA	NA	NA	NA	NA	NA	NA	NA	13.3675	13.3413	13.8715	12.9164	13.2881	13.5819	12.6566	13.5823
P00491	P00491	PNPH_HUMAN	PNP	Purine nucleoside phosphorylase	1	ACVMMQGR	AC(UniMod:4)VMM(UniMod:35)QGR	2	AC(UniMod:4)VMM(UniMod:35)QGR2	NA	NA	NA	12.4869	NA	NA	NA	NA	NA	NA	NA	NA	NA	NA	NA	NA	13.1584	12.7859	12.7296	13.7754	13.3259	13.2836	13.4267	13.225
P00491	P00491	PNPH_HUMAN	PNP	Purine nucleoside phosphorylase	1	ACVMMQGR	AC(UniMod:4)VMMQGR	2	AC(UniMod:4)VMMQGR2	NA	NA	NA	NA	NA	NA	NA	NA	NA	NA	NA	NA	NA	NA	NA	NA	14.7559	13.7146	13.3241	14.0238	13.3436	14.5232	14.2821	13.6158
Q9BWS9	Q9BWS9;Q9BWS9-2;Q9BWS9-3	CHID1_HUMAN	CHID1	Chitinase domain-containing protein 1	1	ACVQVLDPK	AC(UniMod:4)VQVLDPK	2	AC(UniMod:4)VQVLDPK2	NA	NA	NA	NA	NA	NA	NA	NA	NA	NA	NA	NA	NA	NA	NA	NA	11.9153	11.0537	12.0869	11.4181	NA	12.1037	11.8606	11.0749
Q7Z6Z7;Q7Z6Z7-2;Q7Z6Z7-3	Q7Z6Z7;Q7Z6Z7-2;Q7Z6Z7-3	HUWE1_HUMAN	HUWE1	E3 ubiquitin-protein ligase HUWE1	1	ACVSMLGVPVDPDTLHATLR	AC(UniMod:4)VSMLGVPVDPDTLHATLR	3	AC(UniMod:4)VSMLGVPVDPDTLHATLR3	NA	NA	NA	NA	NA	NA	NA	NA	NA	NA	NA	NA	NA	NA	NA	NA	12.511	12.3973	9.97426	11.3765	12.8335	12.9367	12.56	12.4396
P05023;P05023-4	P05023;P50993;P05023-3;P05023-4;B1AKY9	AT1A1_HUMAN	ATP1A1	Sodium/potassium-transporting ATPase subunit alpha-1	0	ACVVHGSDLK	AC(UniMod:4)VVHGSDLK	2	AC(UniMod:4)VVHGSDLK2	NA	NA	NA	NA	NA	NA	NA	NA	NA	NA	NA	NA	NA	NA	NA	NA	13.0568	13.1683	13.0837	13.0285	13.3427	13.2994	13.114	13.1049
P05023;P05023-4	P05023;P50993;P05023-3;P05023-4;B1AKY9	AT1A1_HUMAN	ATP1A1	Sodium/potassium-transporting ATPase subunit alpha-1	0	ACVVHGSDLK	AC(UniMod:4)VVHGSDLK	3	AC(UniMod:4)VVHGSDLK3	NA	NA	NA	NA	NA	NA	NA	NA	NA	NA	NA	NA	NA	NA	NA	NA	11.57	11.6792	11.9065	11.663	11.8786	11.6843	11.5098	11.7795
Q92614;Q92614-4	Q92614;Q92614-2;Q92614-3;Q92614-4;Q92614-5	MY18A_HUMAN	MYO18A	Unconventional myosin-XVIIIa	1	ACWFILAAIYHLGAAGATK	AC(UniMod:4)WFILAAIYHLGAAGATK	3	AC(UniMod:4)WFILAAIYHLGAAGATK3	NA	NA	NA	NA	NA	NA	NA	NA	NA	NA	NA	NA	NA	NA	NA	NA	9.79527	9.83053	9.54335	9.86843	10.87	9.49047	9.28691	10.286
O95373	O95373	IPO7_HUMAN	IPO7	Importin-7	1	ACWVLHYFCEVK	AC(UniMod:4)WVLHYFC(UniMod:4)EVK	2	AC(UniMod:4)WVLHYFC(UniMod:4)EVK2	NA	NA	NA	NA	NA	NA	NA	NA	NA	NA	NA	NA	NA	NA	NA	NA	11.706	11.511	11.7642	11.5283	11.6276	11.7678	11.5644	11.8907
O95373	O95373	IPO7_HUMAN	IPO7	Importin-7	1	ACWVLHYFCEVK	AC(UniMod:4)WVLHYFC(UniMod:4)EVK	3	AC(UniMod:4)WVLHYFC(UniMod:4)EVK3	NA	NA	NA	NA	NA	NA	NA	NA	NA	NA	NA	NA	NA	NA	NA	NA	11.7978	12.1712	11.7157	11.4697	12.1272	11.8694	11.6221	11.438
Q8NBZ7;Q8NBZ7-2	Q8NBZ7;Q8NBZ7-2;Q8NBZ7-3	UXS1_HUMAN	UXS1	UDP-glucuronic acid decarboxylase 1	1	ACYDEGK	AC(UniMod:4)YDEGK	2	AC(UniMod:4)YDEGK2	NA	NA	NA	NA	NA	NA	NA	NA	NA	NA	NA	NA	NA	NA	NA	NA	11.6264	11.932	11.3955	NA	12.0688	11.9614	11.7011	13.0293
P61163	P61163;P42025;R4GMT0	ACTZ_HUMAN	ACTR1A	Alpha-centractin	0	ACYLSINPQK	AC(UniMod:4)YLSINPQK	2	AC(UniMod:4)YLSINPQK2	NA	NA	NA	NA	NA	NA	NA	NA	NA	NA	NA	NA	NA	NA	NA	NA	13.2522	13.5901	12.6945	13.3849	12.4986	12.7873	13.2484	13.8339
Q9Y6Q2	Q9Y6Q2	STON1_HUMAN	STON1	Stonin-1	1	ACYNIQVEIEK	AC(UniMod:4)YNIQVEIEK	2	AC(UniMod:4)YNIQVEIEK2	NA	NA	NA	NA	NA	NA	NA	NA	NA	NA	NA	NA	NA	NA	NA	NA	9.17883	9.48853	9.64012	9.28257	9.80586	9.7496	9.92731	8.96901
P22681	P22681;Q13191;A0A2R8Y8D8;A0A2R8Y7I2;A0A0U1RQX8;A0A0U1RR39;A0A2R8Y5E1;Q13191-2;Q13191-3;A0A2R8YFD4	CBL_HUMAN	CBL	E3 ubiquitin-protein ligase CBL	0	ADAAEFWR	ADAAEFWR	2	ADAAEFWR2	NA	NA	NA	NA	NA	NA	NA	NA	NA	NA	NA	NA	11.7389	NA	NA	NA	11.8384	12.0545	12.0136	11.7898	12.3624	11.7912	11.9999	11.6991
P52824	P52824	DGKQ_HUMAN	DGKQ	Diacylglycerol kinase theta	1	ADAAPAPESDPR	ADAAPAPESDPR	2	ADAAPAPESDPR2	NA	NA	NA	NA	NA	NA	NA	NA	NA	NA	NA	NA	NA	NA	NA	NA	11.6967	11.6729	10.6772	11.6437	12.1453	11.6581	11.8748	11.8732
O94905	O94905	ERLN2_HUMAN	ERLIN2	Erlin-2	1	ADAECYTAMK	ADAEC(UniMod:4)YTAMK	2	ADAEC(UniMod:4)YTAMK2	NA	NA	NA	NA	NA	NA	NA	NA	NA	NA	NA	NA	NA	NA	NA	NA	10.3458	11.1832	10.2741	10.6311	11.2176	10.5168	10.4252	11.0171
Q13409;Q13409-2;Q13409-3;Q13409-5;Q13409-6;Q13409-7	Q13409;Q13409-2;Q13409-3;Q13409-5;Q13409-6;Q13409-7	DC1I2_HUMAN	DYNC1I2	Cytoplasmic dynein 1 intermediate chain 2	1	ADAEEEAATR	ADAEEEAATR	2	ADAEEEAATR2	NA	NA	NA	NA	NA	NA	NA	NA	NA	NA	NA	NA	NA	NA	NA	NA	11.5604	10.9468	10.7224	10.7302	11.1631	11.1288	11.3904	11.172
Q9Y490	Q9Y490	TLN1_HUMAN	TLN1	Talin-1	1	ADAEGESDLENSR	ADAEGESDLENSR	2	ADAEGESDLENSR2	12.9545	13.8234	13.6603	14.3982	13.1689	14.5648	14.5644	14.1002	12.914	12.8408	13.0265	12.64	12.1712	12.6976	12.6491	12.8441	17.7145	17.7149	17.7337	17.5417	17.8921	17.7105	17.6818	17.7055
Q9Y490	Q9Y490	TLN1_HUMAN	TLN1	Talin-1	1	ADAEGESDLENSRK	ADAEGESDLENSRK	2	ADAEGESDLENSRK2	12.3903	12.4559	12.6145	13.2612	12.686	12.8334	12.9458	13.0531	13.8963	14.6973	14.9202	15.1582	13.1378	14.5923	14.0267	14.8208	16.6975	16.2622	16.6354	17.0335	16.9437	16.8417	16.7922	16.6775
Q9Y490	Q9Y490	TLN1_HUMAN	TLN1	Talin-1	1	ADAEGESDLENSRK	ADAEGESDLENSRK	3	ADAEGESDLENSRK3	13.6659	13.1976	13.2131	13.9743	14.4267	14.4356	13.9597	14.1614	16.425	17.2914	17.4711	17.4975	16.0332	17.2935	17.1826	17.9729	15.9279	15.6199	15.6562	16.2065	16.1887	17.0708	16.2405	15.2295
P08758	P08758;D6RBE9;D6RCN3;E9PHT9	ANXA5_HUMAN	ANXA5	Annexin A5	1	ADAETLRK	ADAETLRK	2	ADAETLRK2	11.0861	11.8788	11.4415	11.72	11.634	11.8669	NA	11.7817	NA	NA	10.2953	10.8268	9.82363	9.7213	NA	10.1936	13.2087	12.9175	13.1874	13.217	13.226	13.1071	12.575	12.9953
Q8IUL8	Q8IUL8;K7EPJ4	CILP2_HUMAN	CILP2	Cartilage intermediate layer protein 2	1	ADAGTAVTFQCR	ADAGTAVTFQC(UniMod:4)R	2	ADAGTAVTFQC(UniMod:4)R2	NA	NA	NA	NA	12.7984	NA	NA	NA	NA	NA	13.2709	NA	NA	NA	NA	NA	10.9494	12.1647	11.6789	11.7631	11.5036	11.2913	11.5943	12.0602
Q567U6	Q567U6;F8W9X7	CCD93_HUMAN	CCDC93	Coiled-coil domain-containing protein 93	1	ADAHEEDELR	ADAHEEDELR	2	ADAHEEDELR2	NA	NA	NA	NA	NA	NA	NA	NA	NA	NA	NA	NA	NA	NA	NA	NA	11.3333	11.5249	11.6409	11.133	11.1297	11.3248	11.4284	11.8437
Q567U6	Q567U6;F8W9X7	CCD93_HUMAN	CCDC93	Coiled-coil domain-containing protein 93	1	ADAHEEDELR	ADAHEEDELR	3	ADAHEEDELR3	NA	NA	NA	NA	NA	NA	NA	NA	NA	NA	NA	NA	NA	NA	NA	NA	11.4588	11.735	11.9705	11.3798	11.8156	11.409	11.6632	12.0176
Q567U6	Q567U6;F8W9X7	CCD93_HUMAN	CCDC93	Coiled-coil domain-containing protein 93	1	ADAHEEDELRAAEEQR	ADAHEEDELRAAEEQR	3	ADAHEEDELRAAEEQR3	NA	NA	NA	NA	NA	NA	NA	NA	NA	NA	NA	NA	NA	NA	NA	NA	9.9839	9.78305	9.922	9.62961	10.6008	9.62686	9.12827	10.0132
Q8WYJ6	Q8WYJ6;J3KNL2	SEPT1_HUMAN	SEPTIN1	Septin-1	1	ADALMPQETQALK	ADALMPQETQALK	2	ADALMPQETQALK2	NA	NA	NA	NA	NA	NA	NA	NA	NA	NA	NA	NA	NA	NA	NA	NA	13.4399	NA	13.777	NA	13.395	NA	13.3902	13.6969
Q15836	Q15836;P63027;F8WCA0;K7EKX0;K7ENK9;J3QRU4	VAMP3_HUMAN	VAMP3	Vesicle-associated membrane protein 3	0	ADALQAGASQFETSAAK	ADALQAGASQFETSAAK	2	ADALQAGASQFETSAAK2	NA	NA	NA	NA	NA	NA	NA	NA	NA	NA	NA	NA	NA	NA	NA	NA	11.6842	11.513	11.526	10.861	11.7844	11.6841	11.5078	11.2428
Q6NYC1;Q6NYC1-2;Q6NYC1-3	Q6NYC1;B2WTI3;B2WTI4;K7EJU9;Q6NYC1-2;Q6NYC1-3	JMJD6_HUMAN	JMJD6	Bifunctional arginine demethylase and lysyl-hydroxylase JMJD6	1	ADALQLSVEEFVER	ADALQLSVEEFVER	2	ADALQLSVEEFVER2	NA	NA	NA	NA	NA	NA	NA	NA	NA	NA	NA	NA	NA	NA	NA	NA	12.139	12.2529	12.0448	12.2944	12.0768	12.1096	12.0797	12.1053
P07237	P07237;A0A7P0T9D6;A0A7P0T9E3;A0A7P0T9K9;A0A7P0T9S9;A0A7P0T9U6;A0A7P0T8C0;A0A7P0T8J3;A0A7P0T940;A0A7P0T8X1;H0Y3Z3;A0A7P0TAX9;A0A7P0TBA3;A0A7P0TBP8;A0A7P0TA35;A0A7P0TA71;A0A7P0TA97;A0A7P0TB26;H7BZ94;A0A7P0Z4J0;A0A7P0Z4S2;A0A7P0Z476;A0A7P0Z4B2;A0A7P0Z4F8;I3NI03;I3L514;I3L4M2;I3L3U6;I3L3P5;I3L1Y5;I3L0S0	PDIA1_HUMAN	P4HB	Protein disulfide-isomerase	1	ADAPEEEDHVLVLR	ADAPEEEDHVLVLR	2	ADAPEEEDHVLVLR2	NA	NA	NA	NA	NA	NA	NA	NA	NA	NA	NA	NA	NA	NA	NA	NA	13.5864	13.2722	13.2832	13.3009	13.5525	13.3442	13.139	13.1415
P07237	P07237;A0A7P0T9D6;A0A7P0T9E3;A0A7P0T9K9;A0A7P0T9S9;A0A7P0T9U6;A0A7P0T8C0;A0A7P0T8J3;A0A7P0T940;A0A7P0T8X1;H0Y3Z3;A0A7P0TAX9;A0A7P0TBA3;A0A7P0TBP8;A0A7P0TA35;A0A7P0TA71;A0A7P0TA97;A0A7P0TB26;H7BZ94;A0A7P0Z4J0;A0A7P0Z4S2;A0A7P0Z476;A0A7P0Z4B2;A0A7P0Z4F8;I3NI03;I3L514;I3L4M2;I3L3U6;I3L3P5;I3L1Y5;I3L0S0	PDIA1_HUMAN	P4HB	Protein disulfide-isomerase	1	ADAPEEEDHVLVLR	ADAPEEEDHVLVLR	3	ADAPEEEDHVLVLR3	NA	NA	NA	NA	NA	NA	NA	NA	NA	NA	NA	NA	NA	NA	NA	NA	13.92	13.8484	13.784	13.8672	13.8609	13.7625	13.7221	13.7073
Q00722;Q00722-2	Q00722;Q00722-2;Q00722-3	PLCB2_HUMAN	PLCB2	1-phosphatidylinositol 4,5-bisphosphate phosphodiesterase beta-2	1	ADAQESRL	ADAQESRL	2	ADAQESRL2	NA	NA	NA	NA	NA	NA	NA	NA	NA	NA	10.9416	11.1946	11.4728	11.9327	11.691	NA	12.001	NA	NA	11.9125	NA	NA	11.2007	NA
O95433	O95433;G3V3W9;O95433-2	AHSA1_HUMAN	AHSA1	Activator of 90 kDa heat shock protein ATPase homolog 1	1	ADATNVNNWHWTER	ADATNVNNWHWTER	3	ADATNVNNWHWTER3	NA	NA	NA	NA	NA	NA	NA	NA	11.0539	11.2672	NA	11.6797	NA	NA	11.9104	11.4819	10.1441	9.95248	10.5674	10.4365	10.536	10.8565	10.6404	10.4253
P49411	P49411	EFTU_HUMAN	TUFM	Elongation factor Tu, mitochondrial	1	ADAVQDSEMVELVELEIR	ADAVQDSEMVELVELEIR	3	ADAVQDSEMVELVELEIR3	NA	NA	NA	NA	NA	NA	NA	NA	NA	NA	NA	NA	NA	NA	NA	NA	10.6891	11.3693	10.9577	11.5585	10.5178	11.335	11.1796	10.9356
P02788	P02788;P02788-2;E7ER44	TRFL_HUMAN	LTF	Lactotransferrin	1	ADAVTLDGGFIYEAGLAPYK	ADAVTLDGGFIYEAGLAPYK	3	ADAVTLDGGFIYEAGLAPYK3	NA	NA	NA	NA	NA	NA	NA	NA	NA	NA	NA	NA	NA	NA	NA	NA	11.6771	NA	9.95769	NA	NA	NA	NA	NA
O43747;O43747-2	O43747;O43747-2	AP1G1_HUMAN	AP1G1	AP-1 complex subunit gamma-1	1	ADCASGIFLAAEK	ADC(UniMod:4)ASGIFLAAEK	2	ADC(UniMod:4)ASGIFLAAEK2	NA	NA	NA	NA	NA	NA	NA	NA	NA	NA	NA	NA	NA	NA	NA	NA	11.3869	11.5477	12.3425	11.9666	12.067	11.6398	11.7847	12.1658
P46063	P46063	RECQ1_HUMAN	RECQL	ATP-dependent DNA helicase Q1	1	ADCILYYGFGDIFR	ADC(UniMod:4)ILYYGFGDIFR	2	ADC(UniMod:4)ILYYGFGDIFR2	NA	NA	NA	NA	NA	NA	NA	NA	NA	NA	NA	NA	NA	NA	NA	NA	11.4894	11.4737	11.8873	11.3887	11.8377	11.13	11.5067	11.5541
Q99719	Q99719;E7EX32;E7EQM7;Q99719-2;B4DJ62;G3XAH0	SEPT5_HUMAN	SEPTIN5	Septin-5	0	ADCLVPSEIR	ADC(UniMod:4)LVPSEIR	2	ADC(UniMod:4)LVPSEIR2	NA	NA	NA	NA	NA	NA	NA	NA	NA	NA	NA	NA	NA	NA	NA	NA	12.4422	11.3222	11.5752	12.1824	11.7033	12.3285	13.1667	12.3577
Q99719	Q99719;E7EX32;E7EQM7;Q99719-2;B4DJ62;G3XAH0	SEPT5_HUMAN	SEPTIN5	Septin-5	0	ADCLVPSEIRK	ADC(UniMod:4)LVPSEIRK	2	ADC(UniMod:4)LVPSEIRK2	NA	NA	NA	NA	NA	NA	NA	NA	NA	NA	NA	10.302	NA	NA	NA	NA	14.887	15.0494	14.9548	15.0311	15.2527	14.9112	14.7672	14.9283
Q99719	Q99719;E7EX32;E7EQM7;Q99719-2;B4DJ62;G3XAH0	SEPT5_HUMAN	SEPTIN5	Septin-5	0	ADCLVPSEIRK	ADC(UniMod:4)LVPSEIRK	3	ADC(UniMod:4)LVPSEIRK3	NA	NA	NA	NA	NA	NA	NA	NA	NA	11.8632	NA	12.3291	NA	11.318	NA	11.3891	15.0336	15.0115	14.9512	15.2135	15.0721	14.74	14.7879	15.0252
Q9Y3A3;Q9Y3A3-2;Q9Y3A3-3	Q9Y3A3;F8W8B0;Q9Y3A3-2;Q9Y3A3-3;S4R3N1	PHOCN_HUMAN	MOB4	MOB-like protein phocein	0	ADCSNIDK	ADC(UniMod:4)SNIDK	2	ADC(UniMod:4)SNIDK2	NA	NA	NA	NA	NA	NA	NA	NA	NA	NA	NA	NA	NA	NA	NA	NA	13.5831	13.2027	13.3792	13.4229	13.4053	13.3507	12.2806	12.872
Q7KZF4	Q7KZF4	SND1_HUMAN	SND1	Staphylococcal nuclease domain-containing protein 1	1	ADDADEFGYSR	ADDADEFGYSR	2	ADDADEFGYSR2	NA	NA	NA	NA	NA	13.911	NA	NA	NA	NA	NA	NA	NA	NA	NA	NA	11.7647	11.5417	11.6634	11.5599	11.5939	12.166	11.9838	11.9267
A6QL63	A6QL63;A6QL63-2;A6QL63-3;A6QL63-5	ABTB3_HUMAN	ABTB3	Ankyrin repeat and BTB/POZ domain-containing protein 3	1	ADDCFCASR	ADDC(UniMod:4)FC(UniMod:4)ASR	2	ADDC(UniMod:4)FC(UniMod:4)ASR2	NA	NA	NA	NA	NA	NA	NA	NA	NA	NA	NA	NA	NA	NA	NA	NA	11.149	10.9739	10.2057	11.7076	11.5507	11.8997	11.4908	11.7957
Q96L58	Q96L58	B3GT6_HUMAN	B3GALT6	Beta-1,3-galactosyltransferase 6	1	ADDDSFARLDALLAELR	ADDDSFARLDALLAELR	3	ADDDSFARLDALLAELR3	NA	NA	NA	NA	NA	NA	NA	NA	NA	NA	NA	NA	NA	NA	NA	NA	8.5505	9.61842	9.83922	9.18341	NA	9.08675	9.4321	9.79036
Q9NS00;Q9NS00-2	Q9NS00;Q9NS00-2	C1GLT_HUMAN	C1GALT1	Glycoprotein-N-acetylgalactosamine 3-beta-galactosyltransferase 1	1	ADDDTYVILDNLR	ADDDTYVILDNLR	2	ADDDTYVILDNLR2	NA	NA	NA	NA	NA	NA	NA	NA	NA	NA	NA	NA	NA	NA	10.9214	NA	12.9992	12.7931	12.8529	12.5913	12.6329	12.4405	11.536	12.6198
O43432;O43432-3	O43432;A0A8I5QJH9;A0A0U1RQK7;A0A8J9G7U8;O43432-3;O43432-4;A0A0A0MSA7;A0A804HJV5;A0A8I5KT99;A0A8I5KV92	IF4G3_HUMAN	EIF4G3	Eukaryotic translation initiation factor 4 gamma 3	1	ADDDVFEK	ADDDVFEK	2	ADDDVFEK2	NA	NA	NA	NA	NA	NA	NA	NA	NA	NA	NA	NA	NA	NA	NA	NA	12.5287	12.137	11.3605	11.579	11.539	11.1978	11.523	11.8868
O15230	O15230	LAMA5_HUMAN	LAMA5	Laminin subunit alpha-5	1	ADDGAGEFSTSVTRPSVLCDGQWHR	ADDGAGEFSTSVTRPSVLC(UniMod:4)DGQWHR	4	ADDGAGEFSTSVTRPSVLC(UniMod:4)DGQWHR4	NA	NA	NA	NA	NA	NA	NA	NA	NA	NA	NA	NA	NA	NA	NA	NA	11.833	11.8868	12.0304	11.7575	12.0587	11.0164	10.7368	11.6434
P04075	P04075;J3KPS3;H3BQN4;P04075-2	ALDOA_HUMAN	ALDOA	Fructose-bisphosphate aldolase A	1	ADDGRPFPQVIK	ADDGRPFPQVIK	2	ADDGRPFPQVIK2	11.9493	NA	11.933	11.9274	11.1925	11.8833	12.2674	12.0233	NA	NA	10.5641	10.4777	NA	NA	NA	11.4072	12.9813	12.5952	12.8304	12.7955	12.4625	12.5391	12.1574	12.1788
P04075	P04075;J3KPS3;H3BQN4;P04075-2	ALDOA_HUMAN	ALDOA	Fructose-bisphosphate aldolase A	1	ADDGRPFPQVIK	ADDGRPFPQVIK	3	ADDGRPFPQVIK3	13.4524	13.7299	13.3428	14.188	13.0706	14.4792	14.5753	13.6693	11.5069	11.7738	12.7569	12.2013	NA	11.5407	11.3402	12.9164	14.7627	14.7078	14.4209	14.8161	14.0662	14.7183	14.7411	14.7381
P29536;P29536-2	P29536;P29536-2	LMOD1_HUMAN	LMOD1	Leiomodin-1	1	ADDHVAFAIAIMLK	ADDHVAFAIAIMLK	3	ADDHVAFAIAIMLK3	NA	NA	NA	NA	NA	NA	NA	NA	NA	NA	NA	NA	NA	NA	NA	NA	9.46927	9.479	9.4416	9.68112	9.31966	9.52314	9.57563	9.77222
P39060;P39060-1;P39060-2	P39060;P39060-1;P39060-2	COIA1_HUMAN	COL18A1	Collagen alpha-1(XVIII) chain	1	ADDILASPPR	ADDILASPPR	2	ADDILASPPR2	NA	NA	NA	NA	NA	NA	NA	NA	15.4921	15.2456	15.0093	14.5638	15.08	15.1075	14.9984	14.3294	14.0408	13.5961	13.7469	13.5861	13.2798	13.9042	14.1124	13.8516
P02768	P02768;D6RHD5;C9JKR2;P02768-2;P02768-3;B7WNR0;A0A087WWT3	ALBU_HUMAN	ALB	Albumin	1	ADDKETCFAEEGK	ADDKETC(UniMod:4)FAEEGK	2	ADDKETC(UniMod:4)FAEEGK2	19.1043	19.8315	19.8193	20.002	19.4703	19.8687	19.9316	19.8082	12.9889	NA	11.5737	NA	NA	11.3729	NA	NA	NA	9.2704	NA	NA	NA	NA	NA	NA
P02768	P02768;D6RHD5;C9JKR2;P02768-2;P02768-3;B7WNR0;A0A087WWT3	ALBU_HUMAN	ALB	Albumin	1	ADDKETCFAEEGK	ADDKETC(UniMod:4)FAEEGK	3	ADDKETC(UniMod:4)FAEEGK3	21.5261	21.7471	21.6843	21.5356	21.5261	21.6141	21.632	21.4273	14.8713	14.7572	14.7699	14.7693	14.7374	14.6744	14.3159	14.2009	NA	10.3707	10.2331	10.6311	NA	9.97841	10.8886	NA
A0A0C4DGB6	A0A0C4DGB6	A0A0C4DGB6_HUMAN	ALB	Isoform of P02768, Albumin	1	ADDKETCFAEEPTMR	ADDKETC(UniMod:4)FAEEPTMR	2	ADDKETC(UniMod:4)FAEEPTMR2	11.4019	11.8974	11.8967	13.0236	12.3006	12.3784	13.3713	11.8221	NA	NA	NA	NA	NA	NA	NA	NA	NA	NA	NA	NA	NA	NA	NA	NA
A0A0C4DGB6	A0A0C4DGB6	A0A0C4DGB6_HUMAN	ALB	Isoform of P02768, Albumin	1	ADDKETCFAEEPTMR	ADDKETC(UniMod:4)FAEEPTMR	3	ADDKETC(UniMod:4)FAEEPTMR3	15.8635	17.2556	17.2296	17.2665	16.6958	17.1937	17.4883	16.9588	NA	NA	NA	NA	NA	NA	NA	NA	NA	NA	NA	NA	NA	NA	NA	NA
P52564	P52564;A0A0A0MRF7	MP2K6_HUMAN	MAP2K6	Dual specificity mitogen-activated protein kinase kinase 6	1	ADDLEPIMELGR	ADDLEPIMELGR	2	ADDLEPIMELGR2	NA	NA	NA	NA	NA	NA	NA	NA	NA	NA	NA	NA	NA	NA	NA	NA	12.6196	12.0159	12.4945	12.5501	11.5027	11.9566	12.6507	12.2269
O75821	O75821	EIF3G_HUMAN	EIF3G	Eukaryotic translation initiation factor 3 subunit G	1	ADDNATIR	ADDNATIR	2	ADDNATIR2	NA	NA	NA	NA	NA	NA	NA	NA	NA	NA	NA	NA	NA	NA	NA	NA	12.7857	12.2829	12.5127	12.081	12.6795	13.0548	12.3596	12.7645
P61764	P61764;P61764-2;A0A1B0GTP9;A0A1B0GWF2;A0A1B0GW76;A0A1B0GVQ5;A0A0D9SG72	STXB1_HUMAN	STXBP1	Syntaxin-binding protein 1	1	ADDPTMGEGPDK	ADDPTM(UniMod:35)GEGPDK	2	ADDPTM(UniMod:35)GEGPDK2	NA	NA	NA	NA	NA	NA	NA	NA	10.5561	10.2637	NA	NA	NA	NA	NA	NA	10.5952	11.7214	12.1227	NA	11.981	11.1329	10.8908	11.2071
P61764	P61764;P61764-2;A0A1B0GTP9;A0A1B0GWF2;A0A1B0GW76;A0A1B0GVQ5;A0A0D9SG72	STXB1_HUMAN	STXBP1	Syntaxin-binding protein 1	1	ADDPTMGEGPDK	ADDPTMGEGPDK	2	ADDPTMGEGPDK2	NA	NA	NA	NA	NA	NA	NA	NA	NA	NA	12.3215	11.6952	NA	NA	NA	NA	12.3677	12.7539	12.4787	12.0463	12.5888	12.2496	12.3112	12.1801
Q8NE71	Q8NE71;Q5STZ8	ABCF1_HUMAN	ABCF1	ATP-binding cassette sub-family F member 1	1	ADDPYAHLSK	ADDPYAHLSK	2	ADDPYAHLSK2	NA	NA	NA	NA	NA	NA	NA	NA	10.8338	11.3708	11.1104	12.5514	10.4416	10.5306	12.0415	NA	14.588	14.383	14.242	14.4185	14.4633	14.3914	14.4068	14.4164
Q8NE71	Q8NE71;Q5STZ8	ABCF1_HUMAN	ABCF1	ATP-binding cassette sub-family F member 1	1	ADDPYAHLSK	ADDPYAHLSK	3	ADDPYAHLSK3	NA	NA	NA	NA	NA	NA	NA	NA	12.2913	12.403	12.313	NA	11.738	NA	12.0578	NA	14.1123	13.363	13.0602	13.8422	12.8671	13.9781	13.6794	13.2367
P61421	P61421;F5GYQ1	VA0D1_HUMAN	ATP6V0D1	V-type proton ATPase subunit d 1	1	ADDYEQVK	ADDYEQVK	2	ADDYEQVK2	NA	NA	NA	NA	NA	NA	NA	NA	NA	NA	NA	NA	NA	NA	NA	NA	10.345	NA	10.4676	NA	NA	11.031	10.9572	NA
P49619	P49619;P49619-2;P49619-3	DGKG_HUMAN	DGKG	Diacylglycerol kinase gamma	1	ADEACAPDTESNMAEK	ADEAC(UniMod:4)APDTESNM(UniMod:35)AEK	2	ADEAC(UniMod:4)APDTESNM(UniMod:35)AEK2	NA	NA	NA	NA	NA	NA	NA	NA	NA	NA	NA	NA	NA	NA	NA	NA	8.35232	8.5661	9.18551	8.98741	8.94335	8.34446	8.39878	8.88956
P49619	P49619;P49619-2;P49619-3	DGKG_HUMAN	DGKG	Diacylglycerol kinase gamma	1	ADEACAPDTESNMAEK	ADEAC(UniMod:4)APDTESNMAEK	2	ADEAC(UniMod:4)APDTESNMAEK2	NA	NA	NA	NA	NA	NA	NA	NA	NA	NA	NA	NA	NA	NA	NA	NA	12.5239	12.7908	12.1409	12.74	12.2619	12.4341	12.431	12.3778
Q9BQS8;Q9BQS8-4	Q9BQS8;Q9BQS8-4	FYCO1_HUMAN	FYCO1	FYVE and coiled-coil domain-containing protein 1	1	ADEAQQREEELR	ADEAQQREEELR	3	ADEAQQREEELR3	NA	NA	NA	NA	NA	NA	NA	NA	NA	NA	NA	NA	NA	NA	NA	NA	10.002	NA	NA	10.1085	10.193	10.1042	10.0223	10.2964
P49327	P49327;A0A0U1RQF0	FAS_HUMAN	FASN	Fatty acid synthase	1	ADEASELACPTPK	ADEASELAC(UniMod:4)PTPK	2	ADEASELAC(UniMod:4)PTPK2	NA	NA	NA	NA	NA	NA	NA	NA	NA	NA	NA	NA	NA	NA	NA	NA	11.6058	11.4509	11.7132	11.5468	11.6941	11.473	11.7009	11.7426
P48739;P48739-2;P48739-3	P48739;P48739-2;P48739-3	PIPNB_HUMAN	PITPNB	Phosphatidylinositol transfer protein beta isoform	1	ADEDPALFQSVK	ADEDPALFQSVK	2	ADEDPALFQSVK2	NA	NA	NA	NA	NA	NA	NA	NA	10.4234	10.4538	10.888	NA	10.791	NA	10.3852	10.714	10.5259	10.566	9.98054	10.73	10.7805	10.6843	10.4955	10.3997
P61970	P61970	NTF2_HUMAN	NUTF2	Nuclear transport factor 2	1	ADEDPIMGFHQMFLLK	ADEDPIM(UniMod:35)GFHQMFLLK	3	ADEDPIM(UniMod:35)GFHQMFLLK3	NA	NA	NA	NA	NA	NA	NA	NA	NA	NA	NA	NA	NA	NA	NA	NA	10.1177	10.0705	10.5089	10.4612	10.5354	10.5736	10.1244	9.90414
P61970	P61970	NTF2_HUMAN	NUTF2	Nuclear transport factor 2	1	ADEDPIMGFHQMFLLK	ADEDPIMGFHQMFLLK	2	ADEDPIMGFHQMFLLK2	NA	NA	NA	NA	NA	NA	NA	NA	NA	NA	NA	NA	NA	NA	NA	NA	11.0002	11.1417	11.1191	10.9028	11.569	11.1151	10.9462	10.8544
P61970	P61970	NTF2_HUMAN	NUTF2	Nuclear transport factor 2	1	ADEDPIMGFHQMFLLK	ADEDPIMGFHQMFLLK	3	ADEDPIMGFHQMFLLK3	NA	NA	NA	10.9608	NA	NA	NA	NA	NA	NA	NA	NA	NA	NA	NA	NA	14.1809	14.2986	14.3104	14.3655	14.6839	14.4226	14.3265	14.3929
P60985;P60985-2	P60985;P60985-2	KTDAP_HUMAN	KRTDAP	Keratinocyte differentiation-associated protein	1	ADEFLNWHALFESIK	ADEFLNWHALFESIK	2	ADEFLNWHALFESIK2	NA	NA	NA	NA	NA	NA	NA	NA	11.168	11.7751	12.1644	12.9801	11.6661	12.2022	11.926	13.2893	12.33	12.0977	11.9348	11.8927	12.4093	12.5876	11.7619	12.2162
P60985;P60985-2	P60985;P60985-2	KTDAP_HUMAN	KRTDAP	Keratinocyte differentiation-associated protein	1	ADEFLNWHALFESIK	ADEFLNWHALFESIK	3	ADEFLNWHALFESIK3	NA	NA	NA	NA	NA	NA	NA	NA	13.5104	13.8136	14.1022	13.0597	13.9889	13.5886	13.5915	12.5777	12.3568	11.5794	11.1074	11.0364	11.8575	12.2635	11.6163	12.3924
P60985;P60985-2	P60985;P60985-2	KTDAP_HUMAN	KRTDAP	Keratinocyte differentiation-associated protein	1	ADEFLNWHALFESIKR	ADEFLNWHALFESIKR	3	ADEFLNWHALFESIKR3	NA	12.1707	11.7825	12.4638	NA	10.9658	11.48	11.4952	NA	10.0014	10.9684	11.5895	NA	10.8848	10.7796	11.148	12.7792	12.7037	12.4839	12.3828	12.7608	13.0666	12.8828	12.7297
P60985;P60985-2	P60985;P60985-2	KTDAP_HUMAN	KRTDAP	Keratinocyte differentiation-associated protein	1	ADEFLNWHALFESIKR	ADEFLNWHALFESIKR	4	ADEFLNWHALFESIKR4	NA	NA	NA	NA	NA	NA	NA	NA	NA	NA	NA	NA	NA	NA	NA	NA	9.67338	9.33341	9.62304	9.70845	9.5354	10.3243	9.78086	10.0307
Q8WUJ3	Q8WUJ3;Q8WUJ3-2	CEMIP_HUMAN	CEMIP	Cell migration-inducing and hyaluronan-binding protein	1	ADEGIQPDPYYGLK	ADEGIQPDPYYGLK	2	ADEGIQPDPYYGLK2	NA	NA	NA	NA	NA	NA	NA	NA	NA	NA	NA	NA	10.9443	11.1479	NA	NA	11.842	12.1422	11.8036	11.9171	11.6098	11.949	12.1095	11.739
Q06830	Q06830	PRDX1_HUMAN	PRDX1	Peroxiredoxin-1	1	ADEGISFR	ADEGISFR	2	ADEGISFR2	NA	NA	NA	NA	NA	NA	NA	NA	14.911	14.6625	14.7864	NA	16.1179	14.4152	14.3289	13.7196	15.5409	15.3875	15.298	15.4769	15.2866	15.5714	15.6694	15.4685
P01833	P01833	PIGR_HUMAN	PIGR	Polymeric immunoglobulin receptor	1	ADEGWYWCGVK	ADEGWYWC(UniMod:4)GVK	2	ADEGWYWC(UniMod:4)GVK2	13.2672	NA	NA	NA	12.8916	NA	NA	NA	NA	NA	NA	NA	NA	NA	NA	NA	11.7152	11.6056	12.0166	11.7551	11.7344	12.1118	11.9023	11.841
A0A1C7CYX0	A0A1C7CYX0	A0A1C7CYX0_HUMAN	EXOC3L2	Isoform of Q2M3D2, Exocyst complex component 3-like protein 2	1	ADEHILELEAEELAPSR	ADEHILELEAEELAPSR	3	ADEHILELEAEELAPSR3	NA	NA	NA	NA	NA	NA	NA	NA	NA	NA	NA	NA	NA	NA	NA	NA	9.24921	9.49319	10.4758	9.83979	10.375	9.20125	10.0582	10.7252
P13861	P13861;P13861-2	KAP2_HUMAN	PRKAR2A	cAMP-dependent protein kinase type II-alpha regulatory subunit	1	ADEHVIDQGDDGDNFYVIER	ADEHVIDQGDDGDNFYVIER	3	ADEHVIDQGDDGDNFYVIER3	NA	NA	NA	NA	NA	NA	NA	NA	NA	NA	NA	NA	NA	NA	NA	NA	12.2276	11.5887	12.1381	11.1962	10.0049	10.5056	9.73192	9.45658
Q13362-4	Q13362;A0A8Q3WKR3;Q13362-3;Q13362-4;Q13362-5	2A5G_HUMAN	PPP2R5C	Isoform of Q13362, Isoform 4 of Serine/threonine-protein phosphatase 2A 56 kDa regulatory subunit gamma isoform	1	ADELASQDGR	ADELASQDGR	2	ADELASQDGR2	NA	NA	NA	NA	NA	NA	NA	NA	NA	NA	NA	NA	NA	NA	NA	NA	12.872	12.697	12.9764	12.5581	12.9265	12.529	12.5242	12.7071
P43405;P43405-2	P43405;P43405-2	KSYK_HUMAN	SYK	Tyrosine-protein kinase SYK	1	ADENYYK	ADENYYK	2	ADENYYK2	NA	NA	NA	NA	NA	NA	NA	NA	NA	NA	NA	NA	NA	NA	11.4862	NA	14.3808	14.3151	13.6173	14.7822	14.7671	14.8071	14.7929	14.1791
Q06187-2	Q06187;Q06187-2;Q5JY90;A0A8Q3WLZ5;A0A8Q3WL62;A0A8Q3SHZ6;A0A8Q3SI35	BTK_HUMAN	BTK	Isoform of Q06187, Isoform BTK-C of Tyrosine-protein kinase BTK	1	ADERPTFK	ADERPTFK	2	ADERPTFK2	NA	NA	NA	NA	NA	NA	NA	NA	NA	NA	11.3078	12.1062	NA	NA	NA	11.826	15.0486	15.2827	15.292	15.225	15.3378	15.1511	15.1565	15.3142
P14868	P14868	SYDC_HUMAN	DARS1	Aspartate--tRNA ligase, cytoplasmic	1	ADEVVWVR	ADEVVWVR	2	ADEVVWVR2	NA	NA	NA	NA	NA	NA	NA	NA	11.8176	11.6607	11.5489	NA	11.8579	11.8903	NA	11.862	13.7115	12.6974	12.0726	13.5987	12.009	13.7737	13.5807	12.5477
P35579	P35580;P35579;P35579-2;A0A8I5KWT8;A0A8I5KZ38;P35580-2;P35580-3;P35580-4;P35580-5	MYH9_HUMAN	MYH9	Myosin-9	0	ADEWLMK	ADEWLM(UniMod:35)K	2	ADEWLM(UniMod:35)K2	NA	NA	NA	NA	NA	NA	NA	NA	11.6594	11.8586	11.5593	NA	NA	11.2741	11.3167	NA	12.7906	12.5479	12.8203	12.9053	13.0359	13.7566	13.7091	12.9209
P35579	P35580;P35579;P35579-2;A0A8I5KWT8;A0A8I5KZ38;P35580-2;P35580-3;P35580-4;P35580-5	MYH9_HUMAN	MYH9	Myosin-9	0	ADEWLMK	ADEWLMK	2	ADEWLMK2	NA	NA	NA	NA	NA	NA	NA	11.7945	12.336	11.9566	11.9182	11.5468	12.2816	12.3914	11.829	12.7509	15.9973	15.7834	15.4883	16.0912	15.4465	16.283	16.2106	15.6314
Q13017;Q13017-2	Q13017;Q13017-2	RHG05_HUMAN	ARHGAP5	Rho GTPase-activating protein 5	1	ADEYYPEHTSVLSTIDFGGR	ADEYYPEHTSVLSTIDFGGR	3	ADEYYPEHTSVLSTIDFGGR3	NA	NA	NA	NA	NA	NA	NA	NA	NA	NA	NA	NA	NA	NA	NA	NA	NA	NA	NA	9.48488	9.58376	9.8748	10.0022	NA
P35579	P35580;P35579;P35579-2;A0A8I5KWT8;A0A8I5KZ38;P35580-2;P35580-3;P35580-4;P35580-5	MYH9_HUMAN	MYH9	Myosin-9	0	ADFCIIHYAGK	ADFC(UniMod:4)IIHYAGK	2	ADFC(UniMod:4)IIHYAGK2	11.8426	NA	NA	11.6318	NA	NA	12.9112	NA	12.63	12.1052	11.9934	12.3158	11.7885	12.3672	10.9735	12.9965	14.4663	16.0038	15.9789	16.5706	16.9343	17.0871	17.0445	17.2585
P35579	P35580;P35579;P35579-2;A0A8I5KWT8;A0A8I5KZ38;P35580-2;P35580-3;P35580-4;P35580-5	MYH9_HUMAN	MYH9	Myosin-9	0	ADFCIIHYAGK	ADFC(UniMod:4)IIHYAGK	3	ADFC(UniMod:4)IIHYAGK3	NA	NA	NA	NA	NA	NA	NA	NA	11.1817	NA	NA	NA	NA	11.0449	NA	12.3928	14.7096	15.1533	15.436	15.2033	15.2483	15.25	14.9156	15.4664
P00390;P00390-2	P00390;P00390-2;P00390-3;P00390-4;P00390-5	GSHR_HUMAN	GSR	Glutathione reductase, mitochondrial	1	ADFDNTVAIHPTSSEELVTLR	ADFDNTVAIHPTSSEELVTLR	3	ADFDNTVAIHPTSSEELVTLR3	NA	NA	NA	NA	NA	NA	NA	NA	10.5394	11.5885	11.2515	11.7256	11.1693	11.2526	11.4901	11.9389	12.2037	12.2073	12.1694	11.7543	11.8041	12.0312	12.172	12.1712
O95573	O95573;A0A7P0T8L6;A0A7P0TB52;A0A7P0TBB1;A0A7P0TA76	ACSL3_HUMAN	ACSL3	Fatty acid CoA ligase Acsl3	1	ADFFEDENGQR	ADFFEDENGQR	2	ADFFEDENGQR2	NA	NA	NA	NA	NA	NA	NA	NA	NA	NA	NA	NA	NA	NA	NA	NA	NA	10.2157	10.2066	NA	10.9416	NA	NA	10.7087
P02730	P02730;P02730-2;A0A0A0MS98	B3AT_HUMAN	SLC4A1	Band 3 anion transport protein	1	ADFLEQPVLGFVR	ADFLEQPVLGFVR	2	ADFLEQPVLGFVR2	12.2961	NA	NA	NA	NA	NA	NA	NA	11.6678	11.5962	11.7865	11.5978	11.8595	11.5667	NA	10.9058	17.1051	17.0251	17.1626	17.2816	17.3992	17.6824	17.4415	17.2691
P02730	P02730;P02730-2;A0A0A0MS98	B3AT_HUMAN	SLC4A1	Band 3 anion transport protein	1	ADFLEQPVLGFVR	ADFLEQPVLGFVR	3	ADFLEQPVLGFVR3	NA	NA	NA	NA	NA	NA	NA	NA	NA	NA	NA	NA	NA	NA	NA	NA	9.63886	10.9445	11.4747	11.1855	11.0724	10.8941	10.1626	9.94583
P26640	P26640	SYVC_HUMAN	VARS1	Valine--tRNA ligase	1	ADFPAGIPECGTDALR	ADFPAGIPEC(UniMod:4)GTDALR	2	ADFPAGIPEC(UniMod:4)GTDALR2	NA	NA	NA	NA	NA	NA	NA	NA	NA	NA	NA	NA	NA	NA	NA	NA	13.3077	13.0075	12.6326	13.1224	12.4198	13.4374	13.2614	13.0081
P35237	P35237;A0A2R8YD12;A0A024QZX5;A0A087X1N8	SPB6_HUMAN	SERPINB6	Serpin B6	1	ADFSGMSQTDLSLSK	ADFSGMSQTDLSLSK	2	ADFSGMSQTDLSLSK2	NA	NA	12.4436	NA	NA	NA	NA	NA	NA	NA	NA	NA	NA	NA	NA	NA	9.5333	9.14472	8.86192	10.7143	9.72439	9.81579	10.0254	9.81383
Q9H2M9	Q9H2M9;A0A8I5QJG4;A0A8I5QJC9;A0A8I5KRP1;A0A8I5KRK1;A0A8I5KSQ5;A0A8I5KWJ9;A0A8I5KYQ0;A0A8I5KY07;A0A8I5KZB3	RBGPR_HUMAN	RAB3GAP2	Rab3 GTPase-activating protein non-catalytic subunit	1	ADFSPFGNSQGPSR	ADFSPFGNSQGPSR	2	ADFSPFGNSQGPSR2	NA	NA	NA	NA	NA	NA	NA	NA	NA	NA	NA	NA	NA	NA	NA	NA	11.3209	11.3228	11.0244	10.9367	11.8665	11.4566	11.1904	11.4234
Q14318-2	Q14318;Q14318-2	FKBP8_HUMAN	FKBP8	Isoform of Q14318, Isoform 2 of Peptidyl-prolyl cis-trans isomerase FKBP8	1	ADFVLAANSYDLAIK	ADFVLAANSYDLAIK	2	ADFVLAANSYDLAIK2	NA	NA	NA	NA	NA	NA	NA	NA	10.1023	9.86729	10.1649	NA	NA	10.1459	10.5511	NA	12.6138	12.9847	12.7922	12.7787	13.186	12.9786	12.6605	12.8324
Q96F63	Q96F63	CCD97_HUMAN	CCDC97	Coiled-coil domain-containing protein 97	1	ADFYCAEVAR	ADFYC(UniMod:4)AEVAR	2	ADFYC(UniMod:4)AEVAR2	NA	NA	NA	NA	NA	NA	NA	NA	NA	NA	NA	NA	NA	NA	NA	NA	11.8882	11.6655	11.8223	11.9592	11.7262	11.9237	11.9311	11.8256
Q8N3D4	Q8N3D4	EH1L1_HUMAN	EHBP1L1	EH domain-binding protein 1-like protein 1	1	ADGAAPGVASR	ADGAAPGVASR	2	ADGAAPGVASR2	NA	NA	NA	NA	NA	NA	NA	NA	NA	NA	NA	NA	NA	NA	NA	NA	13.6297	13.5588	13.3112	13.5333	13.7602	13.2257	13.4443	NA
P35579	P35579;P35579-2;A0A8I5KWT8	MYH9_HUMAN	MYH9	Myosin-9	1	ADGAEAKPAE	ADGAEAKPAE	2	ADGAEAKPAE2	NA	NA	NA	NA	NA	NA	12.2641	NA	13.0765	12.9712	12.7309	12.6732	13.5438	12.9691	13.2708	14.0239	14.8148	14.6459	14.7531	14.3253	14.5349	14.0941	14.3023	14.6696
Q9NRJ3	Q9NRJ3;D6RC73	CCL28_HUMAN	CCL28	C-C motif chemokine 28	1	ADGDCDLAAVILHVK	ADGDC(UniMod:4)DLAAVILHVK	3	ADGDC(UniMod:4)DLAAVILHVK3	NA	NA	NA	NA	NA	NA	NA	NA	NA	NA	NA	NA	NA	NA	NA	NA	11.5579	11.8108	11.6718	11.487	11.8009	11.742	11.8361	11.6103
P01008	P01008	ANT3_HUMAN	SERPINC1	Antithrombin-III	1	ADGESCSASMMYQEGK	ADGESC(UniMod:4)SASM(UniMod:35)MYQEGK	2	ADGESC(UniMod:4)SASM(UniMod:35)MYQEGK2	12.6402	10.8295	9.69886	13.1034	10.8063	13.993	13.128	NA	12.9458	12.8522	12.5882	12.3858	NA	12.6382	11.9719	12.5626	9.5882	9.22581	9.89529	NA	9.95087	9.30813	9.05623	9.38618
P01008	P01008	ANT3_HUMAN	SERPINC1	Antithrombin-III	1	ADGESCSASMMYQEGK	ADGESC(UniMod:4)SASMM(UniMod:35)YQEGK	2	ADGESC(UniMod:4)SASMM(UniMod:35)YQEGK2	14.3486	11.9828	12.3504	11.3751	13.5086	NA	10.2322	13.2798	12.9783	12.7578	12.3412	11.942	12.3313	11.9567	12.6238	12.4907	9.72854	10.0836	9.73379	9.14774	10.0021	9.27425	9.24185	10.0107
P01008	P01008	ANT3_HUMAN	SERPINC1	Antithrombin-III	1	ADGESCSASMMYQEGK	ADGESC(UniMod:4)SASMMYQEGK	2	ADGESC(UniMod:4)SASMMYQEGK2	18.4448	19.1443	19.1111	18.9017	18.6757	18.7922	18.7977	19.0031	15.1788	14.8774	14.5411	14.8316	14.2723	14.8286	14.6588	14.9694	14.2325	14.2397	14.2009	14.1904	14.3776	14.2354	14.0465	14.0975
P01008	P01008	ANT3_HUMAN	SERPINC1	Antithrombin-III	1	ADGESCSASMMYQEGK	ADGESC(UniMod:4)SASMMYQEGK	3	ADGESC(UniMod:4)SASMMYQEGK3	13.7093	14.7872	14.7182	14.2704	14.2329	14.5224	14.3195	14.6148	NA	NA	NA	NA	NA	NA	NA	NA	NA	NA	NA	NA	NA	NA	NA	NA
P55083;P55083-2	P55083;P55083-2;K7ES70	MFAP4_HUMAN	MFAP4	Microfibril-associated glycoprotein 4	1	ADGEYWLGLQNMHLLTLK	ADGEYWLGLQNMHLLTLK	3	ADGEYWLGLQNMHLLTLK3	10.4303	12.062	11.524	11.7237	NA	11.0454	11.4987	NA	NA	NA	NA	NA	NA	NA	NA	NA	10.8478	10.6286	10.7618	10.831	10.5105	10.8996	10.8553	11.0135
G9CGD6;G9CGD6-2;Q8WWN9;Q8WWN9-2	Q8WWN9;G9CGD6;Q8WWN9-2;A0A2Q2T6B6;G9CGD6-2;G9CGD6-3	CNIPF_HUMAN;ICEF1_HUMAN	CNK3/IPCEF1;IPCEF1	CNK3/IPCEF1 fusion protein	0	ADGFVNLPDFTVER	ADGFVNLPDFTVER	2	ADGFVNLPDFTVER2	NA	NA	NA	NA	NA	NA	NA	NA	NA	NA	NA	11.6297	NA	NA	NA	NA	12.2051	12.0393	12.1191	12.0173	12.4832	12.0447	12.1174	12.1177
P15529-2;P15529-3;P15529-4;P15529-5;P15529-6;P15529-7	P15529-16;P15529-2;P15529-3;P15529-4;P15529-7;P15529-5;P15529-6	MCP_HUMAN	CD46	Isoform of P15529, Isoform B of Membrane cofactor protein	1	ADGGAEYATYQTK	ADGGAEYATYQTK	2	ADGGAEYATYQTK2	NA	NA	NA	NA	NA	NA	NA	NA	NA	NA	NA	NA	NA	NA	NA	NA	12.4478	12.4565	13.0902	12.2301	12.6496	11.8209	12.1827	12.6725
Q9NRF8	Q9NRF8	PYRG2_HUMAN	CTPS2	CTP synthase 2	1	ADGILVPGGFGIR	ADGILVPGGFGIR	2	ADGILVPGGFGIR2	NA	NA	NA	NA	12.8829	NA	NA	NA	NA	NA	NA	NA	NA	NA	NA	NA	12.4575	11.8213	12.1853	12.1426	12.3821	12.6066	12.7482	12.4367
P00915	P00915;E5RG81	CAH1_HUMAN	CA1	Carbonic anhydrase 1	1	ADGLAVIGVLMK	ADGLAVIGVLM(UniMod:35)K	2	ADGLAVIGVLM(UniMod:35)K2	13.0576	13.5054	13.1481	13.5316	12.9333	13.8977	12.4811	12.8852	NA	11.0459	11.1202	NA	10.5703	11.1326	10.6726	NA	NA	NA	NA	NA	NA	NA	NA	NA
P00915	P00915;E5RG81	CAH1_HUMAN	CA1	Carbonic anhydrase 1	1	ADGLAVIGVLMK	ADGLAVIGVLMK	2	ADGLAVIGVLMK2	16.9142	16.7908	17.0741	17.1837	17.1546	16.9191	17.2791	16.9893	12.5205	12.4356	12.3778	11.5687	12.8619	12.8867	12.8416	12.1442	12.2424	12.6065	12.4026	12.4913	12.6938	12.6235	12.3732	12.6683
Q8N766;Q8N766-2;Q8N766-4	Q8N766;Q8N766-3;Q8N766-2;Q8N766-4;A0A8I5KQA0;A0A8I5KTE8;A0A8I5KW55	EMC1_HUMAN	EMC1	ER membrane protein complex subunit 1	1	ADGLLGMFLK	ADGLLGMFLK	2	ADGLLGMFLK2	NA	NA	NA	NA	NA	NA	NA	NA	NA	NA	NA	NA	NA	NA	NA	NA	9.55314	9.97345	9.87423	10.3291	10.4527	9.41486	9.42377	10.1273
Q6ICG6;Q6ICG6-2;Q6ICG6-3	Q6ICG6;Q6ICG6-2;Q6ICG6-3	K0930_HUMAN	KIAA0930	Uncharacterized protein KIAA0930	1	ADGNFLLYAHLTYVTLPLHR	ADGNFLLYAHLTYVTLPLHR	3	ADGNFLLYAHLTYVTLPLHR3	NA	NA	NA	NA	NA	NA	NA	NA	NA	NA	NA	NA	NA	NA	NA	NA	9.33898	9.25838	9.26109	8.72224	8.85403	9.12674	9.47283	9.79981
Q6YHK3	Q6YHK3;Q6YHK3-2;Q6YHK3-3;Q6YHK3-4	CD109_HUMAN	CD109	CD109 antigen	1	ADGNQLTLEER	ADGNQLTLEER	2	ADGNQLTLEER2	NA	NA	NA	NA	NA	NA	NA	NA	NA	NA	NA	NA	NA	NA	NA	NA	11.9217	12.2734	12.5214	12.0003	12.4958	12.2078	12.2018	12.2519
Q4KMP7	Q4KMP7;Q4KMP7-2	TB10B_HUMAN	TBC1D10B	TBC1 domain family member 10B	1	ADGPPGPHDGGDRPSAEAR	ADGPPGPHDGGDRPSAEAR	2	ADGPPGPHDGGDRPSAEAR2	NA	NA	NA	NA	NA	NA	NA	NA	NA	NA	NA	NA	NA	NA	NA	NA	8.79011	9.36331	8.36429	NA	9.28766	7.3475	9.0652	8.22221
Q4KMP7	Q4KMP7;Q4KMP7-2	TB10B_HUMAN	TBC1D10B	TBC1 domain family member 10B	1	ADGPPGPHDGGDRPSAEAR	ADGPPGPHDGGDRPSAEAR	3	ADGPPGPHDGGDRPSAEAR3	NA	NA	NA	NA	NA	NA	NA	NA	NA	NA	NA	NA	NA	NA	NA	NA	12.3457	11.5591	11.9557	11.15	12.152	9.7675	10.9574	12.3334
Q4KMP7	Q4KMP7;Q4KMP7-2	TB10B_HUMAN	TBC1D10B	TBC1 domain family member 10B	1	ADGPPGPHDGGDRPSAEAR	ADGPPGPHDGGDRPSAEAR	4	ADGPPGPHDGGDRPSAEAR4	NA	NA	NA	NA	NA	NA	NA	NA	NA	NA	NA	NA	NA	NA	NA	NA	12.3187	13.4209	13.4467	13.2511	13.5828	13.5268	13.2591	13.2978
Q07954	Q07954	LRP1_HUMAN	LRP1	Prolow-density lipoprotein receptor-related protein 1	1	ADGSGSVVLR	ADGSGSVVLR	2	ADGSGSVVLR2	NA	NA	NA	NA	NA	NA	NA	NA	NA	NA	NA	NA	NA	NA	NA	NA	11.8004	11.3345	11.4115	11.3772	11.282	11.6612	11.7618	11.6862
Q5VZE5	Q5VZE5	NAA35_HUMAN	NAA35	N-alpha-acetyltransferase 35, NatC auxiliary subunit	1	ADGSQMAEER	ADGSQMAEER	2	ADGSQMAEER2	NA	NA	NA	NA	NA	NA	NA	NA	NA	NA	NA	NA	NA	NA	NA	NA	11.7846	12.033	11.7025	11.5917	12.3213	11.7646	11.3723	11.9036
Q13308;Q13308-6	Q13308;Q13308-4;Q13308-5;Q13308-6	PTK7_HUMAN	PTK7	Inactive tyrosine-protein kinase 7	1	ADGSSLPEWVTDNAGTLHFAR	ADGSSLPEWVTDNAGTLHFAR	3	ADGSSLPEWVTDNAGTLHFAR3	NA	NA	NA	NA	NA	NA	NA	NA	NA	NA	NA	NA	NA	NA	NA	NA	11.1607	11.2549	11.7232	11.3894	11.1996	11.1553	11.3953	11.3388
P0C0L4	P0C0L4;P0C0L5;A0A0G2JPR0;P0C0L4-2;A0A140TA29;A0A140TA32;A0A140TA44;A0A140TA49;F5GXS0;A0A0G2JL54	CO4A_HUMAN	C4A	Complement C4-A	0	ADGSYAAWLSR	ADGSYAAWLSR	2	ADGSYAAWLSR2	17.9947	18.6528	18.4421	18.7202	18.228	18.7229	18.9299	18.2561	17.7797	17.6203	18.0277	17.5864	18.5456	17.755	17.7148	16.8758	18.3016	17.3838	17.578	18.2286	17.1236	18.5455	18.425	18.155
Q7Z6Z7;Q7Z6Z7-2;Q7Z6Z7-3	Q7Z6Z7;Q7Z6Z7-2;Q7Z6Z7-3	HUWE1_HUMAN	HUWE1	E3 ubiquitin-protein ligase HUWE1	1	ADGTATAPPPR	ADGTATAPPPR	2	ADGTATAPPPR2	NA	NA	NA	NA	NA	NA	NA	NA	NA	NA	NA	NA	NA	NA	NA	NA	13.3616	13.0958	13.0932	13.4419	13.3795	13.0287	13.4293	13.4229
Q99952	Q99952	PTN18_HUMAN	PTPN18	Tyrosine-protein phosphatase non-receptor type 18	1	ADGVCSTVAGSRPENVR	ADGVC(UniMod:4)STVAGSRPENVR	3	ADGVC(UniMod:4)STVAGSRPENVR3	NA	NA	NA	NA	NA	NA	NA	NA	NA	NA	NA	NA	NA	NA	NA	NA	12.6055	13.0222	12.8505	12.6039	12.8303	13.1768	13.1415	13.0318
Q9BPZ7;Q9BPZ7-2	Q9BPZ7;Q9BPZ7-2;Q9BPZ7-4;E9PGB8	SIN1_HUMAN	MAPKAP1	Target of rapamycin complex 2 subunit MAPKAP1	1	ADGVFEEDSQIDIATVQDMLSSHHYK	ADGVFEEDSQIDIATVQDMLSSHHYK	4	ADGVFEEDSQIDIATVQDMLSSHHYK4	NA	NA	NA	NA	NA	NA	NA	NA	NA	NA	NA	NA	NA	NA	NA	NA	10.8245	10.6338	10.5886	10.912	10.6526	10.655	10.7176	11.0494
Q13445	Q13445	TMED1_HUMAN	TMED1	Transmembrane emp24 domain-containing protein 1	1	ADGVHTVEPTEAGDYK	ADGVHTVEPTEAGDYK	3	ADGVHTVEPTEAGDYK3	NA	NA	NA	NA	NA	NA	NA	NA	NA	NA	NA	NA	NA	NA	NA	NA	10.1178	10.8406	10.5278	10.7969	11.3081	10.4929	10.9759	11.4345
Q13113	Q13113	PDZ1I_HUMAN	PDZK1IP1	PDZK1-interacting protein 1	1	ADGVLVGTDGR	ADGVLVGTDGR	2	ADGVLVGTDGR2	14.2847	13.9415	13.8092	13.2618	14.2176	14.0923	NA	13.5923	15.7037	15.4825	15.4111	15.0563	15.5256	15.4306	15.406	15.1745	NA	NA	NA	NA	NA	NA	NA	NA
Q92692	Q92692;Q92692-2	NECT2_HUMAN	NECTIN2	Nectin-2	1	ADGVTVTCK	ADGVTVTC(UniMod:4)K	2	ADGVTVTC(UniMod:4)K2	NA	NA	NA	NA	NA	NA	NA	NA	NA	NA	NA	NA	NA	NA	NA	NA	12.342	12.2031	11.9373	12.1873	12.4174	12.2023	12.5689	12.0761
O60506	O60506;O43390;A0A6Q8PH35;B4DT28;O43390-2;O43390-3;O43390-4;A0A7I2V2F2;A0A7I2V309;O60506-2	HNRPQ_HUMAN	SYNCRIP	Heterogeneous nuclear ribonucleoprotein Q	0	ADGYNQPDSK	ADGYNQPDSK	2	ADGYNQPDSK2	NA	NA	NA	NA	NA	NA	NA	NA	NA	NA	NA	NA	NA	NA	NA	NA	12.121	11.9034	11.8958	11.6782	12.2877	11.9905	12.1963	12.1367
Q9H008	Q9H008	LHPP_HUMAN	LHPP	Phospholysine phosphohistidine inorganic pyrophosphate phosphatase	1	ADGYVDNLAEAVDLLLQHADK	ADGYVDNLAEAVDLLLQHADK	3	ADGYVDNLAEAVDLLLQHADK3	NA	NA	NA	NA	NA	NA	NA	NA	NA	9.46903	NA	10.8477	NA	NA	NA	11.2305	9.5597	10.0812	10.0701	8.20666	10.7956	10.085	9.5968	10.8867
O43306;O43306-2	O43306;O43306-2	ADCY6_HUMAN	ADCY6	Adenylate cyclase type 6	1	ADHAHCCVEMGVDMIEAISLVR	ADHAHC(UniMod:4)C(UniMod:4)VEMGVDMIEAISLVR	4	ADHAHC(UniMod:4)C(UniMod:4)VEMGVDMIEAISLVR4	NA	NA	NA	NA	NA	NA	NA	NA	NA	NA	NA	NA	NA	NA	NA	NA	12.2641	12.4304	12.3271	12.3365	12.5524	12.8365	12.7388	12.5673
P07307;P07307-2;P07307-3	P07307;Q7Z4G9;P07307-2;P07307-3	ASGR2_HUMAN	ASGR2	Asialoglycoprotein receptor 2	1	ADHDALLFHLK	ADHDALLFHLK	3	ADHDALLFHLK3	12.9539	14.3024	13.7733	14.6446	13.7498	14.3332	14.3615	13.6131	11.0138	10.9599	NA	NA	NA	NA	10.3599	11.1281	12.8252	12.5788	13.0241	12.3528	12.4916	12.5842	12.3546	12.3612
P62333	P62333;A0A087X2I1	PRS10_HUMAN	PSMC6	26S proteasome regulatory subunit 10B	1	ADHDFVVQEDFMK	ADHDFVVQEDFMK	2	ADHDFVVQEDFMK2	NA	NA	NA	NA	NA	NA	NA	NA	NA	NA	NA	NA	NA	NA	NA	NA	9.96661	10.4408	10.9962	10.634	10.8433	10.0322	9.51663	10.9072
P62333	P62333;A0A087X2I1	PRS10_HUMAN	PSMC6	26S proteasome regulatory subunit 10B	1	ADHDFVVQEDFMK	ADHDFVVQEDFMK	3	ADHDFVVQEDFMK3	NA	NA	NA	NA	NA	NA	NA	NA	NA	NA	NA	NA	NA	NA	10.2224	NA	13.5359	13.7117	13.9365	13.5126	13.3808	13.4019	13.3002	13.6984
O00748;O00748-4	O00748;O00748-4	EST2_HUMAN	CES2	Cocaine esterase	1	ADHGDELPFVFR	ADHGDELPFVFR	3	ADHGDELPFVFR3	11.3462	NA	NA	NA	NA	NA	NA	NA	NA	NA	NA	NA	NA	NA	NA	NA	10.0744	10.1779	10.3219	10.0101	10.7308	10.1289	9.40401	10.1818
P08238	P08238	HS90B_HUMAN	HSP90AB1	Heat shock protein HSP 90-beta	1	ADHGEPIGR	ADHGEPIGR	2	ADHGEPIGR2	12.2966	12.2942	11.9706	13.436	12.2792	13.2563	13.1047	12.6797	11.2653	10.889	NA	NA	11.5846	NA	10.4052	NA	14.6829	14.4402	14.8062	14.3748	14.6595	14.4254	14.4792	14.6413
Q15582	Q15582	BGH3_HUMAN	TGFBI	Transforming growth factor-beta-induced protein ig-h3	1	ADHHATNGVVHLIDK	ADHHATNGVVHLIDK	2	ADHHATNGVVHLIDK2	NA	NA	NA	NA	NA	NA	NA	NA	10.5333	10.7843	9.31821	NA	NA	NA	NA	10.1936	8.83673	8.15634	8.71043	8.60098	8.32549	8.76316	8.41899	8.46852
Q15582	Q15582	BGH3_HUMAN	TGFBI	Transforming growth factor-beta-induced protein ig-h3	1	ADHHATNGVVHLIDK	ADHHATNGVVHLIDK	3	ADHHATNGVVHLIDK3	13.7349	13.3041	13.5527	13.4207	13.2007	13.5045	13.7118	12.7745	15.883	15.7421	15.5395	15.0581	15.3826	15.2559	15.442	15.0396	12.5389	12.4835	11.8147	11.926	12.2189	12.3691	12.442	12.1567
Q15582	Q15582	BGH3_HUMAN	TGFBI	Transforming growth factor-beta-induced protein ig-h3	1	ADHHATNGVVHLIDK	ADHHATNGVVHLIDK	4	ADHHATNGVVHLIDK4	13.8408	12.9508	12.414	14.7413	12.5908	14.6595	14.8597	NA	14.7915	14.6576	14.3808	13.995	14.4485	14.5498	14.9274	14.8186	11.0731	11.2024	11.1683	10.8879	10.8111	11.1096	10.8332	11.0778
P08865	P08865;A0A8I5KQE6;A0A0C4DG17	RSSA_HUMAN	RPSA	40S ribosomal protein SA	0	ADHQPLTEASYVNLPTIALCNTDSPLR	ADHQPLTEASYVNLPTIALC(UniMod:4)NTDSPLR	3	ADHQPLTEASYVNLPTIALC(UniMod:4)NTDSPLR3	NA	NA	NA	NA	NA	NA	NA	NA	NA	NA	NA	NA	NA	NA	NA	NA	10.9211	10.8823	10.6645	10.9058	10.5362	11.5139	11.109	10.9122
Q5VW32	Q5VW32;Q5VW32-2;F5GXQ0	BROX_HUMAN	BROX	BRO1 domain-containing protein BROX	1	ADHTLSSLEPAYSAK	ADHTLSSLEPAYSAK	2	ADHTLSSLEPAYSAK2	NA	NA	NA	NA	NA	NA	NA	NA	NA	NA	NA	NA	NA	NA	NA	NA	10.4139	10.5275	10.4173	10.1724	10.508	9.29034	10.0088	11.0898
Q5VW32	Q5VW32;Q5VW32-2;F5GXQ0	BROX_HUMAN	BROX	BRO1 domain-containing protein BROX	1	ADHTLSSLEPAYSAK	ADHTLSSLEPAYSAK	3	ADHTLSSLEPAYSAK3	NA	NA	NA	NA	NA	NA	NA	NA	NA	NA	NA	NA	NA	NA	NA	NA	12.3552	12.3784	12.3359	12.3091	11.9906	12.2734	11.9602	12.6139
O43405	O43405;A0A2R8Y3T0;A0A2U3TZE7;G3V4C4;O43405-2	COCH_HUMAN	COCH	Cochlin	1	ADIAFLIDGSFNIGQRR	ADIAFLIDGSFNIGQRR	3	ADIAFLIDGSFNIGQRR3	NA	NA	NA	NA	NA	NA	NA	NA	NA	NA	NA	NA	NA	NA	NA	NA	10.2956	10.116	10.6358	10.5454	10.7645	10.1383	9.55799	NA
Q92743	Q92743;A0A3B3IU24	HTRA1_HUMAN	HTRA1	Serine protease HTRA1	1	ADIALIK	ADIALIK	2	ADIALIK2	NA	NA	NA	NA	NA	NA	NA	NA	13.0488	13.2007	12.8394	12.7907	13.2201	12.9682	13.6231	12.4349	13.6384	12.5254	13.3723	13.4429	10.1087	13.0425	13.262	12.9777
Q09666	Q09666	AHNK_HUMAN	AHNAK	Neuroblast differentiation-associated protein AHNAK	1	ADIDVSGPK	ADIDVSGPK	2	ADIDVSGPK2	NA	NA	NA	NA	NA	NA	NA	NA	13.5673	13.3629	NA	NA	13.7091	13.4072	13.5769	13.0438	13.5702	13.2101	12.9887	13.7662	13.1054	13.2321	13.1077	12.9451
P80303;P80303-2	P80303;A0A2R8Y6G7;P80303-2;E9PKG6	NUCB2_HUMAN	NUCB2	Nucleobindin-2	1	ADIEEIK	ADIEEIK	2	ADIEEIK2	NA	NA	NA	NA	NA	NA	NA	NA	11.2616	11.3471	11.0961	NA	NA	NA	10.5315	10.8276	12.1612	11.6463	11.548	11.4207	11.2138	11.3575	11.922	11.3194
P05198	P05198	IF2A_HUMAN	EIF2S1	Eukaryotic translation initiation factor 2 subunit 1	1	ADIEVACYGYEGIDAVK	ADIEVAC(UniMod:4)YGYEGIDAVK	2	ADIEVAC(UniMod:4)YGYEGIDAVK2	NA	NA	NA	NA	NA	NA	NA	NA	NA	NA	NA	NA	NA	NA	NA	NA	13.9142	13.4885	13.7982	13.6254	13.3855	13.2831	13.7624	13.5911
Q9Y251;Q9Y251-2	Q9Y251;A0A7P0TBD9;Q9Y251-2;Q9Y251-3;Q9Y251-4	HPSE_HUMAN	HPSE	Heparanase	1	ADIFINGSQLGEDFIQLHK	ADIFINGSQLGEDFIQLHK	3	ADIFINGSQLGEDFIQLHK3	NA	NA	NA	NA	NA	NA	NA	NA	NA	NA	NA	NA	NA	NA	NA	NA	10.7023	10.9873	11.258	11.267	11.1893	10.9667	11.3231	11.3724
P61221	P61221;D6R9I9	ABCE1_HUMAN	ABCE1	ATP-binding cassette sub-family E member 1	1	ADIFMFDEPSSYLDVK	ADIFMFDEPSSYLDVK	2	ADIFMFDEPSSYLDVK2	NA	NA	NA	NA	NA	NA	NA	NA	NA	NA	NA	NA	NA	NA	NA	NA	12.3409	12.3627	12.5986	12.4221	12.2414	12.8836	12.7815	12.4409
Q92896;Q92896-2;Q92896-3	Q92896;Q92896-2;Q92896-3	GSLG1_HUMAN	GLG1	Golgi apparatus protein 1	1	ADIFVDPVLHTACALDIK	ADIFVDPVLHTAC(UniMod:4)ALDIK	3	ADIFVDPVLHTAC(UniMod:4)ALDIK3	NA	NA	NA	NA	NA	NA	NA	NA	NA	10.7283	10.7195	NA	NA	NA	NA	NA	10.9886	11.2102	11.1186	10.7243	11.1396	10.7537	10.9906	11.5488
P42768	P42768	WASP_HUMAN	WAS	Actin nucleation-promoting factor WAS	1	ADIGAPSGFK	ADIGAPSGFK	2	ADIGAPSGFK2	NA	NA	NA	NA	NA	NA	NA	NA	14.8834	14.7871	15.111	14.6471	15.2522	15.0831	14.9355	14.6392	15.7974	15.0106	13.9865	14.3999	14.764	14.9788	14.6212	14.9593
P01024	P01024	CO3_HUMAN	C3	Complement C3	1	ADIGCTPGSGK	ADIGC(UniMod:4)TPGSGK	2	ADIGC(UniMod:4)TPGSGK2	21.85	21.0156	20.68	21.0292	21.8839	19.2735	19.7733	22.0393	21.3045	21.0426	20.9024	20.7389	20.7471	20.9742	20.9243	20.9098	18.6595	18.0514	17.6107	18.4604	18.1063	18.3455	18.4827	17.9972
Q9NYQ6	Q9NYQ6;A0A6I8PRU0	CELR1_HUMAN	CELSR1	Cadherin EGF LAG seven-pass G-type receptor 1	1	ADIGGMLPGLTVR	ADIGGMLPGLTVR	2	ADIGGMLPGLTVR2	NA	NA	NA	NA	NA	NA	NA	NA	NA	NA	NA	NA	NA	NA	NA	NA	10.5841	10.66	10.608	10.4694	10.6627	9.7052	10.6457	10.3161
P05023;P05023-4	P05023;P13637;M0R116;A0A0A0MT26;P05023-3;P05023-4;P13637-2;P13637-3;A0A2R8YEY8	AT1A1_HUMAN	ATP1A1	Sodium/potassium-transporting ATPase subunit alpha-1	0	ADIGVAMGIAGSDVSK	ADIGVAMGIAGSDVSK	2	ADIGVAMGIAGSDVSK2	NA	NA	NA	NA	NA	NA	NA	NA	NA	NA	NA	NA	NA	NA	NA	NA	11.6846	11.3478	11.0945	11.6029	11.3482	11.6994	11.4859	11.5875
Q53H82	Q53H82	LACB2_HUMAN	LACTB2	Endoribonuclease LACTB2	1	ADIIYPGHGPVIHNAEAK	ADIIYPGHGPVIHNAEAK	3	ADIIYPGHGPVIHNAEAK3	NA	NA	NA	NA	NA	NA	NA	NA	NA	NA	NA	NA	NA	NA	NA	NA	11.1242	11.3417	11.2323	11.1992	10.9582	11.0405	11.4844	11.1938
Q9UIB8;Q9UIB8-2;Q9UIB8-3	Q9UIB8;Q9UIB8-2;Q9UIB8-3;Q9UIB8-4;Q9UIB8-5;Q9UIB8-6	SLAF5_HUMAN	CD84	SLAM family member 5	1	ADINTQADPYTTTK	ADINTQADPYTTTK	2	ADINTQADPYTTTK2	NA	NA	NA	NA	NA	NA	NA	NA	NA	NA	NA	12.404	NA	NA	13.2401	12.368	12.6581	12.8784	11.8895	12.8607	12.3215	12.5688	12.9104	12.8144
Q9NUJ1	Q9NUJ1;Q9NUJ1-2	ABHDA_HUMAN	ABHD10	Palmitoyl-protein thioesterase ABHD10, mitochondrial	1	ADIQLLVYTIDDLIDK	ADIQLLVYTIDDLIDK	2	ADIQLLVYTIDDLIDK2	NA	NA	NA	NA	NA	NA	NA	NA	NA	NA	NA	NA	NA	NA	NA	10.1238	9.30225	10.4909	9.58398	9.88246	10.5487	9.70109	9.93604	10.6661
Q9NZD2	Q9NZD2;F5H0U5	GLTP_HUMAN	GLTP	Glycolipid transfer protein	1	ADISGNITK	ADISGNITK	2	ADISGNITK2	NA	NA	NA	NA	NA	NA	NA	NA	10.6079	NA	NA	NA	11.1806	11.1088	NA	NA	10.6481	10.8075	9.88785	10.7703	10.0876	10.2732	10.6955	10.9209
Q9NR99	Q9NR99	MXRA5_HUMAN	MXRA5	Matrix-remodeling-associated protein 5	1	ADITWELPDK	ADITWELPDK	2	ADITWELPDK2	NA	NA	NA	NA	NA	NA	NA	NA	NA	NA	NA	NA	NA	NA	NA	NA	11.6548	11.379	12.5035	11.7869	11.0066	11.7377	11.4997	11.9233
Q9NSY1	Q2M2I8;Q9NSY1;Q2M2I8-2;A0A096LP25;K4DI97;Q9NSY1-2;Q9NSY1-3;E9PG46	BMP2K_HUMAN	BMP2K	BMP-2-inducible protein kinase	0	ADIWALGCLLYK	ADIWALGC(UniMod:4)LLYK	2	ADIWALGC(UniMod:4)LLYK2	NA	NA	NA	NA	NA	NA	NA	NA	NA	NA	NA	NA	NA	NA	NA	NA	12.0011	12.0481	11.4801	11.7822	11.937	11.8565	11.5537	11.4276
O95747	O95747;C9JIG9	OXSR1_HUMAN	OXSR1	Serine/threonine-protein kinase OSR1	1	ADIWSFGITAIELATGAAPYHK	ADIWSFGITAIELATGAAPYHK	3	ADIWSFGITAIELATGAAPYHK3	NA	NA	NA	NA	NA	NA	NA	NA	NA	9.59128	NA	10.8327	NA	9.57809	8.46024	10.9329	13.4989	13.8699	13.5036	13.275	13.8011	13.1633	13.0527	13.5678
Q9P289	O00506;Q9P289;O00506-2;O00506-3;Q8NBY1;B4E0Y9;Q9P289-2	STK26_HUMAN	STK26	Serine/threonine-protein kinase 26	0	ADIWSLGITAIELAK	ADIWSLGITAIELAK	2	ADIWSLGITAIELAK2	NA	NA	NA	NA	NA	NA	NA	NA	11.6838	11.4871	11.6348	12.3561	11.4268	11.7227	11.6964	12.0231	13.0452	13.0102	12.6171	12.8995	12.3579	13.1544	13.1613	12.6137
Q9P289	O00506;Q9P289;O00506-2;O00506-3;Q8NBY1;B4E0Y9;Q9P289-2	STK26_HUMAN	STK26	Serine/threonine-protein kinase 26	0	ADIWSLGITAIELAK	ADIWSLGITAIELAK	3	ADIWSLGITAIELAK3	NA	NA	NA	NA	NA	NA	NA	NA	NA	NA	NA	9.88976	NA	NA	9.35136	10.6776	10.6591	11.0052	11.306	11.0302	11.4241	10.9766	10.6878	10.5166
Q9Y6E0-2	Q9Y6E0;B4DR80;Q9Y6E0-2	STK24_HUMAN	STK24	Isoform of Q9Y6E0, Isoform A of Serine/threonine-protein kinase 24	1	ADIWSLGITAIELAR	ADIWSLGITAIELAR	2	ADIWSLGITAIELAR2	NA	NA	NA	NA	NA	NA	NA	NA	12.0405	12.7142	12.5886	13.7112	13.053	13.3831	13.0233	13.8136	15.8352	15.4979	15.7022	15.7158	15.488	15.7355	15.7533	15.6662
Q9Y6E0-2	Q9Y6E0;B4DR80;Q9Y6E0-2	STK24_HUMAN	STK24	Isoform of Q9Y6E0, Isoform A of Serine/threonine-protein kinase 24	1	ADIWSLGITAIELAR	ADIWSLGITAIELAR	3	ADIWSLGITAIELAR3	NA	NA	NA	NA	NA	NA	NA	NA	10.3574	10.1901	11.2216	11.1615	10.4912	10.8812	11.6358	12.0623	13.1888	13.6115	13.503	13.5246	13.933	13.3154	13.0638	13.2022
O94804	O94804	STK10_HUMAN	STK10	Serine/threonine-protein kinase 10	1	ADIWSLGITLIEMAQIEPPHHELNPMR	ADIWSLGITLIEMAQIEPPHHELNPM(UniMod:35)R	4	ADIWSLGITLIEMAQIEPPHHELNPM(UniMod:35)R4	NA	NA	NA	NA	NA	NA	NA	NA	NA	NA	NA	NA	NA	NA	NA	NA	9.79788	NA	10.6502	10.1986	10.1749	9.85067	9.98628	10.2062
O94804	O94804	STK10_HUMAN	STK10	Serine/threonine-protein kinase 10	1	ADIWSLGITLIEMAQIEPPHHELNPMR	ADIWSLGITLIEMAQIEPPHHELNPMR	4	ADIWSLGITLIEMAQIEPPHHELNPMR4	NA	NA	NA	NA	NA	NA	NA	NA	NA	NA	NA	NA	NA	NA	NA	NA	11.4657	12.0598	12.0558	11.7319	11.734	11.4055	10.98	11.9946
P12259	P12259;A0A0A0MRJ7	FA5_HUMAN	F5	Coagulation factor V	1	ADKPLSIHPQGIR	ADKPLSIHPQGIR	2	ADKPLSIHPQGIR2	10.1446	10.852	10.8601	11.8454	10.6179	11.6274	11.3871	10.6568	NA	NA	9.74078	12.6118	NA	NA	NA	12.9715	9.40231	9.33092	9.62521	9.9153	9.67572	8.96467	9.54524	NA
P12259	P12259;A0A0A0MRJ7	FA5_HUMAN	F5	Coagulation factor V	1	ADKPLSIHPQGIR	ADKPLSIHPQGIR	3	ADKPLSIHPQGIR3	14.4062	15.4557	15.2464	15.5917	14.7122	15.483	15.6083	14.9248	NA	13.703	15.3392	17.4055	11.6616	13.3889	12.4269	17.4769	13.4783	12.6324	13.7976	13.9345	13.8933	12.522	13.1419	13.6134
P12259	P12259;A0A0A0MRJ7	FA5_HUMAN	F5	Coagulation factor V	1	ADKPLSIHPQGIR	ADKPLSIHPQGIR	4	ADKPLSIHPQGIR4	12.8354	13.6201	13.1114	13.3455	12.953	13.3174	13.5517	13.488	NA	13.2406	14.8562	16.8047	11.6176	13.2179	11.7278	17.3201	11.1381	NA	NA	NA	NA	NA	NA	NA
Q14204	Q14204;A0A2R8Y706;A0A2R8Y6H2;A0A2R8Y5T0;A0A2R8YFZ7;A0A7P0T9F1;A0A7P0T9K2;A0A7P0T9R4;A0A7P0T916;A0A7P0T8N2;A0A7P0T8W5;A0A7P0T9C4;A0A7P0T825;A0A7P0T7V5;A0A7P0TAW9;A0A7P0TB75;A0A7P0TBJ7;A0A7P0TAF3;A0A7P0TAM4;A0A7P0TA13	DYHC1_HUMAN	DYNC1H1	Cytoplasmic dynein 1 heavy chain 1	1	ADLAAVEAK	ADLAAVEAK	2	ADLAAVEAK2	NA	NA	NA	NA	NA	NA	NA	NA	NA	NA	NA	NA	NA	NA	NA	NA	11.4197	NA	11.6098	12.6463	NA	11.2068	12.4213	10.9771
P68036	P68036;P68036-2;P68036-3	UB2L3_HUMAN	UBE2L3	Ubiquitin-conjugating enzyme E2 L3	1	ADLAEEYSK	ADLAEEYSK	2	ADLAEEYSK2	12.3728	NA	NA	NA	NA	NA	NA	NA	14.1305	13.7492	13.3534	13.2491	13.7197	13.3755	13.6541	13.3641	13.9898	13.528	14.0724	13.3224	12.4369	12.9329	12.9892	13.9824
P02768	P02768;D6RHD5;C9JKR2;P02768-2;B7WNR0;A0A0C4DGB6	ALBU_HUMAN	ALB	Albumin	1	ADLAKYICENQDSISSK	ADLAKYIC(UniMod:4)ENQDSISSK	3	ADLAKYIC(UniMod:4)ENQDSISSK3	NA	NA	NA	NA	NA	NA	NA	NA	NA	NA	NA	NA	NA	NA	NA	NA	14.3333	10.0028	NA	NA	10.3432	NA	NA	NA
Q8N1G4	Q8N1G4	LRC47_HUMAN	LRRC47	Leucine-rich repeat-containing protein 47	1	ADLATAPPHVTVVR	ADLATAPPHVTVVR	2	ADLATAPPHVTVVR2	NA	NA	NA	NA	NA	NA	NA	NA	NA	NA	9.73514	NA	NA	NA	9.40519	NA	12.8681	12.807	12.7	13.0064	13.3679	13.0345	13.1235	13.166
Q8N1G4	Q8N1G4	LRC47_HUMAN	LRRC47	Leucine-rich repeat-containing protein 47	1	ADLATAPPHVTVVR	ADLATAPPHVTVVR	3	ADLATAPPHVTVVR3	NA	NA	NA	NA	NA	NA	NA	NA	NA	NA	NA	NA	NA	NA	NA	NA	11.0695	11.4187	11.0274	11.6189	11.7244	11.0853	11.3231	11.3336
Q09666	Q09666	AHNK_HUMAN	AHNAK	Neuroblast differentiation-associated protein AHNAK	1	ADLDVSGPK	ADLDVSGPK	2	ADLDVSGPK2	NA	NA	NA	NA	NA	NA	NA	NA	NA	NA	13.0845	12.7363	NA	NA	NA	NA	NA	14.0476	11.6368	13.2812	NA	12.1364	12.5921	NA
P61106	P61106	RAB14_HUMAN	RAB14	Ras-related protein Rab-14	1	ADLEAQR	ADLEAQR	2	ADLEAQR2	NA	NA	NA	NA	NA	NA	NA	NA	11.3547	11.262	NA	NA	NA	NA	NA	12.2807	13.8634	13.833	13.6876	13.9784	13.9808	14.2071	13.9518	13.9428
P61106	P61106	RAB14_HUMAN	RAB14	Ras-related protein Rab-14	1	ADLEAQRDVTYEEAK	ADLEAQRDVTYEEAK	3	ADLEAQRDVTYEEAK3	NA	NA	NA	NA	NA	NA	NA	NA	12.3552	12.6206	12.2446	12.0711	11.5606	12.829	12.6358	12.7105	NA	9.35011	NA	9.94738	NA	NA	NA	NA
Q14997	Q14997;F8WBH5	PSME4_HUMAN	PSME4	Proteasome activator complex subunit 4	1	ADLELPWRPLYDMVER	ADLELPWRPLYDMVER	3	ADLELPWRPLYDMVER3	NA	NA	NA	NA	NA	NA	NA	NA	NA	NA	NA	NA	NA	NA	NA	NA	11.0179	11.1451	11.4423	10.611	10.9356	10.3101	10.3054	9.89359
Q04695	Q04695	K1C17_HUMAN	KRT17	Keratin, type I cytoskeletal 17	1	ADLEMQIENLK	ADLEM(UniMod:35)QIENLK	2	ADLEM(UniMod:35)QIENLK2	NA	NA	NA	NA	NA	NA	NA	NA	NA	NA	NA	NA	NA	NA	NA	NA	NA	NA	NA	14.959	NA	NA	NA	NA
CONP02533;P02533	P02533;CONP02533	CONP02533_HUMAN;K1C14_HUMAN	CONKRT14;KRT14	CONP02533	0	ADLEMQIESLK	ADLEM(UniMod:35)QIESLK	2	ADLEM(UniMod:35)QIESLK2	NA	NA	NA	NA	NA	NA	NA	NA	11.6845	11.231	NA	NA	NA	NA	NA	NA	NA	10.8039	NA	12.6627	10.1905	NA	11.6743	10.2039
CONP13645;P13645	P13645;A0A1B0GVI3;CONP13645	CONP13645_HUMAN;K1C10_HUMAN	CONKRT10;KRT10	CONP13645	0	ADLEMQIESLTEELAYLK	ADLEM(UniMod:35)QIESLTEELAYLK	3	ADLEM(UniMod:35)QIESLTEELAYLK3	9.50358	NA	10.1232	11.2141	13.0874	NA	NA	9.98232	10.9827	11.8382	11.745	9.96187	10.6561	12.6654	11.9295	13.0262	10.2281	11.9774	10.6	11.1323	11.0918	10.8215	11.518	10.0426
CONP13645;P13645	P13645;A0A1B0GVI3;CONP13645	CONP13645_HUMAN;K1C10_HUMAN	CONKRT10;KRT10	CONP13645	0	ADLEMQIESLTEELAYLKK	ADLEM(UniMod:35)QIESLTEELAYLKK	3	ADLEM(UniMod:35)QIESLTEELAYLKK3	12.4266	NA	13.7287	13.4897	15.826	11.5431	12.0616	12.4947	10.0898	11.1385	11.8156	NA	9.78107	11.2259	10.2447	11.0641	NA	NA	NA	NA	NA	NA	NA	NA
Q04695	Q04695	K1C17_HUMAN	KRT17	Keratin, type I cytoskeletal 17	1	ADLEMQIENLK	ADLEMQIENLK	2	ADLEMQIENLK2	NA	NA	NA	NA	NA	NA	NA	NA	NA	11.67	NA	NA	NA	NA	NA	NA	NA	11.9733	NA	17.2862	NA	NA	NA	10.9178
CONP02533;P02533	P02533;CONP02533	CONP02533_HUMAN;K1C14_HUMAN	CONKRT14;KRT14	CONP02533	0	ADLEMQIESLK	ADLEMQIESLK	2	ADLEMQIESLK2	NA	NA	NA	NA	11.9961	NA	NA	NA	11.2495	10.5183	10.5721	NA	10.9098	11.4064	NA	NA	NA	13.0298	9.9893	16.1484	NA	10.9663	13.0779	12.5662
CONP02533;P02533	P02533;CONP02533	CONP02533_HUMAN;K1C14_HUMAN	CONKRT14;KRT14	CONP02533	0	ADLEMQIESLKEELAYLK	ADLEMQIESLKEELAYLK	3	ADLEMQIESLKEELAYLK3	NA	NA	NA	NA	13.098	NA	NA	NA	NA	NA	NA	NA	NA	NA	NA	NA	NA	NA	NA	NA	NA	NA	NA	NA
CONP13645;P13645	P13645;A0A1B0GVI3;CONP13645	CONP13645_HUMAN;K1C10_HUMAN	CONKRT10;KRT10	CONP13645	0	ADLEMQIESLTEELAYLK	ADLEMQIESLTEELAYLK	3	ADLEMQIESLTEELAYLK3	10.9447	NA	NA	NA	13.2023	NA	NA	NA	10.366	9.89466	11.399	10.123	NA	13.0408	11.9398	11.7088	10.3603	13.4462	10.8491	13.9876	10.13	11.0994	12.6277	10.7371
CONP13645;P13645	P13645;A0A1B0GVI3;CONP13645	CONP13645_HUMAN;K1C10_HUMAN	CONKRT10;KRT10	CONP13645	0	ADLEMQIESLTEELAYLKK	ADLEMQIESLTEELAYLKK	3	ADLEMQIESLTEELAYLKK3	15.0183	NA	12.9153	14.7891	17.1201	NA	13.8749	14.2369	11.5904	11.4568	12.6982	11.4346	11.3594	14.0652	11.7139	12.6443	NA	8.77971	NA	11.6823	NA	NA	NA	9.72196
P04196	P04196	HRG_HUMAN	HRG	Histidine-rich glycoprotein	1	ADLFYDVEALDLESPK	ADLFYDVEALDLESPK	2	ADLFYDVEALDLESPK2	17.7157	18.1096	18.3098	17.8811	18.3491	18.0687	18.1383	18.1274	20.3752	20.2877	20.5165	20.1825	20.6096	20.2877	20.2764	20.2989	16.0291	16.0156	15.9033	15.9551	16.0705	16.0295	15.9127	15.5592
P04196	P04196	HRG_HUMAN	HRG	Histidine-rich glycoprotein	1	ADLFYDVEALDLESPK	ADLFYDVEALDLESPK	3	ADLFYDVEALDLESPK3	14.8333	15.0026	15.2635	15.208	15.6469	15.5763	15.6042	15.5258	19.7438	19.8624	19.41	19.252	19.7806	19.6803	20.1457	19.7622	13.4754	13.3481	13.5317	13.934	13.1019	13.6518	13.6666	13.073
Q99523	Q99523	SORT_HUMAN	SORT1	Sortilin	1	ADLGALELWR	ADLGALELWR	2	ADLGALELWR2	NA	NA	NA	NA	NA	NA	NA	NA	NA	NA	NA	NA	NA	NA	NA	NA	11.1029	11.6688	11.4254	11.3317	11.6175	11.218	11.5541	11.6603
P26022	P26022	PTX3_HUMAN	PTX3	Pentraxin-related protein PTX3	1	ADLHAVQGWAAR	ADLHAVQGWAAR	2	ADLHAVQGWAAR2	NA	NA	NA	NA	NA	NA	NA	NA	NA	NA	NA	NA	NA	NA	NA	NA	12.1703	12.1315	12.0426	12.1138	12.5558	12.4723	11.6485	12.2604
P26022	P26022	PTX3_HUMAN	PTX3	Pentraxin-related protein PTX3	1	ADLHAVQGWAAR	ADLHAVQGWAAR	3	ADLHAVQGWAAR3	NA	NA	NA	NA	NA	NA	NA	NA	NA	NA	NA	NA	NA	NA	NA	NA	12.5665	12.6269	12.513	12.5359	13.1512	12.8911	12.8975	12.8251
P99999	P99999	CYC_HUMAN	CYCS	Cytochrome c	1	ADLIAYLK	ADLIAYLK	2	ADLIAYLK2	NA	NA	NA	NA	NA	NA	NA	NA	10.2954	10.6065	NA	NA	NA	10.9882	NA	NA	11.6438	12.4496	11.8726	11.986	12.5644	12.0866	12.6085	12.6937
Q9Y4D8-5	J3KPF0;Q9Y4D8-5;F8VWT9;A0A804HJX8	HECD4_HUMAN	HECTD4	Isoform of Q9Y4D8, Isoform 5 of Probable E3 ubiquitin-protein ligase HECTD4	1	ADLIDAAGSSLGR	ADLIDAAGSSLGR	2	ADLIDAAGSSLGR2	NA	NA	NA	NA	NA	NA	NA	NA	NA	NA	NA	NA	NA	NA	NA	NA	10.6598	NA	NA	NA	NA	11.0186	10.6081	NA
Q8IXQ6;Q8IXQ6-2	Q8IXQ6;G5E9U8;Q8IXQ6-2;Q8IXQ6-3	PARP9_HUMAN	PARP9	Protein mono-ADP-ribosyltransferase PARP9	1	ADLIEVVMNIEDMLCK	ADLIEVVMNIEDMLC(UniMod:4)K	2	ADLIEVVMNIEDMLC(UniMod:4)K2	NA	NA	NA	NA	NA	NA	NA	NA	NA	NA	NA	NA	NA	NA	NA	NA	8.18369	8.67429	9.01345	9.2387	8.97316	9.15153	7.69766	9.12813
P07900;P07900-2	Q58FF8;P07900;P08238;Q14568;P07900-2	HS90A_HUMAN	HSP90AA1	Heat shock protein HSP 90-alpha	0	ADLINNLGTIAK	ADLINNLGTIAK	2	ADLINNLGTIAK2	11.8684	NA	NA	12.2358	NA	NA	12.0601	NA	15.2625	15.2007	15.1364	15.4635	15.3154	15.2167	15.5874	15.4273	16.9671	16.7333	16.6721	16.8083	16.2866	16.6959	16.8362	16.794
Q96NW4	Q96NW4	ANR27_HUMAN	ANKRD27	Ankyrin repeat domain-containing protein 27	1	ADLIPLLLK	ADLIPLLLK	2	ADLIPLLLK2	NA	NA	NA	NA	NA	NA	NA	NA	8.80492	NA	NA	NA	NA	NA	NA	NA	9.4062	9.45989	9.41733	9.01245	8.97603	9.12238	9.21075	9.40203
Q8N3C0	Q8N3C0	ASCC3_HUMAN	ASCC3	Activating signal cointegrator 1 complex subunit 3	1	ADLIVTTPEK	ADLIVTTPEK	2	ADLIVTTPEK2	NA	NA	NA	NA	NA	NA	NA	NA	NA	NA	NA	NA	NA	NA	NA	NA	NA	10.6711	NA	NA	10.7118	NA	NA	NA
Q96CV9;Q96CV9-2	Q96CV9;Q96CV9-2;Q96CV9-3	OPTN_HUMAN	OPTN	Optineurin	1	ADLLGIVSELQLK	ADLLGIVSELQLK	2	ADLLGIVSELQLK2	NA	NA	NA	NA	NA	NA	NA	NA	NA	NA	NA	NA	9.77441	9.31082	NA	NA	9.87371	9.81123	10.2303	10.4624	10.4148	9.85862	10.1839	10.5569
Q9Y6N5	Q9Y6N5	SQOR_HUMAN	SQOR	Sulfide:quinone oxidoreductase, mitochondrial	1	ADLMPFLYWNMMLR	ADLMPFLYWNMMLR	2	ADLMPFLYWNMMLR2	NA	NA	NA	NA	NA	NA	NA	NA	NA	NA	NA	NA	NA	NA	NA	NA	NA	NA	NA	9.41739	10.5838	8.79804	NA	9.82488
Q96C19	Q96C19	EFHD2_HUMAN	EFHD2	EF-hand domain-containing protein D2	1	ADLNQGIGEPQSPSR	ADLNQGIGEPQSPSR	2	ADLNQGIGEPQSPSR2	NA	NA	NA	NA	NA	NA	NA	NA	NA	NA	NA	NA	NA	NA	NA	NA	10.0911	NA	9.56723	9.35411	NA	9.02162	8.5311	8.90339
O00194	O00194	RB27B_HUMAN	RAB27B	Ras-related protein Rab-27B	1	ADLPDQR	ADLPDQR	2	ADLPDQR2	NA	NA	NA	NA	NA	NA	NA	NA	13.3996	13.0552	13.1824	12.9161	13.7827	13.5538	NA	13.275	14.7642	13.4389	13.1456	14.3748	13.4955	14.303	14.1894	14.1339
O00194	O00194	RB27B_HUMAN	RAB27B	Ras-related protein Rab-27B	1	ADLPDQREVNER	ADLPDQREVNER	3	ADLPDQREVNER3	NA	NA	NA	NA	NA	NA	NA	NA	12.5128	13.3998	13.4812	14.035	12.4861	13.4263	13.2493	14.3841	NA	NA	NA	NA	11.5969	NA	NA	NA
Q9BTY7	Q9BTY7;E9PIX0	HGH1_HUMAN	HGH1	Protein HGH1 homolog	1	ADLQAAAVR	ADLQAAAVR	2	ADLQAAAVR2	NA	NA	NA	NA	NA	NA	NA	NA	NA	NA	NA	NA	NA	NA	NA	NA	NA	NA	NA	13.6883	15.5325	NA	11.662	10.9701
P50453	P50453	SPB9_HUMAN	SERPINB9	Serpin B9	1	ADLSAMSAER	ADLSAMSAER	2	ADLSAMSAER2	NA	NA	NA	NA	NA	NA	NA	NA	12.9669	12.7393	NA	NA	NA	NA	NA	NA	11.9933	12.5445	12.4545	12.1809	12.3911	12.5383	12.5853	12.5828
Q17RN3	Q17RN3	FA98C_HUMAN	FAM98C	Protein FAM98C	1	ADLSCLVPATSVAVR	ADLSC(UniMod:4)LVPATSVAVR	2	ADLSC(UniMod:4)LVPATSVAVR2	NA	NA	NA	NA	NA	NA	NA	NA	NA	NA	NA	NA	NA	NA	NA	NA	12.0891	12.1894	12.1759	12.1801	12.1599	12.0347	12.0162	11.9985
P01011	P01011;G3V3A0	AACT_HUMAN	SERPINA3	Alpha-1-antichymotrypsin	1	ADLSGITGAR	ADLSGITGAR	2	ADLSGITGAR2	21.265	19.2445	NA	19.496	17.3171	19.5249	19.1571	19.818	20.7796	20.5731	20.7634	20.2184	21.0493	20.7955	20.5545	15.0032	16.2963	15.9047	16.3839	15.7491	15.229	15.6858	15.5574	15.9246
P30740	P30740;P30740-2	ILEU_HUMAN	SERPINB1	Leukocyte elastase inhibitor	1	ADLSGMSGAR	ADLSGM(UniMod:35)SGAR	2	ADLSGM(UniMod:35)SGAR2	NA	NA	NA	NA	NA	NA	12.7496	NA	12.8027	12.0983	12.399	12.6807	12.9697	12.1176	12.7787	12.4454	12.9749	12.8819	12.9472	13.0604	13.0514	12.9875	12.7527	12.976
P30740	P30740;P30740-2	ILEU_HUMAN	SERPINB1	Leukocyte elastase inhibitor	1	ADLSGMSGAR	ADLSGMSGAR	2	ADLSGMSGAR2	NA	NA	NA	NA	NA	NA	NA	NA	17.1746	NA	NA	NA	16.8407	NA	NA	NA	17.0475	17.1512	17.1721	17.2208	17.182	17.1717	17.0728	17.1709
Q86X10;Q86X10-3	Q86X10;Q86X10-2;Q86X10-3	RLGPB_HUMAN	RALGAPB	Ral GTPase-activating protein subunit beta	1	ADLSIPDLHEIVTEELEER	ADLSIPDLHEIVTEELEER	3	ADLSIPDLHEIVTEELEER3	NA	NA	NA	NA	NA	NA	NA	NA	NA	NA	NA	NA	NA	NA	NA	NA	9.61691	9.71707	9.4169	10.5789	9.84735	10.1289	10.0697	9.74405
Q13045	Q13045;Q13045-2;Q13045-3	FLII_HUMAN	FLII	Protein flightless-1 homolog	1	ADLTALFLPR	ADLTALFLPR	2	ADLTALFLPR2	NA	NA	NA	NA	NA	NA	NA	NA	12.0561	12.4403	12.4843	12.3758	12.5635	13.0405	12.9471	12.606	14.5005	14.7755	14.8445	14.8601	14.574	14.5793	14.9336	13.9251
P31930	P31930	QCR1_HUMAN	UQCRC1	Cytochrome b-c1 complex subunit 1, mitochondrial	1	ADLTEYLSTHYK	ADLTEYLSTHYK	2	ADLTEYLSTHYK2	NA	12.1214	NA	NA	NA	NA	NA	NA	NA	NA	NA	NA	NA	NA	NA	NA	9.95532	10.7757	10.4363	10.4945	10.3945	10.1267	10.6394	10.7909
P31930	P31930	QCR1_HUMAN	UQCRC1	Cytochrome b-c1 complex subunit 1, mitochondrial	1	ADLTEYLSTHYK	ADLTEYLSTHYK	3	ADLTEYLSTHYK3	NA	NA	NA	NA	NA	NA	NA	NA	NA	NA	NA	NA	NA	NA	NA	NA	10.52	NA	NA	NA	NA	10.644	11.0446	10.6084
Q96P63;Q96P63-2	Q96P63;Q96P63-2	SPB12_HUMAN	SERPINB12	Serpin B12	1	ADLTGISPSPNLYLSK	ADLTGISPSPNLYLSK	2	ADLTGISPSPNLYLSK2	NA	NA	NA	12.0523	14.3357	NA	12.7199	NA	NA	10.8788	NA	NA	NA	10.1641	NA	NA	NA	NA	NA	12.2888	NA	NA	9.17451	9.16399
Q9C0E2	Q9C0E2	XPO4_HUMAN	XPO4	Exportin-4	1	ADLTHLLSPQMGK	ADLTHLLSPQMGK	3	ADLTHLLSPQMGK3	NA	NA	NA	NA	NA	NA	NA	NA	NA	NA	NA	NA	NA	NA	NA	NA	10.1113	NA	10.7396	10.1769	11.031	10.5243	9.47758	10.4152
Q14232	Q14232	EI2BA_HUMAN	EIF2B1	Translation initiation factor eIF-2B subunit alpha	1	ADLVIVGAEGVVENGGIINK	ADLVIVGAEGVVENGGIINK	2	ADLVIVGAEGVVENGGIINK2	NA	NA	NA	NA	NA	NA	NA	NA	9.96128	NA	9.50236	NA	NA	NA	NA	NA	11.2047	11.2282	11.3146	11.0351	11.2762	11.0923	10.6542	10.5311
O75165	O75165	DJC13_HUMAN	DNAJC13	DnaJ homolog subfamily C member 13	1	ADLVPYLLK	ADLVPYLLK	2	ADLVPYLLK2	NA	NA	NA	NA	NA	NA	NA	NA	NA	NA	NA	NA	NA	NA	NA	NA	10.1891	10.3803	10.3535	10.252	10.2597	10.6322	10.5582	10.5441
Q9NX62	Q9NX62	IMPA3_HUMAN	BPNT2	Golgi-resident adenosine 3',5'-bisphosphate 3'-phosphatase	1	ADLYIHVTYIK	ADLYIHVTYIK	2	ADLYIHVTYIK2	11.9195	NA	NA	NA	NA	11.402	NA	11.3474	NA	NA	NA	12.2692	NA	NA	NA	11.6675	10.6534	10.804	10.204	10.6721	10.9277	10.6457	10.3407	11.2787
Q06481	Q06481;Q06481-3;Q06481-4;Q06481-5;Q06481-6;Q06481-2	APLP2_HUMAN	APLP2	Amyloid beta precursor like protein 2	1	ADMDQFTASISETPVDVR	ADM(UniMod:35)DQFTASISETPVDVR	2	ADM(UniMod:35)DQFTASISETPVDVR2	NA	NA	NA	NA	NA	NA	NA	NA	NA	NA	NA	NA	NA	NA	NA	NA	10.9989	10.4117	9.77496	10.3397	9.88008	10.0481	10.764	10.5748
P26639	P26639;P26639-2	SYTC_HUMAN	TARS1	Threonine--tRNA ligase 1, cytoplasmic	1	ADMETLQR	ADM(UniMod:35)ETLQR	2	ADM(UniMod:35)ETLQR2	NA	NA	NA	NA	NA	NA	NA	NA	NA	12.622	11.3972	NA	12.977	11.9	12.1699	NA	11.8014	12.0433	12.132	NA	12.2057	12.0664	12.1629	12.1885
P40939	P40939;A0A2R8Y4F5;A0A2R8YG21;H0YFD6	ECHA_HUMAN	HADHA	Trifunctional enzyme subunit alpha, mitochondrial	1	ADMVIEAVFEDLSLK	ADM(UniMod:35)VIEAVFEDLSLK	2	ADM(UniMod:35)VIEAVFEDLSLK2	NA	NA	NA	NA	NA	NA	NA	NA	NA	NA	NA	NA	NA	NA	NA	NA	NA	10.3457	9.29598	9.68235	10.3641	9.55836	9.69354	10.2939
Q9UEW8;Q9UEW8-2	Q9UEW8;Q9UEW8-2	STK39_HUMAN	STK39	STE20/SPS1-related proline-alanine-rich protein kinase	1	ADMWSFGITAIELATGAAPYHK	ADM(UniMod:35)WSFGITAIELATGAAPYHK	3	ADM(UniMod:35)WSFGITAIELATGAAPYHK3	NA	NA	NA	NA	NA	NA	NA	NA	NA	NA	NA	NA	NA	10.5322	NA	NA	12.0959	12.1472	12.481	12.0964	12.1584	11.8189	11.871	12.2307
Q06481	Q06481;Q06481-3;Q06481-4;Q06481-5;Q06481-6;Q06481-2	APLP2_HUMAN	APLP2	Amyloid beta precursor like protein 2	1	ADMDQFTASISETPVDVR	ADMDQFTASISETPVDVR	2	ADMDQFTASISETPVDVR2	NA	NA	NA	NA	NA	NA	NA	NA	NA	NA	NA	NA	NA	NA	NA	NA	13.5538	13.0647	12.9106	13.4671	13.3082	13.6722	13.4958	13.0531
Q06481	Q06481;Q06481-3;Q06481-4;Q06481-5;Q06481-6;Q06481-2	APLP2_HUMAN	APLP2	Amyloid beta precursor like protein 2	1	ADMDQFTASISETPVDVR	ADMDQFTASISETPVDVR	3	ADMDQFTASISETPVDVR3	NA	NA	NA	NA	NA	NA	NA	NA	NA	NA	NA	NA	NA	NA	NA	NA	12.7999	12.9583	12.7689	13.1112	13.3616	13.0334	12.6105	12.5191
O75610	O75610	LFTY1_HUMAN	LEFTY1	Left-right determination factor 1	1	ADMEELVIPTHVR	ADMEELVIPTHVR	2	ADMEELVIPTHVR2	NA	NA	NA	NA	NA	NA	NA	NA	NA	NA	NA	NA	NA	NA	NA	NA	11.3844	10.4767	11.7935	10.9207	10.5033	10.8391	11.6881	11.4355
O75610	O75610	LFTY1_HUMAN	LEFTY1	Left-right determination factor 1	1	ADMEELVIPTHVR	ADMEELVIPTHVR	3	ADMEELVIPTHVR3	NA	NA	NA	NA	NA	NA	NA	NA	NA	NA	NA	NA	NA	NA	NA	NA	12.5767	12.3923	12.8588	12.3848	11.9253	12.431	12.7355	12.9056
P26639	P26639;P26639-2	SYTC_HUMAN	TARS1	Threonine--tRNA ligase 1, cytoplasmic	1	ADMETLQR	ADMETLQR	2	ADMETLQR2	NA	NA	NA	NA	NA	NA	NA	NA	NA	12.3745	12.8189	NA	12.8689	NA	12.6177	NA	14.2813	14.2573	14.2677	14.2233	14.4515	14.2707	14.1454	14.4222
P28838;P28838-2	P28838;P28838-2	AMPL_HUMAN	LAP3	Cytosol aminopeptidase	1	ADMGGAATICSAIVSAAK	ADMGGAATIC(UniMod:4)SAIVSAAK	2	ADMGGAATIC(UniMod:4)SAIVSAAK2	NA	NA	NA	NA	NA	NA	NA	NA	9.59479	9.19931	NA	NA	NA	NA	NA	9.98859	10.9947	11.6902	11.5479	11.6984	11.9577	11.9979	11.6633	11.6803
Q86X52	Q86X52	CHSS1_HUMAN	CHSY1	Chondroitin sulfate synthase 1	1	ADMQILPVSGEFSR	ADMQILPVSGEFSR	2	ADMQILPVSGEFSR2	NA	NA	NA	NA	12.1667	NA	NA	NA	NA	NA	NA	NA	NA	NA	NA	NA	11.0643	10.5565	10.7203	10.7808	10.0393	10.9312	10.72	11.095
Q01543	Q01543;A0A0A0MSR4	FLI1_HUMAN	FLI1	Friend leukemia integration 1 transcription factor	1	ADMTASGSPDYGQPHK	ADMTASGSPDYGQPHK	3	ADMTASGSPDYGQPHK3	NA	NA	NA	NA	NA	NA	NA	NA	NA	NA	NA	NA	NA	NA	NA	NA	10.5152	9.76815	10.2719	10.2356	9.3688	10.6478	10.0158	9.73112
P40939	P40939;A0A2R8Y4F5;A0A2R8YG21;H0YFD6	ECHA_HUMAN	HADHA	Trifunctional enzyme subunit alpha, mitochondrial	1	ADMVIEAVFEDLSLK	ADMVIEAVFEDLSLK	2	ADMVIEAVFEDLSLK2	NA	NA	NA	NA	NA	NA	NA	NA	NA	NA	NA	NA	NA	NA	NA	10.1532	12.25	12.5026	11.9687	12.2123	12.6818	12.1756	12.3074	12.2705
P40939	P40939;A0A2R8Y4F5;A0A2R8YG21;H0YFD6	ECHA_HUMAN	HADHA	Trifunctional enzyme subunit alpha, mitochondrial	1	ADMVIEAVFEDLSLK	ADMVIEAVFEDLSLK	3	ADMVIEAVFEDLSLK3	NA	NA	NA	NA	NA	NA	NA	NA	NA	NA	NA	NA	NA	NA	NA	NA	9.10152	10.2599	10.0001	9.81681	11.2051	9.64032	8.82992	10.5785
Q9UEW8;Q9UEW8-2	Q9UEW8;Q9UEW8-2	STK39_HUMAN	STK39	STE20/SPS1-related proline-alanine-rich protein kinase	1	ADMWSFGITAIELATGAAPYHK	ADMWSFGITAIELATGAAPYHK	3	ADMWSFGITAIELATGAAPYHK3	NA	NA	NA	NA	NA	NA	NA	NA	NA	NA	9.69206	NA	NA	NA	NA	10.3643	13.3886	13.5789	13.3973	13.1996	13.5861	13.2379	13.04	13.2347
P36871	P36871;P36871-2;P36871-3;A0A3B3ITK7	PGM1_HUMAN	PGM1	Phosphoglucomutase-1	1	ADNFEYSDPVDGSISR	ADNFEYSDPVDGSISR	2	ADNFEYSDPVDGSISR2	NA	NA	NA	NA	NA	NA	NA	NA	11.8732	11.3676	11.1449	11.3751	11.5951	11.7537	11.06	11.0541	12.7786	11.804	12.1245	11.972	12.0173	12.2471	12.0779	11.7652
P29144	P29144;Q5VZU9;A0A494C1B8	TPP2_HUMAN	TPP2	Tripeptidyl-peptidase 2	1	ADNIEVFAQGHGIIQVDK	ADNIEVFAQGHGIIQVDK	3	ADNIEVFAQGHGIIQVDK3	NA	NA	NA	NA	NA	NA	NA	NA	NA	NA	NA	NA	NA	NA	NA	NA	13.3596	13.377	13.364	13.3143	13.3151	13.3397	13.3533	13.4514
P17301	P17301;E7ESP4	ITA2_HUMAN	ITGA2	Integrin alpha-2	1	ADNLVNLK	ADNLVNLK	2	ADNLVNLK2	NA	NA	NA	NA	NA	NA	NA	NA	11.9132	10.8192	10.9417	10.2936	11.7601	11.223	10.5466	NA	10.0404	9.55538	10.1097	8.93531	9.5863	7.87437	10.4979	10.1319
O76074	O76074;G5E9C5;O76074-2	PDE5A_HUMAN	PDE5A	cGMP-specific 3',5'-cyclic phosphodiesterase	1	ADNSAPGTPTR	ADNSAPGTPTR	2	ADNSAPGTPTR2	NA	NA	NA	NA	NA	NA	NA	NA	NA	NA	NA	NA	NA	NA	NA	NA	13.5623	13.8789	13.4611	13.049	13.557	13.1125	13.4013	13.0507
P07332	P07332;P07332-2;P07332-3;P07332-4;E7ENM8	FES_HUMAN	FES	Tyrosine-protein kinase Fes/Fps	1	ADNTLVAVK	ADNTLVAVK	2	ADNTLVAVK2	NA	NA	NA	NA	NA	NA	NA	NA	NA	NA	NA	NA	NA	NA	NA	NA	11.0138	11.4005	11.417	10.7574	11.2299	11.3168	11.0625	10.9769
Q9Y6E0-2	Q9Y6E0;B4DR80;Q9Y6E0-2	STK24_HUMAN	STK24	Isoform of Q9Y6E0, Isoform A of Serine/threonine-protein kinase 24	1	ADPEELFTK	ADPEELFTK	2	ADPEELFTK2	NA	NA	NA	NA	NA	NA	NA	NA	15.1937	14.867	14.574	14.0905	15.0477	14.7359	14.7107	14.2786	15.9929	16.0623	16.0759	15.9596	16.3342	16.425	16.2275	16.3487
A2RUS2	A2RUS2;E9PF32;A2RUS2-2	DEND3_HUMAN	DENND3	DENN domain-containing protein 3	1	ADPESPILDLDLHLPLLCFRPEK	ADPESPILDLDLHLPLLC(UniMod:4)FRPEK	4	ADPESPILDLDLHLPLLC(UniMod:4)FRPEK4	NA	NA	NA	NA	NA	NA	NA	NA	NA	NA	NA	NA	NA	NA	NA	NA	9.41248	9.89862	9.8335	10.0129	8.64571	9.49099	9.88877	10.1643
Q6WN34	Q6WN34;Q6WN34-2	CRDL2_HUMAN	CHRDL2	Chordin-like protein 2	1	ADPGHSEISSTR	ADPGHSEISSTR	2	ADPGHSEISSTR2	NA	NA	NA	NA	NA	NA	NA	NA	NA	10.4766	NA	NA	NA	NA	NA	9.61693	10.8894	10.7497	10.6998	10.6594	10.7946	10.4472	10.9023	11.0526
Q6WN34	Q6WN34;Q6WN34-2	CRDL2_HUMAN	CHRDL2	Chordin-like protein 2	1	ADPGHSEISSTR	ADPGHSEISSTR	3	ADPGHSEISSTR3	NA	NA	NA	NA	NA	NA	NA	NA	11.4134	11.672	11.5465	10.637	10.8759	11.0207	11.5944	11.3709	9.77124	10.4355	9.74722	9.05328	NA	NA	9.35795	9.54436
Q9UKP3-2	Q9UKP3;Q9UKP3-2	ITBP2_HUMAN	ITGB1BP2	Isoform of Q9UKP3, Isoform 2 of Integrin beta-1-binding protein 2	1	ADPGSWAQLEHPDALAK	ADPGSWAQLEHPDALAK	2	ADPGSWAQLEHPDALAK2	NA	NA	NA	NA	NA	NA	NA	NA	NA	NA	NA	NA	NA	NA	NA	NA	11.148	10.7801	11.0778	11.0674	11.6266	11.0253	11.2164	11.1538
Q9UKP3-2	Q9UKP3;Q9UKP3-2	ITBP2_HUMAN	ITGB1BP2	Isoform of Q9UKP3, Isoform 2 of Integrin beta-1-binding protein 2	1	ADPGSWAQLEHPDALAK	ADPGSWAQLEHPDALAK	3	ADPGSWAQLEHPDALAK3	NA	NA	NA	NA	NA	NA	NA	NA	NA	NA	NA	NA	NA	NA	NA	NA	11.6721	11.669	12.082	11.5211	12.1696	12.5364	12.5546	12.3397
P13612	P13612	ITA4_HUMAN	ITGA4	Integrin alpha-4	1	ADPHCLNFLCNFGK	ADPHC(UniMod:4)LNFLC(UniMod:4)NFGK	3	ADPHC(UniMod:4)LNFLC(UniMod:4)NFGK3	NA	NA	NA	NA	NA	NA	NA	NA	NA	NA	NA	NA	NA	NA	NA	NA	9.0182	10.2594	10.5944	NA	10.6429	9.67986	9.61496	10.2397
P54920	P54920	SNAA_HUMAN	NAPA	Alpha-soluble NSF attachment protein	1	ADPQEAINCLMR	ADPQEAINC(UniMod:4)LMR	2	ADPQEAINC(UniMod:4)LMR2	NA	NA	NA	NA	NA	NA	NA	NA	NA	NA	NA	NA	NA	NA	NA	NA	12.3704	12.4251	12.6579	12.1411	12.1795	12.5379	12.831	12.6569
Q15418;Q15418-2;Q15418-4	Q15418;E9PAN7;Q15418-2;Q15418-4;E9PGT3	KS6A1_HUMAN	RPS6KA1	Ribosomal protein S6 kinase alpha-1	1	ADPSHFELLK	ADPSHFELLK	2	ADPSHFELLK2	NA	NA	NA	NA	NA	NA	NA	NA	NA	NA	NA	NA	NA	NA	NA	NA	10.2486	11.0132	10.6179	11.0062	10.8063	10.9367	10.7508	10.4185
Q567U6	Q567U6;F8W9X7	CCD93_HUMAN	CCDC93	Coiled-coil domain-containing protein 93	1	ADPSILQNLR	ADPSILQNLR	2	ADPSILQNLR2	NA	NA	NA	NA	NA	NA	NA	NA	NA	NA	NA	NA	NA	NA	NA	NA	11.6354	11.4814	11.5307	12.2123	11.3595	11.6316	11.8802	11.6125
Q9UNF0	Q9UNF0;Q9UNF0-2	PACN2_HUMAN	PACSIN2	Protein kinase C and casein kinase substrate in neurons protein 2	1	ADPSLNPEQLK	ADPSLNPEQLK	2	ADPSLNPEQLK2	NA	NA	NA	NA	NA	NA	NA	NA	13.7621	13.5474	13.4666	13.2291	13.8463	13.4777	13.3112	13.1744	16.1733	15.8494	15.7725	15.9871	15.8168	16.299	16.3099	16.1544
P26572	P26572	MGAT1_HUMAN	MGAT1	Alpha-1,3-mannosyl-glycoprotein 2-beta-N-acetylglucosaminyltransferase	1	ADPSLWCVSAWNDNGK	ADPSLWC(UniMod:4)VSAWNDNGK	2	ADPSLWC(UniMod:4)VSAWNDNGK2	NA	NA	NA	NA	NA	NA	NA	NA	12.7941	12.1169	11.3267	11.9142	11.1398	11.9334	12.3621	12.3431	10.8737	NA	9.01749	11.3043	NA	8.72646	10.4825	9.43296
P51812	Q15349;P51812;B7ZB17;Q15349-2;Q15349-3;B4DG22;B1AXG1;F2Z2J1	KS6A3_HUMAN	RPS6KA3	Ribosomal protein S6 kinase alpha-3	0	ADPSQFELLK	ADPSQFELLK	2	ADPSQFELLK2	NA	NA	NA	NA	NA	NA	NA	NA	NA	NA	NA	9.74124	NA	NA	9.8407	NA	12.3408	12.8597	12.1968	12.3051	12.8684	12.4273	12.2499	12.4794
P31146	P31146;H3BRY3	COR1A_HUMAN	CORO1A	Coronin-1A	1	ADQCYEDVR	ADQC(UniMod:4)YEDVR	2	ADQC(UniMod:4)YEDVR2	13.6591	NA	NA	NA	13.7357	NA	NA	13.914	13.8087	12.4834	12.7899	13.2366	14.0576	12.9526	12.8067	12.4268	16.4232	16.2472	16.1374	16.5731	17.0974	16.9339	16.7909	16.3132
Q9Y490	Q9Y490	TLN1_HUMAN	TLN1	Talin-1	1	ADQDSEAMK	ADQDSEAM(UniMod:35)K	2	ADQDSEAM(UniMod:35)K2	NA	NA	NA	NA	NA	NA	NA	NA	NA	NA	NA	NA	NA	NA	NA	NA	11.2694	11.9683	12.4451	11.0509	11.2923	12.6433	11.7419	12.5504
Q9Y490	Q9Y490	TLN1_HUMAN	TLN1	Talin-1	1	ADQDSEAMK	ADQDSEAMK	2	ADQDSEAMK2	NA	NA	NA	NA	12.636	NA	13.6158	NA	14.304	14.4487	13.8891	13.8775	14.4595	14.1498	14.2337	14.2344	18.5955	18.3589	18.2624	17.7215	18.2685	18.1425	17.1641	17.9051
Q9Y490	Q9Y490	TLN1_HUMAN	TLN1	Talin-1	1	ADQDSEAMKR	ADQDSEAMKR	2	ADQDSEAMKR2	NA	NA	NA	NA	NA	NA	NA	NA	NA	10.7052	11.2326	12.0602	10.8429	10.8873	10.5376	12.245	12.7344	12.7308	13.1321	12.8987	12.9579	12.7394	12.7716	12.8672
Q9Y490	Q9Y490	TLN1_HUMAN	TLN1	Talin-1	1	ADQDSEAMKR	ADQDSEAMKR	3	ADQDSEAMKR3	NA	NA	NA	NA	NA	NA	NA	NA	11.2364	11.3204	12.329	12.237	11.548	11.4903	11.5255	13.1648	13.4704	13.1685	13.4962	13.3867	13.511	13.4428	13.2962	13.25
Q9HAV0	Q9HAV0;A0A6Q8PFE0;A0A6Q8PFV8;A0A6Q8PG88;A0A7I2S2S9	GBB4_HUMAN	GNB4	Guanine nucleotide-binding protein subunit beta-4	1	ADQELLLYSHDNIICGITSVAFSK	ADQELLLYSHDNIIC(UniMod:4)GITSVAFSK	3	ADQELLLYSHDNIIC(UniMod:4)GITSVAFSK3	NA	NA	NA	NA	NA	NA	NA	NA	NA	NA	NA	NA	NA	NA	NA	NA	10.7328	9.99538	9.97683	10.4901	9.71627	10.5575	11.0804	10.4214
P62879	P62879;P62879-2;E7EP32	GBB2_HUMAN	GNB2	Guanine nucleotide-binding protein G(I)/G(S)/G(T) subunit beta-2	1	ADQELLMYSHDNIICGITSVAFSR	ADQELLMYSHDNIIC(UniMod:4)GITSVAFSR	3	ADQELLMYSHDNIIC(UniMod:4)GITSVAFSR3	NA	NA	NA	NA	NA	NA	NA	NA	NA	NA	NA	NA	NA	NA	NA	NA	10.7047	10.5676	10.5722	10.059	10.7333	10.2288	11.1154	10.6244
P62873	P62873;P62873-2;B3KVK2	GBB1_HUMAN	GNB1	Guanine nucleotide-binding protein G(I)/G(S)/G(T) subunit beta-1	1	ADQELMTYSHDNIICGITSVSFSK	ADQELMTYSHDNIIC(UniMod:4)GITSVSFSK	3	ADQELMTYSHDNIIC(UniMod:4)GITSVSFSK3	NA	NA	NA	NA	NA	NA	NA	NA	NA	NA	NA	NA	NA	NA	NA	NA	10.1813	10.1615	NA	9.2673	9.81142	9.4949	9.4335	9.48551
Q9HC35	Q9HC35;B5MBZ0;Q9HC35-2	EMAL4_HUMAN	EML4	Echinoderm microtubule-associated protein-like 4	1	ADQFLVGTSR	ADQFLVGTSR	2	ADQFLVGTSR2	NA	NA	NA	NA	NA	NA	NA	NA	NA	NA	NA	NA	NA	NA	NA	NA	11.2288	11.4246	11.6462	11.5741	11.646	11.4883	11.2517	11.8486
Q9NZN3	Q9H4M9;Q9NZN3;A0A024R571	EHD3_HUMAN	EHD3	EH domain-containing protein 3	0	ADQIETQQLMR	ADQIETQQLM(UniMod:35)R	2	ADQIETQQLM(UniMod:35)R2	NA	NA	NA	NA	NA	NA	NA	NA	14.5464	14.6005	14.1238	13.8386	14.3193	14.1968	14.3747	13.9743	16.5788	16.1974	16.3838	16.1164	15.8296	15.9283	16.3526	16.2051
Q9NZN3	Q9H4M9;Q9NZN3;A0A024R571	EHD3_HUMAN	EHD3	EH domain-containing protein 3	0	ADQIETQQLMR	ADQIETQQLMR	2	ADQIETQQLMR2	13.1426	14.0952	14.4056	14.6266	13.3767	15.4642	15.4639	14.1043	14.8639	14.3228	14.2322	14.2841	14.2917	14.1848	14.0502	14.7018	16.0922	16.1137	17.4258	15.0121	15.6442	13.8245	14.9199	17.0341
Q9NZN3	Q9H4M9;Q9NZN3;A0A024R571	EHD3_HUMAN	EHD3	EH domain-containing protein 3	0	ADQIETQQLMRVYGALMWSLGK	ADQIETQQLMRVYGALMWSLGK	3	ADQIETQQLMRVYGALMWSLGK3	NA	NA	NA	NA	NA	NA	NA	NA	NA	NA	NA	NA	NA	NA	NA	NA	10.1094	NA	10.1369	10.6795	NA	8.91778	10.3413	8.85656
P55285;P55285-2	P55285;D6RF86;P55285-2	CADH6_HUMAN	CDH6	Cadherin-6	1	ADQLIQTLHAVDK	ADQLIQTLHAVDK	2	ADQLIQTLHAVDK2	NA	NA	NA	NA	NA	NA	NA	NA	NA	NA	NA	NA	NA	NA	NA	NA	13.0408	13.0555	12.6564	12.8243	13.1009	12.9024	12.9328	12.6837
P55285;P55285-2	P55285;D6RF86;P55285-2	CADH6_HUMAN	CDH6	Cadherin-6	1	ADQLIQTLHAVDK	ADQLIQTLHAVDK	3	ADQLIQTLHAVDK3	NA	NA	NA	NA	NA	NA	NA	NA	NA	NA	NA	NA	NA	NA	NA	NA	12.3625	12.7661	12.3572	12.5981	12.7093	12.6859	12.1123	12.2365
P05060	P05060	SCG1_HUMAN	CHGB	Secretogranin-1	1	ADQTVLTEDEK	ADQTVLTEDEK	2	ADQTVLTEDEK2	NA	NA	NA	NA	NA	NA	NA	NA	NA	NA	NA	NA	NA	NA	NA	NA	12.4535	12.3944	12.3305	12.6398	12.5726	12.9791	12.7732	12.8591
P05060	P05060	SCG1_HUMAN	CHGB	Secretogranin-1	1	ADQTVLTEDEKK	ADQTVLTEDEKK	2	ADQTVLTEDEKK2	NA	NA	NA	NA	NA	NA	NA	NA	NA	NA	NA	NA	NA	NA	NA	NA	8.46874	8.48764	8.62308	NA	8.56908	9.14371	9.45755	8.38734
Q12805;Q12805-2;Q12805-3;Q12805-4	Q12805;Q12805-2;Q12805-3;Q12805-4;Q12805-5	FBLN3_HUMAN	EFEMP1	EGF-containing fibulin-like extracellular matrix protein 1	1	ADQVCINLR	ADQVC(UniMod:4)INLR	2	ADQVC(UniMod:4)INLR2	16.8678	15.8491	16.0034	15.6053	16.7007	15.6886	15.6355	15.653	16.3832	16.1574	15.8919	15.5323	15.8967	15.8963	15.8808	15.2954	14.941	14.6611	14.607	14.614	14.0475	14.3658	14.8351	14.5349
Q9H223	Q9H223	EHD4_HUMAN	EHD4	EH domain-containing protein 4	1	ADQVDTQQLMR	ADQVDTQQLM(UniMod:35)R	2	ADQVDTQQLM(UniMod:35)R2	NA	NA	NA	NA	NA	NA	NA	NA	NA	10.3288	NA	NA	NA	NA	NA	NA	12.4994	11.7635	11.8283	12.0279	12.2696	12.4536	12.1408	11.2237
Q9H223	Q9H223	EHD4_HUMAN	EHD4	EH domain-containing protein 4	1	ADQVDTQQLMR	ADQVDTQQLMR	2	ADQVDTQQLMR2	NA	NA	NA	NA	NA	NA	NA	NA	11.9811	11.8079	NA	NA	NA	11.5507	NA	NA	14.7208	14.8013	14.7193	14.53	14.5781	14.2939	14.6319	14.5367
P02787	P02787	TRFE_HUMAN	TF	Serotransferrin	1	ADRDQYELLCLDNTR	ADRDQYELLC(UniMod:4)LDNTR	2	ADRDQYELLC(UniMod:4)LDNTR2	15.7231	16.3948	16.3002	16.5624	16.0608	16.2905	16.9	16.4781	NA	NA	NA	NA	NA	NA	NA	NA	10.244	11.6588	11.7569	10.4897	11.6957	9.80746	10.5987	11.2025
P02787	P02787	TRFE_HUMAN	TF	Serotransferrin	1	ADRDQYELLCLDNTR	ADRDQYELLC(UniMod:4)LDNTR	3	ADRDQYELLC(UniMod:4)LDNTR3	14.827	18.5722	18.3936	18.3711	14.4474	19.1109	14.7366	18.2057	16.7838	16.6027	16.1374	14.915	16.0396	15.974	15.9053	14.0646	11.973	11.4612	11.2538	11.8212	12.1603	12.947	11.8093	11.5372
P02787	P02787	TRFE_HUMAN	TF	Serotransferrin	1	ADRDQYELLCLDNTR	ADRDQYELLC(UniMod:4)LDNTR	4	ADRDQYELLC(UniMod:4)LDNTR4	17.6206	17.2003	17.1368	16.7592	16.9236	17.365	18.1396	17.1747	NA	11.2256	NA	NA	NA	NA	NA	NA	11.7338	12.8775	13.1228	12.2898	12.102	11.9517	12.0497	12.3952
O14775-2;O14775-3	O14775;O14775-2;O14775-3	GNB5_HUMAN	GNB5	Isoform of O14775, Isoform 2 of Guanine nucleotide-binding protein subunit beta-5	1	ADREVAIYSK	ADREVAIYSK	2	ADREVAIYSK2	NA	NA	NA	NA	NA	NA	NA	NA	NA	NA	NA	NA	NA	NA	NA	NA	11.2497	11.0897	11.2869	11.1194	11.5073	11.1414	11.0841	11.2569
O14775-2;O14775-3	O14775;O14775-2;O14775-3	GNB5_HUMAN	GNB5	Isoform of O14775, Isoform 2 of Guanine nucleotide-binding protein subunit beta-5	1	ADREVAIYSK	ADREVAIYSK	3	ADREVAIYSK3	NA	NA	NA	NA	NA	NA	NA	NA	NA	NA	NA	NA	NA	NA	NA	NA	10.6755	10.8725	NA	10.6533	NA	10.6577	NA	NA
Q9Y4D1;Q9Y4D1-2	Q9Y4D1;Q9Y4D1-2;Q9Y4D1-3	DAAM1_HUMAN	DAAM1	Disheveled-associated activator of morphogenesis 1	1	ADRFLFEMSR	ADRFLFEMSR	3	ADRFLFEMSR3	NA	NA	NA	NA	NA	NA	NA	NA	NA	NA	NA	NA	NA	NA	NA	NA	11.3838	11.2412	10.6423	11.2343	11.6152	10.9176	11.3539	10.8391
Q709C8;Q709C8-3	Q709C8;Q709C8-2;Q709C8-3;Q709C8-4	VP13C_HUMAN	VPS13C	Intermembrane lipid transfer protein VPS13C	1	ADSDGPEFK	ADSDGPEFK	2	ADSDGPEFK2	NA	NA	NA	NA	NA	NA	NA	NA	NA	NA	NA	NA	NA	NA	NA	NA	11.9667	12.219	12.4416	11.9484	12.2228	11.6425	11.8026	12.1259
O75116	O75116;E9PF63	ROCK2_HUMAN	ROCK2	Rho-associated protein kinase 2	1	ADSEQLAR	ADSEQLAR	2	ADSEQLAR2	NA	NA	NA	NA	NA	NA	NA	NA	NA	NA	NA	NA	NA	NA	NA	NA	12.5809	13.561	NA	14.0562	13.6172	13.1743	13.7359	13.1978
Q99704	Q99704;Q99704-3	DOK1_HUMAN	DOK1	Docking protein 1	1	ADSHEGEVAEGK	ADSHEGEVAEGK	2	ADSHEGEVAEGK2	NA	NA	NA	NA	NA	NA	NA	NA	NA	NA	NA	NA	NA	NA	NA	NA	10.9166	10.8092	10.9776	10.4117	10.9175	11.0691	10.7062	11.0777
Q99704	Q99704;Q99704-3	DOK1_HUMAN	DOK1	Docking protein 1	1	ADSHEGEVAEGK	ADSHEGEVAEGK	3	ADSHEGEVAEGK3	NA	NA	NA	NA	NA	NA	NA	NA	NA	NA	NA	NA	NA	NA	NA	NA	12.4313	11.5197	11.9934	12.0854	12.1191	12.3217	11.1647	11.8698
P22105;P22105-1;P22105-4	Q16473;P22105;A0A140T9C0;A0A140T8Y3;A0A140T902;P22105-1;P22105-2;P22105-4;A0A140TA33;A0A140TA41;A0A140TA52;A0A3B3ISX9	TENX_HUMAN	TNXB	Tenascin-X	0	ADSIQGTAR	ADSIQGTAR	2	ADSIQGTAR2	14.1367	NA	12.2725	NA	13.5601	NA	12.3229	12.5747	13.3033	13.0845	13.6659	13.258	13.3596	13.3539	13.0494	NA	11.935	12.1626	11.9924	12.2176	12.4178	12.6805	12.2992	12.3115
P35240;P35240-2;P35240-3;P35240-8	P35240;P35240-10;P35240-2;P35240-3;P35240-4;P35240-5;P35240-6;P35240-8	MERL_HUMAN	NF2	Merlin	1	ADSLEVQQMK	ADSLEVQQMK	2	ADSLEVQQMK2	NA	NA	NA	NA	NA	NA	NA	NA	NA	NA	NA	NA	NA	NA	NA	NA	12.9156	13.1317	13.1508	12.8175	12.7102	12.6172	12.9133	13.0423
Q86WR7	Q86WR7;D3DRR9;Q86WR7-2	PRSR2_HUMAN	PROSER2	Proline and serine-rich protein 2	1	ADSLPRPQGITVQFAGR	ADSLPRPQGITVQFAGR	3	ADSLPRPQGITVQFAGR3	NA	NA	NA	NA	NA	NA	NA	NA	NA	NA	NA	NA	NA	NA	NA	NA	11.0157	10.8229	11.0222	11.0346	10.7921	10.593	10.6466	10.9329
P05156	P05156;E7ETH0;G3XAM2;A0A2R8Y3M9	CFAI_HUMAN	CFI	Complement factor I	1	ADSPMDDFFQCVNGK	ADSPM(UniMod:35)DDFFQC(UniMod:4)VNGK	2	ADSPM(UniMod:35)DDFFQC(UniMod:4)VNGK2	13.658	14.6165	14.5635	12.9359	13.8373	13.7741	13.1754	14.0492	15.3602	14.7376	14.4157	13.9663	14.9288	14.2295	14.7058	14.0104	NA	NA	NA	NA	10.5031	NA	NA	NA
P05156	P05156;E7ETH0;G3XAM2;A0A2R8Y3M9	CFAI_HUMAN	CFI	Complement factor I	1	ADSPMDDFFQCVNGK	ADSPMDDFFQC(UniMod:4)VNGK	2	ADSPMDDFFQC(UniMod:4)VNGK2	18.0702	18.4948	18.759	18.249	18.5389	18.4782	18.6379	18.6436	17.0627	16.2946	16.367	16.0042	16.9707	16.1849	16.3383	15.6661	NA	NA	NA	NA	10.1286	NA	10.2611	NA
P01019	P01019;A0A7P0T9S6;A0A7P0T8D1;A0A7P0TBH1;A0A7P0TA52;A0A7P0TAP4;A0A7P0Z441	ANGT_HUMAN	AGT	Angiotensinogen	1	ADSQAQLLLSTVVGVFTAPGLHLK	ADSQAQLLLSTVVGVFTAPGLHLK	3	ADSQAQLLLSTVVGVFTAPGLHLK3	14.3406	16.7631	16.9622	17.8424	14.2911	16.8492	17.0638	15.9773	10.3294	11.338	11.9312	13.2821	10.6706	12.0107	11.8553	15.6648	14.7152	15.6285	14.7692	14.4932	15.5698	14.0706	13.4244	14.7485
P01019	P01019;A0A7P0T9S6;A0A7P0T8D1;A0A7P0TBH1;A0A7P0TA52;A0A7P0TAP4;A0A7P0Z441	ANGT_HUMAN	AGT	Angiotensinogen	1	ADSQAQLLLSTVVGVFTAPGLHLK	ADSQAQLLLSTVVGVFTAPGLHLK	4	ADSQAQLLLSTVVGVFTAPGLHLK4	12.364	13.4731	13.4319	14.1907	12.3745	13.4614	13.7934	12.7779	NA	8.94356	NA	11.0152	NA	10.6938	10.7225	12.2126	12.3361	12.5921	12.4139	12.2286	12.6222	12.0659	11.9395	12.4251
Q02952;Q02952-2;Q02952-3	Q02952;Q02952-2;Q02952-3	AKA12_HUMAN	AKAP12	A-kinase anchor protein 12	1	ADSQDAGQETEK	ADSQDAGQETEK	2	ADSQDAGQETEK2	NA	NA	NA	NA	NA	NA	NA	NA	NA	NA	NA	NA	NA	NA	NA	NA	9.98092	NA	NA	10.021	10.0059	9.47964	NA	NA
Q66K14;Q66K14-2	Q66K14;Q66K14-2	TBC9B_HUMAN	TBC1D9B	TBC1 domain family member 9B	1	ADSSSVLPSPLSISTK	ADSSSVLPSPLSISTK	2	ADSSSVLPSPLSISTK2	NA	NA	NA	NA	NA	NA	NA	NA	NA	NA	NA	NA	NA	NA	NA	NA	11.9681	11.7782	11.7122	11.7793	11.6306	11.8444	11.5485	11.6426
Q9P2E9	Q9P2E9	RRBP1_HUMAN	RRBP1	Ribosome-binding protein 1	1	ADSVANQGTK	ADSVANQGTK	2	ADSVANQGTK2	NA	NA	NA	NA	NA	NA	NA	NA	NA	NA	NA	NA	NA	NA	NA	NA	12.1956	11.8935	11.8874	11.2798	11.7173	11.9381	10.8562	12.1659
P04114	P04114	APOB_HUMAN	APOB	Apolipoprotein B-100	1	ADSVVDLLSYNVQGSGETTYDHK	ADSVVDLLSYNVQGSGETTYDHK	3	ADSVVDLLSYNVQGSGETTYDHK3	17.6891	18.2009	18.1536	18.2324	18.1853	18.1764	18.0673	18.2468	19.5593	19.7356	19.7647	19.7749	19.7475	19.6725	19.8761	19.4056	17.1568	15.5579	17.1132	17.1813	17.0713	16.5646	17.0598	17.2232
P04114	P04114	APOB_HUMAN	APOB	Apolipoprotein B-100	1	ADSVVDLLSYNVQGSGETTYDHK	ADSVVDLLSYNVQGSGETTYDHK	4	ADSVVDLLSYNVQGSGETTYDHK4	NA	NA	13.9466	13.7202	NA	NA	NA	NA	14.6261	14.7934	14.6147	14.6974	14.7877	14.4604	NA	14.3999	12.3102	12.5172	12.5683	12.5238	12.3683	12.1365	12.6449	12.4612
Q92900	Q92900;Q92900-2	RENT1_HUMAN	UPF1	Regulator of nonsense transcripts 1	1	ADSVVVLLCR	ADSVVVLLC(UniMod:4)R	2	ADSVVVLLC(UniMod:4)R2	NA	NA	NA	NA	NA	NA	NA	NA	NA	NA	NA	NA	NA	NA	NA	NA	13.8888	13.6563	13.5917	13.7161	13.0407	13.5461	13.6531	13.7699
O95376	O95376	ARI2_HUMAN	ARIH2	E3 ubiquitin-protein ligase ARIH2	1	ADSYDRGDLENQMHIAEQR	ADSYDRGDLENQMHIAEQR	3	ADSYDRGDLENQMHIAEQR3	NA	NA	NA	NA	NA	NA	NA	NA	NA	NA	NA	NA	NA	NA	NA	NA	10.032	10.2321	9.69128	9.90823	9.89264	10.362	9.97002	9.91229
O95376	O95376	ARI2_HUMAN	ARIH2	E3 ubiquitin-protein ligase ARIH2	1	ADSYDRGDLENQMHIAEQR	ADSYDRGDLENQMHIAEQR	4	ADSYDRGDLENQMHIAEQR4	NA	NA	NA	NA	NA	NA	NA	NA	NA	NA	NA	NA	NA	NA	NA	NA	13.8242	14.1031	13.905	14.0007	12.9868	13.4531	13.3468	13.8504
Q9UKM7	Q9UKM7;H0YI64;H0YGV7;H0YG20;A0A804HHU1;A0A804HJ23;A0A804HJ66;A0A804HK01;A0A804HK86;A0A804HL61;A0A804HL65;A0A804HKS1	MA1B1_HUMAN	MAN1B1	Endoplasmic reticulum mannosyl-oligosaccharide 1,2-alpha-mannosidase	1	ADSYYEYLLK	ADSYYEYLLK	2	ADSYYEYLLK2	NA	NA	NA	NA	NA	NA	NA	NA	NA	NA	NA	NA	NA	NA	9.6616	NA	11.7781	11.7103	11.5613	11.7023	10.649	11.0522	11.7669	11.8199
P49959;P49959-3	P49959;P49959-3	MRE11_HUMAN	MRE11	Double-strand break repair protein MRE11	1	ADTGLETSTR	ADTGLETSTR	2	ADTGLETSTR2	NA	NA	NA	NA	NA	NA	NA	NA	NA	NA	NA	NA	NA	NA	NA	NA	12.0944	11.8698	11.9151	12.0674	12.4822	12.4648	12.1218	12.2087
Q9Y4E8-2;Q9Y4E8-3	Q9Y4E8;Q9Y4E8-2;Q9Y4E8-3;Q9Y4E8-4	UBP15_HUMAN	USP15	Isoform of Q9Y4E8, Isoform 2 of Ubiquitin carboxyl-terminal hydrolase 15	1	ADTIDTIEK	ADTIDTIEK	2	ADTIDTIEK2	NA	NA	NA	NA	NA	NA	NA	NA	NA	NA	NA	NA	NA	NA	NA	NA	11.9871	10.9891	13.6289	12.2177	NA	NA	11.3595	11.0213
P43686	P43686;P43686-2	PRS6B_HUMAN	PSMC4	26S proteasome regulatory subunit 6B	1	ADTLDPALLRPGR	ADTLDPALLRPGR	2	ADTLDPALLRPGR2	NA	NA	NA	NA	NA	NA	NA	NA	NA	NA	NA	NA	NA	NA	NA	NA	8.62889	8.3261	10.1118	9.67434	9.75153	10.3059	10.1644	10.3781
P43686	P43686;P43686-2	PRS6B_HUMAN	PSMC4	26S proteasome regulatory subunit 6B	1	ADTLDPALLRPGR	ADTLDPALLRPGR	3	ADTLDPALLRPGR3	NA	NA	NA	NA	NA	NA	NA	NA	NA	NA	NA	NA	NA	NA	NA	NA	11.7609	12.0411	12.6136	11.696	11.9567	11.9758	12.3892	12.361
P02538	P04259;P02538;P48668;CONP04259	K2C6A_HUMAN	KRT6A	Keratin, type II cytoskeletal 6A	0	ADTLTDEINFLR	ADTLTDEINFLR	2	ADTLTDEINFLR2	14.4574	NA	11.8989	13.3283	17.2015	NA	12.675	16.2938	12.3307	13.172	12.1639	NA	11.0856	11.7696	11.5255	12.5636	NA	13.3071	NA	13.9934	10.5082	NA	NA	11.1838
Q9UHD8;Q9UHD8-2;Q9UHD8-5;Q9UHD8-7	Q9UHD8;A0A6Q8PHC2;Q9UHD8-2;Q9UHD8-3;Q9UHD8-4;Q9UHD8-5;Q9UHD8-7;Q9UHD8-8;Q9UHD8-9	SEPT9_HUMAN	SEPTIN9	Septin-9	1	ADTLTLEER	ADTLTLEER	2	ADTLTLEER2	NA	NA	NA	NA	NA	NA	NA	NA	NA	12.5734	NA	NA	NA	12.4543	12.5484	NA	13.7606	13.1469	13.1684	13.9082	13.6465	13.6924	13.5844	13.4699
Q15019;Q15019-2	Q15019;Q15019-2;Q15019-3;B5MCX3	SEPT2_HUMAN	SEPTIN2	Septin-2	1	ADTLTLK	ADTLTLK	2	ADTLTLK2	NA	NA	NA	NA	NA	NA	NA	NA	14.0498	13.9493	13.6585	13.5291	14.0018	13.8836	13.9515	13.6888	9.66313	NA	NA	NA	9.28276	NA	NA	NA
Q16181	Q16181;E7ES33;E7EPK1;Q16181-2;G3V1Q4;A0A024RA87	SEPT7_HUMAN	SEPTIN7	Septin-7	1	ADTLTPEECQQFK	ADTLTPEEC(UniMod:4)QQFK	2	ADTLTPEEC(UniMod:4)QQFK2	NA	NA	NA	NA	NA	NA	NA	NA	12.6762	12.1827	NA	NA	NA	11.9239	12.3625	NA	13.2467	13.733	13.4346	13.609	13.6512	13.8837	13.906	13.063
Q16181	Q16181;E7ES33;E7EPK1;Q16181-2;G3V1Q4;A0A024RA87	SEPT7_HUMAN	SEPTIN7	Septin-7	1	ADTLTPEECQQFKK	ADTLTPEEC(UniMod:4)QQFKK	3	ADTLTPEEC(UniMod:4)QQFKK3	NA	NA	NA	NA	10.9159	NA	NA	NA	12.8496	12.5808	NA	12.2795	11.7811	12.3685	12.268	12.2546	10.044	NA	NA	NA	NA	NA	10.7955	NA
O43493;O43493-3;O43493-5;O43493-7	O43493;A0A5F9UY30;O43493-3;O43493-5;O43493-7	TGON2_HUMAN	TGOLN2	Trans-Golgi network integral membrane protein 2	1	ADTNQLADK	ADTNQLADK	2	ADTNQLADK2	NA	NA	NA	NA	NA	NA	NA	NA	11.4817	NA	11.1816	NA	12.2875	10.7957	11.8315	NA	NA	NA	NA	NA	NA	NA	NA	NA
Q15833	Q15833;Q15833-2;Q15833-3;M0R0M7	STXB2_HUMAN	STXBP2	Syntaxin-binding protein 2	1	ADTPSLGEGPEK	ADTPSLGEGPEK	2	ADTPSLGEGPEK2	11.3302	NA	NA	NA	11.8155	NA	NA	NA	14.6765	14.3919	14.2948	13.7535	14.5481	14.4582	14.4532	13.4382	15.4534	14.7664	14.1652	15.0761	14.5783	15.4571	15.3326	14.6487
Q8TB24	Q8TB24;A0A087WWY9	RIN3_HUMAN	RIN3	Ras and Rab interactor 3	1	ADTQAQALCAQCAEK	ADTQAQALC(UniMod:4)AQC(UniMod:4)AEK	2	ADTQAQALC(UniMod:4)AQC(UniMod:4)AEK2	NA	NA	NA	NA	NA	NA	NA	NA	NA	NA	NA	NA	NA	NA	NA	NA	11.5422	11.5438	11.5663	11.8186	11.5286	12.0597	11.779	11.6815
P84090	P84090	ERH_HUMAN	ERH	Enhancer of rudimentary homolog	1	ADTQTYQPYNK	ADTQTYQPYNK	2	ADTQTYQPYNK2	NA	NA	NA	NA	NA	NA	NA	NA	NA	NA	NA	NA	NA	NA	NA	NA	10.5482	9.54099	10.0227	9.99724	NA	10.0401	10.2286	10.2871
P55160	P55160;P55160-2	NCKPL_HUMAN	NCKAP1L	Nck-associated protein 1-like	1	ADTSSPEEEYK	ADTSSPEEEYK	2	ADTSSPEEEYK2	NA	NA	NA	NA	NA	NA	NA	NA	NA	NA	NA	NA	NA	NA	NA	NA	13.0463	13.6289	13.4503	13.4072	13.4754	13.4429	13.5687	13.5507
P08575;P08575-10;P08575-4;P08575-5;P08575-6;P08575-7;P08575-8;P08575-9	P08575;P08575-10;A0A075B788;P08575-4;P08575-5;P08575-6;P08575-7;P08575-8;P08575-9	PTPRC_HUMAN	PTPRC	Receptor-type tyrosine-protein phosphatase C	1	ADTTICLK	ADTTIC(UniMod:4)LK	2	ADTTIC(UniMod:4)LK2	NA	NA	NA	NA	NA	NA	NA	NA	NA	NA	NA	NA	NA	NA	NA	NA	12.5923	NA	NA	12.744	11.548	NA	11.9608	10.6622
Q15059	Q15059;Q15059-2	BRD3_HUMAN	BRD3	Bromodomain-containing protein 3	1	ADTTTPTTSAITASR	ADTTTPTTSAITASR	2	ADTTTPTTSAITASR2	NA	NA	NA	NA	NA	NA	NA	NA	NA	NA	NA	NA	NA	NA	NA	NA	NA	11.4124	11.3873	NA	11.6125	11.6622	11.6462	11.9968
O00214;O00214-2	O00214;F6V2D4;O00214-2	LEG8_HUMAN	LGALS8	Galectin-8	1	ADVAFHFNPR	ADVAFHFNPR	3	ADVAFHFNPR3	NA	NA	NA	NA	NA	NA	NA	NA	NA	NA	NA	NA	NA	NA	NA	NA	10.1684	NA	NA	10.1969	NA	10.4693	9.3063	NA
P03956	P03956	MMP1_HUMAN	MMP1	Interstitial collagenase	1	ADVDHAIEK	ADVDHAIEK	2	ADVDHAIEK2	NA	NA	NA	NA	NA	NA	NA	NA	NA	11.3934	NA	NA	NA	10.995	11.3228	11.3797	15.1878	15.1387	15.1973	15.1307	15.1516	15.1953	15.325	15.2197
Q09666	Q09666	AHNK_HUMAN	AHNAK	Neuroblast differentiation-associated protein AHNAK	1	ADVDISGPK	ADVDISGPK	2	ADVDISGPK2	NA	NA	NA	NA	NA	NA	NA	NA	NA	NA	NA	NA	NA	NA	NA	NA	13.138	12.1556	11.7852	NA	13.0729	12.9992	12.7807	NA
Q09666	Q09666	AHNK_HUMAN	AHNAK	Neuroblast differentiation-associated protein AHNAK	1	ADVDVSGPK	ADVDVSGPK	2	ADVDVSGPK2	NA	NA	NA	NA	NA	NA	NA	NA	12.7806	13.029	NA	NA	12.9799	12.5106	12.8278	NA	12.2172	11.3243	11.5757	11.2458	12.6181	13.1569	11.6246	11.0079
Q86VP6	Q86VP6;Q86VP6-2;Q86VP6-3	CAND1_HUMAN	CAND1	Cullin-associated NEDD8-dissociated protein 1	1	ADVFHAYLSLLK	ADVFHAYLSLLK	2	ADVFHAYLSLLK2	NA	NA	NA	NA	NA	NA	NA	NA	9.1228	NA	NA	NA	NA	8.90302	9.65052	NA	11.2902	12.4409	12.226	12.1363	13.2847	12.9237	12.4676	13.1376
Q86VP6	Q86VP6;Q86VP6-2;Q86VP6-3	CAND1_HUMAN	CAND1	Cullin-associated NEDD8-dissociated protein 1	1	ADVFHAYLSLLK	ADVFHAYLSLLK	3	ADVFHAYLSLLK3	NA	NA	NA	8.86825	NA	NA	NA	NA	8.84995	8.93038	8.62951	NA	NA	8.56292	9.49167	8.40934	12.2685	12.3138	12.2457	12.3162	12.5415	12.3976	12.2834	12.0769
P20020;P20020-1;P20020-4;P20020-6	P23634;Q16720;P20020;Q01814;P20020-1;P20020-2;P20020-4;P20020-5;P20020-6;A0A2U3U055;E7ERY9;A0A2U3TZI3;Q16720-2;Q16720-3;Q16720-4;Q16720-5;Q16720-6;Q16720-7;Q16720-8;A0A804HKZ0;P23634-2;P23634-3;P23634-4;P23634-5;P23634-6;P23634-7;P23634-8;Q01814-4;Q01814-5;Q01814-6;Q01814-7;Q01814-8;Q01814-2;Q01814-3	AT2B1_HUMAN	ATP2B1	Plasma membrane calcium-transporting ATPase 1	0	ADVGFAMGIAGTDVAK	ADVGFAMGIAGTDVAK	2	ADVGFAMGIAGTDVAK2	NA	NA	NA	NA	NA	NA	NA	NA	NA	NA	NA	NA	NA	NA	NA	NA	11.5943	12.2127	12.4346	12.122	12.781	12.0973	12.1238	12.2686
Q9Y6E2	Q9Y6E2;B5MCH7;B5MCE7	5MP1_HUMAN	BZW2	eIF5-mimic protein 1	1	ADVLSEEAILK	ADVLSEEAILK	2	ADVLSEEAILK2	NA	NA	NA	NA	NA	NA	NA	NA	NA	NA	NA	NA	NA	NA	NA	NA	15.1163	15.215	14.1812	14.9654	15.0149	15.3127	15.6149	15.3089
P04040	P04040	CATA_HUMAN	CAT	Catalase	1	ADVLTTGAGNPVGDK	ADVLTTGAGNPVGDK	2	ADVLTTGAGNPVGDK2	NA	NA	NA	NA	NA	NA	NA	NA	13.0014	12.3922	11.8447	11.1891	11.9737	11.9984	11.4273	11.8526	NA	10.2047	10.2317	9.4101	8.56187	9.77363	NA	NA
P19827	P19827;P19827-2;P19827-3	ITIH1_HUMAN	ITIH1	Inter-alpha-trypsin inhibitor heavy chain H1	1	ADVQAHGEGQEFSITCLVDEEEMK	ADVQAHGEGQEFSITC(UniMod:4)LVDEEEM(UniMod:35)K	3	ADVQAHGEGQEFSITC(UniMod:4)LVDEEEM(UniMod:35)K3	NA	NA	11.3282	NA	10.8484	NA	NA	NA	NA	NA	NA	NA	NA	NA	NA	NA	10.3907	8.95043	NA	8.65433	8.95491	8.65672	9.74642	9.50298
P19827	P19827;P19827-2;P19827-3	ITIH1_HUMAN	ITIH1	Inter-alpha-trypsin inhibitor heavy chain H1	1	ADVQAHGEGQEFSITCLVDEEEMKK	ADVQAHGEGQEFSITC(UniMod:4)LVDEEEM(UniMod:35)KK	4	ADVQAHGEGQEFSITC(UniMod:4)LVDEEEM(UniMod:35)KK4	15.5748	15.9827	16.0005	16.3842	16.1078	16.6346	16.6208	16.2126	13.1049	12.7014	12.4725	12.6135	11.5342	12.5476	13.0893	13.0994	10.4146	11.2064	11.194	11.2683	11.6974	11.6238	11.2018	11.0119
P19827	P19827;P19827-2;P19827-3	ITIH1_HUMAN	ITIH1	Inter-alpha-trypsin inhibitor heavy chain H1	1	ADVQAHGEGQEFSITCLVDEEEMK	ADVQAHGEGQEFSITC(UniMod:4)LVDEEEMK	3	ADVQAHGEGQEFSITC(UniMod:4)LVDEEEMK3	11.3272	NA	11.2496	NA	NA	12.199	11.9116	NA	NA	NA	NA	NA	NA	NA	NA	NA	10.6676	10.1493	11.3946	10.6014	NA	9.91116	10.6899	10.5859
P19827	P19827;P19827-2;P19827-3	ITIH1_HUMAN	ITIH1	Inter-alpha-trypsin inhibitor heavy chain H1	1	ADVQAHGEGQEFSITCLVDEEEMKK	ADVQAHGEGQEFSITC(UniMod:4)LVDEEEMKK	3	ADVQAHGEGQEFSITC(UniMod:4)LVDEEEMKK3	14.3537	12.8819	13.1675	12.3633	13.3922	13.0429	12.8506	13.9825	10.1729	10.9238	10.8752	11.9032	NA	NA	11.2196	11.5268	12.5057	12.2647	12.2001	12.3742	12.1557	12.4114	12.3683	11.8623
P19827	P19827;P19827-2;P19827-3	ITIH1_HUMAN	ITIH1	Inter-alpha-trypsin inhibitor heavy chain H1	1	ADVQAHGEGQEFSITCLVDEEEMKK	ADVQAHGEGQEFSITC(UniMod:4)LVDEEEMKK	4	ADVQAHGEGQEFSITC(UniMod:4)LVDEEEMKK4	NA	NA	NA	NA	NA	NA	NA	12.4444	13.466	13.0816	13.5748	13.5372	12.5832	13.5492	13.4946	14.3163	13.8275	13.8715	13.8654	13.5183	13.6688	13.8429	13.8846	13.7531
Q6PGP7	Q6PGP7	TTC37_HUMAN	TTC37	Tetratricopeptide repeat protein 37	1	ADVSCLWK	ADVSC(UniMod:4)LWK	2	ADVSC(UniMod:4)LWK2	NA	NA	NA	NA	NA	NA	NA	NA	NA	NA	NA	NA	NA	NA	NA	NA	10.9969	11.4207	11.1676	10.4762	10.7569	10.8927	10.8992	10.749
P02549	P02549;P02549-2	SPTA1_HUMAN	SPTA1	Spectrin alpha chain, erythrocytic 1	1	ADVVEAWIADK	ADVVEAWIADK	2	ADVVEAWIADK2	NA	NA	NA	NA	NA	NA	NA	NA	NA	NA	NA	NA	NA	NA	NA	NA	11.3374	11.5564	11.3124	10.715	10.7229	11.2781	10.9673	11.787
Q13813;Q13813-2;Q13813-3	Q13813;A0A0D9SGF6;A0A0D9SF54;Q13813-2;Q13813-3	SPTN1_HUMAN	SPTAN1	Spectrin alpha chain, non-erythrocytic 1	1	ADVVESWIGEK	ADVVESWIGEK	2	ADVVESWIGEK2	NA	NA	NA	NA	NA	NA	NA	NA	NA	NA	NA	NA	NA	NA	NA	NA	11.9972	12.3886	11.5753	12.577	12.9049	12.5819	12.8078	12.5859
Q12882	Q12882	DPYD_HUMAN	DPYD	Dihydropyrimidine dehydrogenase [NADP(+)]	1	ADVVISAFGSVLSDPK	ADVVISAFGSVLSDPK	2	ADVVISAFGSVLSDPK2	NA	NA	NA	NA	NA	NA	NA	NA	NA	NA	NA	NA	NA	NA	NA	NA	11.0846	11.4663	11.0711	10.6361	11.1444	NA	10.934	11.1569
Q9H2G2-2	Q9H2G2;Q9H2G2-2	SLK_HUMAN	SLK	Isoform of Q9H2G2, Isoform 2 of STE20-like serine/threonine-protein kinase	1	ADVWSLGITLIEMAEIEPPHHELNPMR	ADVWSLGITLIEMAEIEPPHHELNPMR	4	ADVWSLGITLIEMAEIEPPHHELNPMR4	NA	NA	NA	NA	NA	NA	NA	NA	NA	NA	NA	NA	NA	NA	NA	NA	10.6469	11.7304	10.6923	10.404	11.872	10.5032	10.106	10.6815
Q9UDY2	Q9UDY2;A0A2R8YDH4;A0A1B0GTW1;A0A3B3ISF1;A0A3B3ISZ5;A0A3B3IU51;A0A3B3IRI3;Q9UDY2-2;Q9UDY2-3;Q9UDY2-4;Q9UDY2-5;Q9UDY2-6;Q9UDY2-7	ZO2_HUMAN	TJP2	Tight junction protein ZO-2	1	ADVYRDILACGR	ADVYRDILAC(UniMod:4)GR	3	ADVYRDILAC(UniMod:4)GR3	NA	NA	NA	NA	NA	NA	NA	NA	NA	NA	NA	NA	NA	NA	NA	NA	11.4456	11.6253	11.2768	11.1696	11.8573	11.4766	11.3364	11.5726
P04114	P04114	APOB_HUMAN	APOB	Apolipoprotein B-100	1	ADYVETVLDSTCSSTVQFLEYELNVLGTHK	ADYVETVLDSTC(UniMod:4)SSTVQFLEYELNVLGTHK	4	ADYVETVLDSTC(UniMod:4)SSTVQFLEYELNVLGTHK4	NA	NA	NA	NA	NA	NA	NA	NA	NA	10.0449	11.349	13.2748	NA	12.6038	13.0839	13.4099	12.4905	13.7052	12.1741	12.5353	13.5746	11.7494	11.7116	12.6581
O15439;O15439-2	O15439;O15439-2	MRP4_HUMAN	ABCC4	ATP-binding cassette sub-family C member 4	1	AEAAALTETAK	AEAAALTETAK	2	AEAAALTETAK2	NA	NA	NA	NA	NA	NA	NA	NA	NA	NA	NA	NA	NA	NA	NA	NA	12.3912	11.6298	10.578	12.1333	11.4029	12.6583	12.4428	12.1428
Q8N2S1-2	Q8N2S1;Q8N2S1-2;Q8N2S1-3;A0A0C4DH07	LTBP4_HUMAN	LTBP4	Isoform of Q8N2S1, Isoform 2 of Latent-transforming growth factor beta-binding protein 4	1	AEAAAPYTVLAQSAPR	AEAAAPYTVLAQSAPR	2	AEAAAPYTVLAQSAPR2	NA	NA	NA	NA	NA	NA	NA	NA	NA	NA	NA	NA	NA	NA	NA	NA	12.9746	12.9783	12.8236	12.9659	12.1771	12.4299	12.8297	12.6956
O43633	O43633;M0R1T5	CHM2A_HUMAN	CHMP2A	Charged multivesicular body protein 2a	1	AEAAASALADADADLEER	AEAAASALADADADLEER	2	AEAAASALADADADLEER2	NA	NA	NA	NA	NA	NA	NA	NA	11.3382	11.015	10.0559	10.6869	NA	10.0318	10.5481	11.4	13.5894	13.8629	13.376	13.6848	13.5254	13.8997	14.0463	13.6027
O43633	O43633;M0R1T5	CHM2A_HUMAN	CHMP2A	Charged multivesicular body protein 2a	1	AEAAASALADADADLEERLK	AEAAASALADADADLEERLK	3	AEAAASALADADADLEERLK3	NA	NA	NA	NA	NA	NA	NA	NA	11.4999	11.993	11.9714	12.5809	12.2265	12.024	12.9165	13.0278	NA	NA	NA	NA	NA	NA	NA	NA
Q99490-2	Q99490;Q99490-2;F8VVT9	AGAP2_HUMAN	AGAP2	Isoform of Q99490, Isoform 2 of Arf-GAP with GTPase, ANK repeat and PH domain-containing protein 2	1	AEAAAVAGLSTPGSLHR	AEAAAVAGLSTPGSLHR	2	AEAAAVAGLSTPGSLHR2	NA	NA	NA	NA	NA	NA	NA	NA	NA	NA	NA	NA	NA	NA	NA	NA	9.87155	9.3417	9.38104	10.209	10.1599	10.8133	11.2124	10.308
Q99490-2	Q99490;Q99490-2;F8VVT9	AGAP2_HUMAN	AGAP2	Isoform of Q99490, Isoform 2 of Arf-GAP with GTPase, ANK repeat and PH domain-containing protein 2	1	AEAAAVAGLSTPGSLHR	AEAAAVAGLSTPGSLHR	3	AEAAAVAGLSTPGSLHR3	NA	NA	NA	NA	NA	NA	NA	NA	NA	NA	NA	NA	NA	NA	NA	NA	11.5651	11.3346	11.361	11.668	11.406	11.7078	11.7859	11.4649
Q96JQ0	Q96JQ0	PCD16_HUMAN	DCHS1	Protocadherin-16	1	AEAAFVLHVTDVNDNAPAFDR	AEAAFVLHVTDVNDNAPAFDR	3	AEAAFVLHVTDVNDNAPAFDR3	NA	NA	NA	NA	NA	NA	NA	NA	NA	NA	NA	NA	NA	NA	NA	NA	11.0559	11.0935	11.3512	10.7708	11.8491	11.4866	11.1194	11.0817
Q96QA5	Q96QA5	GSDMA_HUMAN	GSDMA	Gasdermin-A	1	AEACFSLPFFAPLGLQGSINHK	AEAC(UniMod:4)FSLPFFAPLGLQGSINHK	3	AEAC(UniMod:4)FSLPFFAPLGLQGSINHK3	NA	NA	NA	NA	NA	NA	NA	NA	NA	NA	NA	NA	NA	NA	NA	NA	NA	NA	NA	14.9846	NA	NA	NA	NA
O60220	O60220	TIM8A_HUMAN	TIMM8A	Mitochondrial import inner membrane translocase subunit Tim8 A	1	AEACFVNCVER	AEAC(UniMod:4)FVNC(UniMod:4)VER	2	AEAC(UniMod:4)FVNC(UniMod:4)VER2	NA	NA	NA	NA	NA	NA	NA	NA	NA	NA	NA	NA	NA	NA	NA	NA	NA	9.53559	9.49629	NA	10.396	NA	NA	9.46871
P46821	P46821	MAP1B_HUMAN	MAP1B	Microtubule-associated protein 1B	1	AEADAYIR	AEADAYIR	2	AEADAYIR2	NA	NA	NA	NA	NA	NA	NA	NA	NA	NA	NA	NA	NA	NA	NA	NA	12.5291	12.5978	12.2147	12.7444	12.618	12.4812	12.5051	12.3769
P09493-8	P09493-8;P09493-6;P09493-7;P07951-3	TPM1_HUMAN	TPM1	Isoform of P09493, Isoform 8 of Tropomyosin alpha-1 chain	0	AEADVASLNR	AEADVASLNR	2	AEADVASLNR2	12.6885	13.3853	13.1965	12.7412	12.187	13.2682	13.3529	13.4283	13.3417	13.3225	12.9765	12.8878	13.2167	13.0767	12.8691	13.4725	10.9379	11.2226	12.3877	10.7337	11.2713	11.5136	11.4178	10.751
P09493-8	P09493-8;P09493-6;P09493-7;P07951-3	TPM1_HUMAN	TPM1	Isoform of P09493, Isoform 8 of Tropomyosin alpha-1 chain	0	AEADVASLNRR	AEADVASLNRR	2	AEADVASLNRR2	NA	NA	NA	NA	NA	NA	NA	NA	NA	NA	NA	NA	NA	NA	NA	NA	10.7547	11.3659	10.8828	11.0049	10.8832	10.1101	10.7701	11.1483
P09493-8	P09493-8;P09493-6;P09493-7;P07951-3	TPM1_HUMAN	TPM1	Isoform of P09493, Isoform 8 of Tropomyosin alpha-1 chain	0	AEADVASLNRR	AEADVASLNRR	3	AEADVASLNRR3	NA	NA	NA	NA	NA	NA	NA	NA	NA	NA	12.8394	13.4896	NA	10.6196	11.501	13.956	12.8933	12.984	13.6255	13.0567	12.271	12.5176	12.3113	12.9774
O95081	O95081;O95081-2;A0A0C4DG34	AGFG2_HUMAN	AGFG2	Arf-GAP domain and FG repeat-containing protein 2	1	AEAEAASEVWCR	AEAEAASEVWC(UniMod:4)R	2	AEAEAASEVWC(UniMod:4)R2	NA	NA	NA	NA	NA	NA	NA	NA	NA	NA	NA	NA	NA	NA	NA	NA	11.3975	10.8827	11.5605	11.8104	10.9808	11.14	10.7831	10.8116
Q8N1N4	P12035;Q86Y46;P19013;Q3SY84;Q7RTS7;Q8N1N4;Q8N1N4-2;Q86Y46-2;F8W1S1;CONP19013;CONQ7RTT2;CONQ3SY84;CONP12035	K2C78_HUMAN	KRT78	Keratin, type II cytoskeletal 78	0	AEAEALYQTK	AEAEALYQTK	2	AEAEALYQTK2	NA	NA	NA	NA	12.2082	NA	NA	NA	11.7689	NA	NA	NA	11.3233	11.8441	NA	NA	NA	NA	NA	11.5761	NA	NA	NA	NA
Q9H8L6	Q9H8L6;V9GY37	MMRN2_HUMAN	MMRN2	Multimerin-2	1	AEAEDTGKDPVGR	AEAEDTGKDPVGR	2	AEAEDTGKDPVGR2	NA	NA	NA	NA	8.87711	NA	NA	NA	NA	NA	NA	NA	NA	NA	NA	NA	8.89179	8.31707	8.90738	9.48033	9.89619	8.87151	9.42289	8.58261
P10720	P10720	PF4V_HUMAN	PF4V1	Platelet factor 4 variant	1	AEAEEDGDLQCLCVK	AEAEEDGDLQC(UniMod:4)LC(UniMod:4)VK	2	AEAEEDGDLQC(UniMod:4)LC(UniMod:4)VK2	12.5436	13.3053	13.1127	12.4284	12.644	12.822	12.7743	13.1564	11.0432	NA	NA	NA	NA	NA	NA	NA	16.7446	16.7961	16.6552	16.668	14.1932	16.7865	16.8898	16.7218
P10720	P10720	PF4V_HUMAN	PF4V1	Platelet factor 4 variant	1	AEAEEDGDLQCLCVK	AEAEEDGDLQC(UniMod:4)LC(UniMod:4)VK	3	AEAEEDGDLQC(UniMod:4)LC(UniMod:4)VK3	NA	NA	NA	NA	NA	NA	NA	NA	NA	NA	NA	NA	NA	NA	NA	NA	12.8765	13.5178	13.254	12.9735	13.7739	13.2733	12.2792	13.0903
Q9NUP1	Q9NUP1	BL1S4_HUMAN	BLOC1S4	Biogenesis of lysosome-related organelles complex 1 subunit 4	1	AEAELGTFPR	AEAELGTFPR	2	AEAELGTFPR2	NA	NA	NA	NA	NA	NA	NA	NA	NA	NA	NA	NA	NA	NA	NA	NA	12.1459	12.021	11.7962	11.5807	11.8122	11.5042	11.8172	11.7533
Q15149-4	Q15149;Q15149-2;Q15149-3;Q15149-4;Q15149-5;Q15149-6;Q15149-7;Q15149-8;Q15149-9;E9PMV1;A0A8I5KSD5;A0A8I5KUE3;A0A8I5KYZ1	PLEC_HUMAN	PLEC	Isoform of Q15149, Isoform 4 of Plectin	1	AEAELLQQQK	AEAELLQQQK	2	AEAELLQQQK2	NA	NA	NA	NA	NA	NA	NA	NA	NA	NA	NA	NA	NA	NA	NA	NA	10.6311	10.8102	10.5221	10.6342	10.8623	11.0301	10.9133	10.6816
Q16512;Q16512-2	Q16512;Q16512-2;Q16512-3	PKN1_HUMAN	PKN1	Serine/threonine-protein kinase N1	1	AEAENTSEVSTVLK	AEAENTSEVSTVLK	2	AEAENTSEVSTVLK2	NA	NA	NA	NA	NA	NA	NA	NA	9.91259	9.79157	10.8109	10.4537	10.4204	10.4815	10.1336	9.99049	13.0087	13.1744	13.5798	13.1453	13.4945	12.8066	12.9473	13.2885
P15498	P15498;P15498-2;Q96D37;F5H5P4	VAV_HUMAN	VAV1	Proto-oncogene vav	1	AEAEQNWWEGR	AEAEQNWWEGR	2	AEAEQNWWEGR2	NA	NA	NA	NA	NA	NA	NA	NA	NA	NA	NA	NA	NA	NA	NA	NA	11.7357	12.3118	12.3073	12.168	12.6135	12.1375	11.9224	12.412
O43149	O43149;O43149-3	ZZEF1_HUMAN	ZZEF1	Zinc finger ZZ-type and EF-hand domain-containing protein 1	1	AEAEQSVTCAHCR	AEAEQSVTC(UniMod:4)AHC(UniMod:4)R	2	AEAEQSVTC(UniMod:4)AHC(UniMod:4)R2	NA	NA	NA	NA	NA	NA	NA	NA	NA	NA	NA	NA	NA	NA	NA	NA	9.80244	9.64532	9.73935	9.84565	10.1822	10.138	9.91866	9.35823
O43149	O43149;O43149-3	ZZEF1_HUMAN	ZZEF1	Zinc finger ZZ-type and EF-hand domain-containing protein 1	1	AEAEQSVTCAHCR	AEAEQSVTC(UniMod:4)AHC(UniMod:4)R	3	AEAEQSVTC(UniMod:4)AHC(UniMod:4)R3	NA	NA	NA	NA	NA	NA	NA	NA	NA	NA	NA	NA	NA	NA	NA	NA	11.6161	11.6759	11.2699	11.7693	12.0636	12.0535	11.8692	11.4788
P04424;P04424-2	P04424;F8W943;P04424-2;P04424-3	ARLY_HUMAN	ASL	Argininosuccinate lyase	1	AEAERDVLFPGYTHLQR	AEAERDVLFPGYTHLQR	3	AEAERDVLFPGYTHLQR3	NA	NA	NA	NA	NA	NA	NA	NA	NA	NA	NA	NA	NA	NA	NA	NA	10.8165	10.9187	10.5805	10.241	10.8757	10.3692	10.9397	10.6044
P04264	P04264;CONP04264	K2C1_HUMAN	KRT1	Keratin, type II cytoskeletal 1	0	AEAESLYQSK	AEAESLYQSK	2	AEAESLYQSK2	16.6821	NA	NA	NA	18.3106	NA	NA	14.6405	18.5123	17.463	18.1163	14.9507	17.427	18.3353	17.1745	16.4734	15.6317	16.5562	14.5898	16.0648	15.9187	15.3735	16.3443	17.2428
P04264	P04264;CONP04264	K2C1_HUMAN	KRT1	Keratin, type II cytoskeletal 1	0	AEAESLYQSKYEELQITAGR	AEAESLYQSKYEELQITAGR	3	AEAESLYQSKYEELQITAGR3	NA	NA	10.3402	NA	14.8808	NA	NA	13.0562	NA	NA	NA	NA	NA	NA	NA	NA	NA	NA	NA	8.60606	NA	NA	NA	8.86816
P02538	P04259;O95678;P02538;P48668;CONP04259;CONP50446;CONQ8BGZ7;CONO95678	K2C6A_HUMAN	KRT6A	Keratin, type II cytoskeletal 6A	0	AEAESWYQTK	AEAESWYQTK	2	AEAESWYQTK2	NA	NA	NA	NA	NA	NA	NA	NA	NA	NA	NA	NA	NA	NA	NA	11.4307	NA	NA	NA	14.702	NA	NA	NA	NA
P02538	O95678;P02538;P48668;CONP04259;CONP50446;CONQ8BGZ7;CONO95678	K2C6A_HUMAN	KRT6A	Keratin, type II cytoskeletal 6A	0	AEAESWYQTKYEELQVTAGR	AEAESWYQTKYEELQVTAGR	3	AEAESWYQTKYEELQVTAGR3	NA	NA	NA	NA	NA	NA	NA	12.4324	NA	NA	NA	NA	NA	NA	NA	NA	NA	NA	NA	NA	NA	NA	NA	NA
O95340;O95340-2	O95340;O95340-2	PAPS2_HUMAN	PAPSS2	Bifunctional 3'-phosphoadenosine 5'-phosphosulfate synthase 2	1	AEAETLPSLSITK	AEAETLPSLSITK	2	AEAETLPSLSITK2	NA	NA	NA	NA	NA	NA	NA	NA	NA	NA	7.71807	NA	NA	NA	NA	NA	10.7197	10.7947	10.4479	10.0099	10.6108	10.7391	10.4111	10.4508
Q96MG2	Q96MG2	JSPR1_HUMAN	JSRP1	Junctional sarcoplasmic reticulum protein 1	1	AEAEVRPK	AEAEVRPK	2	AEAEVRPK2	NA	NA	NA	NA	NA	NA	NA	NA	NA	NA	NA	NA	NA	NA	NA	NA	12.3565	12.543	12.3724	12.6264	12.8349	12.7886	12.6582	12.179
Q9UM07	Q9UM07	PADI4_HUMAN	PADI4	Protein-arginine deiminase type-4	1	AEAFFPNMVNMLVLGK	AEAFFPNMVNMLVLGK	2	AEAFFPNMVNMLVLGK2	NA	NA	NA	NA	NA	NA	NA	NA	NA	NA	NA	NA	NA	NA	NA	NA	13.3042	13.3302	13.1981	13.1806	13.5365	13.2684	12.9257	13.0717
P46783	Q9NQ39;P46783	RS10_HUMAN	RPS10	40S ribosomal protein S10	0	AEAGAGSATEFQFR	AEAGAGSATEFQFR	2	AEAGAGSATEFQFR2	NA	NA	NA	NA	NA	NA	NA	NA	NA	NA	NA	NA	NA	NA	NA	NA	11.9401	12.1586	11.7445	11.5404	12.0224	11.9067	11.9317	11.7343
P49411	P49411	EFTU_HUMAN	TUFM	Elongation factor Tu, mitochondrial	1	AEAGDNLGALVR	AEAGDNLGALVR	2	AEAGDNLGALVR2	NA	NA	NA	NA	NA	NA	NA	NA	10.1208	10.2029	NA	NA	10.8619	10.6094	NA	NA	11.4463	11.4269	10.9106	11.7272	11.363	11.9359	11.5171	11.4922
O95671;O95671-2;O95671-3	O95671;O95671-2;O95671-3	ASML_HUMAN	ASMTL	Probable bifunctional dTTP/UTP pyrophosphatase/methyltransferase protein	1	AEAGEAGQATAEAECHR	AEAGEAGQATAEAEC(UniMod:4)HR	3	AEAGEAGQATAEAEC(UniMod:4)HR3	NA	NA	NA	NA	NA	NA	NA	NA	NA	NA	NA	NA	NA	NA	NA	NA	11.5306	11.3955	11.3114	11.3308	11.1051	11.4426	11.5444	11.442
Q969T9	Q969T9;A6NG10;Q969T9-2;K7EMC9;K7ENL2	WBP2_HUMAN	WBP2	WW domain-binding protein 2	1	AEAGGGWEGSASYK	AEAGGGWEGSASYK	2	AEAGGGWEGSASYK2	NA	NA	NA	NA	10.5292	NA	NA	NA	11.395	11.7964	11.3135	10.7338	11.1359	11.2926	11.4847	10.9702	12.4947	12.4122	12.3942	12.5301	12.0559	12.2023	12.0993	12.1778
Q9Y4L1	Q9Y4L1;A0A494C039;K7EQK2;A0A087X054;A0A8Q3SHG4	HYOU1_HUMAN	HYOU1	Hypoxia up-regulated protein 1	1	AEAGPEGVAPAPEGEK	AEAGPEGVAPAPEGEK	2	AEAGPEGVAPAPEGEK2	NA	NA	11.9316	11.7801	11.4512	11.665	11.9231	NA	11.5606	NA	11.8282	11.6693	10.8156	11.8227	11.2576	11.5009	13.0789	13.5498	13.4684	13.2019	13.3838	13.274	13.3655	12.6978
Q9H7J1	Q9H7J1	PPR3E_HUMAN	PPP1R3E	Protein phosphatase 1 regulatory subunit 3E	1	AEAGPLGVAGSAR	AEAGPLGVAGSAR	2	AEAGPLGVAGSAR2	NA	NA	NA	NA	NA	NA	NA	NA	NA	NA	NA	NA	NA	NA	NA	NA	12.8881	12.8768	12.925	13.03	11.9046	12.5614	13.1857	12.9765
P98172	P98172	EFNB1_HUMAN	EFNB1	Ephrin-B1	1	AEAGRPYEYYK	AEAGRPYEYYK	2	AEAGRPYEYYK2	NA	NA	NA	NA	NA	NA	NA	NA	NA	NA	NA	NA	NA	NA	NA	NA	9.82316	9.84612	9.94287	10.2086	9.68435	9.4135	9.21915	10.0737
P98172	P98172	EFNB1_HUMAN	EFNB1	Ephrin-B1	1	AEAGRPYEYYK	AEAGRPYEYYK	3	AEAGRPYEYYK3	NA	NA	NA	NA	NA	NA	NA	NA	NA	NA	NA	NA	NA	NA	NA	NA	11.8993	11.5151	11.9122	11.8947	11.5423	11.8093	11.7645	NA
P25686	P25686;P25686-2	DNJB2_HUMAN	DNAJB2	DnaJ homolog subfamily B member 2	1	AEAGSGGPGFTFTFR	AEAGSGGPGFTFTFR	2	AEAGSGGPGFTFTFR2	NA	NA	NA	NA	NA	NA	NA	NA	NA	NA	NA	NA	NA	NA	NA	NA	11.6069	11.2604	11.847	11.5236	11.6288	11.7673	11.7388	11.6265
P21333-2	P21333;A0A7P0NMY4;Q60FE5;P21333-2	FLNA_HUMAN	FLNA	Isoform of P21333, Isoform 2 of Filamin-A	1	AEAGVPAEFSIWTR	AEAGVPAEFSIWTR	2	AEAGVPAEFSIWTR2	15.1327	15.3302	15.6037	15.0219	15.251	15.1214	15.8196	15.4299	16.9983	16.96	16.7635	16.937	16.8703	17.1625	17.1712	17.1986	19.4725	19.2678	19.2843	19.2951	18.9955	19.2594	19.3977	19.2362
P21333-2	P21333;A0A7P0NMY4;Q60FE5;P21333-2	FLNA_HUMAN	FLNA	Isoform of P21333, Isoform 2 of Filamin-A	1	AEAGVPAEFSIWTR	AEAGVPAEFSIWTR	3	AEAGVPAEFSIWTR3	NA	NA	NA	NA	NA	NA	NA	NA	NA	NA	NA	NA	NA	NA	NA	NA	13.7172	13.1958	13.183	13.6686	13.4875	13.5971	13.522	13.3763
Q99470	Q99470	SDF2_HUMAN	SDF2	Stromal cell-derived factor 2	1	AEAHHAEL	AEAHHAEL	2	AEAHHAEL2	NA	NA	NA	NA	NA	NA	NA	NA	NA	NA	NA	NA	NA	NA	NA	NA	14.0153	14.4741	14.635	13.9148	14.1002	14.2223	13.9277	14.5393
Q8TC07;Q8TC07-2	Q8TC07;Q8TC07-2;Q8TC07-3	TBC15_HUMAN	TBC1D15	TBC1 domain family member 15	1	AEAISLQMVK	AEAISLQMVK	2	AEAISLQMVK2	NA	NA	NA	NA	NA	NA	NA	NA	NA	NA	NA	NA	NA	NA	NA	NA	11.6871	11.4766	11.661	12.1507	11.6214	11.9557	12.091	12.2049
Q9NVT9	Q9NVT9;Q9NVT9-2	ARMC1_HUMAN	ARMC1	Armadillo repeat-containing protein 1	1	AEALASAIASTK	AEALASAIASTK	2	AEALASAIASTK2	NA	NA	NA	NA	NA	NA	NA	NA	10.2251	10.6818	NA	10.3662	10.5313	10.8416	NA	10.5458	12.4043	11.9242	12.1656	12.3029	11.924	11.8303	11.8964	12.1061
Q9BPX7	Q9BPX7;Q9BPX7-2	CG025_HUMAN	C7orf25	UPF0415 protein C7orf25	1	AEALHNIWLGR	AEALHNIWLGR	2	AEALHNIWLGR2	NA	NA	NA	NA	NA	NA	NA	NA	NA	NA	NA	NA	NA	NA	NA	NA	9.83204	9.51718	NA	9.08693	9.39565	NA	NA	NA
Q9BPX7	Q9BPX7;Q9BPX7-2	CG025_HUMAN	C7orf25	UPF0415 protein C7orf25	1	AEALHNIWLGR	AEALHNIWLGR	3	AEALHNIWLGR3	NA	NA	NA	NA	NA	NA	NA	NA	NA	NA	NA	NA	NA	NA	NA	NA	9.81323	9.78732	10.1466	10.2447	9.40061	10.0741	9.19432	10.2574
P23229-2;P23229-4;P23229-6	P23229;P23229-2;P23229-3;P23229-4;P23229-5;P23229-6;P23229-9;A0A8C8KBL6	ITA6_HUMAN	ITGA6	Isoform of P23229, Isoform Alpha-6X1A of Integrin alpha-6	1	AEALPLQR	AEALPLQR	2	AEALPLQR2	NA	NA	NA	NA	NA	NA	NA	NA	12.8652	12.9704	12.6473	13.2545	12.295	12.5251	12.6319	13.1249	13.1744	12.9582	12.3504	12.0314	12.2775	12.7362	12.9224	13.0752
Q14008	Q14008;Q14008-3	CKAP5_HUMAN	CKAP5	Cytoskeleton-associated protein 5	1	AEAMSGHIDQFLIATFMQLR	AEAMSGHIDQFLIATFMQLR	3	AEAMSGHIDQFLIATFMQLR3	NA	NA	NA	NA	NA	NA	NA	NA	NA	NA	NA	NA	NA	NA	NA	NA	12.7788	13.1591	12.4114	12.1162	12.716	12.2485	11.8009	12.8613
P49795	P49795	RGS19_HUMAN	RGS19	Regulator of G-protein signaling 19	1	AEANQHVVDEK	AEANQHVVDEK	2	AEANQHVVDEK2	NA	NA	NA	NA	NA	NA	NA	NA	NA	NA	NA	NA	NA	NA	NA	NA	11.0623	11.0589	11.3541	11.1361	11.2682	10.6093	10.7811	10.8907
P49795	P49795	RGS19_HUMAN	RGS19	Regulator of G-protein signaling 19	1	AEANQHVVDEK	AEANQHVVDEK	3	AEANQHVVDEK3	NA	NA	NA	NA	NA	NA	NA	NA	NA	NA	NA	NA	NA	NA	NA	NA	12.0875	12.2804	12.2899	12.3125	12.3826	11.8861	12.1175	12.3248
Q9BZL4	Q9BZL4	PP12C_HUMAN	PPP1R12C	Protein phosphatase 1 regulatory subunit 12C	1	AEAPDGQGPGPQAAR	AEAPDGQGPGPQAAR	2	AEAPDGQGPGPQAAR2	NA	NA	NA	NA	NA	NA	NA	NA	NA	NA	NA	NA	NA	NA	NA	NA	11.0265	11.1728	11.1238	11.219	11.1368	11.5009	11.1113	10.8313
Q14624	Q14624;B7ZKJ8;Q14624-2;Q14624-3;Q14624-4	ITIH4_HUMAN	ITIH4	Inter-alpha-trypsin inhibitor heavy chain H4	1	AEAQAQYSAAVAK	AEAQAQYSAAVAK	2	AEAQAQYSAAVAK2	15.6387	13.6848	16.0246	16.4956	14.4009	16.2193	16.5297	14.1549	21.5069	21.3376	21.1642	21.1642	21.4476	21.2419	21.3211	21.0951	16.3213	16.3607	16.4211	16.1763	16.3627	15.9967	16.0209	16.1532
Q9UHG2	Q9UHG2	PCS1N_HUMAN	PCSK1N	ProSAAS	1	AEAQEAEDQQAR	AEAQEAEDQQAR	2	AEAQEAEDQQAR2	NA	NA	NA	NA	NA	NA	NA	NA	NA	NA	NA	NA	NA	NA	NA	NA	12.6217	11.9693	11.9157	11.5771	12.1454	12.365	12.1396	11.9369
P08514	P08514;P08514-2;P08514-3	ITA2B_HUMAN	ITGA2B	Integrin alpha-IIb	1	AEAQVELR	AEAQVELR	2	AEAQVELR2	13.5107	NA	NA	NA	NA	NA	NA	NA	15.6729	15.3275	15.4683	14.7589	15.7496	15.4672	15.3215	14.0621	18.3207	18.0859	18.4015	18.0996	16.8026	17.227	17.8504	17.9413
P41226	P41226	UBA7_HUMAN	UBA7	Ubiquitin-like modifier-activating enzyme 7	1	AEASQELLAQLNR	AEASQELLAQLNR	2	AEASQELLAQLNR2	NA	NA	NA	NA	NA	NA	NA	NA	NA	NA	NA	NA	NA	NA	NA	NA	10.8195	11.3792	11.2213	10.8629	11.2976	10.7316	11.3051	11.3189
Q9Y490	Q9Y490	TLN1_HUMAN	TLN1	Talin-1	1	AEASQLGHK	AEASQLGHK	2	AEASQLGHK2	14.7414	15.23	15.6725	15.6003	14.9541	15.4667	15.8412	15.2293	18.123	18.1584	17.9838	17.6671	18.0183	18.0647	18.0054	17.728	19.2803	18.8627	19.1905	19.321	19.7937	19.4737	19.0039	19.2021
Q9Y490	Q9Y490	TLN1_HUMAN	TLN1	Talin-1	1	AEASQLGHKVSQMAQYFEPLTLAAVGAASK	AEASQLGHKVSQMAQYFEPLTLAAVGAASK	4	AEASQLGHKVSQMAQYFEPLTLAAVGAASK4	NA	NA	NA	NA	NA	NA	NA	NA	NA	NA	NA	NA	NA	NA	NA	NA	10.659	10.5303	10.071	10.5248	10.0782	10.7142	10.8128	10.8268
Q02790	Q02790	FKBP4_HUMAN	FKBP4	Peptidyl-prolyl cis-trans isomerase FKBP4	1	AEASSGDHPTDTEMK	AEASSGDHPTDTEMK	3	AEASSGDHPTDTEMK3	NA	NA	10.4426	NA	NA	NA	NA	NA	NA	NA	NA	NA	NA	NA	NA	NA	10.09	11.0351	10.2673	10.8084	10.8828	10.3766	10.4811	10.6011
Q9NQT8	Q9NQT8	KI13B_HUMAN	KIF13B	Kinesin-like protein KIF13B	1	AEASWDSAVHGCPQLSR	AEASWDSAVHGC(UniMod:4)PQLSR	2	AEASWDSAVHGC(UniMod:4)PQLSR2	NA	NA	NA	NA	NA	NA	NA	NA	NA	NA	NA	NA	NA	NA	NA	NA	8.40089	8.37617	8.48123	8.1494	8.62342	7.65694	NA	NA
Q9NQT8	Q9NQT8	KI13B_HUMAN	KIF13B	Kinesin-like protein KIF13B	1	AEASWDSAVHGCPQLSR	AEASWDSAVHGC(UniMod:4)PQLSR	3	AEASWDSAVHGC(UniMod:4)PQLSR3	NA	NA	NA	NA	NA	NA	NA	NA	NA	NA	NA	NA	NA	NA	NA	NA	12.6362	12.7328	12.6459	12.7691	12.7472	12.7302	12.6043	12.543
P55291	P55291	CAD15_HUMAN	CDH15	Cadherin-15	1	AEATDADDPETDNAALR	AEATDADDPETDNAALR	2	AEATDADDPETDNAALR2	NA	NA	NA	NA	NA	NA	NA	NA	NA	NA	NA	NA	NA	NA	NA	NA	11.0894	10.873	10.9448	10.6417	11.3768	10.8624	10.8177	10.7096
P07360	P07360	CO8G_HUMAN	C8G	Complement component C8 gamma chain	1	AEATTLHVAPQGTAMAVSTFR	AEATTLHVAPQGTAM(UniMod:35)AVSTFR	3	AEATTLHVAPQGTAM(UniMod:35)AVSTFR3	NA	NA	NA	NA	NA	NA	NA	NA	12.3707	12.3741	13.7189	10.6343	12.929	12.1884	11.527	NA	NA	NA	NA	NA	NA	NA	NA	NA
P07360	P07360	CO8G_HUMAN	C8G	Complement component C8 gamma chain	1	AEATTLHVAPQGTAMAVSTFRK	AEATTLHVAPQGTAM(UniMod:35)AVSTFRK	3	AEATTLHVAPQGTAM(UniMod:35)AVSTFRK3	NA	NA	NA	NA	NA	NA	NA	NA	NA	NA	NA	12.2054	NA	NA	NA	12.3242	NA	NA	NA	NA	NA	NA	NA	NA
P07360	P07360	CO8G_HUMAN	C8G	Complement component C8 gamma chain	1	AEATTLHVAPQGTAMAVSTFR	AEATTLHVAPQGTAMAVSTFR	3	AEATTLHVAPQGTAMAVSTFR3	11.8039	13.283	NA	13.3868	12.0519	13.3899	NA	12.2733	14.2389	14.6144	14.774	NA	14.8997	13.5098	12.797	NA	NA	9.62226	NA	NA	NA	NA	NA	NA
P07360	P07360	CO8G_HUMAN	C8G	Complement component C8 gamma chain	1	AEATTLHVAPQGTAMAVSTFRK	AEATTLHVAPQGTAMAVSTFRK	3	AEATTLHVAPQGTAMAVSTFRK3	11.0463	11.4993	10.8601	11.5568	11.9633	NA	NA	11.2456	NA	NA	9.85453	13.6736	NA	NA	NA	13.4477	NA	NA	9.89199	NA	NA	NA	NA	NA
P07360	P07360	CO8G_HUMAN	C8G	Complement component C8 gamma chain	1	AEATTLHVAPQGTAMAVSTFRK	AEATTLHVAPQGTAMAVSTFRK	4	AEATTLHVAPQGTAMAVSTFRK4	NA	NA	NA	NA	NA	NA	NA	NA	NA	NA	NA	13.5911	NA	NA	NA	14.0785	NA	NA	NA	NA	NA	NA	NA	NA
Q99615	Q99615;Q99615-2;A0A6I8PIK4;A0A6I8PUC2;A0A6I8PUD4;A0A6I8PU73;A0A6I8PU89;A0A6I8PR89;K7EPP7;K7ER44	DNJC7_HUMAN	DNAJC7	DnaJ homolog subfamily C member 7	1	AECLAMLGR	AEC(UniMod:4)LAMLGR	2	AEC(UniMod:4)LAMLGR2	NA	NA	NA	NA	NA	NA	NA	NA	NA	NA	NA	NA	NA	NA	NA	NA	11.6932	11.7418	12.02	12.1564	11.838	12.1618	12.0467	12.1151
P14543	P14543;P14543-2	NID1_HUMAN	NID1	Nidogen-1	1	AECLNPSQPSR	AEC(UniMod:4)LNPSQPSR	2	AEC(UniMod:4)LNPSQPSR2	NA	11.8376	NA	NA	NA	NA	NA	NA	10.2136	NA	NA	NA	11.1083	NA	NA	NA	15.4366	16.0995	16.0341	16.2693	16.0401	16.1503	15.9322	16.1758
P14543	P14543;P14543-2	NID1_HUMAN	NID1	Nidogen-1	1	AECLNPSQPSRR	AEC(UniMod:4)LNPSQPSRR	3	AEC(UniMod:4)LNPSQPSRR3	NA	NA	NA	NA	NA	NA	NA	NA	NA	NA	NA	NA	NA	NA	NA	NA	10.1352	9.89732	10.4756	11.0946	10.787	10.2765	8.87662	10.287
P13796	P13796	PLSL_HUMAN	LCP1	Plastin-2	1	AECMLQQAER	AEC(UniMod:4)M(UniMod:35)LQQAER	2	AEC(UniMod:4)M(UniMod:35)LQQAER2	NA	13.2209	13.506	NA	12.8549	NA	NA	NA	13.0862	12.2002	11.7994	12.411	11.7576	11.7517	11.7948	11.7551	11.0519	10.9231	NA	11.2399	NA	10.7379	NA	10.6497
P13796	P13796	PLSL_HUMAN	LCP1	Plastin-2	1	AECMLQQAER	AEC(UniMod:4)MLQQAER	2	AEC(UniMod:4)MLQQAER2	14.4858	NA	NA	NA	14.1973	NA	NA	12.8671	14.6515	14.3438	14.1324	14.1242	13.6575	14.2013	13.9244	14.3972	13.0063	12.543	12.2194	12.6193	12.4144	12.6212	12.4674	12.2828
P48163	P48163;P48163-2	MAOX_HUMAN	ME1	NADP-dependent malic enzyme	1	AECSAEQCYK	AEC(UniMod:4)SAEQC(UniMod:4)YK	2	AEC(UniMod:4)SAEQC(UniMod:4)YK2	NA	NA	NA	NA	NA	NA	NA	NA	NA	NA	NA	NA	NA	NA	NA	NA	10.6098	10.7205	10.6506	10.4831	10.5975	10.6845	10.3166	10.7102
Q9BW04	Q9BW04;Q9BW04-2	SARG_HUMAN	SARG	Specifically androgen-regulated gene protein	1	AEDAPLSSGEDPNSR	AEDAPLSSGEDPNSR	2	AEDAPLSSGEDPNSR2	NA	NA	NA	NA	NA	NA	NA	NA	11.3179	11.5744	NA	NA	NA	NA	11.1415	10.4022	13.1584	13.116	13.4368	13.0439	13.4147	13.1861	13.0223	12.9751
P01133;P01133-3	P01133;P01133-3	EGF_HUMAN	EGF	Pro-epidermal growth factor	1	AEDDTWEPEQK	AEDDTWEPEQK	2	AEDDTWEPEQK2	NA	NA	NA	NA	NA	NA	NA	NA	NA	NA	NA	NA	NA	NA	NA	NA	9.72398	9.24544	NA	9.53704	9.83126	NA	NA	9.86677
Q8TEW0;Q8TEW0-2	Q8TEW0;Q8TEW0-10;Q8TEW0-11;Q5VWU8;Q5VWV2;B1AP52;A0A8Q3WLH5;F5GZI3;Q8TEW0-2;Q8TEW0-3;Q8TEW0-4;Q8TEW0-5;Q8TEW0-6;Q8TEW0-7;Q8TEW0-8;Q8TEW0-9	PARD3_HUMAN	PARD3	Partitioning defective 3 homolog	1	AEDEDIVLTPDGTR	AEDEDIVLTPDGTR	2	AEDEDIVLTPDGTR2	NA	NA	NA	NA	NA	NA	NA	NA	NA	NA	NA	NA	NA	NA	NA	NA	12.3063	12.0475	11.8964	12.2452	11.5735	12.0654	11.9549	11.9459
Q27J81	Q27J81;A0A6Q8PFJ1;A0A6Q8PFB9;A0A6Q8PFY4;A0A6Q8PFN5;A0A6Q8PG64;A0A6Q8PGN3;A0A6Q8PGC7;A0A6Q8PGY8;A0A6Q8PHA2;A0A6Q8PGU8;A0A6Q8PH52;A0A6Q8PH59;A0A6Q8PH63;A0A6Q8PH71;A0A6Q8PH25;A0A6Q8PF29;A0A6Q8PF44;A0A6Q8PHG2;Q27J81-2;A0A087X118	INF2_HUMAN	INF2	Inverted formin-2	1	AEDEEELLR	AEDEEELLR	2	AEDEEELLR2	NA	NA	NA	NA	NA	NA	NA	NA	NA	NA	NA	NA	NA	NA	NA	NA	12.9924	12.9776	12.9778	12.7996	13.0165	10.8678	12.5065	13.1467
P0DMV8	P0DMV8;P34931;V9GZ37;P0DMV8-2	HS71A_HUMAN	HSPA1A	Heat shock 70 kDa protein 1A	0	AEDEVQR	AEDEVQR	2	AEDEVQR2	NA	NA	NA	NA	NA	NA	NA	NA	NA	NA	NA	NA	NA	NA	12.3518	NA	14.0356	13.344	13.3221	13.6551	14.116	14.5671	13.1043	14.0879
P0DMV8	P0DMV8;V9GZ37;P0DMV8-2	HS71A_HUMAN	HSPA1A	Heat shock 70 kDa protein 1A	1	AEDEVQRER	AEDEVQRER	3	AEDEVQRER3	NA	NA	NA	NA	NA	NA	NA	NA	NA	NA	NA	NA	NA	NA	NA	NA	11.1208	10.9219	11.134	11.5083	13.101	10.6788	NA	11.7272
P29966	P29966	MARCS_HUMAN	MARCKS	Myristoylated alanine-rich C-kinase substrate	1	AEDGATPSPSNETPK	AEDGATPSPSNETPK	2	AEDGATPSPSNETPK2	NA	NA	NA	NA	NA	NA	NA	NA	12.295	12.4499	12.0945	11.735	12.1559	12.1093	12.2525	11.5697	11.7011	11.8568	12.05	11.7996	12.0849	11.8531	11.7106	11.5905
O75347	O75347;O75347-2;A0A494C144;E5RIW3;E5RIX8;E5RJD8;E5RHG6	TBCA_HUMAN	TBCA	Tubulin-specific chaperone A	1	AEDGENYDIK	AEDGENYDIK	2	AEDGENYDIK2	NA	NA	NA	NA	NA	NA	NA	NA	NA	NA	NA	NA	NA	NA	NA	NA	11.6392	10.5148	11.0479	11.1867	10.4135	11.2451	11.3238	10.3521
O75347	O75347;O75347-2;A0A494C144;E5RIW3;E5RIX8;E5RJD8;E5RHG6	TBCA_HUMAN	TBCA	Tubulin-specific chaperone A	1	AEDGENYDIKK	AEDGENYDIKK	3	AEDGENYDIKK3	NA	NA	NA	NA	NA	NA	NA	NA	NA	NA	NA	NA	NA	NA	NA	NA	9.04755	9.06518	9.62585	9.59075	10.0451	9.2761	10.0785	NA
Q6V0I7;Q6V0I7-3	Q6V0I7;Q6V0I7-2;Q6V0I7-3;A0A7P0T1I0;A0A6Q8JR05	FAT4_HUMAN	FAT4	Protocadherin Fat 4	1	AEDGGGQFTTIR	AEDGGGQFTTIR	2	AEDGGGQFTTIR2	NA	NA	NA	NA	NA	NA	NA	NA	NA	NA	NA	NA	NA	NA	NA	NA	NA	NA	NA	9.39761	8.91871	9.35208	9.54389	9.04099
P07355	P07355;H0YMU9;H0YMW4;H0YL33;P07355-2	ANXA2_HUMAN	ANXA2	Annexin A2	1	AEDGSVIDYELIDQDAR	AEDGSVIDYELIDQDAR	2	AEDGSVIDYELIDQDAR2	NA	NA	NA	NA	NA	NA	NA	NA	NA	NA	NA	NA	NA	NA	NA	NA	11.2276	10.3358	10.0949	12.4196	9.7549	12.5433	11.9511	10.2752
P07355	P07355;H0YMU9;H0YMW4;H0YL33;P07355-2	ANXA2_HUMAN	ANXA2	Annexin A2	1	AEDGSVIDYELIDQDAR	AEDGSVIDYELIDQDAR	3	AEDGSVIDYELIDQDAR3	NA	NA	NA	NA	NA	NA	NA	NA	NA	NA	NA	NA	NA	NA	NA	NA	10.1316	NA	11.4466	11.8387	NA	11.0627	11.1107	10.937
P19823	P19823;Q5T985	ITIH2_HUMAN	ITIH2	Inter-alpha-trypsin inhibitor heavy chain H2	1	AEDHFSVIDFNQNIR	AEDHFSVIDFNQNIR	2	AEDHFSVIDFNQNIR2	14.7845	15.4504	15.8436	15.328	15.6273	15.2641	15.4917	16.156	10.3848	10.8913	11.1868	11.4176	11.2131	10.743	NA	11.607	10.1989	10.4394	10.8685	9.33768	10.8557	10.6039	11.433	10.7039
P19823	P19823;Q5T985	ITIH2_HUMAN	ITIH2	Inter-alpha-trypsin inhibitor heavy chain H2	1	AEDHFSVIDFNQNIR	AEDHFSVIDFNQNIR	3	AEDHFSVIDFNQNIR3	19.1355	19.377	19.3048	19.1326	19.2072	19.3591	19.2486	19.7348	16.3315	16.1279	16.0561	16.4312	16.0569	16.2331	16.445	16.6434	13.0472	13.5045	13.2282	12.1879	12.2091	12.3819	12.9729	13.7482
Q66K14;Q66K14-2	Q66K14;Q66K14-2	TBC9B_HUMAN	TBC1D9B	TBC1 domain family member 9B	1	AEDIEQMR	AEDIEQMR	2	AEDIEQMR2	NA	NA	NA	NA	NA	NA	NA	NA	NA	NA	NA	NA	NA	NA	NA	NA	12.7843	12.7013	12.7958	12.7933	11.9467	12.5509	12.6385	12.9179
P02549	P02549;P02549-2	SPTA1_HUMAN	SPTA1	Spectrin alpha chain, erythrocytic 1	1	AEDLFVEFAHK	AEDLFVEFAHK	2	AEDLFVEFAHK2	NA	NA	NA	NA	NA	NA	NA	NA	NA	NA	NA	NA	NA	NA	NA	NA	12.6931	12.5815	12.4059	12.8222	12.4849	12.7076	12.5365	12.893
P02549	P02549;P02549-2	SPTA1_HUMAN	SPTA1	Spectrin alpha chain, erythrocytic 1	1	AEDLFVEFAHK	AEDLFVEFAHK	3	AEDLFVEFAHK3	NA	NA	NA	NA	NA	NA	12.275	NA	NA	NA	NA	NA	NA	NA	NA	NA	12.2226	12.7336	12.6405	12.8777	12.7488	12.657	12.4847	12.8924
Q96SZ5	Q96SZ5	AEDO_HUMAN	ADO	2-aminoethanethiol dioxygenase	1	AEDLNIAPR	AEDLNIAPR	2	AEDLNIAPR2	NA	NA	NA	NA	NA	NA	NA	NA	11.4382	11.3136	NA	NA	12.0061	NA	11.6045	NA	12.2942	11.1073	12.1359	11.8641	10.4069	12.0079	12.22	11.0507
Q9BSJ8;Q9BSJ8-2	Q9BSJ8;Q9BSJ8-2	ESYT1_HUMAN	ESYT1	Extended synaptotagmin-1	1	AEDLPLRK	AEDLPLRK	2	AEDLPLRK2	NA	NA	NA	NA	NA	NA	NA	NA	NA	NA	NA	8.49548	NA	NA	NA	11.0858	11.5578	11.6343	11.2141	11.353	11.6376	11.8395	12.0047	11.9954
P01024	P01024	CO3_HUMAN	C3	Complement C3	1	AEDLVGK	AEDLVGK	2	AEDLVGK2	20.9812	19.6717	20.3321	17.9524	21.2244	17.2198	16.311	20.6453	20.3752	20.1206	19.9601	19.8491	20.265	20.0951	20.1946	20.0292	15.0127	14.3981	14.6843	13.9759	14.0101	14.6946	14.1439	14.5763
P01024	P01024	CO3_HUMAN	C3	Complement C3	1	AEDLVGKSLYVSATVILHSGSDMVQAER	AEDLVGKSLYVSATVILHSGSDM(UniMod:35)VQAER	4	AEDLVGKSLYVSATVILHSGSDM(UniMod:35)VQAER4	13.0579	NA	NA	NA	13.3204	NA	NA	NA	14.9278	15.816	15.8615	15.9038	14.5988	15.8266	15.8355	15.6902	NA	NA	NA	NA	NA	NA	NA	NA
P01024	P01024	CO3_HUMAN	C3	Complement C3	1	AEDLVGKSLYVSATVILHSGSDMVQAER	AEDLVGKSLYVSATVILHSGSDMVQAER	4	AEDLVGKSLYVSATVILHSGSDMVQAER4	13.8072	14.3457	14.2782	13.6313	14.3561	13.6586	14.4126	13.9984	11.6439	12.0145	11.1607	12.3357	10.576	11.7821	11.1816	14.5799	NA	NA	NA	NA	NA	NA	NA	NA
A0A075B6Q5	A0A075B6Q5	HV364_HUMAN	IGHV3-64	Immunoglobulin heavy variable 3-64	1	AEDMAVYYCAR	AEDM(UniMod:35)AVYYC(UniMod:4)AR	2	AEDM(UniMod:35)AVYYC(UniMod:4)AR2	17.9192	NA	16.5747	16.909	17.6342	17.2151	16.4677	NA	NA	16.5335	16.0065	15.8463	16.5094	NA	16.3288	13.8613	NA	NA	NA	NA	13.7451	NA	NA	NA
A0A075B6Q5	A0A075B6Q5	HV364_HUMAN	IGHV3-64	Immunoglobulin heavy variable 3-64	1	AEDMAVYYCAR	AEDMAVYYC(UniMod:4)AR	2	AEDMAVYYC(UniMod:4)AR2	16.1678	15.7602	15.8093	15.6356	16.4456	15.4429	15.5548	16.0699	12.5833	NA	NA	NA	NA	11.7199	NA	NA	10.463	NA	NA	NA	NA	NA	NA	NA
Q9Y6G9	Q9Y6G9;E9PHI6	DC1L1_HUMAN	DYNC1LI1	Cytoplasmic dynein 1 light intermediate chain 1	1	AEDNFEDIITKPPVR	AEDNFEDIITKPPVR	3	AEDNFEDIITKPPVR3	NA	NA	NA	NA	NA	NA	NA	NA	NA	NA	NA	NA	NA	NA	NA	NA	11.1709	11.5882	11.6928	11.1703	11.9191	11.5231	11.6013	11.6925
P30622;P30622-1;P30622-2	P30622;J3KP58;P30622-1;P30622-2	CLIP1_HUMAN	CLIP1	CAP-Gly domain-containing linker protein 1	1	AEDQHLVEMEDTLNK	AEDQHLVEMEDTLNK	2	AEDQHLVEMEDTLNK2	NA	NA	NA	NA	NA	NA	NA	NA	NA	NA	NA	NA	NA	NA	NA	NA	9.69363	9.70889	8.96249	8.93012	9.95207	9.13299	8.99025	9.91596
P30622;P30622-1;P30622-2	P30622;J3KP58;P30622-1;P30622-2	CLIP1_HUMAN	CLIP1	CAP-Gly domain-containing linker protein 1	1	AEDQHLVEMEDTLNK	AEDQHLVEMEDTLNK	3	AEDQHLVEMEDTLNK3	NA	NA	NA	NA	NA	NA	NA	NA	NA	NA	NA	NA	NA	NA	NA	NA	11.8263	12.4404	12.2931	11.8874	12.1789	12.2579	11.823	12.2609
P16157;P16157-10;P16157-12;P16157-14;P16157-16;P16157-3;P16157-5;P16157-8	P16157;P16157-21;P16157-10;P16157-12;P16157-14;P16157-16;P16157-3;P16157-5;P16157-8	ANK1_HUMAN	ANK1	Ankyrin-1	1	AEDSDATGHEWK	AEDSDATGHEWK	2	AEDSDATGHEWK2	NA	NA	NA	NA	NA	NA	NA	NA	NA	NA	NA	NA	NA	NA	NA	NA	10.381	9.90049	9.86821	9.87297	10.5252	10.1751	10.1076	10.2285
P16157;P16157-10;P16157-12;P16157-14;P16157-16;P16157-3;P16157-5;P16157-8	P16157;P16157-21;P16157-10;P16157-12;P16157-14;P16157-16;P16157-3;P16157-5;P16157-8	ANK1_HUMAN	ANK1	Ankyrin-1	1	AEDSDATGHEWK	AEDSDATGHEWK	3	AEDSDATGHEWK3	NA	NA	NA	NA	NA	NA	NA	NA	NA	NA	NA	NA	NA	NA	NA	NA	11.2261	11.4935	11.04	11.1574	11.3592	11.9111	11.361	11.2088
Q9Y639;Q9Y639-1	Q9Y639;Q9Y639-1;Q9Y639-3;Q9Y639-4;Q9Y639-5	NPTN_HUMAN	NPTN	Neuroplastin	1	AEDSGEYHCVYHFVSAPK	AEDSGEYHC(UniMod:4)VYHFVSAPK	3	AEDSGEYHC(UniMod:4)VYHFVSAPK3	NA	NA	NA	NA	NA	NA	NA	NA	NA	NA	NA	NA	NA	NA	NA	NA	10.8766	11.0247	10.9297	10.8537	11.1281	11.2905	10.8881	10.6667
P09493-8	P09493-8;P09493-6;P09493-7;Q6ZN40	TPM1_HUMAN	TPM1	Isoform of P09493, Isoform 8 of Tropomyosin alpha-1 chain	1	AEDSLLAAEEAAAK	AEDSLLAAEEAAAK	2	AEDSLLAAEEAAAK2	NA	NA	NA	NA	NA	NA	NA	NA	15.0073	14.6403	14.5096	14.1548	14.9357	14.5641	14.5388	14.4348	15.4543	15.3724	15.347	14.5746	15.3683	15.628	15.3903	15.4499
A0A0C4DH32	A0A0C4DH32	HV320_HUMAN	IGHV3-20	Immunoglobulin heavy variable 3-20	1	AEDTALYHCAR	AEDTALYHC(UniMod:4)AR	2	AEDTALYHC(UniMod:4)AR2	14.9049	14.1424	14.8892	14.9672	14.7182	14.9306	14.7126	14.0996	NA	NA	NA	NA	NA	NA	NA	NA	NA	NA	NA	NA	NA	NA	NA	NA
A0A0C4DH32	A0A0C4DH32	HV320_HUMAN	IGHV3-20	Immunoglobulin heavy variable 3-20	1	AEDTALYHCAR	AEDTALYHC(UniMod:4)AR	3	AEDTALYHC(UniMod:4)AR3	15.0242	NA	13.938	14.2521	14.5178	14.553	14.2032	13.7154	13.1228	12.9733	12.728	12.4822	12.0244	12.9506	12.7172	12.3957	11.6668	11.3663	NA	NA	11.2832	NA	NA	11.3839
P01782	P01782;P0DP04	HV309_HUMAN	IGHV3-9	Immunoglobulin heavy variable 3-9	0	AEDTALYYCAK	AEDTALYYC(UniMod:4)AK	2	AEDTALYYC(UniMod:4)AK2	19.3132	17.9814	19.6879	NA	20.0821	17.7721	18.2246	19.5074	16.4728	15.7952	15.3179	14.6275	15.7771	15.5836	15.5601	14.8056	13.5783	13.1061	13.1639	13.338	12.4845	13.101	13.0099	13.2118
P01764	P01768;P01764	HV323_HUMAN	IGHV3-23	Immunoglobulin heavy variable 3-23	0	AEDTAVYYCAK	AEDTAVYYC(UniMod:4)AK	2	AEDTAVYYC(UniMod:4)AK2	21.6843	20.3101	20.1206	20.265	21.1581	19.817	19.9882	20.0951	18.2455	17.7791	17.3446	17.122	17.4833	17.5488	17.3583	17.1929	16.2969	16.2031	15.9101	16.2538	16.2568	16.341	16.2244	16.0977
P01772	P01780;A0A0B4J1X5;P0DP02;P01763;A0A0B4J1V1;P01762;P01772;A0A0J9YVY3;A0A0C4DH42;P01767	HV333_HUMAN	IGHV3-33	Immunoglobulin heavy variable 3-33	0	AEDTAVYYCAR	AEDTAVYYC(UniMod:4)AR	2	AEDTAVYYC(UniMod:4)AR2	22.1856	21.9061	21.714	21.6276	21.9847	21.6714	21.743	22.2707	20.0559	19.5379	19.0272	18.5699	19.1987	19.0882	19.0493	18.45	17.3183	17.314	17.2379	17.209	16.6736	17.4676	17.4869	17.4242
A0A0J9YX35	A0A0J9YX35	HV64D_HUMAN	IGHV3-64D	Immunoglobulin heavy variable 3-64D	1	AEDTAVYYCVK	AEDTAVYYC(UniMod:4)VK	2	AEDTAVYYC(UniMod:4)VK2	17.0693	17.5249	17.4667	17.6495	NA	17.3635	17.6677	17.6255	NA	NA	NA	NA	NA	NA	12.0952	NA	10.8989	11.5554	12.0667	NA	NA	NA	NA	NA
A0A0C4DH35	A0A0C4DH35	HV335_HUMAN	IGHV3-35	Probable non-functional immunoglobulin heavy variable 3-35	1	AEDTAVYYCVR	AEDTAVYYC(UniMod:4)VR	2	AEDTAVYYC(UniMod:4)VR2	18.3253	20.4676	20.4676	19.2975	20.0951	19.2033	19.1386	20.4972	15.6635	15.267	14.8428	14.5014	14.8549	14.9235	14.9339	14.6706	14.4884	14.3711	12.8292	14.5868	14.1706	15.0375	14.4803	14.096
Q13464	Q13464;A0A0U1RQV4	ROCK1_HUMAN	ROCK1	Rho-associated protein kinase 1	1	AEDYEVVK	AEDYEVVK	2	AEDYEVVK2	NA	NA	NA	NA	NA	NA	NA	NA	8.71588	NA	NA	NA	NA	NA	NA	NA	11.2565	10.7923	11.1646	11.287	11.3647	11.7732	11.5614	11.6298
P05556	P05556;E7EUI6;C9JPK5;H7C4K3;P05556-2;P05556-3;P05556-4;P05556-5;A0A7I2V2F9;A0A7I2V348;A0A7I2V5T3;A0A7I2V5Z8	ITB1_HUMAN	ITGB1	Integrin beta-1	1	AEDYPIDLYYLMDLSYSMK	AEDYPIDLYYLMDLSYSMK	3	AEDYPIDLYYLMDLSYSMK3	NA	NA	NA	NA	NA	NA	NA	NA	NA	NA	NA	NA	NA	NA	NA	NA	10.4379	10.7055	10.7163	10.1956	10.3192	9.87248	9.59126	10.5712
Q13214;Q13214-2	Q13214;B4DEK9;Q13214-2;A0A0C4DGV8	SEM3B_HUMAN	SEMA3B	Semaphorin-3B	1	AEEAAPAAPPGPK	AEEAAPAAPPGPK	2	AEEAAPAAPPGPK2	NA	NA	NA	NA	NA	NA	NA	NA	10.4	10.9392	NA	NA	10.8123	NA	10.3684	NA	12.9094	13.0214	12.7409	12.8505	12.6685	12.8181	12.3686	12.5443
Q92619	Q92619;Q92619-2;K7EM85;K7ES92;K7ES98;F5H1R4	HMHA1_HUMAN	ARHGAP45	Rho GTPase-activating protein 45	1	AEEAMATYR	AEEAM(UniMod:35)ATYR	2	AEEAM(UniMod:35)ATYR2	NA	NA	NA	NA	NA	NA	NA	NA	NA	NA	NA	NA	11.0963	NA	NA	NA	13.6138	13.0434	12.8418	13.3792	13.352	13.5088	13.4012	13.2647
Q92619	Q92619;Q92619-2;K7EM85;K7ES92;K7ES98;F5H1R4	HMHA1_HUMAN	ARHGAP45	Rho GTPase-activating protein 45	1	AEEAMATYR	AEEAMATYR	2	AEEAMATYR2	NA	NA	NA	NA	NA	NA	NA	NA	12.6495	12.579	12.4533	12.5662	12.6411	12.5216	12.6095	12.8465	13.1849	12.5237	12.8109	12.982	12.3889	13.7259	13.6308	12.7624
O15031	O15031	PLXB2_HUMAN	PLXNB2	Plexin-B2	1	AEEASHWLWSR	AEEASHWLWSR	2	AEEASHWLWSR2	NA	NA	NA	NA	NA	NA	NA	NA	NA	NA	NA	NA	NA	NA	NA	NA	10.8264	11.4515	11.878	11.0346	12.283	11.2858	11.1266	11.1308
O15031	O15031	PLXB2_HUMAN	PLXNB2	Plexin-B2	1	AEEASHWLWSR	AEEASHWLWSR	3	AEEASHWLWSR3	NA	NA	NA	NA	NA	NA	NA	NA	NA	NA	NA	NA	NA	NA	NA	NA	12.3775	12.3301	13.0619	12.3898	12.9536	12.5321	12.4064	12.0936
P24043	P24043;A0A087WX80;A0A087WYF1	LAMA2_HUMAN	LAMA2	Laminin subunit alpha-2	1	AEECYYDENVAR	AEEC(UniMod:4)YYDENVAR	2	AEEC(UniMod:4)YYDENVAR2	NA	NA	NA	11.2912	NA	NA	NA	NA	NA	NA	NA	NA	NA	NA	NA	NA	12.92	12.5739	12.6816	12.2147	12.7546	12.6616	12.3695	12.4863
P27824;P27824-2	P27824;D6RGY2;A0A7P0T937;P27824-2;P27824-3;A0A7P0TB65;A0A7P0TAE9;A0A7P0Z484	CALX_HUMAN	CANX	Calnexin	1	AEEDEILNR	AEEDEILNR	2	AEEDEILNR2	NA	NA	NA	NA	NA	NA	NA	NA	NA	NA	NA	NA	NA	NA	NA	NA	14.106	14.2856	14.0784	14.2847	13.0839	13.1365	14.2435	14.3156
Q9UJU6	Q9UJU6;Q9UJU6-2;Q9UJU6-3;Q9UJU6-4;Q9UJU6-5;B4DDD6	DBNL_HUMAN	DBNL	Drebrin-like protein	1	AEEDVEPECIMEK	AEEDVEPEC(UniMod:4)IM(UniMod:35)EK	2	AEEDVEPEC(UniMod:4)IM(UniMod:35)EK2	NA	NA	NA	NA	NA	NA	NA	NA	11.9464	11.6052	11.461	11.1485	11.1857	11.4654	11.2392	NA	13.4606	13.4461	13.2601	13.4206	13.5206	13.5614	13.1627	12.748
Q9UJU6	Q9UJU6;Q9UJU6-2;Q9UJU6-3;Q9UJU6-4;Q9UJU6-5;B4DDD6	DBNL_HUMAN	DBNL	Drebrin-like protein	1	AEEDVEPECIMEK	AEEDVEPEC(UniMod:4)IMEK	2	AEEDVEPEC(UniMod:4)IMEK2	NA	NA	NA	NA	NA	NA	NA	NA	11.9208	11.6223	11.191	11.7714	NA	11.4944	11.2512	NA	15.2438	15.1834	15.2791	15.182	14.9344	15.5809	15.1357	14.7259
P36543	Q96A05;P36543;P36543-3	VATE1_HUMAN	ATP6V1E1	V-type proton ATPase subunit E 1	0	AEEEFNIEK	AEEEFNIEK	2	AEEEFNIEK2	NA	NA	NA	NA	NA	NA	NA	NA	NA	NA	NA	NA	NA	NA	NA	NA	12.7851	12.5552	13.6714	11.8498	12.0683	11.8873	12.142	12.3192
Q9UBW5	Q9UBW5;Q9UBW5-2;Q9UBW5-3;S4R418	BIN2_HUMAN	BIN2	Bridging integrator 2	1	AEEEFNK	AEEEFNK	2	AEEEFNK2	NA	NA	NA	NA	NA	NA	NA	NA	15.3947	15.0936	14.7189	14.589	15.1635	15.1077	15.119	14.8321	17.1498	16.7658	16.8416	16.7044	16.7887	16.8717	16.8601	17.0138
P00450	P00450;E9PFZ2	CERU_HUMAN	CP	Ceruloplasmin	1	AEEEHLGILGPQLHADVGDK	AEEEHLGILGPQLHADVGDK	3	AEEEHLGILGPQLHADVGDK3	NA	NA	NA	NA	NA	NA	NA	NA	16.1944	16.288	15.4226	16.4867	15.973	15.9459	16.0108	16.9581	12.3477	12.4852	12.122	12.2336	12.788	12.0172	12.3233	12.2945
P00450	P00450;E9PFZ2	CERU_HUMAN	CP	Ceruloplasmin	1	AEEEHLGILGPQLHADVGDK	AEEEHLGILGPQLHADVGDK	4	AEEEHLGILGPQLHADVGDK4	NA	NA	NA	NA	NA	NA	13.4724	NA	17.2773	17.2676	16.3682	17.3577	17.3857	16.9318	17.0988	18.0025	12.6527	13.0658	12.9708	13.0423	13.366	12.766	12.9074	12.7116
P00450	P00450;E9PFZ2	CERU_HUMAN	CP	Ceruloplasmin	1	AEEEHLGILGPQLHADVGDKVK	AEEEHLGILGPQLHADVGDKVK	4	AEEEHLGILGPQLHADVGDKVK4	15.8191	16.9614	16.7907	16.5463	16.6977	16.3906	16.3535	16.3189	NA	NA	11.5894	11.2679	NA	NA	NA	11.3382	NA	NA	NA	NA	NA	10.018	NA	NA
O00499-2;O00499-4;O00499-6;O00499-7;O00499-9	O00499-2;O00499-4;O00499-6;O00499-7;O00499-8;O00499-9;O00499-10;O00499-11	BIN1_HUMAN	BIN1	Isoform of O00499, Isoform IIB of Myc box-dependent-interacting protein 1	1	AEEELIK	AEEELIK	2	AEEELIK2	NA	NA	NA	NA	NA	NA	NA	NA	NA	NA	NA	NA	NA	NA	NA	NA	11.8832	NA	11.9627	12.0026	12.042	12.3817	11.9278	12.0086
O43432;O43432-3	O43432;A0A8I5QJH9;A0A0U1RQK7;A0A8J9G7U8;O43432-3;O43432-4;A0A0A0MSA7;A0A804HJV5;A0A8I5KT99;A0A8I5KV92	IF4G3_HUMAN	EIF4G3	Eukaryotic translation initiation factor 4 gamma 3	1	AEEELSIDK	AEEELSIDK	2	AEEELSIDK2	NA	NA	NA	NA	NA	NA	NA	NA	NA	NA	NA	NA	NA	NA	NA	NA	11.9795	12.3922	12.1679	12.7144	12.3778	12.579	12.3632	12.5075
P04114	P04114;A8MUN2	APOB_HUMAN	APOB	Apolipoprotein B-100	1	AEEEMLENVSLVCPK	AEEEMLENVSLVC(UniMod:4)PK	2	AEEEMLENVSLVC(UniMod:4)PK2	NA	NA	NA	NA	NA	NA	NA	NA	NA	NA	NA	NA	NA	NA	NA	NA	NA	12.2932	12.2391	11.9234	12.5104	NA	11.0508	11.6034
P04114	P04114;A8MUN2	APOB_HUMAN	APOB	Apolipoprotein B-100	1	AEEEMLENVSLVCPK	AEEEMLENVSLVC(UniMod:4)PK	3	AEEEMLENVSLVC(UniMod:4)PK3	14.6214	NA	NA	NA	NA	NA	NA	NA	NA	NA	NA	NA	NA	NA	NA	NA	13.3149	13.6039	13.2867	13.5852	13.6214	13.6239	13.58	13.3805
Q8N0X7	Q8N0X7	SPART_HUMAN	SPART	Spartin	1	AEEENEFQIPGR	AEEENEFQIPGR	2	AEEENEFQIPGR2	NA	NA	NA	NA	NA	NA	NA	NA	NA	NA	NA	NA	NA	NA	NA	NA	11.1658	11.5491	10.8948	11.2729	11.5992	11.2644	11.2023	11.496
Q92619	Q92619;Q92619-2;K7EM85;K7ES92;K7ES98;F5H1R4	HMHA1_HUMAN	ARHGAP45	Rho GTPase-activating protein 45	1	AEEEQAGSAPGAGSTATK	AEEEQAGSAPGAGSTATK	2	AEEEQAGSAPGAGSTATK2	NA	NA	NA	NA	NA	NA	NA	NA	10.8201	10.4584	10.5384	10.6933	NA	11.161	10.7278	10.874	15.0695	15.1348	15.0115	15.0416	15.4431	15.1496	14.9016	15.0096
Q92619	Q92619;Q92619-2;K7EM85;K7ES92;K7ES98;F5H1R4	HMHA1_HUMAN	ARHGAP45	Rho GTPase-activating protein 45	1	AEEEQAGSAPGAGSTATK	AEEEQAGSAPGAGSTATK	3	AEEEQAGSAPGAGSTATK3	NA	NA	NA	NA	NA	NA	NA	NA	NA	NA	NA	NA	NA	NA	NA	NA	10.3379	10.4357	10.2437	10.3274	10.3124	10.5526	10.3087	10.5874
Q9NZM3;Q9NZM3-2	Q9NZM3;Q9NZM3-2;Q9NZM3-3;Q9NZM3-4	ITSN2_HUMAN	ITSN2	Intersectin-2	1	AEEFILAMHLTDMAK	AEEFILAMHLTDMAK	2	AEEFILAMHLTDMAK2	NA	NA	NA	NA	NA	NA	NA	NA	NA	NA	NA	NA	NA	NA	NA	NA	NA	NA	NA	NA	8.70021	8.19683	NA	8.55213
Q9NZM3;Q9NZM3-2	Q9NZM3;Q9NZM3-2;Q9NZM3-3;Q9NZM3-4	ITSN2_HUMAN	ITSN2	Intersectin-2	1	AEEFILAMHLTDMAK	AEEFILAMHLTDMAK	3	AEEFILAMHLTDMAK3	NA	NA	NA	NA	NA	NA	NA	NA	NA	NA	NA	NA	NA	NA	NA	NA	10.1155	9.93241	10.7555	10.3008	10.4074	10.1724	10.2564	10.2761
P00748	P00748;A0A8Q3WL35;A0A8Q3WL37;A0A8Q3WL25	FA12_HUMAN	F12	Coagulation factor XII	1	AEEHTVVLTVTGEPCHFPFQYHR	AEEHTVVLTVTGEPC(UniMod:4)HFPFQYHR	3	AEEHTVVLTVTGEPC(UniMod:4)HFPFQYHR3	NA	NA	NA	NA	NA	NA	NA	NA	NA	11.6792	NA	NA	NA	10.5781	10.5644	NA	11.5473	11.1692	11.7681	11.8775	11.0847	11.6785	11.3991	11.3821
P00748	P00748;A0A8Q3WL35;A0A8Q3WL37;A0A8Q3WL25	FA12_HUMAN	F12	Coagulation factor XII	1	AEEHTVVLTVTGEPCHFPFQYHR	AEEHTVVLTVTGEPC(UniMod:4)HFPFQYHR	4	AEEHTVVLTVTGEPC(UniMod:4)HFPFQYHR4	17.9241	17.935	18.1088	18.5387	17.038	18.4456	18.4962	18.0871	18.4776	18.3646	17.5363	18.0175	17.1781	17.7632	17.8127	18.1824	18.084	18.1938	18.2218	18.0627	18.0166	17.9167	18.0476	18.2112
P49588	P49588;A0A6Q8PFK3;A0A6Q8PFY2;A0A6Q8PGN5;A0A6Q8PGE8;A0A6Q8PGB5;A0A6Q8PGR9;A0A6Q8PH44;A0A6Q8PF33;A0A6Q8PHJ2;H3BPK7;P49588-2	SYAC_HUMAN	AARS1	Alanine--tRNA ligase, cytoplasmic	1	AEEIANEMIEAAK	AEEIANEMIEAAK	2	AEEIANEMIEAAK2	NA	NA	NA	NA	NA	NA	NA	NA	NA	11.085	NA	NA	NA	NA	NA	NA	10.975	11.0686	10.9119	11.0196	11.008	10.7465	10.3437	10.7345
Q9NZM3;Q9NZM3-2	Q9NZM3;Q15811;Q9NZM3-2;Q15811-4;Q15811-8	ITSN2_HUMAN	ITSN2	Intersectin-2	0	AEELCSQVNEGVR	AEELC(UniMod:4)SQVNEGVR	2	AEELC(UniMod:4)SQVNEGVR2	NA	NA	NA	NA	NA	NA	NA	NA	NA	NA	NA	NA	NA	NA	NA	NA	11.3957	11.2914	11.4322	11.6898	11.5548	11.1893	11.421	11.6755
Q86TU7	Q86TU7;Q6NXR6;Q86TU7-2;Q86TU7-3	SETD3_HUMAN	SETD3	Actin-histidine N-methyltransferase	1	AEELFLWVPR	AEELFLWVPR	2	AEELFLWVPR2	NA	NA	NA	NA	NA	NA	NA	NA	NA	NA	NA	NA	NA	NA	NA	NA	12.3471	12.2201	12.1799	12.5241	12.1432	12.5928	12.8391	12.4399
Q86TU7	Q86TU7;Q6NXR6;Q86TU7-2;Q86TU7-3	SETD3_HUMAN	SETD3	Actin-histidine N-methyltransferase	1	AEELFLWVPRK	AEELFLWVPRK	3	AEELFLWVPRK3	NA	NA	NA	NA	NA	NA	NA	NA	NA	NA	NA	NA	NA	NA	NA	8.62187	NA	9.97243	NA	10.1387	11.6917	9.33883	NA	NA
P09110	P09110;C9JDE9	THIK_HUMAN	ACAA1	3-ketoacyl-CoA thiolase, peroxisomal	1	AEELGLPILGVLR	AEELGLPILGVLR	2	AEELGLPILGVLR2	NA	NA	10.7157	NA	NA	11.5191	11.7423	NA	13.3709	13.0461	13.0149	12.8227	12.8572	13.1765	13.0668	12.8177	14.1013	14.2827	14.0842	14.2014	14.4311	14.2234	13.9165	14.175
Q14257;Q14257-2	Q14257;A8MXP8;Q14257-2	RCN2_HUMAN	RCN2	Reticulocalbin-2	1	AEELHYPLGER	AEELHYPLGER	2	AEELHYPLGER2	NA	NA	NA	NA	NA	NA	NA	NA	NA	NA	NA	NA	NA	NA	NA	NA	12.0446	12.0446	11.4832	11.6905	12.2111	12.4086	12.0108	11.8873
Q14257;Q14257-2	Q14257;A8MXP8;Q14257-2	RCN2_HUMAN	RCN2	Reticulocalbin-2	1	AEELHYPLGER	AEELHYPLGER	3	AEELHYPLGER3	NA	NA	NA	NA	NA	NA	NA	NA	NA	NA	NA	NA	NA	NA	NA	NA	12.081	11.9727	12.4355	11.7059	10.4424	10.6368	12.1852	12.1213
P55212	P55212	CASP6_HUMAN	CASP6	Caspase-6	1	AEELLLK	AEELLLK	2	AEELLLK2	NA	NA	NA	NA	NA	NA	NA	NA	NA	NA	NA	NA	NA	NA	NA	NA	12.1848	NA	NA	NA	NA	NA	NA	NA
Q9H6Q3	Q9H6Q3;Q9H6Q3-2;Q9H6Q3-3;Q9H6Q3-4	SLAP2_HUMAN	SLA2	Src-like-adapter 2	1	AEELLLLPGNPGGAFLIR	AEELLLLPGNPGGAFLIR	2	AEELLLLPGNPGGAFLIR2	NA	NA	NA	NA	NA	NA	NA	NA	12.3509	12.623	12.5558	13.0127	12.1274	13.0196	12.7005	13.4862	16.3874	16.3892	16.6496	16.6914	16.5352	16.4688	16.4829	16.6051
Q9H6Q3	Q9H6Q3;Q9H6Q3-2;Q9H6Q3-3;Q9H6Q3-4	SLAP2_HUMAN	SLA2	Src-like-adapter 2	1	AEELLLLPGNPGGAFLIR	AEELLLLPGNPGGAFLIR	3	AEELLLLPGNPGGAFLIR3	NA	NA	NA	NA	NA	NA	NA	NA	NA	NA	8.64766	8.78285	NA	NA	NA	NA	12.0124	12.1716	11.8724	12.3314	12.6504	12.3029	11.8945	11.9232
Q969S3	Q969S3	ZN622_HUMAN	ZNF622	Cytoplasmic 60S subunit biogenesis factor ZNF622	1	AEELPSEK	AEELPSEK	2	AEELPSEK2	NA	NA	NA	NA	NA	NA	NA	NA	NA	NA	NA	NA	NA	NA	NA	NA	11.1988	11.4661	10.9062	11.4881	11.2321	11.5572	11.0878	11.222
Q13683-3	Q13683;J3KNV4;H0YJ98;Q13683-3;Q13683-7;Q13683-9;G3V2C6;G3V2I4;Q13683-13;Q13683-10;A0A8I5KSX0;A0A8I5KXI3	ITA7_HUMAN	ITGA7	Isoform of Q13683, Isoform Alpha-7X1B of Integrin alpha-7	1	AEELSFVAGAPR	AEELSFVAGAPR	2	AEELSFVAGAPR2	NA	NA	NA	NA	NA	NA	NA	NA	NA	NA	NA	NA	NA	NA	NA	NA	10.7215	NA	10.5917	10.3356	10.6395	10.3792	11.1094	10.9799
Q9Y5Y7	Q9Y5Y7	LYVE1_HUMAN	LYVE1	Lymphatic vessel endothelial hyaluronic acid receptor 1	1	AEELSIQVSCR	AEELSIQVSC(UniMod:4)R	2	AEELSIQVSC(UniMod:4)R2	13.348	15.3234	15.6694	15.4716	15.02	15.1243	15.0354	15.5855	NA	NA	NA	NA	NA	NA	NA	NA	NA	NA	NA	NA	NA	NA	NA	NA
Q8N3D4	Q8N3D4	EH1L1_HUMAN	EHBP1L1	EH domain-binding protein 1-like protein 1	1	AEEMDTEDRPEASGVDTEPR	AEEMDTEDRPEASGVDTEPR	3	AEEMDTEDRPEASGVDTEPR3	NA	NA	NA	NA	NA	NA	NA	NA	NA	NA	NA	NA	NA	NA	NA	NA	10.6153	10.558	10.7188	10.5413	10.5257	9.89733	10.2299	9.77252
P62993	P62993;J3QRL5	GRB2_HUMAN	GRB2	Growth factor receptor-bound protein 2	1	AEEMLSK	AEEMLSK	2	AEEMLSK2	NA	NA	NA	NA	NA	NA	NA	NA	11.9978	NA	NA	NA	NA	NA	NA	11.4792	13.3027	13.3826	13.2572	13.4715	13.4123	13.4102	13.2579	12.8223
P15924	P15924;P15924-3	DESP_HUMAN	DSP	Desmoplakin	1	AEENALQQK	AEENALQQK	2	AEENALQQK2	NA	NA	NA	NA	12.102	NA	NA	NA	NA	NA	NA	NA	NA	NA	NA	NA	NA	NA	NA	11.8671	NA	NA	NA	NA
Q9H9E3	Q9H9E3;J3KNI1;Q9H9E3-2;Q9H9E3-3;A0A6I8PIQ6;A0A0A0MS45	COG4_HUMAN	COG4	Conserved oligomeric Golgi complex subunit 4	1	AEENLLMVLGTDMSDRR	AEENLLMVLGTDMSDRR	3	AEENLLMVLGTDMSDRR3	NA	NA	NA	NA	NA	NA	NA	NA	NA	NA	NA	NA	NA	NA	NA	NA	11.5769	11.777	11.4604	11.419	11.7863	11.4514	11.2646	11.8323
P09493-8	P09493-8;P09493-2;P09493-3;P09493-4;B7Z596;H7BYY1;P09493-10;F5H7S3	TPM1_HUMAN	TPM1	Isoform of P09493, Isoform 8 of Tropomyosin alpha-1 chain	1	AEERAELSEGQVR	AEERAELSEGQVR	2	AEERAELSEGQVR2	NA	NA	NA	NA	NA	NA	NA	NA	NA	NA	NA	NA	NA	NA	NA	NA	8.28586	10.093	9.12953	NA	10.1341	8.47488	7.44177	9.69802
P09493-8	P09493-8;P09493-2;P09493-3;P09493-4;B7Z596;H7BYY1;P09493-10;F5H7S3	TPM1_HUMAN	TPM1	Isoform of P09493, Isoform 8 of Tropomyosin alpha-1 chain	1	AEERAELSEGQVR	AEERAELSEGQVR	3	AEERAELSEGQVR3	NA	NA	NA	NA	NA	NA	NA	NA	NA	11.9076	12.1517	12.3537	NA	NA	11.3802	NA	12.0961	12.2998	12.2686	12.5317	12.5608	12.0813	11.8073	12.3886
P67936	P67936;P67936-2;A0A2R8Y5V9;A0A2R8YGX3;A0A2R8YE05;K7ENT6;A0A5F9UN72	TPM4_HUMAN	TPM4	Tropomyosin alpha-4 chain	1	AEERAEVSELK	AEERAEVSELK	2	AEERAEVSELK2	NA	NA	NA	NA	NA	NA	NA	NA	10.3504	10.1753	NA	9.45972	NA	10.3746	9.66436	10.3009	13.3542	13.7755	14.1116	13.6882	14.3193	13.5714	13.1716	14.1315
P67936	P67936;P67936-2;A0A2R8Y5V9;A0A2R8YGX3;A0A2R8YE05;K7ENT6;A0A5F9UN72	TPM4_HUMAN	TPM4	Tropomyosin alpha-4 chain	1	AEERAEVSELK	AEERAEVSELK	3	AEERAEVSELK3	NA	NA	NA	NA	NA	NA	NA	NA	NA	12.3954	11.7087	11.9512	11.5837	11.991	11.8733	12.2653	13.5355	13.7352	13.905	13.9872	14.0622	13.6807	13.4526	13.9009
P02538	P04259;O95678;P02538;P48668;CONP04259;CONO95678	K2C6A_HUMAN	KRT6A	Keratin, type II cytoskeletal 6A	0	AEEREQIK	AEEREQIK	2	AEEREQIK2	NA	NA	NA	NA	15.0794	NA	NA	NA	NA	NA	NA	NA	NA	NA	NA	9.65606	NA	NA	NA	17.1892	11.0855	NA	NA	NA
O43182	O43182;O43182-2;O43182-3;O43182-4;O43182-5;B4DN07	RHG06_HUMAN	ARHGAP6	Rho GTPase-activating protein 6	1	AEESTAIIAVVQK	AEESTAIIAVVQK	2	AEESTAIIAVVQK2	NA	NA	NA	NA	NA	NA	NA	NA	NA	NA	NA	NA	NA	NA	NA	NA	10.3558	10.4563	9.90258	10.8849	10.4663	10.5605	10.6196	10.914
O43182	O43182;O43182-2;O43182-3;O43182-4;O43182-5;B4DN07	RHG06_HUMAN	ARHGAP6	Rho GTPase-activating protein 6	1	AEESTAIIAVVQK	AEESTAIIAVVQK	3	AEESTAIIAVVQK3	NA	NA	NA	NA	NA	NA	NA	NA	10.0475	9.47205	10.4025	10.5447	10.7182	10.806	10.1074	11.862	13.0704	11.5852	11.5358	13.4775	10.4227	13.4356	13.1364	12.511
Q6ZV70	Q6ZV70;Q6ZV70-2	LANC3_HUMAN	LANCL3	LanC-like protein 3	1	AEEWGEPDADTR	AEEWGEPDADTR	2	AEEWGEPDADTR2	NA	NA	NA	NA	NA	NA	NA	NA	NA	NA	NA	NA	NA	NA	NA	NA	13.2073	12.7527	NA	12.9789	12.663	13.2674	13.089	12.6975
P11234;P11234-2	P11234;P11234-2;P11234-3	RALB_HUMAN	RALB	Ras-related protein Ral-B	1	AEEWGVQYVETSAK	AEEWGVQYVETSAK	2	AEEWGVQYVETSAK2	10.4619	11.2825	NA	11.3904	10.4475	NA	NA	11.1443	14.1856	14.2212	13.6456	13.5974	13.8629	14.0249	13.9484	14.0587	15.6502	16.0444	15.6328	16.5362	16.4249	16.5312	16.5899	16.5694
P52565	P52565;J3KRE2;J3QQX2	GDIR1_HUMAN	ARHGDIA	Rho GDP-dissociation inhibitor 1	1	AEEYEFLTPVEEAPK	AEEYEFLTPVEEAPK	2	AEEYEFLTPVEEAPK2	13.8342	13.4806	13.7509	13.8459	13.1944	13.6162	14.2056	13.0631	15.5662	15.3874	15.129	15.3629	15.4813	15.3626	15.6954	15.2916	15.1444	14.9617	14.9105	15.0831	15.0579	15.1296	14.9205	14.8755
Q14517	Q14517	FAT1_HUMAN	FAT1	Protocadherin Fat 1	1	AEEYILGDFCFLR	AEEYILGDFC(UniMod:4)FLR	2	AEEYILGDFC(UniMod:4)FLR2	NA	NA	NA	NA	NA	NA	NA	NA	NA	NA	NA	NA	NA	NA	NA	NA	10.6322	10.0822	9.65122	10.3138	10.2092	10.4148	10.908	10.0793
P02768	P02768;D6RHD5;C9JKR2;P02768-2;B7WNR0;A0A0C4DGB6	ALBU_HUMAN	ALB	Albumin	1	AEFAEVSK	AEFAEVSK	1	AEFAEVSK1	14.8389	13.1031	NA	13.4535	NA	13.36	12.674	NA	11.4159	11.2559	11.0297	11.1163	11.3549	11.6079	11.8272	11.5938	10.8569	10.3268	11.091	10.4674	10.715	9.89947	11.2675	11.1488
P02768	P02768;D6RHD5;C9JKR2;P02768-2;B7WNR0;A0A0C4DGB6	ALBU_HUMAN	ALB	Albumin	1	AEFAEVSK	AEFAEVSK	2	AEFAEVSK2	22.5938	18.0232	18.3685	22.9864	22.5498	22.8171	23.0393	22.7655	22.0625	22.1079	22.2621	22.0951	22.6119	22.1825	22.2302	21.8113	20.156	20.0306	20.3569	20.1652	19.6953	20.1055	20.2683	19.9778
P02768	P02768;D6RHD5;C9JKR2;P02768-2;B7WNR0;A0A0C4DGB6	ALBU_HUMAN	ALB	Albumin	1	AEFAEVSKLVTDLTK	AEFAEVSKLVTDLTK	3	AEFAEVSKLVTDLTK3	17.7907	17.6435	17.4832	18.4082	17.7758	17.6049	18.031	17.2392	14.4311	14.9873	15.672	16.256	15.6492	16.0307	15.6767	15.6024	13.6654	13.9027	13.9975	13.782	14.0341	13.6083	13.8563	13.9876
Q9NWQ8	Q9NWQ8	PHAG1_HUMAN	PAG1	Phosphoprotein associated with glycosphingolipid-enriched microdomains 1	1	AEFAEYASVDR	AEFAEYASVDR	2	AEFAEYASVDR2	NA	NA	NA	NA	NA	NA	NA	NA	NA	NA	NA	NA	NA	NA	NA	NA	10.5525	NA	NA	11.0666	10.1277	10.7461	9.80571	10.5481
Q9UQ80	Q9UQ80;F8VR77;Q9UQ80-2	PA2G4_HUMAN	PA2G4	Proliferation-associated protein 2G4	1	AEFEVHEVYAVDVLVSSGEGK	AEFEVHEVYAVDVLVSSGEGK	3	AEFEVHEVYAVDVLVSSGEGK3	NA	NA	NA	NA	NA	NA	NA	NA	12.7122	13.2355	13.1925	13.3066	12.2787	13.483	13.8135	13.2112	14.5019	14.7052	14.9119	14.6099	13.5465	14.1549	14.3024	14.8321
Q9UHY7	Q9UHY7;D6RA00	ENOPH_HUMAN	ENOPH1	Enolase-phosphatase E1	1	AEFFADVVPAVR	AEFFADVVPAVR	2	AEFFADVVPAVR2	NA	NA	NA	NA	10.5066	NA	NA	NA	NA	NA	NA	NA	NA	8.97797	NA	NA	15.4278	15.265	15.2082	14.9044	14.3257	15.1168	14.9121	14.9721
Q9UHY7	Q9UHY7;D6RA00	ENOPH_HUMAN	ENOPH1	Enolase-phosphatase E1	1	AEFFADVVPAVRK	AEFFADVVPAVRK	2	AEFFADVVPAVRK2	NA	NA	NA	NA	NA	NA	NA	NA	NA	NA	NA	NA	NA	NA	NA	NA	10.8898	12.3557	11.2409	12.6754	12.3893	11.6575	10.9953	11.8391
Q9UHY7	Q9UHY7;D6RA00	ENOPH_HUMAN	ENOPH1	Enolase-phosphatase E1	1	AEFFADVVPAVRK	AEFFADVVPAVRK	3	AEFFADVVPAVRK3	NA	NA	NA	NA	NA	NA	NA	NA	NA	NA	NA	NA	NA	NA	NA	NA	13.0437	13.3487	13.3662	13.56	13.5522	12.9502	12.4702	13.2226
Q9H4A4	Q9H4A4;A6NKB8	AMPB_HUMAN	RNPEP	Aminopeptidase B	1	AEFGPPGPGAGSR	AEFGPPGPGAGSR	2	AEFGPPGPGAGSR2	NA	NA	NA	NA	NA	NA	NA	NA	NA	NA	NA	NA	NA	NA	NA	NA	11.0979	11.1072	11.0613	10.8922	11.1219	10.8568	10.8067	10.9919
P22303;P22303-2;P22303-4	P22303;F8WD68;P22303-2;P22303-4	ACES_HUMAN	ACHE	Acetylcholinesterase	1	AEFLAGVR	AEFLAGVR	2	AEFLAGVR2	NA	NA	NA	NA	NA	NA	NA	NA	NA	NA	NA	NA	NA	NA	NA	NA	12.9086	13.3865	13.3251	13.2843	12.713	12.6817	12.8664	13.1671
Q7Z5R6	Q7Z5R6;Q7Z5R6-2	AB1IP_HUMAN	APBB1IP	Amyloid beta A4 precursor protein-binding family B member 1-interacting protein	1	AEFNYSVGFK	AEFNYSVGFK	2	AEFNYSVGFK2	NA	NA	NA	NA	NA	NA	NA	NA	NA	NA	NA	NA	NA	NA	NA	NA	12.3578	12.1275	11.346	12.3633	11.5987	12.0201	12.1639	11.7762
P0C0L4	P0C0L4;P0C0L5;A0A0G2JPR0;P0C0L4-2;A0A140TA29;A0A140TA32;A0A140TA44;A0A140TA49;F5GXS0;A0A0G2JL54	CO4A_HUMAN	C4A	Complement C4-A	0	AEFQDALEK	AEFQDALEK	2	AEFQDALEK2	19.5595	19.6171	19.4149	19.8675	19.6717	19.7145	19.6792	19.4663	20.5915	20.2066	20.2066	19.9139	20.3752	20.343	20.3211	19.4047	14.9395	15.035	15.461	14.9967	14.4565	14.5688	15.2692	14.9996
P0C0L4	P0C0L4;P0C0L5;A0A0G2JPR0;P0C0L4-2;A0A140TA29;A0A140TA32;A0A140TA44;A0A140TA49;F5GXS0;A0A0G2JL54	CO4A_HUMAN	C4A	Complement C4-A	0	AEFQDALEKLNMGITDLQGLR	AEFQDALEKLNMGITDLQGLR	3	AEFQDALEKLNMGITDLQGLR3	13.2307	13.2804	13.4068	13.084	13.9755	12.7962	12.934	11.3545	NA	NA	NA	NA	NA	NA	NA	NA	NA	NA	NA	NA	NA	NA	NA	NA
P15924	P15924;P15924-3	DESP_HUMAN	DSP	Desmoplakin	1	AEFQEEAK	AEFQEEAK	2	AEFQEEAK2	NA	NA	NA	NA	NA	NA	NA	NA	NA	NA	NA	NA	NA	NA	NA	NA	NA	NA	NA	12.8065	NA	NA	NA	11.5592
P04114	P04114	APOB_HUMAN	APOB	Apolipoprotein B-100	1	AEFTGRHDAHLNGK	AEFTGRHDAHLNGK	2	AEFTGRHDAHLNGK2	NA	NA	NA	NA	NA	NA	NA	NA	NA	NA	7.45503	NA	NA	NA	NA	NA	NA	NA	7.43861	7.73413	7.91883	5.35322	7.55671	7.43309
P04114	P04114	APOB_HUMAN	APOB	Apolipoprotein B-100	1	AEFTGRHDAHLNGK	AEFTGRHDAHLNGK	3	AEFTGRHDAHLNGK3	NA	11.9813	NA	13.175	12.0991	13.8192	14.0114	11.5848	12.7223	14.7734	15.9954	16.7389	12.8626	15.1625	14.1868	16.3431	11.7702	10.9362	12.3949	12.2811	13.1306	11.0615	10.1145	12.2686
P04114	P04114	APOB_HUMAN	APOB	Apolipoprotein B-100	1	AEFTGRHDAHLNGK	AEFTGRHDAHLNGK	4	AEFTGRHDAHLNGK4	11.3191	12.0073	NA	12.5064	11.1233	11.7498	12.1564	11.5496	11.6657	13.0532	14.456	15.1394	11.9166	13.382	13.1225	15.3633	11.4233	12.4259	12.5118	11.9523	13.3343	11.142	NA	12.1731
Q6UN15;Q6UN15-3;Q6UN15-4;Q6UN15-5	Q6UN15;Q6UN15-3;Q6UN15-4;Q6UN15-5;A0A0B4J203	FIP1_HUMAN	FIP1L1	Pre-mRNA 3'-end-processing factor FIP1	1	AEFTSPPSLFK	AEFTSPPSLFK	2	AEFTSPPSLFK2	NA	NA	NA	NA	NA	NA	NA	NA	NA	NA	NA	NA	NA	NA	NA	NA	12.7503	12.6584	12.2939	12.4158	12.1146	12.3195	12.7488	12.8304
P21333-2	P21333;A0A7P0NMY4;Q60FE5;P21333-2;A0A087WWY3;A0A7I2V3E6	FLNA_HUMAN	FLNA	Isoform of P21333, Isoform 2 of Filamin-A	1	AEFTVETR	AEFTVETR	2	AEFTVETR2	NA	NA	NA	NA	NA	NA	NA	NA	15.1123	14.8758	NA	14.6441	NA	14.8794	14.7759	15.1335	13.45	13.2226	13.3783	14.0586	12.763	12.9349	13.9613	13.8907
Q05655	Q05655;Q05655-2	KPCD_HUMAN	PRKCD	Protein kinase C delta type	1	AEFWLDLQPQAK	AEFWLDLQPQAK	2	AEFWLDLQPQAK2	NA	NA	NA	NA	NA	NA	NA	NA	13.2597	13.176	13.1355	12.7877	12.8619	12.8824	13.3226	13.1266	15.9368	15.9845	16.211	15.9982	15.5956	15.7266	15.9457	15.9044
P80723	P80723;P80723-2	BASP1_HUMAN	BASP1	Brain acid soluble protein 1	1	AEGAATEEEGTPK	AEGAATEEEGTPK	2	AEGAATEEEGTPK2	NA	NA	NA	NA	9.51531	10.3497	NA	NA	11.972	11.0418	11.1125	10.4837	11.6082	11.3162	11.4555	NA	11.2677	11.024	11.454	10.8869	11.2437	11.1451	11.1835	10.9977
Q9P2E9	Q9P2E9	RRBP1_HUMAN	RRBP1	Ribosome-binding protein 1	1	AEGAPNQGR	AEGAPNQGR	2	AEGAPNQGR2	NA	NA	NA	NA	NA	NA	NA	NA	NA	NA	NA	NA	NA	NA	NA	NA	12.6534	11.8577	12.5307	12.1164	12.2227	12.3799	10.9696	13.2198
P67936	P67936;A0A2R8Y5V9;A0A2R8YGX3	TPM4_HUMAN	TPM4	Tropomyosin alpha-4 chain	1	AEGDVAALNR	AEGDVAALNR	2	AEGDVAALNR2	15.7218	15.1923	13.7986	13.8556	14.8344	13.9236	13.1414	14.0557	14.93	14.2579	14.3874	13.6579	14.8767	14.4595	14.4334	14.3143	17.3351	17.6516	18.4063	16.7271	16.7973	16.8835	17.7169	17.2047
P67936	P67936;A0A2R8Y5V9;A0A2R8YGX3	TPM4_HUMAN	TPM4	Tropomyosin alpha-4 chain	1	AEGDVAALNRR	AEGDVAALNRR	2	AEGDVAALNRR2	NA	11.1885	10.7519	11.9858	11.4996	12.0351	NA	11.0656	NA	NA	NA	11.5411	NA	10.8341	NA	12.1608	13.5328	14.3633	14.301	14.2783	14.2492	13.676	13.597	14.1275
P67936	P67936;A0A2R8Y5V9;A0A2R8YGX3	TPM4_HUMAN	TPM4	Tropomyosin alpha-4 chain	1	AEGDVAALNRR	AEGDVAALNRR	3	AEGDVAALNRR3	12.9552	NA	NA	NA	12.8208	11.2905	NA	12.4728	NA	NA	12.4584	12.4184	NA	11.3448	NA	12.1342	14.2053	15.0597	15.6019	15.2939	14.8576	14.0997	14.5462	15.1437
Q8N436	Q8N436	CPXM2_HUMAN	CPXM2	Inactive carboxypeptidase-like protein X2	1	AEGFTASTK	AEGFTASTK	2	AEGFTASTK2	NA	NA	NA	NA	NA	NA	NA	NA	NA	NA	NA	NA	NA	10.3694	NA	NA	11.3319	11.4864	11.5605	11.2994	11.1726	11.3592	11.3583	11.6132
A7E2V4;A7E2V4-3;A7E2V4-4;A7E2V4-5	A7E2V4;H7BZ52;S4R3H3;S4R410;S4R393;A7E2V4-2;A7E2V4-3;A7E2V4-4;A7E2V4-5	ZSWM8_HUMAN	ZSWIM8	Zinc finger SWIM domain-containing protein 8	1	AEGGAGEEHDLFAGLK	AEGGAGEEHDLFAGLK	3	AEGGAGEEHDLFAGLK3	NA	NA	NA	NA	NA	NA	NA	NA	NA	NA	NA	NA	NA	NA	NA	NA	10.8214	10.6817	10.9411	10.6758	10.9817	10.4183	10.7005	10.5834
Q00839	Q00839	HNRPU_HUMAN	HNRNPU	Heterogeneous nuclear ribonucleoprotein U	1	AEGGGGGGRPGAPAAGDGK	AEGGGGGGRPGAPAAGDGK	3	AEGGGGGGRPGAPAAGDGK3	NA	NA	NA	NA	NA	NA	NA	NA	NA	NA	NA	NA	NA	NA	NA	NA	9.60077	10.8832	10.008	10.2211	10.2077	10.7066	9.99024	10.2047
P08514	P08514;P08514-2;P08514-3	ITA2B_HUMAN	ITGA2B	Integrin alpha-IIb	1	AEGGQCPSLLFDLR	AEGGQC(UniMod:4)PSLLFDLR	2	AEGGQC(UniMod:4)PSLLFDLR2	12.9888	13.7101	14.0761	13.3629	12.9933	13.5382	14.2304	13.6208	14.1383	13.704	13.6341	13.5823	13.6007	13.8146	13.7434	14.0554	18.6749	18.6026	18.2839	18.2022	18.3521	18.6642	18.7264	18.3675
P08514	P08514;P08514-2;P08514-3	ITA2B_HUMAN	ITGA2B	Integrin alpha-IIb	1	AEGGQCPSLLFDLR	AEGGQC(UniMod:4)PSLLFDLR	3	AEGGQC(UniMod:4)PSLLFDLR3	NA	NA	NA	NA	NA	NA	NA	NA	NA	NA	NA	NA	NA	NA	NA	NA	12.5499	12.6662	12.5236	12.0075	12.6001	12.6739	13.037	12.7237
P08514	P08514;P08514-2;P08514-3	ITA2B_HUMAN	ITGA2B	Integrin alpha-IIb	1	AEGGQCPSLLFDLRDETR	AEGGQC(UniMod:4)PSLLFDLRDETR	3	AEGGQC(UniMod:4)PSLLFDLRDETR3	NA	NA	NA	NA	NA	NA	NA	NA	14.5106	14.8802	15.1832	15.1168	14.5233	14.8963	15.134	15.6856	18.2724	18.5454	18.5114	18.5309	18.6354	18.4823	18.5083	18.522
Q96JH7	Q96JH7	VCIP1_HUMAN	VCPIP1	Deubiquitinating protein VCPIP1	1	AEGGQSAAAHSAHTVK	AEGGQSAAAHSAHTVK	3	AEGGQSAAAHSAHTVK3	NA	NA	NA	NA	NA	NA	NA	NA	NA	NA	NA	NA	NA	NA	NA	NA	9.17904	9.05508	9.60805	9.61023	9.69561	9.41939	9.97479	9.52686
Q96JH7	Q96JH7	VCIP1_HUMAN	VCPIP1	Deubiquitinating protein VCPIP1	1	AEGGQSAAAHSAHTVK	AEGGQSAAAHSAHTVK	4	AEGGQSAAAHSAHTVK4	NA	NA	NA	NA	NA	NA	NA	NA	NA	NA	NA	NA	NA	NA	NA	NA	14.2061	14.136	13.3857	12.106	12.172	11.9298	11.3112	12.0381
P18433;P18433-6	P18433;P18433-6	PTPRA_HUMAN	PTPRA	Receptor-type tyrosine-protein phosphatase alpha	1	AEGILDVFQTVK	AEGILDVFQTVK	2	AEGILDVFQTVK2	NA	NA	NA	NA	NA	NA	NA	NA	NA	NA	NA	NA	11.1307	NA	NA	NA	12.9056	12.6524	12.1986	12.6829	12.5501	12.8494	12.79	12.6129
P04275	P04275	VWF_HUMAN	VWF	von Willebrand factor	1	AEGLECTK	AEGLEC(UniMod:4)TK	2	AEGLEC(UniMod:4)TK2	NA	14.283	13.4613	14.1945	NA	14.0848	14.3615	NA	NA	NA	NA	NA	NA	NA	NA	NA	12.9848	13.6845	13.1044	13.6846	13.2224	13.1459	NA	13.7709
Q9Y240	Q9Y240	CLC11_HUMAN	CLEC11A	C-type lectin domain family 11 member A	1	AEGLYLFENGQR	AEGLYLFENGQR	2	AEGLYLFENGQR2	NA	NA	NA	NA	NA	NA	NA	NA	NA	NA	NA	NA	NA	NA	NA	NA	15.9938	15.7493	15.6358	15.532	16.0658	16.1399	15.5348	15.8757
Q0VD83	Q0VD83;Q0VD83-2;Q0VD83-3	APOBR_HUMAN	APOBR	Apolipoprotein B receptor	1	AEGMGAMVEAGGLLEK	AEGMGAMVEAGGLLEK	2	AEGMGAMVEAGGLLEK2	NA	NA	NA	NA	11.1336	NA	NA	NA	NA	NA	NA	NA	NA	NA	NA	NA	11.81	11.7502	11.6413	11.595	11.8464	11.842	11.5108	11.8483
Q09666	Q09666	AHNK_HUMAN	AHNAK	Neuroblast differentiation-associated protein AHNAK	1	AEGPEVDVNLPK	AEGPEVDVNLPK	2	AEGPEVDVNLPK2	NA	NA	NA	NA	NA	NA	NA	NA	12.161	11.3405	NA	11.1438	11.4437	10.8553	11.4808	NA	11.2141	11.3772	11.3402	11.7734	11.6304	11.5975	11.3419	11.2792
P21333-2	P21333;A0A7P0NMY4;Q60FE5;P21333-2	FLNA_HUMAN	FLNA	Isoform of P21333, Isoform 2 of Filamin-A	1	AEGPGLSR	AEGPGLSR	2	AEGPGLSR2	14.9116	15.6871	15.839	14.5342	15.2076	13.6654	14.4976	15.5794	16.3913	16.6193	16.6998	16.6109	16.2497	16.6287	16.4308	17.1387	19.2359	19.1323	19.0453	19.1429	19.099	19.1165	19.2203	19.2352
P29122;P29122-2	P29122;H0YKZ4;H7BXT3;A0A7I2YQH5;A0A087WY68;A0A087WZR0;P29122-2;P29122-4;P29122-5;P29122-6;P29122-7;P29122-8	PCSK6_HUMAN	PCSK6	Proprotein convertase subtilisin/kexin type 6	1	AEGQWTLEIQDLPSQVR	AEGQWTLEIQDLPSQVR	2	AEGQWTLEIQDLPSQVR2	NA	NA	NA	NA	NA	NA	NA	NA	NA	NA	NA	NA	NA	NA	NA	NA	13.6012	13.3965	13.1914	13.3779	13.1019	13.341	13.5134	13.3545
P14618	P14618;B4DNK4;P14618-2;P14618-3;A0A804F6T5;A0A804F729	KPYM_HUMAN	PKM	Pyruvate kinase PKM	1	AEGSDVANAVLDGADCIMLSGETAK	AEGSDVANAVLDGADC(UniMod:4)IM(UniMod:35)LSGETAK	3	AEGSDVANAVLDGADC(UniMod:4)IM(UniMod:35)LSGETAK3	NA	NA	NA	NA	NA	NA	NA	NA	NA	NA	NA	NA	NA	NA	NA	NA	11.8023	11.617	11.3183	12.0724	11.4836	12.2551	11.9859	NA
P14618	P14618;B4DNK4;P14618-2;P14618-3;A0A804F6T5;A0A804F729	KPYM_HUMAN	PKM	Pyruvate kinase PKM	1	AEGSDVANAVLDGADCIMLSGETAK	AEGSDVANAVLDGADC(UniMod:4)IMLSGETAK	3	AEGSDVANAVLDGADC(UniMod:4)IMLSGETAK3	13.6711	13.7312	14.1319	13.8901	14.0786	13.9333	14.1473	14.1256	13.3002	13.3512	13.3365	13.3496	13.0467	13.858	13.8403	13.1465	15.4379	15.5878	15.8952	16.2106	15.5588	15.5378	15.8559	14.9221
P14618	P14618;B4DNK4;P14618-2;P14618-3;A0A804F6T5;A0A804F729	KPYM_HUMAN	PKM	Pyruvate kinase PKM	1	AEGSDVANAVLDGADCIMLSGETAK	AEGSDVANAVLDGADC(UniMod:4)IMLSGETAK	4	AEGSDVANAVLDGADC(UniMod:4)IMLSGETAK4	NA	NA	NA	NA	NA	NA	NA	NA	NA	NA	NA	NA	NA	NA	NA	NA	NA	14.0976	15.0584	15.0427	13.8811	14.3562	14.8952	13.767
Q9NUQ8;Q9NUQ8-2	Q9NUQ8;Q9NUQ8-2	ABCF3_HUMAN	ABCF3	ATP-binding cassette sub-family F member 3	1	AEGSEAAELAEIYAK	AEGSEAAELAEIYAK	2	AEGSEAAELAEIYAK2	NA	NA	NA	NA	NA	NA	NA	NA	NA	NA	NA	NA	NA	NA	NA	NA	10.4489	10.6143	10.7248	10.4936	10.4829	10.2358	10.368	10.3136
P07237	P07237;A0A7P0T9D6;A0A7P0T9S9;A0A7P0T9U6;A0A7P0T8C0;A0A7P0T8J3;A0A7P0T8X1;H0Y3Z3;A0A7P0TAX9;A0A7P0TBP8;A0A7P0TA35;A0A7P0TA71;A0A7P0TA97;A0A7P0TB26;H7BZ94;A0A7P0Z4J0;A0A7P0Z4S2;A0A7P0Z476;I3NI03;I3L514;I3L4M2;I3L3U6;I3L0S0	PDIA1_HUMAN	P4HB	Protein disulfide-isomerase	1	AEGSEIR	AEGSEIR	2	AEGSEIR2	NA	NA	NA	NA	NA	NA	NA	NA	NA	NA	NA	NA	NA	NA	NA	13.2728	15.1696	14.5207	14.5747	14.9655	14.8175	14.6156	14.26	14.5902
Q9NZB2;Q9NZB2-6	Q9NZB2;Q9NZB2-2;Q9NZB2-4;Q9NZB2-5;Q9NZB2-6	F120A_HUMAN	FAM120A	Constitutive coactivator of PPAR-gamma-like protein 1	1	AEGSSTASSGSQLAEGK	AEGSSTASSGSQLAEGK	2	AEGSSTASSGSQLAEGK2	NA	NA	NA	NA	NA	NA	NA	NA	NA	NA	NA	NA	NA	NA	NA	NA	8.87812	9.50578	9.3397	9.44489	9.97503	9.71696	9.50755	9.92433
P61599	P61599;A8MZB2;P61599-2	NAA20_HUMAN	NAA20	N-alpha-acetyltransferase 20	1	AEGSVAREEWHGHVTALSVAPEFR	AEGSVAREEWHGHVTALSVAPEFR	4	AEGSVAREEWHGHVTALSVAPEFR4	NA	NA	NA	NA	NA	NA	NA	NA	NA	NA	NA	NA	NA	NA	NA	NA	11.1766	10.9884	11.2784	11.1902	11.6911	10.7258	10.39	11.8764
A0A0C4DH36	A0A0C4DH36	HV338_HUMAN	IGHV3-38	Probable non-functional immunoglobulin heavy variable 3-38	1	AEGTAVYYCAR	AEGTAVYYC(UniMod:4)AR	2	AEGTAVYYC(UniMod:4)AR2	16.6086	16.9652	18.7081	NA	18.3381	NA	NA	18.6594	15.2736	14.8561	14.4847	14.1842	14.4714	14.5565	14.6054	14.2512	NA	NA	NA	11.8221	NA	NA	NA	11.8705
O14617-5	O14617;O14617-2;O14617-3;O14617-4;O14617-5	AP3D1_HUMAN	AP3D1	Isoform of O14617, Isoform 5 of AP-3 complex subunit delta-1	1	AEGTTYRDELLTK	AEGTTYRDELLTK	3	AEGTTYRDELLTK3	NA	NA	NA	NA	NA	NA	NA	NA	NA	NA	NA	NA	NA	NA	12.1215	NA	12.9355	12.1318	12.8794	12.751	11.9766	12.1204	12.3952	12.3558
P53041	P53041;A8MU39	PPP5_HUMAN	PPP5C	Serine/threonine-protein phosphatase 5	1	AEGYEVAHGGR	AEGYEVAHGGR	2	AEGYEVAHGGR2	NA	NA	NA	NA	NA	NA	NA	NA	9.88641	9.89917	NA	NA	9.63053	8.95496	NA	10.3479	12.2446	12.3872	12.1147	12.4215	12.536	12.2816	12.1837	12.3322
P53041	P53041;A8MU39	PPP5_HUMAN	PPP5C	Serine/threonine-protein phosphatase 5	1	AEGYEVAHGGR	AEGYEVAHGGR	3	AEGYEVAHGGR3	NA	NA	NA	NA	NA	NA	NA	NA	10.1126	10.5488	NA	NA	NA	10.9339	11.2739	10.7404	11.7578	11.9921	11.6443	12.4159	12.144	12.3538	12.4465	11.6634
Q5T4S7;Q5T4S7-2;Q5T4S7-3	Q5T4S7;Q5T4S7-2;Q5T4S7-3;Q5T4S7-4;Q5T4S7-5	UBR4_HUMAN	UBR4	E3 ubiquitin-protein ligase UBR4	1	AEHASSLLELASTTK	AEHASSLLELASTTK	2	AEHASSLLELASTTK2	NA	NA	NA	NA	NA	NA	NA	NA	NA	NA	NA	9.55039	NA	NA	NA	NA	10.5664	10.4497	10.7121	10.9676	10.7928	9.81602	10.6204	10.4622
Q5T4S7;Q5T4S7-2;Q5T4S7-3	Q5T4S7;Q5T4S7-2;Q5T4S7-3;Q5T4S7-4;Q5T4S7-5	UBR4_HUMAN	UBR4	E3 ubiquitin-protein ligase UBR4	1	AEHASSLLELASTTK	AEHASSLLELASTTK	3	AEHASSLLELASTTK3	NA	NA	NA	NA	NA	NA	NA	NA	NA	NA	NA	NA	NA	NA	NA	NA	11.8278	12.0891	12.1812	11.9895	11.9701	11.6082	11.9387	12.5122
P26639	P26639;P26639-2;D6RDJ6;D6RCA5	SYTC_HUMAN	TARS1	Threonine--tRNA ligase 1, cytoplasmic	1	AEHDSILAEK	AEHDSILAEK	2	AEHDSILAEK2	10.098	NA	NA	NA	NA	NA	NA	NA	11.8493	NA	11.7485	NA	NA	11.0262	NA	NA	11.916	11.8967	12.0372	11.6109	12.2353	11.9816	11.9954	12.0508
P26639	P26639;P26639-2;D6RDJ6;D6RCA5	SYTC_HUMAN	TARS1	Threonine--tRNA ligase 1, cytoplasmic	1	AEHDSILAEK	AEHDSILAEK	3	AEHDSILAEK3	NA	NA	NA	NA	NA	NA	NA	NA	12.0518	11.5751	12.0279	12.1139	11.8333	12.209	12.2771	11.9423	10.5325	10.7804	10.6532	11.3278	10.8495	11.2163	11.157	11.2398
Q8TEW0;Q8TEW0-2	Q8TEW0;Q8TEW0-10;Q8TEW0-11;Q5VWU8;Q5VWV2;A0A8Q3WLH5;F5GZI3;Q8TEW0-2;Q8TEW0-3;Q8TEW0-4;Q8TEW0-5;Q8TEW0-6;Q8TEW0-7;Q8TEW0-8;Q8TEW0-9	PARD3_HUMAN	PARD3	Partitioning defective 3 homolog	1	AEHENLFR	AEHENLFR	2	AEHENLFR2	NA	NA	NA	NA	NA	NA	NA	NA	NA	NA	NA	NA	NA	NA	NA	NA	11.1711	11.9847	11.8412	11.222	11.8958	11.3753	11.2268	11.7343
Q96HC4	Q96HC4;A0A0A0MSP3;Q96HC4-4;Q96HC4-6;Q96HC4-7	PDLI5_HUMAN	PDLIM5	PDZ and LIM domain protein 5	1	AEHIPAGK	AEHIPAGK	2	AEHIPAGK2	NA	NA	NA	NA	NA	NA	NA	NA	10.6872	NA	10.4567	NA	10.5779	NA	10.7145	NA	14.966	14.9802	14.9822	15.0064	15.1995	14.9297	15.1358	15.1926
Q9Y520;Q9Y520-3;Q9Y520-4;Q9Y520-5;Q9Y520-6;Q9Y520-7	Q9Y520;Q9Y520-2;Q9Y520-3;Q9Y520-4;Q9Y520-5;Q9Y520-6;Q9Y520-7;E7EPN9	PRC2C_HUMAN	PRRC2C	Protein PRRC2C	1	AEHIPSGPLR	AEHIPSGPLR	3	AEHIPSGPLR3	NA	NA	NA	NA	NA	NA	NA	NA	NA	NA	NA	NA	NA	NA	NA	NA	11.121	11.4971	10.9863	11.5092	11.2922	10.9725	11.2661	11.3954
O95394;O95394-3;O95394-4	O95394;O95394-3;O95394-4;D6RCD1;H0Y987;A0A494C0G1;A0A494C099	AGM1_HUMAN	PGM3	Phosphoacetylglucosamine mutase	1	AEHLDHVMFR	AEHLDHVMFR	3	AEHLDHVMFR3	NA	NA	NA	NA	NA	NA	NA	NA	NA	NA	NA	NA	NA	NA	NA	NA	11.4538	10.7296	11.767	11.4929	NA	11.9043	11.2817	10.3525
P23219;P23219-2;P23219-3;P23219-5;P23219-6	P23219;P23219-2;P23219-3;P23219-4;P23219-5;P23219-6;A0A087X296	PGH1_HUMAN	PTGS1	Prostaglandin G/H synthase 1	1	AEHPTWGDEQLFQTTR	AEHPTWGDEQLFQTTR	3	AEHPTWGDEQLFQTTR3	NA	NA	NA	NA	NA	NA	NA	NA	NA	NA	NA	NA	NA	NA	NA	NA	14.0348	14.6053	13.1536	14.3064	13.8186	14.4309	14.7043	14.6725
P51692	P42229;P51692;P42229-2;K7EK35;A0A7I2YQF1;A0A7I2YQY3;A0A7I2V380	STA5B_HUMAN	STAT5B	Signal transducer and activator of transcription 5B	0	AEHQVGEDGFLLK	AEHQVGEDGFLLK	2	AEHQVGEDGFLLK2	NA	NA	NA	NA	NA	NA	NA	NA	NA	NA	NA	NA	NA	NA	NA	NA	10.4168	10.8001	11.4758	10.6745	11.2043	9.72799	9.78093	11.0429
P51692	P42229;P51692;P42229-2;K7EK35;A0A7I2YQF1;A0A7I2YQY3;A0A7I2V380	STA5B_HUMAN	STAT5B	Signal transducer and activator of transcription 5B	0	AEHQVGEDGFLLK	AEHQVGEDGFLLK	3	AEHQVGEDGFLLK3	NA	NA	NA	NA	NA	NA	NA	NA	10.2736	10.9249	11.1288	10.6222	NA	NA	NA	10.5035	11.5471	11.2927	11.676	11.9176	11.3886	12.0375	11.7499	11.1875
Q14517	Q14517	FAT1_HUMAN	FAT1	Protocadherin Fat 1	1	AEHSGTVLYSLVK	AEHSGTVLYSLVK	2	AEHSGTVLYSLVK2	NA	NA	NA	NA	NA	NA	NA	NA	NA	NA	NA	NA	NA	NA	NA	NA	NA	NA	10.1893	9.87339	NA	NA	9.33373	8.35606
Q14517	Q14517	FAT1_HUMAN	FAT1	Protocadherin Fat 1	1	AEHSGTVLYSLVK	AEHSGTVLYSLVK	3	AEHSGTVLYSLVK3	NA	NA	NA	NA	NA	NA	NA	NA	NA	NA	NA	NA	NA	NA	NA	NA	11.4133	11.4292	11.5781	11.2992	9.19251	10.0939	10.9305	11.0063
Q8NFW8	Q8NFW8;Q8NFW8-2	NEUA_HUMAN	CMAS	N-acylneuraminate cytidylyltransferase	1	AEHSVDIDVDIDWPIAEQR	AEHSVDIDVDIDWPIAEQR	3	AEHSVDIDVDIDWPIAEQR3	NA	NA	NA	NA	NA	NA	NA	NA	NA	NA	NA	NA	NA	NA	NA	NA	12.5737	12.4201	12.6774	12.6747	12.5586	12.0541	12.2135	12.0672
Q9Y2X7;Q9Y2X7-3	Q9Y2X7;Q9Y2X7-3;J3QRU8;A0A0C4DGN6	GIT1_HUMAN	GIT1	ARF GTPase-activating protein GIT1	1	AEHTPMAPGGSTHR	AEHTPMAPGGSTHR	2	AEHTPMAPGGSTHR2	NA	NA	NA	NA	NA	NA	NA	NA	NA	NA	NA	NA	NA	NA	NA	NA	10.0555	10.165	10.3986	9.89628	10.5875	9.21183	9.501	10.295
Q9Y2X7;Q9Y2X7-3	Q9Y2X7;Q9Y2X7-3;J3QRU8;A0A0C4DGN6	GIT1_HUMAN	GIT1	ARF GTPase-activating protein GIT1	1	AEHTPMAPGGSTHR	AEHTPMAPGGSTHR	3	AEHTPMAPGGSTHR3	NA	NA	NA	NA	NA	NA	NA	NA	NA	NA	NA	NA	NA	NA	NA	NA	12.0966	12.4133	12.5832	12.3846	12.6377	12.2933	11.9744	12.3729
Q9Y2X7;Q9Y2X7-3	Q9Y2X7;Q9Y2X7-3;J3QRU8;A0A0C4DGN6	GIT1_HUMAN	GIT1	ARF GTPase-activating protein GIT1	1	AEHTPMAPGGSTHR	AEHTPMAPGGSTHR	4	AEHTPMAPGGSTHR4	NA	NA	NA	NA	NA	NA	NA	NA	NA	NA	NA	NA	NA	NA	NA	NA	11.9748	11.8764	11.942	11.5857	12.0179	11.8012	12.0319	12.0217
Q14149	Q14149	MORC3_HUMAN	MORC3	MORC family CW-type zinc finger protein 3	1	AEHVVVPIVAFNK	AEHVVVPIVAFNK	3	AEHVVVPIVAFNK3	NA	NA	NA	NA	NA	NA	NA	NA	NA	NA	NA	NA	NA	NA	NA	NA	NA	11.5041	NA	NA	11.7613	11.2806	11.414	11.6196
P09525;P09525-3	P09525;Q6P452;P09525-2;P09525-3	ANXA4_HUMAN	ANXA4	Annexin A4	1	AEIDMLDIR	AEIDMLDIR	2	AEIDMLDIR2	NA	NA	NA	NA	NA	NA	NA	NA	NA	NA	NA	NA	NA	NA	NA	NA	12.0736	11.1497	11.7065	11.9904	11.8808	12.2136	12.5785	11.6019
P13647	P13647	K2C5_HUMAN	KRT5	Keratin, type II cytoskeletal 5	1	AEIDNVKK	AEIDNVKK	2	AEIDNVKK2	NA	NA	NA	NA	15.6803	NA	NA	NA	NA	NA	NA	NA	NA	10.162	NA	NA	NA	NA	NA	NA	NA	NA	NA	NA
Q99805	Q99805	TM9S2_HUMAN	TM9SF2	Transmembrane 9 superfamily member 2	1	AEIELFVNR	AEIELFVNR	2	AEIELFVNR2	NA	NA	NA	NA	NA	NA	NA	NA	NA	NA	NA	NA	NA	NA	NA	NA	10.5126	NA	10.3707	NA	10.4589	NA	10.355	NA
P14151;P14151-2	P14151;P14151-2	LYAM1_HUMAN	SELL	L-selectin	1	AEIEYLEK	AEIEYLEK	2	AEIEYLEK2	15.2563	15.4593	15.7923	15.0649	15.6768	15.155	15.0102	15.8848	15.4609	15.1514	15.0373	14.716	15.3571	15.1348	15.245	14.2348	11.183	11.3031	11.2229	11.0216	11.166	11.7637	11.5657	11.0061
Q93084	Q93084;P16615;O14983;Q93084-1;Q93084-3;Q93084-4;Q93084-5;Q93084-6;Q93084-7;O14983-2;O14983-3;P16615-4;P16615-5;P16615-2;P16615-3	AT2A3_HUMAN	ATP2A3	Sarcoplasmic/endoplasmic reticulum calcium ATPase 3	0	AEIGIAMGSGTAVAK	AEIGIAM(UniMod:35)GSGTAVAK	2	AEIGIAM(UniMod:35)GSGTAVAK2	NA	NA	NA	NA	NA	NA	NA	NA	NA	NA	NA	NA	NA	NA	NA	NA	10.0093	11.3722	10.7711	NA	11.8569	15.3446	10.9824	10.9675
Q93084	Q93084;P16615;O14983;Q93084-1;Q93084-3;Q93084-4;Q93084-5;Q93084-6;Q93084-7;O14983-2;O14983-3;P16615-4;P16615-5;P16615-2;P16615-3	AT2A3_HUMAN	ATP2A3	Sarcoplasmic/endoplasmic reticulum calcium ATPase 3	0	AEIGIAMGSGTAVAK	AEIGIAMGSGTAVAK	2	AEIGIAMGSGTAVAK2	NA	NA	NA	NA	NA	NA	NA	NA	NA	NA	NA	NA	NA	NA	NA	NA	12.1738	12.9322	11.916	9.80537	12.5482	11.8963	12.2295	12.6383
P23229-2;P23229-4;P23229-6	P23229-2;P23229-4;P23229-6;P23229-7;P23229-9;A0A8C8KBL6	ITA6_HUMAN	ITGA6	Isoform of P23229, Isoform Alpha-6X1A of Integrin alpha-6	1	AEIHAQPSDK	AEIHAQPSDK	2	AEIHAQPSDK2	NA	NA	NA	NA	NA	NA	NA	NA	NA	NA	NA	NA	NA	NA	NA	10.7313	14.6039	14.6251	14.6374	14.6277	14.726	14.6372	14.6359	14.8077
P23229-2;P23229-4;P23229-6	P23229-2;P23229-4;P23229-6;P23229-7;P23229-9;A0A8C8KBL6	ITA6_HUMAN	ITGA6	Isoform of P23229, Isoform Alpha-6X1A of Integrin alpha-6	1	AEIHAQPSDK	AEIHAQPSDK	3	AEIHAQPSDK3	NA	NA	NA	NA	NA	NA	NA	NA	NA	NA	NA	NA	NA	9.72402	9.8061	NA	13.4583	13.196	13.395	12.7146	13.0328	13.2184	13.3274	13.0973
O15066	O15066;O15066-2	KIF3B_HUMAN	KIF3B	Kinesin-like protein KIF3B	1	AEIHDLQEEHIK	AEIHDLQEEHIK	3	AEIHDLQEEHIK3	NA	NA	NA	NA	NA	NA	NA	NA	NA	NA	NA	NA	NA	NA	NA	NA	11.8265	12.2009	12.4544	11.9212	12.4294	11.7552	11.6584	12.2023
Q9Y4G8	Q9Y4G8;A0A2R8Y661;A0A2R8YGD3;A0A8I5KZ40	RPGF2_HUMAN	RAPGEF2	Rap guanine nucleotide exchange factor 2	1	AEILCMGNSFGVSPTMDK	AEILC(UniMod:4)MGNSFGVSPTMDK	2	AEILC(UniMod:4)MGNSFGVSPTMDK2	NA	NA	NA	NA	NA	NA	NA	NA	NA	NA	NA	NA	NA	NA	NA	NA	13.0606	13.2449	13.3372	12.6576	13.1441	13.0467	12.9727	13.0671
Q15276	Q15276;Q15276-2	RABE1_HUMAN	RABEP1	Rab GTPase-binding effector protein 1	1	AEILFLK	AEILFLK	2	AEILFLK2	NA	NA	NA	NA	NA	NA	NA	NA	NA	NA	NA	NA	NA	NA	NA	9.28379	11.484	11.7136	11.9112	11.5203	11.799	11.73	11.8665	12.2466
Q9BVA0	Q9BVA0	KTNB1_HUMAN	KATNB1	Katanin p80 WD40 repeat-containing subunit B1	1	AEIQNAEDYNEIFQPK	AEIQNAEDYNEIFQPK	2	AEIQNAEDYNEIFQPK2	NA	NA	NA	NA	NA	NA	NA	NA	NA	NA	NA	NA	NA	NA	NA	NA	10.2518	10.2866	10.0544	10.0699	10.1259	9.65558	9.32585	9.74694
Q9BVA0	Q9BVA0	KTNB1_HUMAN	KATNB1	Katanin p80 WD40 repeat-containing subunit B1	1	AEIQNAEDYNEIFQPK	AEIQNAEDYNEIFQPK	3	AEIQNAEDYNEIFQPK3	NA	NA	NA	NA	NA	NA	NA	NA	NA	NA	NA	NA	NA	NA	NA	NA	10.5446	10.7379	10.1497	10.9446	11.0948	10.2285	NA	10.2105
P21333-2	P21333;Q60FE5;P21333-2	FLNA_HUMAN	FLNA	Isoform of P21333, Isoform 2 of Filamin-A	1	AEISCTDNQDGTCSVSYLPVLPGDYSILVK	AEISC(UniMod:4)TDNQDGTC(UniMod:4)SVSYLPVLPGDYSILVK	4	AEISC(UniMod:4)TDNQDGTC(UniMod:4)SVSYLPVLPGDYSILVK4	NA	NA	NA	NA	NA	NA	NA	NA	NA	NA	NA	NA	NA	NA	NA	NA	12.7229	12.8204	12.5088	12.5405	12.8386	13.162	13.1595	13.2386
Q14517	Q14517	FAT1_HUMAN	FAT1	Protocadherin Fat 1	1	AEISEFAPPNTPVVMVK	AEISEFAPPNTPVVMVK	2	AEISEFAPPNTPVVMVK2	NA	NA	NA	NA	NA	NA	NA	NA	NA	NA	NA	NA	NA	NA	NA	NA	10.4562	10.0498	10.1557	10.5522	10.1806	10.7543	10.2629	10.1149
P21333-2	P21333;A0A7P0NMY4;Q60FE5;P21333-2	FLNA_HUMAN	FLNA	Isoform of P21333, Isoform 2 of Filamin-A	1	AEISFEDR	AEISFEDR	2	AEISFEDR2	13.4587	NA	NA	NA	NA	NA	13.5118	NA	13.4635	13.3771	13.0534	13.0462	13.544	13.4838	13.4148	13.1938	16.3019	15.1312	15.2066	16.0154	14.0807	14.8311	15.4431	15.2498
P21333-2	P21333;A0A7P0NMY4;Q60FE5;P21333-2	FLNA_HUMAN	FLNA	Isoform of P21333, Isoform 2 of Filamin-A	1	AEISFEDRK	AEISFEDRK	2	AEISFEDRK2	13.0591	NA	NA	14.2204	NA	14.321	15.1534	NA	14.8159	15.0851	15.3288	15.2569	14.4806	14.98	14.8202	15.9383	18.0871	18.3855	17.9824	17.9866	18.2892	18.2491	18.2823	18.5469
P21333-2	P21333;A0A7P0NMY4;Q60FE5;P21333-2	FLNA_HUMAN	FLNA	Isoform of P21333, Isoform 2 of Filamin-A	1	AEISFEDRK	AEISFEDRK	3	AEISFEDRK3	11.4946	13.1812	13.7202	12.6323	12.4973	12.7765	13.2786	NA	14.6871	15.076	15.361	15.321	14.4584	15.1515	14.9399	16.2606	16.8008	16.221	16.5481	16.4824	16.2499	16.709	15.9343	16.4618
Q8N3D4	Q8N3D4	EH1L1_HUMAN	EHBP1L1	EH domain-binding protein 1-like protein 1	1	AEISGVQGSETQVLR	AEISGVQGSETQVLR	2	AEISGVQGSETQVLR2	NA	NA	NA	NA	NA	NA	NA	NA	NA	NA	NA	NA	NA	NA	NA	NA	9.64928	9.3926	9.68569	9.73438	9.08267	9.20318	9.48299	10.0138
Q14203-3	Q14203;E7EX90;A0A804CDA6;A0A7P0Z4C3;Q14203-2;Q14203-3;Q14203-4;Q14203-5;Q14203-6	DCTN1_HUMAN	DCTN1	Isoform of Q14203, Isoform 3 of Dynactin subunit 1	1	AEITDAEGLGLK	AEITDAEGLGLK	2	AEITDAEGLGLK2	NA	NA	NA	NA	NA	NA	NA	NA	NA	10.5473	NA	NA	10.4728	NA	NA	NA	13.0972	13.3695	12.8708	12.9214	13.2591	13.0848	13.0357	13.1868
Q6ZT21;Q6ZT21-2	Q6ZT21;Q6ZT21-2	TMPPE_HUMAN	TMPPE	Transmembrane protein with metallophosphoesterase domain	1	AEITELILQR	AEITELILQR	2	AEITELILQR2	NA	NA	NA	NA	NA	NA	NA	NA	NA	NA	NA	NA	NA	NA	NA	NA	10.4475	10.6375	10.2503	10.3129	10.7703	10.7483	10.8822	10.6553
Q9UBF2	Q9UBF2;Q9UBF2-2	COPG2_HUMAN	COPG2	Coatomer subunit gamma-2	1	AEITLVATKPEK	AEITLVATKPEK	2	AEITLVATKPEK2	NA	NA	NA	NA	NA	NA	NA	NA	NA	NA	NA	NA	NA	NA	NA	NA	10.9279	11.1831	10.2949	10.8262	11.4257	11.133	11.1111	11.4114
Q96QK1	Q96QK1	VPS35_HUMAN	VPS35	Vacuolar protein sorting-associated protein 35	1	AELAELPLR	AELAELPLR	2	AELAELPLR2	NA	NA	NA	13.1965	NA	NA	NA	NA	NA	NA	NA	NA	NA	NA	NA	NA	NA	10.668	NA	NA	10.8382	NA	10.1383	NA
Q96RL7	Q96RL7;Q96RL7-2;Q96RL7-3;Q96RL7-4	VP13A_HUMAN	VPS13A	Intermembrane lipid transfer protein VPS13A	1	AELAEQEIAVALQDVGISLVNNYTK	AELAEQEIAVALQDVGISLVNNYTK	3	AELAEQEIAVALQDVGISLVNNYTK3	NA	NA	NA	NA	NA	NA	NA	NA	NA	NA	NA	NA	NA	NA	NA	NA	8.83955	9.98566	9.76715	9.4254	9.85648	8.45442	8.50279	10.1157
P06753-2	J3KN67;P06753-2;P06753-3;P06753-6;A0A494C0P6;A0A2R2Y2Q3;A0A087WWU8	TPM3_HUMAN	TPM3	Isoform of P06753, Isoform 2 of Tropomyosin alpha-3 chain	1	AELAESR	AELAESR	2	AELAESR2	NA	13.0335	12.6646	NA	14.0334	12.4435	NA	13.3155	13.6479	13.241	13.0505	12.6229	13.2763	13.1655	13.3356	13.5757	13.8224	13.4905	13.9156	14.5303	13.4852	15.3162	14.4602	14.0912
Q13200	Q13200;Q13200-2;Q13200-3	PSMD2_HUMAN	PSMD2	26S proteasome non-ATPase regulatory subunit 2	1	AELATEEFLPVTPILEGFVILR	AELATEEFLPVTPILEGFVILR	3	AELATEEFLPVTPILEGFVILR3	NA	NA	NA	NA	NA	NA	NA	NA	NA	NA	NA	NA	NA	NA	NA	8.77637	6.90025	7.63342	NA	NA	8.34294	NA	7.9173	8.32641
Q13200	Q13200;Q13200-2;Q13200-3	PSMD2_HUMAN	PSMD2	26S proteasome non-ATPase regulatory subunit 2	1	AELATEEFLPVTPILEGFVILRK	AELATEEFLPVTPILEGFVILRK	3	AELATEEFLPVTPILEGFVILRK3	NA	NA	NA	NA	NA	NA	NA	NA	NA	NA	NA	NA	NA	NA	NA	9.86253	9.66866	9.93147	9.95965	9.67563	10.7329	8.99226	9.31048	10.0272
Q12797;Q12797-10	Q12797;Q12797-10	ASPH_HUMAN	ASPH	Aspartyl/asparaginyl beta-hydroxylase	1	AELDAAEK	AELDAAEK	2	AELDAAEK2	NA	NA	NA	NA	NA	NA	NA	NA	NA	NA	NA	NA	NA	NA	NA	NA	14.2836	14.2754	14.1654	14.0671	13.7188	14.2535	14.2952	14.2125
Q96EV8;Q96EV8-2	Q96EV8;A6NFV8;Q96EV8-2;Q96EV8-3;D6RCT8;A0A087WYP9	DTBP1_HUMAN	DTNBP1	Dysbindin	1	AELDAEHAQK	AELDAEHAQK	2	AELDAEHAQK2	NA	NA	NA	NA	NA	NA	NA	NA	NA	NA	NA	NA	NA	NA	NA	NA	11.1422	11.3655	11.3136	10.9112	11.4828	11.1416	11.1347	11.5168
P12830	P12830;P12830-2	CADH1_HUMAN	CDH1	Cadherin-1	1	AELDREDFEHVK	AELDREDFEHVK	2	AELDREDFEHVK2	NA	NA	NA	NA	NA	NA	NA	NA	NA	NA	NA	NA	NA	NA	NA	NA	11.3103	10.9293	10.2534	11.0401	10.927	10.5858	10.5869	10.7441
P12830	P12830;P12830-2	CADH1_HUMAN	CDH1	Cadherin-1	1	AELDREDFEHVK	AELDREDFEHVK	3	AELDREDFEHVK3	NA	NA	12.2281	NA	NA	NA	NA	NA	11.9861	12.4732	12.4224	NA	11.8139	12.327	11.8111	NA	14.9305	14.9821	14.8693	14.9684	14.9923	14.9202	14.8817	14.9355
Q9Y3X0	Q9Y3X0;A0A2R8Y4Z8	CCDC9_HUMAN	CCDC9	Coiled-coil domain-containing protein 9	1	AELEGVAVTAPR	AELEGVAVTAPR	2	AELEGVAVTAPR2	NA	NA	NA	NA	NA	NA	NA	NA	NA	NA	NA	NA	NA	NA	NA	NA	10.9292	10.7638	11.5609	11.6604	10.4448	11.2762	12.0765	11.1392
P07741	P07741;H3BQZ9;P07741-2	APT_HUMAN	APRT	Adenine phosphoribosyltransferase	1	AELEIQK	AELEIQK	2	AELEIQK2	NA	NA	NA	NA	NA	NA	NA	NA	12.9222	13.1544	13.1341	12.9748	13.6773	13.1354	13.0797	12.9251	14.5307	15.0223	15.1477	14.568	12.6176	12.1149	13.1926	15.1399
Q15149-4	Q15149;Q15149-2;Q15149-3;Q15149-4;Q15149-5;Q15149-6;Q15149-7;Q15149-8;Q15149-9;E9PMV1;A0A8I5KSD5;A0A8I5KUE3;A0A8I5KYZ1	PLEC_HUMAN	PLEC	Isoform of Q15149, Isoform 4 of Plectin	1	AELELELGR	AELELELGR	2	AELELELGR2	NA	NA	NA	NA	NA	NA	NA	NA	NA	NA	NA	NA	NA	NA	NA	NA	NA	12.7531	NA	NA	12.4154	NA	12.3425	12.7507
Q16204	Q16204	CCDC6_HUMAN	CCDC6	Coiled-coil domain-containing protein 6	1	AELEQHLEQEQEFQVNK	AELEQHLEQEQEFQVNK	3	AELEQHLEQEQEFQVNK3	NA	NA	NA	NA	NA	NA	NA	NA	NA	NA	NA	NA	NA	NA	NA	NA	11.1661	10.887	10.7905	10.9712	10.6477	10.7809	11.4742	11.0281
Q01082	Q01082;Q01082-2;Q01082-3;A0A087WUZ3	SPTB2_HUMAN	SPTBN1	Spectrin beta chain, non-erythrocytic 1	1	AELFTQSCADLDK	AELFTQSC(UniMod:4)ADLDK	2	AELFTQSC(UniMod:4)ADLDK2	NA	NA	NA	NA	NA	NA	NA	NA	NA	NA	NA	NA	NA	NA	NA	NA	9.56209	10.7196	10.4242	9.72779	10.5173	10.552	10.0917	10.4172
Q14204	Q14204;A0A2R8Y706;A0A2R8Y6H2;A0A2R8Y5T0;A0A2R8YGC7;A0A2R8YFZ7;A0A7P0T9F1;A0A7P0T9K2;A0A7P0T9R4;A0A7P0T916;A0A7P0T8N2;A0A7P0T942;A0A7P0T990;A0A7P0T8W5;A0A7P0T9C4;A0A7P0T825;A0A7P0T7V5;A0A7P0TAV5;A0A7P0TAW9;A0A7P0TB75;A0A7P0TB64;A0A7P0TBJ7;A0A7P0TAF3;A0A7P0TAM4;A0A7P0TA13;A0A804HHY6	DYHC1_HUMAN	DYNC1H1	Cytoplasmic dynein 1 heavy chain 1	1	AELGEYIR	AELGEYIR	2	AELGEYIR2	NA	NA	NA	NA	NA	NA	NA	NA	NA	NA	NA	NA	NA	NA	NA	NA	12.1893	11.8198	12.1433	12.1586	11.7495	12.1488	11.9637	11.8042
Q9NR19;Q9NR19-2	Q9NR19;Q9NR19-2	ACSA_HUMAN	ACSS2	Acetyl-coenzyme A synthetase, cytoplasmic	1	AELGMGDSTSQSPPIK	AELGMGDSTSQSPPIK	2	AELGMGDSTSQSPPIK2	NA	NA	NA	NA	NA	NA	NA	NA	NA	NA	NA	NA	NA	NA	NA	NA	10.1125	9.75868	9.75987	9.82504	10.2212	9.96171	NA	9.11203
O75791	O75791	GRAP2_HUMAN	GRAP2	GRB2-related adapter protein 2	1	AELGSQEGYVPK	AELGSQEGYVPK	2	AELGSQEGYVPK2	NA	NA	NA	NA	NA	NA	NA	NA	10.8646	11.2707	11.4141	10.9809	11.5043	11.0836	11.1074	11.2354	11.7174	11.6971	11.5363	11.8804	11.6171	11.4845	11.3563	11.8037
Q8N1B4	Q8N1B4;Q8N1B4-2	VPS52_HUMAN	VPS52	Vacuolar protein sorting-associated protein 52 homolog	1	AELINIHHLMVELK	AELINIHHLMVELK	3	AELINIHHLMVELK3	NA	NA	NA	NA	NA	NA	NA	NA	NA	NA	NA	NA	NA	NA	NA	NA	10.9063	11.0883	10.4423	10.713	10.5732	10.6201	10.5328	10.828
P15924	P15924;P15924-2;P15924-3	DESP_HUMAN	DSP	Desmoplakin	1	AELIVQPELK	AELIVQPELK	2	AELIVQPELK2	NA	NA	NA	NA	14.3114	NA	NA	12.1103	11.5325	10.9282	11.8189	NA	NA	NA	10.8804	NA	NA	NA	NA	12.1959	NA	NA	NA	NA
P98160	P98160	PGBM_HUMAN	HSPG2	Basement membrane-specific heparan sulfate proteoglycan core protein	1	AELLQVLQSLEAVLIQTVYNTK	AELLQVLQSLEAVLIQTVYNTK	3	AELLQVLQSLEAVLIQTVYNTK3	NA	NA	NA	NA	NA	NA	NA	NA	NA	NA	NA	NA	NA	NA	NA	NA	NA	10.2027	NA	NA	8.77621	NA	NA	NA
P98160	P98160	PGBM_HUMAN	HSPG2	Basement membrane-specific heparan sulfate proteoglycan core protein	1	AELLVTEAPSK	AELLVTEAPSK	2	AELLVTEAPSK2	NA	NA	NA	NA	NA	NA	NA	NA	NA	13.1224	13.0198	NA	12.6218	13.0045	12.7636	NA	11.8647	NA	12.7139	11.4792	NA	NA	11.3226	NA
P98160	P98160	PGBM_HUMAN	HSPG2	Basement membrane-specific heparan sulfate proteoglycan core protein	1	AELLVTEAPSKPITVTVEEQR	AELLVTEAPSKPITVTVEEQR	3	AELLVTEAPSKPITVTVEEQR3	NA	NA	NA	NA	NA	NA	NA	NA	11.2326	11.561	12.3001	10.4277	11.4054	11.0793	11.0849	NA	NA	NA	NA	NA	NA	NA	NA	NA
P05455	P05455;E9PFL9	LA_HUMAN	SSB	Lupus La protein	1	AELMEISEDK	AELMEISEDK	2	AELMEISEDK2	NA	NA	NA	NA	NA	NA	NA	NA	NA	NA	NA	NA	NA	NA	NA	NA	NA	NA	NA	NA	NA	NA	NA	11.1014
P23396	P23396;P23396-2;E9PPU1;E9PQ96;E9PQX2;E9PJH4;E9PL09;F2Z2S8	RS3_HUMAN	RPS3	40S ribosomal protein S3	1	AELNEFLTR	AELNEFLTR	2	AELNEFLTR2	NA	NA	NA	NA	NA	NA	NA	NA	NA	NA	NA	NA	11.2531	NA	11.6685	NA	11.9362	11.6684	NA	12.1669	11.1873	12.0552	12.4068	11.4369
P26639	P26639;P26639-2;D6RDJ6;D6RCA5	SYTC_HUMAN	TARS1	Threonine--tRNA ligase 1, cytoplasmic	1	AELNPWPEYIYTR	AELNPWPEYIYTR	2	AELNPWPEYIYTR2	NA	NA	NA	NA	NA	NA	NA	NA	NA	NA	NA	NA	10.3072	NA	NA	10.6367	12.5645	12.3631	12.39	12.2445	12.4045	12.4642	12.685	12.2526
O43815	O43815;O43815-2	STRN_HUMAN	STRN	Striatin	1	AELQAQIAFLQGER	AELQAQIAFLQGER	2	AELQAQIAFLQGER2	NA	NA	NA	NA	NA	NA	NA	NA	NA	NA	NA	NA	NA	NA	NA	NA	10.312	11.0831	NA	11.0472	NA	11.4674	11.4629	11.1021
Q08378	Q08378;Q08378-4;Q08378-2;A0A8I5QJ69;A0A8I5KSX1;A0A8I5KWY9	GOGA3_HUMAN	GOLGA3	Golgin subfamily A member 3	1	AELQAQLAALSTK	AELQAQLAALSTK	2	AELQAQLAALSTK2	NA	NA	NA	NA	NA	NA	NA	NA	NA	NA	NA	NA	NA	NA	NA	NA	11.0629	10.5111	10.6611	10.9039	10.5704	10.4753	11.0474	10.9973
Q9NRL3;Q9NRL3-3	Q9NRL3;Q9NRL3-3	STRN4_HUMAN	STRN4	Striatin-4	1	AELQAQVAFLQGER	AELQAQVAFLQGER	2	AELQAQVAFLQGER2	NA	NA	NA	NA	NA	NA	NA	NA	NA	NA	NA	NA	NA	NA	NA	NA	11.6863	11.6029	10.6866	11.4489	11.1829	10.9992	11.5071	11.7794
P01024	P01024	CO3_HUMAN	C3	Complement C3	1	AELQCPQPAAR	AELQC(UniMod:4)PQPAAR	2	AELQC(UniMod:4)PQPAAR2	16.3844	16.6331	16.7897	16.7715	16.5538	16.9083	17.037	16.416	16.0513	15.8333	15.8038	15.6468	15.0243	15.7323	15.3578	15.7419	14.5691	14.687	14.7371	14.7564	14.8423	14.764	14.6033	14.7349
P02647	P02647;F8W696	APOA1_HUMAN	APOA1	Apolipoprotein A-I	1	AELQEGAR	AELQEGAR	2	AELQEGAR2	22.9441	22.867	22.6907	22.9916	22.8839	22.9637	23.0071	22.9441	22.3294	22.417	22.2792	21.9566	22.6736	22.3017	22.1825	22.1457	19.6993	19.3313	19.2974	19.5631	19.2579	19.7196	19.5668	19.7187
P02647	P02647;F8W696	APOA1_HUMAN	APOA1	Apolipoprotein A-I	1	AELQEGARQK	AELQEGARQK	2	AELQEGARQK2	NA	NA	NA	NA	NA	NA	NA	NA	NA	10.7409	12.5729	13.4892	10.0335	11.0196	9.43458	12.8698	10.0041	10.6063	10.2896	10.7988	10.7136	9.8691	9.58619	10.2442
P02647	P02647;F8W696	APOA1_HUMAN	APOA1	Apolipoprotein A-I	1	AELQEGARQK	AELQEGARQK	3	AELQEGARQK3	NA	NA	NA	NA	NA	NA	NA	NA	NA	11.3279	13.2376	14.3975	10.6397	11.6706	11.4418	13.6363	9.64771	10.1568	10.0281	10.8239	10.2797	9.81027	NA	10.309
Q08379	Q08379;A0A8I5QJQ7;A0A6Q8KRG2;A0A8J9BZL8;A0A8I5KNZ1;A0A8I5KZ68	GOGA2_HUMAN	GOLGA2	Golgin subfamily A member 2	1	AELQTALAHTQHAAR	AELQTALAHTQHAAR	3	AELQTALAHTQHAAR3	NA	NA	NA	NA	NA	NA	NA	NA	NA	NA	NA	NA	NA	NA	NA	NA	11.3844	11.737	11.4648	11.464	10.9861	10.3285	11.3876	11.3803
O00231;O00231-2	O00231;O00231-2	PSD11_HUMAN	PSMD11	26S proteasome non-ATPase regulatory subunit 11	1	AELRDDPIISTHLAK	AELRDDPIISTHLAK	3	AELRDDPIISTHLAK3	NA	NA	NA	NA	NA	NA	NA	NA	NA	11.6031	NA	11.9474	NA	11.5553	11.4297	NA	12.634	12.1925	12.1303	12.2178	12.1441	12.2555	12.1462	12.3035
P09493-8	P09493-8;P09493-2;P09493-3;P09493-4;B7Z596;H7BYY1;P09493-10;F5H7S3	TPM1_HUMAN	TPM1	Isoform of P09493, Isoform 8 of Tropomyosin alpha-1 chain	1	AELSEGQVR	AELSEGQVR	2	AELSEGQVR2	14.9477	15.0745	15.2632	NA	15.1121	14.8489	NA	15.105	15.1133	14.781	14.5942	14.4647	14.8244	14.7766	14.6084	14.8009	13.2273	12.6274	15.792	14.7226	11.4343	14.4253	15.519	12.558
Q8IY21	Q8IY21;A0A7P0T8Y0;A0A7P0TAZ7	DDX60_HUMAN	DDX60	Probable ATP-dependent RNA helicase DDX60	1	AELTSWIK	AELTSWIK	2	AELTSWIK2	NA	NA	NA	11.4655	NA	NA	NA	NA	NA	NA	NA	NA	NA	NA	NA	NA	11.0032	11.813	11.9046	11.4317	11.5334	11.2409	11.5712	11.7367
Q9UPN3	Q9UPN3;H3BQK9;H3BPE1;A0A590UJG2;E9PLY0;Q9UPN3-2;Q9UPN3-3;Q9UPN3-4;A0A7P0MQR8	MACF1_HUMAN	MACF1	Microtubule-actin cross-linking factor 1, isoforms 1/2/3/4/5	1	AELVAISSSEDEGNLR	AELVAISSSEDEGNLR	2	AELVAISSSEDEGNLR2	NA	NA	NA	NA	NA	NA	NA	NA	NA	NA	NA	NA	NA	NA	NA	NA	10.347	10.3274	11.0935	10.2573	10.3085	9.44992	10.4256	11.1105
Q8WZ82	Q8WZ82	OVCA2_HUMAN	OVCA2	Esterase OVCA2	1	AELVCLSGPHPVPDPPGPEGAR	AELVC(UniMod:4)LSGPHPVPDPPGPEGAR	3	AELVC(UniMod:4)LSGPHPVPDPPGPEGAR3	NA	NA	NA	NA	NA	NA	NA	NA	NA	NA	NA	NA	NA	NA	NA	NA	12.0428	NA	10.2374	NA	NA	NA	12.1803	10.1145
Q86YV0	Q86YV0;Q86YV0-2	RASL3_HUMAN	RASAL3	RAS protein activator like-3	1	AELWLDGALLAR	AELWLDGALLAR	2	AELWLDGALLAR2	NA	NA	NA	NA	NA	NA	NA	NA	NA	NA	NA	NA	NA	NA	NA	NA	11.2122	11.148	11.3824	10.9094	11.3721	11.2077	11.1564	11.2405
A0A140TA44	P0C0L5;A0A0G2JPR0;A0A140TA29;A0A140TA32;A0A140TA44;A0A140TA49;F5GXS0;A0A0G2JL54	A0A140TA44_HUMAN	C4A	Isoform of P0C0L4, Complement C4-A	0	AEMADQAAAWLTR	AEM(UniMod:35)ADQAAAWLTR	2	AEM(UniMod:35)ADQAAAWLTR2	16.73	16.9853	17.0973	17.0046	16.4902	17.54	17.1544	17.2341	17.1881	16.9391	16.9463	16.5667	17.2137	16.96	17.0029	15.9042	14.6152	14.4752	14.3447	14.1927	14.3745	14.3277	14.2605	13.9808
P0C0L4	P0C0L4;P0C0L4-2	CO4A_HUMAN	C4A	Complement C4-A	1	AEMADQASAWLTR	AEM(UniMod:35)ADQASAWLTR	2	AEM(UniMod:35)ADQASAWLTR2	NA	NA	NA	NA	NA	NA	NA	NA	13.6143	13.3311	13.33	12.892	13.4137	13.2801	13.5202	13.1674	12.2725	11.8678	11.254	11.8147	11.8208	12.0996	11.7168	11.2987
O60610	O60610;A0A2R8Y5N1;O60610-2;O60610-3	DIAP1_HUMAN	DIAPH1	Protein diaphanous homolog 1	1	AEMDEVER	AEM(UniMod:35)DEVER	2	AEM(UniMod:35)DEVER2	NA	NA	NA	NA	NA	NA	NA	NA	NA	NA	NA	NA	NA	NA	NA	NA	14.9401	14.8515	15.0771	14.6307	14.9096	14.6514	14.5876	14.6962
P07942	P07942;G3XAI2;A0A7I2V4J9	LAMB1_HUMAN	LAMB1	Laminin subunit beta-1	1	AEMLQNEAK	AEM(UniMod:35)LQNEAK	2	AEM(UniMod:35)LQNEAK2	NA	NA	NA	NA	NA	NA	NA	NA	NA	NA	NA	NA	NA	NA	NA	NA	11.918	11.5174	11.2117	11.5419	11.8349	11.6711	11.4578	11.6097
A0A140TA44	P0C0L5;A0A0G2JPR0;A0A140TA29;A0A140TA32;A0A140TA44;A0A140TA49;F5GXS0;A0A0G2JL54	A0A140TA44_HUMAN	C4A	Isoform of P0C0L4, Complement C4-A	0	AEMADQAAAWLTR	AEMADQAAAWLTR	2	AEMADQAAAWLTR2	11.8524	NA	11.7248	NA	13.0552	NA	NA	12.1467	17.5957	17.3553	17.1773	18.321	17.5398	17.9738	17.9323	18.2813	17.6017	17.4638	16.6545	17.7606	16.314	17.5351	17.9284	17.1627
A0A140TA44	P0C0L5;A0A0G2JPR0;A0A140TA29;A0A140TA32;A0A140TA44;A0A140TA49;F5GXS0;A0A0G2JL54	A0A140TA44_HUMAN	C4A	Isoform of P0C0L4, Complement C4-A	0	AEMADQAAAWLTR	AEMADQAAAWLTR	3	AEMADQAAAWLTR3	NA	NA	NA	NA	NA	NA	NA	NA	12.3543	12.2906	12.4537	12.9169	12.9071	13.3959	14.0813	14.7448	12.3551	13.2384	12.805	13.1739	12.8778	13.0151	12.0543	12.1569
A0A140TA44	P0C0L5;A0A0G2JPR0;A0A140TA29;A0A140TA32;A0A140TA44;A0A140TA49;F5GXS0;A0A0G2JL54	A0A140TA44_HUMAN	C4A	Isoform of P0C0L4, Complement C4-A	0	AEMADQAAAWLTRQGSFQGGFR	AEMADQAAAWLTRQGSFQGGFR	3	AEMADQAAAWLTRQGSFQGGFR3	NA	NA	NA	NA	NA	NA	NA	NA	NA	NA	NA	NA	NA	NA	NA	NA	10.4812	11.1705	10.9969	11.7119	11.6963	10.352	10.5681	11.023
P0C0L4	P0C0L4;P0C0L4-2	CO4A_HUMAN	C4A	Complement C4-A	1	AEMADQASAWLTR	AEMADQASAWLTR	2	AEMADQASAWLTR2	NA	12.8046	12.4243	14.1082	NA	13.993	13.3499	11.3947	13.6526	13.2913	12.9179	13.6889	13.1106	13.7507	13.5169	13.8456	13.1533	13.2259	12.9936	12.7346	12.7021	12.4653	12.9049	13.0784
Q9H2K8	Q9H2K8;Q7L7X3;Q7L7X3-2;Q7L7X3-3;G3V1Q8	TAOK3_HUMAN	TAOK3	Serine/threonine-protein kinase TAO3	0	AEMDEHR	AEMDEHR	2	AEMDEHR2	NA	NA	NA	NA	NA	NA	NA	NA	NA	NA	NA	NA	NA	NA	NA	NA	15.745	14.534	14.7294	14.4391	15.1817	15.4069	13.8949	15.4413
O60610	O60610;A0A2R8Y5N1;O60610-2;O60610-3	DIAP1_HUMAN	DIAPH1	Protein diaphanous homolog 1	1	AEMDEVER	AEMDEVER	2	AEMDEVER2	NA	NA	NA	NA	NA	NA	NA	NA	NA	NA	NA	NA	NA	NA	NA	NA	15.028	15.1045	14.4561	14.5225	14.9758	14.8747	15.1998	15.1247
P15924	P15924;P15924-2;P15924-3	DESP_HUMAN	DSP	Desmoplakin	1	AEMDMVAWGVDLASVEQHINSHR	AEMDMVAWGVDLASVEQHINSHR	3	AEMDMVAWGVDLASVEQHINSHR3	9.54928	NA	NA	NA	NA	NA	NA	NA	NA	NA	NA	NA	NA	NA	NA	NA	NA	NA	NA	12.959	NA	NA	NA	NA
P15924	P15924;P15924-2;P15924-3	DESP_HUMAN	DSP	Desmoplakin	1	AEMDMVAWGVDLASVEQHINSHR	AEMDMVAWGVDLASVEQHINSHR	4	AEMDMVAWGVDLASVEQHINSHR4	NA	NA	NA	NA	NA	NA	NA	NA	NA	NA	NA	NA	NA	NA	NA	NA	NA	NA	NA	13.2243	NA	NA	NA	NA
P04424;P04424-2	P04424;A0A5F9ZHC6;P04424-2;P04424-3	ARLY_HUMAN	ASL	Argininosuccinate lyase	1	AEMDQILHGLDK	AEMDQILHGLDK	2	AEMDQILHGLDK2	NA	NA	NA	NA	NA	NA	NA	NA	NA	NA	NA	NA	NA	NA	NA	NA	12.2738	12.0186	12.116	12.3601	12.0478	11.8442	11.9369	11.8214
P04424;P04424-2	P04424;A0A5F9ZHC6;P04424-2;P04424-3	ARLY_HUMAN	ASL	Argininosuccinate lyase	1	AEMDQILHGLDK	AEMDQILHGLDK	3	AEMDQILHGLDK3	NA	NA	NA	NA	NA	NA	NA	NA	NA	NA	NA	10.7816	NA	NA	10.5496	10.1634	12.3933	12.1681	12.5349	12.2468	12.2003	12.0214	11.9238	12.3618
P19367;P19367-2;P19367-3;P19367-4	P19367;P19367-2;P19367-3;P19367-4	HXK1_HUMAN	HK1	Hexokinase-1	1	AEMELGLR	AEMELGLR	2	AEMELGLR2	NA	NA	NA	NA	NA	NA	NA	NA	NA	NA	NA	NA	NA	NA	NA	NA	12.7578	13.0526	13.1026	12.7949	13.3255	13.1987	13.3333	13.2979
P19367;P19367-2;P19367-3;P19367-4	P19367;P19367-2;P19367-3;P19367-4	HXK1_HUMAN	HK1	Hexokinase-1	1	AEMELGLRK	AEMELGLRK	2	AEMELGLRK2	NA	NA	NA	NA	NA	NA	NA	NA	NA	NA	NA	NA	NA	NA	NA	NA	10.5797	11.0175	10.77	10.9907	11.9233	10.2722	10.3062	11.3162
Q9Y6R7	Q9Y6R7;A0A087WXI2	FCGBP_HUMAN	FCGBP	IgGFc-binding protein	1	AEMIGSK	AEMIGSK	2	AEMIGSK2	NA	NA	NA	NA	13.6255	NA	NA	13.963	NA	NA	NA	NA	NA	NA	NA	NA	NA	NA	NA	NA	NA	NA	NA	NA
Q9HBR0	Q9HBR0;Q9HBR0-3	S38AA_HUMAN	SLC38A10	Putative sodium-coupled neutral amino acid transporter 10	1	AEMLDHAVLLQVIK	AEMLDHAVLLQVIK	3	AEMLDHAVLLQVIK3	10.8326	11.7959	11.9025	12.2887	11.1482	12.3354	12.0118	11.2055	11.7578	11.1744	10.8242	10.808	11.2769	11.8836	12.0436	11.7674	10.4298	10.8181	9.88702	NA	NA	10.6034	NA	8.56005
P07942	P07942;G3XAI2;A0A7I2V4J9;A0A7I2V5X5	LAMB1_HUMAN	LAMB1	Laminin subunit beta-1	1	AEMLLEEAK	AEMLLEEAK	2	AEMLLEEAK2	NA	NA	NA	NA	NA	NA	NA	NA	NA	NA	NA	NA	NA	NA	NA	NA	12.5617	12.305	12.4137	12.3977	11.251	11.5173	12.6085	12.2527
P07942	P07942;G3XAI2;A0A7I2V4J9	LAMB1_HUMAN	LAMB1	Laminin subunit beta-1	1	AEMLQNEAK	AEMLQNEAK	2	AEMLQNEAK2	NA	NA	NA	NA	NA	NA	NA	NA	NA	NA	NA	NA	NA	NA	NA	NA	13.7643	13.5656	13.7954	13.7947	13.4796	13.6708	13.7922	13.9181
Q9H7D7	Q9H7D7;Q9H7D7-2;Q9H7D7-3;Q9H7D7-4;A0A499FIZ0;A0A7I2YQQ9	WDR26_HUMAN	WDR26	WD repeat-containing protein 26	1	AENDLNELK	AENDLNELK	2	AENDLNELK2	NA	NA	NA	NA	NA	NA	NA	NA	NA	NA	NA	NA	NA	NA	NA	NA	11.5126	11.7256	11.3213	11.4252	11.4205	11.4425	11.168	11.5402
P78559	P78559;E9PGC8;P78559-2	MAP1A_HUMAN	MAP1A	Microtubule-associated protein 1A	1	AENEEAAACPAWER	AENEEAAAC(UniMod:4)PAWER	2	AENEEAAAC(UniMod:4)PAWER2	NA	NA	NA	11.0538	NA	NA	NA	NA	NA	NA	NA	NA	NA	NA	NA	NA	12.0999	11.9955	12.1958	12.2819	12.3516	12.188	12.1777	12.2469
P59998;P59998-3	P59998;P59998-2;P59998-3;P59998-4;F8WDD7;F8WCF6	ARPC4_HUMAN	ARPC4	Actin-related protein 2/3 complex subunit 4	0	AENFFILR	AENFFILR	2	AENFFILR2	NA	NA	NA	NA	NA	NA	NA	NA	NA	NA	NA	16.2971	NA	NA	16.2992	16.1997	16.6653	16.6821	16.8182	16.6151	16.8845	16.7119	16.6499	16.7512
P08069	P08069;C9J5X1	IGF1R_HUMAN	IGF1R	Insulin-like growth factor 1 receptor	1	AENGPGPGVLVLR	AENGPGPGVLVLR	2	AENGPGPGVLVLR2	NA	NA	NA	NA	NA	NA	NA	NA	NA	NA	NA	NA	NA	NA	NA	NA	10.3564	10.1658	10.0435	10.2293	10.6266	10.419	10.2712	10.7318
Q5JSL3	Q5JSL3;A6NIW2	DOC11_HUMAN	DOCK11	Dedicator of cytokinesis protein 11	1	AENIMASLER	AENIMASLER	2	AENIMASLER2	NA	NA	NA	NA	NA	NA	NA	NA	NA	NA	NA	NA	NA	NA	NA	NA	11.8113	11.24	11.2132	11.4482	10.8024	11.7542	12.0314	12.3178
Q9Y6M5	Q9Y6M5	ZNT1_HUMAN	SLC30A1	Zinc transporter 1	1	AENIPAVVIEIK	AENIPAVVIEIK	2	AENIPAVVIEIK2	NA	NA	NA	NA	NA	NA	NA	NA	NA	NA	NA	NA	NA	NA	NA	8.47098	10.1143	NA	NA	9.86656	NA	10.1132	10.802	9.87776
Q9NXH8	Q9NXH8	TOR4A_HUMAN	TOR4A	Torsin-4A	1	AENLAAQLSFYR	AENLAAQLSFYR	2	AENLAAQLSFYR2	NA	NA	NA	NA	NA	NA	NA	NA	NA	NA	NA	NA	NA	NA	NA	NA	12.5168	13.1579	12.8538	12.312	12.9126	12.2545	12.7246	12.9017
Q92544	Q92544;A0A0C4DFM1	TM9S4_HUMAN	TM9SF4	Transmembrane 9 superfamily member 4	1	AENLGEVLRGDR	AENLGEVLRGDR	3	AENLGEVLRGDR3	NA	NA	NA	NA	NA	NA	NA	NA	NA	NA	NA	NA	NA	NA	NA	NA	10.4921	10.0941	NA	10.8156	9.95799	10.4073	10.4824	10.5895
Q7KZI7;Q7KZI7-8	Q7KZI7;P27448;J3KNR0;E7ETY4;H0YNV4;E9PC69;H0YKP9;H0YJI9;A0A0A0MRU9;P27448-3;P27448-6;P27448-7;P27448-2;P27448-4;Q7KZI7-8;Q7KZI7-9;Q7KZI7-2;Q7KZI7-3;Q7KZI7-4;Q7KZI7-5;Q7KZI7-6;Q7KZI7-7;A0A7I2YQF4;A0A7I2YQF7;A0A7I2YQR3;A0A7I2V2E3;A0A7I2V2I9;Q7KZI7-10;Q7KZI7-11;Q7KZI7-12;Q7KZI7-13;Q7KZI7-14;Q7KZI7-15;Q7KZI7-16;A0A7I2V2N8;A0A7I2V2U9;A0A7I2V3B9;A0A7I2V3C6;A0A7I2V3I9;A0A7I2V3K2;A0A7I2V3R3;A0A7I2V3P5;A0…	MARK2_HUMAN	MARK2	Serine/threonine-protein kinase MARK2	0	AENLLLDADMNIK	AENLLLDADM(UniMod:35)NIK	2	AENLLLDADM(UniMod:35)NIK2	NA	NA	NA	NA	NA	NA	NA	NA	NA	NA	NA	NA	NA	NA	NA	NA	12.1234	12.2427	12.0974	12.1959	12.2161	11.9581	12.127	12.134
Q7KZI7;Q7KZI7-8	Q7KZI7;P27448;J3KNR0;E7ETY4;H0YNV4;E9PC69;H0YKP9;H0YJI9;A0A0A0MRU9;P27448-3;P27448-6;P27448-7;P27448-2;P27448-4;Q7KZI7-8;Q7KZI7-9;Q7KZI7-2;Q7KZI7-3;Q7KZI7-4;Q7KZI7-5;Q7KZI7-6;Q7KZI7-7;A0A7I2YQF4;A0A7I2YQF7;A0A7I2YQR3;A0A7I2V2E3;A0A7I2V2I9;Q7KZI7-10;Q7KZI7-11;Q7KZI7-12;Q7KZI7-13;Q7KZI7-14;Q7KZI7-15;Q7KZI7-16;A0A7I2V2N8;A0A7I2V2U9;A0A7I2V3B9;A0A7I2V3C6;A0A7I2V3I9;A0A7I2V3K2;A0A7I2V3R3;A0A7I2V3P5;A0…	MARK2_HUMAN	MARK2	Serine/threonine-protein kinase MARK2	0	AENLLLDADMNIK	AENLLLDADMNIK	2	AENLLLDADMNIK2	NA	NA	NA	NA	NA	NA	NA	NA	NA	NA	NA	NA	NA	NA	NA	NA	12.328	12.1437	12.3521	12.2953	12.0676	11.9157	12.1944	12.1443
Q9Y2K2;Q9Y2K2-7;Q9Y2K2-8	Q9Y2K2;H0Y4E8;Q9Y2K2-7;Q9Y2K2-8	SIK3_HUMAN	SIK3	Serine/threonine-protein kinase SIK3	1	AENLLLDANLNIK	AENLLLDANLNIK	2	AENLLLDANLNIK2	NA	NA	NA	NA	NA	NA	NA	NA	NA	NA	NA	NA	NA	NA	NA	NA	10.4189	9.97136	10.4926	10.1052	10.6531	10.5157	10.3383	10.3386
Q96BY6-3	Q96BY6;A0A2R8Y5U0;F8WE73;A0A2R8YD85;Q96BY6-2;Q96BY6-3	DOC10_HUMAN	DOCK10	Isoform of Q96BY6, Isoform 3 of Dedicator of cytokinesis protein 10	1	AENLLVK	AENLLVK	2	AENLLVK2	NA	NA	NA	NA	NA	NA	NA	NA	NA	NA	NA	NA	NA	NA	NA	NA	10.8258	NA	10.5903	10.1072	NA	9.60409	10.8102	NA
O94992	O94992	HEXI1_HUMAN	HEXIM1	Protein HEXIM1	1	AENLQLLTENELHR	AENLQLLTENELHR	2	AENLQLLTENELHR2	NA	NA	NA	NA	NA	NA	NA	NA	NA	NA	NA	NA	NA	NA	NA	NA	NA	8.62269	NA	NA	9.69642	9.78217	9.04797	8.40012
O94992	O94992	HEXI1_HUMAN	HEXIM1	Protein HEXIM1	1	AENLQLLTENELHR	AENLQLLTENELHR	3	AENLQLLTENELHR3	NA	NA	NA	NA	NA	NA	NA	NA	NA	NA	NA	NA	NA	NA	NA	NA	11.3829	11.5658	11.5263	11.4254	11.8025	11.1829	11.5086	11.5507
Q5K651	Q5K651	SAMD9_HUMAN	SAMD9	Sterile alpha motif domain-containing protein 9	1	AENNCLYIEYGINEK	AENNC(UniMod:4)LYIEYGINEK	2	AENNC(UniMod:4)LYIEYGINEK2	NA	NA	NA	NA	NA	NA	NA	NA	NA	NA	NA	NA	NA	NA	NA	NA	10.3564	11.0724	10.4912	10.5774	10.4162	10.4535	10.3258	10.2634
Q76M96;Q76M96-2	Q76M96;Q76M96-2	CCD80_HUMAN	CCDC80	Coiled-coil domain-containing protein 80	1	AENNMYVQQR	AENNMYVQQR	2	AENNMYVQQR2	NA	NA	NA	NA	NA	NA	NA	NA	NA	NA	NA	NA	NA	NA	NA	NA	10.5836	10.2951	10.4257	10.4227	11.2488	10.6818	10.2444	10.4098
Q15404	Q15404;Q15404-2	RSU1_HUMAN	RSU1	Ras suppressor protein 1	1	AENNPWVTPIADQFQLGVSHVFEYIR	AENNPWVTPIADQFQLGVSHVFEYIR	4	AENNPWVTPIADQFQLGVSHVFEYIR4	NA	NA	NA	NA	NA	NA	NA	NA	NA	NA	NA	NA	NA	NA	NA	11.0095	13.6554	13.7504	14.0841	13.2808	13.509	13.0173	12.8635	13.84
P51572;P51572-2	P51572;A0A2R8Y5M6;P51572-2	BAP31_HUMAN	BCAP31	B-cell receptor-associated protein 31	1	AENQVLAMR	AENQVLAMR	2	AENQVLAMR2	NA	NA	NA	NA	NA	NA	NA	NA	NA	NA	NA	NA	NA	NA	NA	NA	12.8237	12.9509	12.0757	12.9497	12.5553	13.2542	13.0207	12.8243
Q9P2E9	Q9P2E9;F8W7S5;Q9P2E9-3	RRBP1_HUMAN	RRBP1	Ribosome-binding protein 1	1	AENSQLTER	AENSQLTER	2	AENSQLTER2	NA	NA	NA	NA	NA	NA	NA	NA	NA	NA	11.0917	NA	9.65976	NA	11.0735	10.5536	13.0827	13.8257	13.9082	12.7229	13.8261	13.3584	12.79	14.0168
P46459	P46459;I3L0N3;P46459-2	NSF_HUMAN	NSF	Vesicle-fusing ATPase	1	AENSSLNLIGK	AENSSLNLIGK	2	AENSSLNLIGK2	NA	NA	NA	NA	NA	NA	NA	NA	NA	10.5659	NA	NA	10.298	NA	NA	NA	10.7877	10.2963	10.2685	10.0438	9.50541	10.6629	10.615	10.5714
Q14515	Q14515;Q14515-2	SPRL1_HUMAN	SPARCL1	SPARC-like protein 1	1	AENSSNEEETSSEGNMR	AENSSNEEETSSEGNMR	2	AENSSNEEETSSEGNMR2	NA	NA	NA	NA	NA	NA	NA	NA	NA	NA	NA	NA	NA	NA	NA	NA	9.15523	9.00393	8.66184	8.00916	9.27978	8.80728	8.90214	8.0235
Q9NVM6	Q9NVM6	DJC17_HUMAN	DNAJC17	DnaJ homolog subfamily C member 17	1	AENTEGQGTPK	AENTEGQGTPK	2	AENTEGQGTPK2	NA	NA	NA	NA	NA	NA	NA	NA	NA	NA	NA	NA	NA	NA	NA	NA	10.4848	10.5157	10.8415	NA	10.7312	10.4302	NA	10.8984
P02549	P02549;P02549-2	SPTA1_HUMAN	SPTA1	Spectrin alpha chain, erythrocytic 1	1	AENTGVELDDVWELQK	AENTGVELDDVWELQK	2	AENTGVELDDVWELQK2	NA	NA	NA	NA	NA	NA	NA	NA	NA	NA	NA	NA	NA	NA	NA	NA	9.87478	10.1022	9.59734	9.92992	9.95914	10.4303	9.92447	10.1088
P22314;P22314-2	P22314;Q5JRR6;P22314-2	UBA1_HUMAN	UBA1	Ubiquitin-like modifier-activating enzyme 1	1	AENYDIPSADR	AENYDIPSADR	2	AENYDIPSADR2	NA	NA	11.7454	NA	NA	NA	NA	12.685	12.2873	11.8464	11.7701	11.6875	11.7372	11.7	10.9398	11.9314	14.3482	14.0899	13.6145	13.6404	13.2329	13.4616	14.1671	14.1234
P14649	P14649;F8W1I5;A0A8Q3SIC5;A0A8Q3SIF0;A0A8Q3SI90	MYL6B_HUMAN	MYL6B	Myosin light chain 6B	1	AEPAVPQAPQK	AEPAVPQAPQK	2	AEPAVPQAPQK2	NA	NA	NA	NA	NA	NA	NA	NA	NA	NA	NA	NA	NA	NA	NA	NA	11.1988	11.0992	10.6745	10.5649	10.3825	10.1615	9.96561	10.4745
P61088	Q5JXB2;P61088;F8VZ29;F8VV71;F8VSD4	UBE2N_HUMAN	UBE2N	Ubiquitin-conjugating enzyme E2 N	0	AEPDESNAR	AEPDESNAR	2	AEPDESNAR2	NA	NA	NA	NA	NA	NA	NA	NA	NA	12.0746	12.1016	NA	NA	NA	12.6498	NA	14.6102	14.172	14.3293	14.0512	14.3972	14.1367	13.8494	14.2353
P61158	P61158;B4DXW1	ARP3_HUMAN	ACTR3	Actin-related protein 3	1	AEPEDHYFLLTEPPLNTPENR	AEPEDHYFLLTEPPLNTPENR	3	AEPEDHYFLLTEPPLNTPENR3	NA	NA	NA	NA	NA	NA	NA	NA	NA	NA	NA	NA	NA	NA	NA	NA	10.9999	10.5867	NA	9.67122	10.0232	NA	NA	NA
O60610	O60610;A0A2R8Y5N1;O60610-2;O60610-3	DIAP1_HUMAN	DIAPH1	Protein diaphanous homolog 1	1	AEPHFLSILQHLLLVR	AEPHFLSILQHLLLVR	3	AEPHFLSILQHLLLVR3	NA	NA	NA	NA	NA	NA	NA	NA	NA	NA	NA	NA	NA	NA	NA	10.9128	11.8514	11.9023	11.8089	11.7467	12.125	11.9143	11.7161	12.2251
O60610	O60610;A0A2R8Y5N1;O60610-2;O60610-3	DIAP1_HUMAN	DIAPH1	Protein diaphanous homolog 1	1	AEPHFLSILQHLLLVR	AEPHFLSILQHLLLVR	4	AEPHFLSILQHLLLVR4	NA	NA	NA	NA	NA	NA	NA	NA	NA	NA	NA	NA	NA	NA	NA	12.3513	11.8504	12.0937	12.1248	12.5131	12.2771	11.5768	11.8525	12.2417
Q8IZD0;Q8IZD0-2	Q8IZD0;Q8IZD0-2	SAM14_HUMAN	SAMD14	Sterile alpha motif domain-containing protein 14	1	AEPHSEDDSRDASPPEPASPTIGLDK	AEPHSEDDSRDASPPEPASPTIGLDK	4	AEPHSEDDSRDASPPEPASPTIGLDK4	NA	NA	NA	NA	NA	NA	NA	NA	NA	NA	NA	NA	NA	NA	NA	NA	9.75283	NA	NA	9.75818	NA	10.7661	10.8776	NA
Q9Y613	Q9Y613	FHOD1_HUMAN	FHOD1	FH1/FH2 domain-containing protein 1	1	AEPIWELPTR	AEPIWELPTR	2	AEPIWELPTR2	NA	NA	NA	NA	NA	NA	NA	NA	12.3161	12.0321	12.0451	NA	12.1642	11.6721	11.6937	11.3382	14.6358	14.0008	14.0721	14.3739	14.0818	14.3009	14.407	14.1579
P04114	P04114	APOB_HUMAN	APOB	Apolipoprotein B-100	1	AEPLAFTFSHDYK	AEPLAFTFSHDYK	2	AEPLAFTFSHDYK2	15.7547	17.3554	15.2568	13.249	13.6781	15.1876	12.502	14.3812	19.0832	18.7535	18.6754	17.467	19.2806	18.1571	18.502	17.1462	15.6841	16.5379	16.8124	17.4754	17.5437	17.3791	18.2891	18.5972
P04114	P04114	APOB_HUMAN	APOB	Apolipoprotein B-100	1	AEPLAFTFSHDYK	AEPLAFTFSHDYK	3	AEPLAFTFSHDYK3	16.8413	14.0918	13.871	13.7818	15.5899	14.3476	12.8621	13.8683	17.6897	17.5159	17.3823	17.8093	17.7905	17.8758	17.8089	17.9569	17.2889	17.3887	17.2829	17.1995	16.8393	16.927	17.14	17.3268
P04114	P04114	APOB_HUMAN	APOB	Apolipoprotein B-100	1	AEPLAFTFSHDYKGSTSHHLVSR	AEPLAFTFSHDYKGSTSHHLVSR	4	AEPLAFTFSHDYKGSTSHHLVSR4	12.6838	13.2505	13.3731	13.5513	13.2518	13.5493	13.3294	13.0949	NA	NA	NA	NA	NA	NA	NA	NA	8.8012	NA	NA	NA	NA	NA	NA	9.18155
Q9Y6N5	Q9Y6N5	SQOR_HUMAN	SQOR	Sulfide:quinone oxidoreductase, mitochondrial	1	AEPLETFPFDQSK	AEPLETFPFDQSK	2	AEPLETFPFDQSK2	NA	NA	NA	NA	NA	NA	NA	NA	NA	NA	NA	NA	NA	NA	NA	NA	11.1231	12.2677	11.5629	11.5188	12.3477	11.9923	11.9158	11.8751
Q9UHD1	Q9UHD1;Q9UHD1-2;E9PHZ2	CHRD1_HUMAN	CHORDC1	Cysteine and histidine-rich domain-containing protein 1	1	AEPMQWASLELPAAK	AEPMQWASLELPAAK	2	AEPMQWASLELPAAK2	NA	NA	NA	NA	NA	NA	NA	NA	11.5124	10.9909	12.1131	NA	NA	11.799	11.8486	NA	12.2905	12.486	12.3524	12.4335	12.6776	12.2408	12.0794	12.2695
Q9UNA0	Q9UNA0	ATS5_HUMAN	ADAMTS5	A disintegrin and metalloproteinase with thrombospondin motifs 5	1	AEPPGHPHPLAQR	AEPPGHPHPLAQR	3	AEPPGHPHPLAQR3	NA	NA	NA	NA	NA	NA	NA	NA	NA	NA	NA	10.8032	NA	NA	NA	NA	11.5029	11.5152	11.4939	10.8199	11.1859	11.4703	11.5072	11.1651
P12111	P12111;P12111-2;P12111-4	CO6A3_HUMAN	COL6A3	Collagen alpha-3(VI) chain	1	AEPPGPYFYDLTVTSAHDQSLVLK	AEPPGPYFYDLTVTSAHDQSLVLK	3	AEPPGPYFYDLTVTSAHDQSLVLK3	NA	NA	NA	NA	NA	NA	NA	NA	NA	NA	NA	NA	NA	NA	10.169	NA	10.3082	10.0024	10.0706	9.79267	9.86136	10.1875	10.5589	9.23165
P12111	P12111;P12111-2;P12111-4	CO6A3_HUMAN	COL6A3	Collagen alpha-3(VI) chain	1	AEPPGPYFYDLTVTSAHDQSLVLK	AEPPGPYFYDLTVTSAHDQSLVLK	4	AEPPGPYFYDLTVTSAHDQSLVLK4	NA	NA	NA	NA	NA	NA	NA	NA	NA	NA	NA	NA	NA	NA	NA	12.4737	11.4956	11.3666	11.0218	11.4402	10.9874	11.6487	11.4729	11.0968
Q12906-4;Q12906-6;Q12906-7	Q12906;Q12906-4;Q12906-5;Q12906-2;Q12906-3;Q12906-6;Q12906-7	ILF3_HUMAN	ILF3	Isoform of Q12906, Isoform 4 of Interleukin enhancer-binding factor 3	1	AEPPQAMNALMR	AEPPQAMNALMR	2	AEPPQAMNALMR2	NA	NA	NA	NA	NA	NA	NA	NA	NA	NA	NA	NA	NA	NA	NA	NA	12.6449	12.2815	12.9824	11.9869	12.8694	12.2494	12.7714	12.9911
Q96K76-4	Q96K76;Q96K76-2;Q96K76-4	UBP47_HUMAN	USP47	Isoform of Q96K76, Isoform 4 of Ubiquitin carboxyl-terminal hydrolase 47	1	AEPYAADEGSGEGHK	AEPYAADEGSGEGHK	2	AEPYAADEGSGEGHK2	NA	NA	NA	NA	NA	NA	NA	NA	NA	NA	NA	NA	NA	NA	NA	NA	9.61122	9.55998	10.4993	9.75451	10.508	10.3838	9.78801	10.0899
Q96K76-4	Q96K76;Q96K76-2;Q96K76-4	UBP47_HUMAN	USP47	Isoform of Q96K76, Isoform 4 of Ubiquitin carboxyl-terminal hydrolase 47	1	AEPYAADEGSGEGHK	AEPYAADEGSGEGHK	3	AEPYAADEGSGEGHK3	NA	NA	NA	NA	NA	NA	NA	NA	NA	NA	NA	NA	NA	NA	NA	NA	12.523	12.5421	12.5818	12.7625	12.8181	12.6981	12.5882	12.692
P02748	P02748;A0A8Q3SI37;A0A8Q3SI39;A0A8Q3SI95	CO9_HUMAN	C9	Complement component C9	1	AEQCCEETASSISLHGK	AEQC(UniMod:4)C(UniMod:4)EETASSISLHGK	2	AEQC(UniMod:4)C(UniMod:4)EETASSISLHGK2	13.2277	14.9902	15.0322	13.8233	13.9148	14.4243	14.0443	15.1856	12.735	12.1111	11.9318	12.4495	10.9577	12.128	11.8529	13.0133	13.4996	13.8133	13.7272	13.7152	14.2051	13.5032	13.3774	13.7429
P02748	P02748;A0A8Q3SI37;A0A8Q3SI39;A0A8Q3SI95	CO9_HUMAN	C9	Complement component C9	1	AEQCCEETASSISLHGK	AEQC(UniMod:4)C(UniMod:4)EETASSISLHGK	3	AEQC(UniMod:4)C(UniMod:4)EETASSISLHGK3	17.768	18.584	18.854	17.029	18.4965	17.9554	16.9807	19.0108	17.8299	17.7202	17.5044	17.237	16.8153	17.5898	17.3697	17.0185	17.5649	17.6792	17.5575	17.6085	17.6302	17.4656	17.4414	17.6067
P02748	P02748;A0A8Q3SI37;A0A8Q3SI39;A0A8Q3SI95	CO9_HUMAN	C9	Complement component C9	1	AEQCCEETASSISLHGK	AEQC(UniMod:4)C(UniMod:4)EETASSISLHGK	4	AEQC(UniMod:4)C(UniMod:4)EETASSISLHGK4	NA	NA	NA	NA	NA	NA	NA	NA	NA	NA	NA	NA	NA	NA	NA	NA	NA	11.936	12.1323	13.1257	11.6432	13.0905	NA	12.9029
Q9Y608-4	Q9Y608;Q9Y608-2;Q9Y608-3;Q9Y608-4;Q9Y608-5	LRRF2_HUMAN	LRRFIP2	Isoform of Q9Y608, Isoform 4 of Leucine-rich repeat flightless-interacting protein 2	1	AEQDITTLEQSISR	AEQDITTLEQSISR	2	AEQDITTLEQSISR2	NA	NA	NA	NA	NA	NA	NA	NA	12.2717	12.0726	11.6529	12.2978	11.154	11.7944	12.0378	12.7341	12.3431	12.4353	12.2457	12.4354	13.0028	12.4417	12.604	12.5938
Q16204	Q16204	CCDC6_HUMAN	CCDC6	Coiled-coil domain-containing protein 6	1	AEQEEEFISNTLFK	AEQEEEFISNTLFK	2	AEQEEEFISNTLFK2	NA	NA	NA	NA	NA	NA	NA	NA	NA	NA	NA	NA	NA	NA	NA	NA	11.5222	11.4578	11.637	11.3451	11.512	11.347	11.8783	11.6276
Q12965	Q12965;O00160	MYO1E_HUMAN	MYO1E	Unconventional myosin-Ie	0	AEQEEYVQEGIR	AEQEEYVQEGIR	2	AEQEEYVQEGIR2	NA	NA	NA	NA	NA	NA	NA	NA	NA	NA	NA	NA	NA	NA	NA	NA	13.3728	12.9468	12.9348	12.7084	12.7441	12.497	13.1665	13.0759
Q6YHK3	Q6YHK3;Q6YHK3-2;Q6YHK3-4	CD109_HUMAN	CD109	CD109 antigen	1	AEQEGGMQFWVSSESK	AEQEGGMQFWVSSESK	2	AEQEGGMQFWVSSESK2	NA	NA	NA	NA	NA	NA	NA	NA	NA	NA	NA	NA	NA	NA	NA	NA	12.4263	12.2872	12.0233	11.8773	12.1233	12.3911	12.3834	12.3871
Q02218	Q02218;Q02218-2;Q02218-3;E9PFG7;E9PCR7;E9PDF2	ODO1_HUMAN	OGDH	2-oxoglutarate dehydrogenase complex component E1	1	AEQFYCGDTEGK	AEQFYC(UniMod:4)GDTEGK	2	AEQFYC(UniMod:4)GDTEGK2	NA	NA	NA	NA	NA	NA	NA	NA	NA	NA	NA	NA	NA	NA	NA	NA	NA	11.0446	NA	9.9575	10.5484	9.7747	9.89682	9.80827
Q9UJZ1;Q9UJZ1-2	Q9UJZ1;Q9UJZ1-2;A0A087WYB4;F2Z2I8	STML2_HUMAN	STOML2	Stomatin-like protein 2, mitochondrial	1	AEQINQAAGEASAVLAK	AEQINQAAGEASAVLAK	2	AEQINQAAGEASAVLAK2	NA	NA	NA	NA	NA	NA	NA	NA	NA	NA	NA	NA	NA	NA	NA	NA	10.597	11.1628	10.5157	10.9111	11.0738	10.4948	11.3487	10.5913
P55268	P55268	LAMB2_HUMAN	LAMB2	Laminin subunit beta-2	1	AEQLRDEAR	AEQLRDEAR	2	AEQLRDEAR2	NA	NA	NA	NA	NA	NA	NA	NA	NA	NA	NA	NA	NA	NA	NA	NA	10.2927	10.6717	10.5175	10.8035	11.0525	10.9091	10.8483	NA
Q5M775;Q5M775-2	Q5M775;A0A7P0T9K0;A0A7P0TB87;A0A7P0TBP2;A0A7P0TAS3;Q5M775-2;Q5M775-3;Q5M775-4;Q5M775-5;A0A7P0Z4I1;A0A7I2YQJ3;A0A7I2V451;A0A7I2V416;A0A7I2V486;A0A7I2V562	CYTSB_HUMAN	SPECC1	Cytospin-B	1	AEQLSQENEK	AEQLSQENEK	2	AEQLSQENEK2	NA	NA	NA	NA	NA	NA	NA	NA	NA	NA	NA	NA	NA	NA	NA	NA	10.9329	11.0181	11.0997	10.8476	10.8332	10.8043	11.0198	11.1433
Q9UDY2	Q9UDY2;A0A2R8YDH4;A0A1B0GTW1;A0A3B3ISF1;A0A3B3ISZ5;A0A3B3IU51;A0A3B3IRI3;Q9UDY2-2;Q9UDY2-3;Q9UDY2-4;Q9UDY2-5;Q9UDY2-6;Q9UDY2-7	ZO2_HUMAN	TJP2	Tight junction protein ZO-2	1	AEQMASVQNAQR	AEQM(UniMod:35)ASVQNAQR	2	AEQM(UniMod:35)ASVQNAQR2	NA	NA	NA	NA	NA	NA	NA	NA	NA	NA	9.40965	10.371	NA	NA	NA	9.66329	12.2333	12.1108	12.0282	12.0948	12.1305	12.1381	11.9759	11.8795
Q9UDY2	Q9UDY2;A0A2R8YDH4;A0A1B0GTW1;A0A3B3ISF1;A0A3B3ISZ5;A0A3B3IU51;A0A3B3IRI3;Q9UDY2-2;Q9UDY2-3;Q9UDY2-4;Q9UDY2-5;Q9UDY2-6;Q9UDY2-7	ZO2_HUMAN	TJP2	Tight junction protein ZO-2	1	AEQMASVQNAQR	AEQMASVQNAQR	2	AEQMASVQNAQR2	NA	NA	NA	NA	NA	NA	NA	NA	10.1023	11.2346	10.7906	11.3196	NA	11.0708	10.3548	11.4696	14.5581	14.6466	14.7859	14.7266	15.0422	14.8769	15.0726	15.1634
P14735	P14735;P14735-2;A0A3B3ISG5;A0A7I2YQV5;B3KSB8;A0A7I2V2P6;A0A7I2V2S1;A0A7I2V3E3;A0A7I2V3K9;A0A7I2V4Q3;A0A7I2V610	IDE_HUMAN	IDE	Insulin-degrading enzyme	1	AEQPHQHAMYYLR	AEQPHQHAMYYLR	2	AEQPHQHAMYYLR2	11.9766	12.3129	11.8886	11.3632	11.9492	11.8078	NA	11.3257	NA	NA	NA	NA	NA	NA	NA	NA	10.4184	9.81675	9.51188	9.74454	9.6501	10.0142	8.99888	9.30813
Q15311	Q15311	RBP1_HUMAN	RALBP1	RalA-binding protein 1	1	AEQQAQEDEEPEWR	AEQQAQEDEEPEWR	2	AEQQAQEDEEPEWR2	NA	NA	NA	NA	NA	NA	NA	NA	NA	NA	NA	NA	NA	NA	NA	NA	11.3701	11.273	11.4426	11.113	11.128	11.3479	11.5011	11.276
Q70J99	Q70J99;Q70J99-3	UN13D_HUMAN	UNC13D	Protein unc-13 homolog D	1	AEQQEELAASFSSLLTYGLSLIRR	AEQQEELAASFSSLLTYGLSLIRR	3	AEQQEELAASFSSLLTYGLSLIRR3	NA	NA	NA	NA	NA	NA	NA	NA	NA	NA	NA	NA	NA	NA	NA	NA	10.2659	10.5397	9.97626	9.80481	10.8297	9.75039	9.15465	10.8107
Q13586	Q13586;Q13586-2;H0YDB2;E9PNJ4;G0XQ39	STIM1_HUMAN	STIM1	Stromal interaction molecule 1	1	AEQSLHDLQER	AEQSLHDLQER	2	AEQSLHDLQER2	NA	NA	NA	NA	NA	NA	NA	NA	NA	NA	NA	NA	NA	NA	NA	NA	9.57732	11.5547	11.3517	NA	11.8667	NA	8.18872	11.6774
Q13586	Q13586;Q13586-2;H0YDB2;E9PNJ4;G0XQ39	STIM1_HUMAN	STIM1	Stromal interaction molecule 1	1	AEQSLHDLQER	AEQSLHDLQER	3	AEQSLHDLQER3	NA	NA	NA	NA	NA	NA	NA	NA	NA	NA	NA	NA	NA	NA	NA	NA	11.186	11.5262	11.8239	11.9693	12.3346	12.1546	12.3636	11.6742
P24043	P24043;A0A087WX80;A0A087WYF1	LAMA2_HUMAN	LAMA2	Laminin subunit alpha-2	1	AEQTILPLVDEALQHTTTK	AEQTILPLVDEALQHTTTK	3	AEQTILPLVDEALQHTTTK3	NA	NA	NA	NA	NA	NA	NA	NA	NA	NA	NA	NA	NA	NA	NA	NA	13.3907	13.3433	13.3603	13.5697	13.4611	13.6002	13.3117	13.6325
Q92692	Q92692;Q92692-2	NECT2_HUMAN	NECTIN2	Nectin-2	1	AEQVIFVR	AEQVIFVR	2	AEQVIFVR2	NA	NA	NA	NA	NA	NA	NA	NA	NA	NA	NA	NA	NA	NA	9.97798	9.2838	12.2056	10.3818	10.3508	12.0575	10.2678	12.7821	12.6359	11.0434
P11233	P11233	RALA_HUMAN	RALA	Ras-related protein Ral-A	1	AEQWNVNYVETSAK	AEQWNVNYVETSAK	2	AEQWNVNYVETSAK2	NA	NA	NA	NA	NA	NA	NA	NA	9.91023	NA	NA	NA	NA	9.35368	NA	9.48465	13.1444	12.9661	12.7299	12.9546	13.1593	13.322	13.0406	12.9766
Q15208	Q15208	STK38_HUMAN	STK38	Serine/threonine-protein kinase 38	1	AERDILVEADSLWVVK	AERDILVEADSLWVVK	3	AERDILVEADSLWVVK3	NA	NA	NA	NA	NA	NA	NA	NA	NA	NA	NA	NA	NA	NA	NA	NA	12.5937	12.485	12.3485	12.3782	12.4898	12.2108	12.1852	12.6259
Q9NQT8	Q9NQT8;E7ERX9	KI13B_HUMAN	KIF13B	Kinesin-like protein KIF13B	1	AEREDEDQDPSMK	AEREDEDQDPSMK	3	AEREDEDQDPSMK3	NA	NA	NA	NA	NA	NA	NA	NA	NA	NA	NA	NA	NA	NA	NA	NA	9.53587	9.69044	9.59151	9.58379	10.1911	9.67939	9.60531	9.23012
Q14204	Q14204;A0A2R8Y706;A0A2R8Y6H2;A0A2R8Y5T0;A0A7P0T9F1;A0A7P0T9K2;A0A7P0T9R4;A0A7P0T916;A0A7P0T8N2;A0A7P0T9C4;A0A7P0T7V5;A0A7P0TAW9;A0A7P0TB75;A0A7P0TBJ7;A0A7P0TAF3;A0A7P0TA13	DYHC1_HUMAN	DYNC1H1	Cytoplasmic dynein 1 heavy chain 1	1	AERPDVDEK	AERPDVDEK	2	AERPDVDEK2	NA	NA	NA	NA	NA	NA	NA	NA	NA	NA	NA	NA	NA	NA	NA	NA	11.2946	10.9903	11.4783	11.3914	11.307	11.2078	11.117	11.4192
Q14204	Q14204;A0A2R8Y706;A0A2R8Y6H2;A0A2R8Y5T0;A0A7P0T9F1;A0A7P0T9K2;A0A7P0T9R4;A0A7P0T916;A0A7P0T8N2;A0A7P0T9C4;A0A7P0T7V5;A0A7P0TAW9;A0A7P0TB75;A0A7P0TBJ7;A0A7P0TAF3;A0A7P0TA13	DYHC1_HUMAN	DYNC1H1	Cytoplasmic dynein 1 heavy chain 1	1	AERPDVDEK	AERPDVDEK	3	AERPDVDEK3	NA	NA	NA	NA	NA	NA	NA	NA	NA	NA	NA	NA	NA	NA	NA	NA	NA	NA	12.5001	12.2317	12.5728	12.0547	12.4364	12.4641
Q6P1M3;Q6P1M3-2	Q6P1M3;Q6P1M3-2;J3QRV5	L2GL2_HUMAN	LLGL2	LLGL scribble cell polarity complex component 2	1	AERPGLQNMELAPVQR	AERPGLQNMELAPVQR	3	AERPGLQNMELAPVQR3	NA	NA	NA	NA	NA	NA	NA	NA	NA	NA	NA	NA	NA	NA	NA	NA	10.6047	11.1291	11.2826	10.6317	10.7668	10.2563	10.7311	10.7711
Q06481	Q06481;Q06481-3;Q06481-4;Q06481-5;Q06481-6;Q06481-2	APLP2_HUMAN	APLP2	Amyloid beta precursor like protein 2	1	AERQTLIQHFQAMVK	AERQTLIQHFQAMVK	3	AERQTLIQHFQAMVK3	NA	NA	NA	NA	NA	NA	NA	NA	NA	NA	NA	NA	NA	NA	NA	NA	NA	NA	9.74568	9.52081	9.98662	8.84328	NA	8.8988
Q5JSL3	Q5JSL3;A6NIW2	DOC11_HUMAN	DOCK11	Dedicator of cytokinesis protein 11	1	AERYEIISEISK	AERYEIISEISK	3	AERYEIISEISK3	NA	NA	NA	NA	NA	NA	NA	NA	NA	NA	NA	NA	NA	NA	NA	NA	11.1553	11.4571	11.8891	11.5178	12.519	10.7943	10.8344	11.9889
O75410;O75410-2;O75410-7;O75410-9	O75410;O75410-10;E7EVI4;E7ET87;B4E3H6;O75410-2;O75410-3;O75410-4;O75410-5;O75410-6;O75410-7;O75410-8;O75410-9	TACC1_HUMAN	TACC1	Transforming acidic coiled-coil-containing protein 1	1	AESAALHAGLR	AESAALHAGLR	2	AESAALHAGLR2	NA	NA	NA	NA	NA	NA	NA	NA	NA	NA	NA	NA	NA	NA	NA	NA	10.9687	10.4595	10.6053	10.9904	11.0121	11.6576	11.3065	10.8425
O75410;O75410-2;O75410-7;O75410-9	O75410;O75410-10;E7EVI4;E7ET87;B4E3H6;O75410-2;O75410-3;O75410-4;O75410-5;O75410-6;O75410-7;O75410-8;O75410-9	TACC1_HUMAN	TACC1	Transforming acidic coiled-coil-containing protein 1	1	AESAALHAGLR	AESAALHAGLR	3	AESAALHAGLR3	NA	NA	NA	NA	NA	NA	NA	NA	NA	NA	NA	NA	NA	NA	NA	NA	11.1082	11.1432	11.5682	11.1009	NA	11.417	11.2081	11.7614
Q9H2U1	Q9H2U1;Q9H2U1-2;Q9H2U1-3	DHX36_HUMAN	DHX36	ATP-dependent DNA/RNA helicase DHX36	1	AESCGSGNSTGYQIR	AESC(UniMod:4)GSGNSTGYQIR	2	AESC(UniMod:4)GSGNSTGYQIR2	NA	NA	NA	NA	NA	NA	NA	NA	NA	NA	NA	NA	NA	NA	NA	NA	9.50812	9.58032	9.76495	9.40294	9.51606	9.81441	9.26497	9.87111
P50851-2	P50851;P50851-2;E9PEM5;A0A494C1L5;A0A494C0R9	LRBA_HUMAN	LRBA	Isoform of P50851, Isoform 2 of Lipopolysaccharide-responsive and beige-like anchor protein	1	AESDLFLAEHHK	AESDLFLAEHHK	2	AESDLFLAEHHK2	NA	NA	NA	NA	NA	NA	NA	NA	NA	NA	NA	NA	NA	NA	NA	NA	NA	10.2842	11.1206	10.2611	10.6156	11.3721	11.1932	10.9406
P50851-2	P50851;P50851-2;E9PEM5;A0A494C1L5;A0A494C0R9	LRBA_HUMAN	LRBA	Isoform of P50851, Isoform 2 of Lipopolysaccharide-responsive and beige-like anchor protein	1	AESDLFLAEHHK	AESDLFLAEHHK	3	AESDLFLAEHHK3	NA	NA	NA	NA	NA	NA	NA	NA	NA	NA	NA	NA	NA	NA	NA	NA	12.1901	11.7303	12.1002	12.8238	11.8655	13.0864	13.0819	12.0774
P34932	P34932	HSP74_HUMAN	HSPA4	Heat shock 70 kDa protein 4	1	AESEEMETSQAGSK	AESEEM(UniMod:35)ETSQAGSK	2	AESEEM(UniMod:35)ETSQAGSK2	NA	NA	NA	NA	NA	NA	NA	NA	NA	NA	NA	NA	NA	NA	NA	NA	9.12315	9.19087	9.09528	9.06934	9.39499	8.86754	8.58714	8.8246
P34932	P34932	HSP74_HUMAN	HSPA4	Heat shock 70 kDa protein 4	1	AESEEMETSQAGSK	AESEEMETSQAGSK	2	AESEEMETSQAGSK2	NA	NA	NA	NA	NA	NA	NA	NA	NA	NA	NA	NA	NA	NA	NA	9.39785	11.196	10.9379	11.1476	11.3034	11.2694	10.9182	10.8821	11.2
Q13464	Q13464;A0A0U1RQV4	ROCK1_HUMAN	ROCK1	Rho-associated protein kinase 1	1	AESEQLAR	AESEQLAR	2	AESEQLAR2	NA	NA	NA	NA	NA	NA	NA	NA	11.6403	12.1275	12.0632	12.0936	11.766	11.8615	11.5681	12.0179	14.2036	13.8382	13.8485	13.9465	14.0903	14.1556	13.8244	13.7344
[truncated: 73,862 more rows]
