# Supplementary material for: Frontiers in plasma proteome profiling platforms: innovations and applications
Source: Clin Proteomics. 2024 Jun 21;21:43. doi: 10.1186/s12014-024-09497-2 (PMC11191172; doi:10.1186/s12014-024-09497-2)
Supplement: Supplementary file 4 — Supplementary material 4. Table S3_LC_MS_MS Settings [file 12014_2024_9497_MOESM4_ESM.xlsx]

## Sheet: Sheet2
	Table S3_LC_MS_MS Settings
		LC Method
	LC system	NanoElute2
	Column	Ionopticks Aurora Ultimate CSI C18 (25cm x 75µm, 1.7µm)
	Flow rate	300 nL/min
	Active gradient	40 min
	Total gradient	65 min
	Approx. Separation Equilibration time	2.34 min
	Column Temperature	50o C
		MS/MS method
	Mass Spectometer	timsTOF Pro 2
	Data acquition method	diaPASEF
		MS Settings
	Mass range	100-1700 m/z
	Ion Polarity	Positive
	Scan Mode	dia-PASEF
		TIMS Settings
	Mode	Custom
	1/KO Start	0.6
	1/KO End	1.6
	Ramp Time	100 ms
	Accumulation Time	100 ms
	Duty Cycle	1
	Ramp Rate	9.42 Hz
	MS Averaging	1
		Window Settings
	Mass Width	50 Da
	Mass Overlap	0.0 Da
	Mass Steps per Cycle	13
	Calculated from Ploygon	Mass Steps
	Mobility Overlap	0 1/KO
	Number of Mobility windows	2
	Mobility Range	0.66 to 1.31 1/KO
	Mass range	350-1000 m/z
	Cycle time	0.95 s
