# Supplementary material for: Frontiers in plasma proteome profiling platforms: innovations and applications
Source: Clin Proteomics. 2024 Jun 21;21:43. doi: 10.1186/s12014-024-09497-2 (PMC11191172; doi:10.1186/s12014-024-09497-2)
Supplement: Supplementary file 5 — Supplementary material 5. Table S4_ProteinGroup_long_format.csv [file 12014_2024_9497_MOESM5_ESM.csv]

protein_group	protein_ids	protein_names	genes	first_protein_description	file_name	Intensity	condition
A0A024R4E5	A0A024R4E5	A0A024R4E5_HUMAN	HDLBP	Isoform of Q00341, High density lipoprotein binding protein (Vigilin), isoform CRA_a	intensity_neat_plasma_s1	NA	NeatPlasma
A0A024R4E5	A0A024R4E5	A0A024R4E5_HUMAN	HDLBP	Isoform of Q00341, High density lipoprotein binding protein (Vigilin), isoform CRA_a	intensity_neat_plasma_s2	NA	NeatPlasma
A0A024R4E5	A0A024R4E5	A0A024R4E5_HUMAN	HDLBP	Isoform of Q00341, High density lipoprotein binding protein (Vigilin), isoform CRA_a	intensity_neat_plasma_s3	NA	NeatPlasma
A0A024R4E5	A0A024R4E5	A0A024R4E5_HUMAN	HDLBP	Isoform of Q00341, High density lipoprotein binding protein (Vigilin), isoform CRA_a	intensity_neat_plasma_s4	NA	NeatPlasma
A0A024R4E5	A0A024R4E5	A0A024R4E5_HUMAN	HDLBP	Isoform of Q00341, High density lipoprotein binding protein (Vigilin), isoform CRA_a	intensity_neat_plasma_s5	NA	NeatPlasma
A0A024R4E5	A0A024R4E5	A0A024R4E5_HUMAN	HDLBP	Isoform of Q00341, High density lipoprotein binding protein (Vigilin), isoform CRA_a	intensity_neat_plasma_s6	NA	NeatPlasma
A0A024R4E5	A0A024R4E5	A0A024R4E5_HUMAN	HDLBP	Isoform of Q00341, High density lipoprotein binding protein (Vigilin), isoform CRA_a	intensity_neat_plasma_s7	NA	NeatPlasma
A0A024R4E5	A0A024R4E5	A0A024R4E5_HUMAN	HDLBP	Isoform of Q00341, High density lipoprotein binding protein (Vigilin), isoform CRA_a	intensity_neat_plasma_s8	NA	NeatPlasma
A0A024R4E5	A0A024R4E5	A0A024R4E5_HUMAN	HDLBP	Isoform of Q00341, High density lipoprotein binding protein (Vigilin), isoform CRA_a	intensity_pre_omics_enrich_s1	NA	PreOmicsEnrich
A0A024R4E5	A0A024R4E5	A0A024R4E5_HUMAN	HDLBP	Isoform of Q00341, High density lipoprotein binding protein (Vigilin), isoform CRA_a	intensity_pre_omics_enrich_s2	NA	PreOmicsEnrich
A0A024R4E5	A0A024R4E5	A0A024R4E5_HUMAN	HDLBP	Isoform of Q00341, High density lipoprotein binding protein (Vigilin), isoform CRA_a	intensity_pre_omics_enrich_s3	NA	PreOmicsEnrich
A0A024R4E5	A0A024R4E5	A0A024R4E5_HUMAN	HDLBP	Isoform of Q00341, High density lipoprotein binding protein (Vigilin), isoform CRA_a	intensity_pre_omics_enrich_s4	NA	PreOmicsEnrich
A0A024R4E5	A0A024R4E5	A0A024R4E5_HUMAN	HDLBP	Isoform of Q00341, High density lipoprotein binding protein (Vigilin), isoform CRA_a	intensity_pre_omics_enrich_s5	NA	PreOmicsEnrich
A0A024R4E5	A0A024R4E5	A0A024R4E5_HUMAN	HDLBP	Isoform of Q00341, High density lipoprotein binding protein (Vigilin), isoform CRA_a	intensity_pre_omics_enrich_s6	NA	PreOmicsEnrich
A0A024R4E5	A0A024R4E5	A0A024R4E5_HUMAN	HDLBP	Isoform of Q00341, High density lipoprotein binding protein (Vigilin), isoform CRA_a	intensity_pre_omics_enrich_s7	NA	PreOmicsEnrich
A0A024R4E5	A0A024R4E5	A0A024R4E5_HUMAN	HDLBP	Isoform of Q00341, High density lipoprotein binding protein (Vigilin), isoform CRA_a	intensity_pre_omics_enrich_s8	NA	PreOmicsEnrich
A0A024R4E5	A0A024R4E5	A0A024R4E5_HUMAN	HDLBP	Isoform of Q00341, High density lipoprotein binding protein (Vigilin), isoform CRA_a	intensity_seer_proteograph_s1	12.60323128	SeerProteograph
A0A024R4E5	A0A024R4E5	A0A024R4E5_HUMAN	HDLBP	Isoform of Q00341, High density lipoprotein binding protein (Vigilin), isoform CRA_a	intensity_seer_proteograph_s2	12.79194766	SeerProteograph
A0A024R4E5	A0A024R4E5	A0A024R4E5_HUMAN	HDLBP	Isoform of Q00341, High density lipoprotein binding protein (Vigilin), isoform CRA_a	intensity_seer_proteograph_s3	12.74887846	SeerProteograph
A0A024R4E5	A0A024R4E5	A0A024R4E5_HUMAN	HDLBP	Isoform of Q00341, High density lipoprotein binding protein (Vigilin), isoform CRA_a	intensity_seer_proteograph_s4	12.56377229	SeerProteograph
A0A024R4E5	A0A024R4E5	A0A024R4E5_HUMAN	HDLBP	Isoform of Q00341, High density lipoprotein binding protein (Vigilin), isoform CRA_a	intensity_seer_proteograph_s5	13.04609172	SeerProteograph
A0A024R4E5	A0A024R4E5	A0A024R4E5_HUMAN	HDLBP	Isoform of Q00341, High density lipoprotein binding protein (Vigilin), isoform CRA_a	intensity_seer_proteograph_s6	12.7303146	SeerProteograph
A0A024R4E5	A0A024R4E5	A0A024R4E5_HUMAN	HDLBP	Isoform of Q00341, High density lipoprotein binding protein (Vigilin), isoform CRA_a	intensity_seer_proteograph_s7	12.3762941	SeerProteograph
A0A024R4E5	A0A024R4E5	A0A024R4E5_HUMAN	HDLBP	Isoform of Q00341, High density lipoprotein binding protein (Vigilin), isoform CRA_a	intensity_seer_proteograph_s8	12.62400448	SeerProteograph
A0A0C4DH55	A0A075B6H7;A0A0C4DH55;P01624	KVD07_HUMAN	IGKV3D-7	Immunoglobulin kappa variable 3D-7	intensity_neat_plasma_s1	22.36719716	NeatPlasma
A0A0C4DH55	A0A075B6H7;A0A0C4DH55;P01624	KVD07_HUMAN	IGKV3D-7	Immunoglobulin kappa variable 3D-7	intensity_neat_plasma_s2	18.82076484	NeatPlasma
A0A0C4DH55	A0A075B6H7;A0A0C4DH55;P01624	KVD07_HUMAN	IGKV3D-7	Immunoglobulin kappa variable 3D-7	intensity_neat_plasma_s3	19.27192574	NeatPlasma
A0A0C4DH55	A0A075B6H7;A0A0C4DH55;P01624	KVD07_HUMAN	IGKV3D-7	Immunoglobulin kappa variable 3D-7	intensity_neat_plasma_s4	19.78276311	NeatPlasma
A0A0C4DH55	A0A075B6H7;A0A0C4DH55;P01624	KVD07_HUMAN	IGKV3D-7	Immunoglobulin kappa variable 3D-7	intensity_neat_plasma_s5	21.13320243	NeatPlasma
A0A0C4DH55	A0A075B6H7;A0A0C4DH55;P01624	KVD07_HUMAN	IGKV3D-7	Immunoglobulin kappa variable 3D-7	intensity_neat_plasma_s6	18.23459761	NeatPlasma
A0A0C4DH55	A0A075B6H7;A0A0C4DH55;P01624	KVD07_HUMAN	IGKV3D-7	Immunoglobulin kappa variable 3D-7	intensity_neat_plasma_s7	18.93920327	NeatPlasma
A0A0C4DH55	A0A075B6H7;A0A0C4DH55;P01624	KVD07_HUMAN	IGKV3D-7	Immunoglobulin kappa variable 3D-7	intensity_neat_plasma_s8	19.50155149	NeatPlasma
A0A0C4DH55	A0A075B6H7;A0A0C4DH55;P01624	KVD07_HUMAN	IGKV3D-7	Immunoglobulin kappa variable 3D-7	intensity_pre_omics_enrich_s1	21.10789134	PreOmicsEnrich
A0A0C4DH55	A0A075B6H7;A0A0C4DH55;P01624	KVD07_HUMAN	IGKV3D-7	Immunoglobulin kappa variable 3D-7	intensity_pre_omics_enrich_s2	21.87267488	PreOmicsEnrich
A0A0C4DH55	A0A075B6H7;A0A0C4DH55;P01624	KVD07_HUMAN	IGKV3D-7	Immunoglobulin kappa variable 3D-7	intensity_pre_omics_enrich_s3	22.16422933	PreOmicsEnrich
A0A0C4DH55	A0A075B6H7;A0A0C4DH55;P01624	KVD07_HUMAN	IGKV3D-7	Immunoglobulin kappa variable 3D-7	intensity_pre_omics_enrich_s4	22.5092995	PreOmicsEnrich
A0A0C4DH55	A0A075B6H7;A0A0C4DH55;P01624	KVD07_HUMAN	IGKV3D-7	Immunoglobulin kappa variable 3D-7	intensity_pre_omics_enrich_s5	21.27070595	PreOmicsEnrich
A0A0C4DH55	A0A075B6H7;A0A0C4DH55;P01624	KVD07_HUMAN	IGKV3D-7	Immunoglobulin kappa variable 3D-7	intensity_pre_omics_enrich_s6	21.75938759	PreOmicsEnrich
A0A0C4DH55	A0A075B6H7;A0A0C4DH55;P01624	KVD07_HUMAN	IGKV3D-7	Immunoglobulin kappa variable 3D-7	intensity_pre_omics_enrich_s7	21.28771238	PreOmicsEnrich
A0A0C4DH55	A0A075B6H7;A0A0C4DH55;P01624	KVD07_HUMAN	IGKV3D-7	Immunoglobulin kappa variable 3D-7	intensity_pre_omics_enrich_s8	22.3778248	PreOmicsEnrich
A0A0C4DH55	A0A075B6H7;A0A0C4DH55;P01624	KVD07_HUMAN	IGKV3D-7	Immunoglobulin kappa variable 3D-7	intensity_seer_proteograph_s1	17.74041788	SeerProteograph
A0A0C4DH55	A0A075B6H7;A0A0C4DH55;P01624	KVD07_HUMAN	IGKV3D-7	Immunoglobulin kappa variable 3D-7	intensity_seer_proteograph_s2	17.57523634	SeerProteograph
A0A0C4DH55	A0A075B6H7;A0A0C4DH55;P01624	KVD07_HUMAN	IGKV3D-7	Immunoglobulin kappa variable 3D-7	intensity_seer_proteograph_s3	17.84090947	SeerProteograph
A0A0C4DH55	A0A075B6H7;A0A0C4DH55;P01624	KVD07_HUMAN	IGKV3D-7	Immunoglobulin kappa variable 3D-7	intensity_seer_proteograph_s4	18.03966755	SeerProteograph
A0A0C4DH55	A0A075B6H7;A0A0C4DH55;P01624	KVD07_HUMAN	IGKV3D-7	Immunoglobulin kappa variable 3D-7	intensity_seer_proteograph_s5	17.95067319	SeerProteograph
A0A0C4DH55	A0A075B6H7;A0A0C4DH55;P01624	KVD07_HUMAN	IGKV3D-7	Immunoglobulin kappa variable 3D-7	intensity_seer_proteograph_s6	18.22800396	SeerProteograph
A0A0C4DH55	A0A075B6H7;A0A0C4DH55;P01624	KVD07_HUMAN	IGKV3D-7	Immunoglobulin kappa variable 3D-7	intensity_seer_proteograph_s7	17.92336591	SeerProteograph
A0A0C4DH55	A0A075B6H7;A0A0C4DH55;P01624	KVD07_HUMAN	IGKV3D-7	Immunoglobulin kappa variable 3D-7	intensity_seer_proteograph_s8	17.96186227	SeerProteograph
A0A075B6H9	A0A075B6H9	LV469_HUMAN	IGLV4-69	Immunoglobulin lambda variable 4-69	intensity_neat_plasma_s1	18.54856983	NeatPlasma
A0A075B6H9	A0A075B6H9	LV469_HUMAN	IGLV4-69	Immunoglobulin lambda variable 4-69	intensity_neat_plasma_s2	19.75247865	NeatPlasma
A0A075B6H9	A0A075B6H9	LV469_HUMAN	IGLV4-69	Immunoglobulin lambda variable 4-69	intensity_neat_plasma_s3	19.42007947	NeatPlasma
A0A075B6H9	A0A075B6H9	LV469_HUMAN	IGLV4-69	Immunoglobulin lambda variable 4-69	intensity_neat_plasma_s4	19.9294997	NeatPlasma
A0A075B6H9	A0A075B6H9	LV469_HUMAN	IGLV4-69	Immunoglobulin lambda variable 4-69	intensity_neat_plasma_s5	19.0023618	NeatPlasma
A0A075B6H9	A0A075B6H9	LV469_HUMAN	IGLV4-69	Immunoglobulin lambda variable 4-69	intensity_neat_plasma_s6	17.27907549	NeatPlasma
A0A075B6H9	A0A075B6H9	LV469_HUMAN	IGLV4-69	Immunoglobulin lambda variable 4-69	intensity_neat_plasma_s7	19.88574403	NeatPlasma
A0A075B6H9	A0A075B6H9	LV469_HUMAN	IGLV4-69	Immunoglobulin lambda variable 4-69	intensity_neat_plasma_s8	19.31956849	NeatPlasma
A0A075B6H9	A0A075B6H9	LV469_HUMAN	IGLV4-69	Immunoglobulin lambda variable 4-69	intensity_pre_omics_enrich_s1	16.11190589	PreOmicsEnrich
A0A075B6H9	A0A075B6H9	LV469_HUMAN	IGLV4-69	Immunoglobulin lambda variable 4-69	intensity_pre_omics_enrich_s2	16.6299542	PreOmicsEnrich
A0A075B6H9	A0A075B6H9	LV469_HUMAN	IGLV4-69	Immunoglobulin lambda variable 4-69	intensity_pre_omics_enrich_s3	17.30892557	PreOmicsEnrich
A0A075B6H9	A0A075B6H9	LV469_HUMAN	IGLV4-69	Immunoglobulin lambda variable 4-69	intensity_pre_omics_enrich_s4	17.13267042	PreOmicsEnrich
A0A075B6H9	A0A075B6H9	LV469_HUMAN	IGLV4-69	Immunoglobulin lambda variable 4-69	intensity_pre_omics_enrich_s5	15.87513738	PreOmicsEnrich
A0A075B6H9	A0A075B6H9	LV469_HUMAN	IGLV4-69	Immunoglobulin lambda variable 4-69	intensity_pre_omics_enrich_s6	16.68976598	PreOmicsEnrich
A0A075B6H9	A0A075B6H9	LV469_HUMAN	IGLV4-69	Immunoglobulin lambda variable 4-69	intensity_pre_omics_enrich_s7	16.7161094	PreOmicsEnrich
A0A075B6H9	A0A075B6H9	LV469_HUMAN	IGLV4-69	Immunoglobulin lambda variable 4-69	intensity_pre_omics_enrich_s8	17.28653069	PreOmicsEnrich
A0A075B6H9	A0A075B6H9	LV469_HUMAN	IGLV4-69	Immunoglobulin lambda variable 4-69	intensity_seer_proteograph_s1	14.61867921	SeerProteograph
A0A075B6H9	A0A075B6H9	LV469_HUMAN	IGLV4-69	Immunoglobulin lambda variable 4-69	intensity_seer_proteograph_s2	14.11025466	SeerProteograph
A0A075B6H9	A0A075B6H9	LV469_HUMAN	IGLV4-69	Immunoglobulin lambda variable 4-69	intensity_seer_proteograph_s3	14.29369257	SeerProteograph
A0A075B6H9	A0A075B6H9	LV469_HUMAN	IGLV4-69	Immunoglobulin lambda variable 4-69	intensity_seer_proteograph_s4	14.58732458	SeerProteograph
A0A075B6H9	A0A075B6H9	LV469_HUMAN	IGLV4-69	Immunoglobulin lambda variable 4-69	intensity_seer_proteograph_s5	15.45610744	SeerProteograph
A0A075B6H9	A0A075B6H9	LV469_HUMAN	IGLV4-69	Immunoglobulin lambda variable 4-69	intensity_seer_proteograph_s6	14.68198064	SeerProteograph
A0A075B6H9	A0A075B6H9	LV469_HUMAN	IGLV4-69	Immunoglobulin lambda variable 4-69	intensity_seer_proteograph_s7	13.46423941	SeerProteograph
A0A075B6H9	A0A075B6H9	LV469_HUMAN	IGLV4-69	Immunoglobulin lambda variable 4-69	intensity_seer_proteograph_s8	14.29948616	SeerProteograph
A0A075B6I0	A0A075B6I0	LV861_HUMAN	IGLV8-61	Immunoglobulin lambda variable 8-61	intensity_neat_plasma_s1	19.57294812	NeatPlasma
A0A075B6I0	A0A075B6I0	LV861_HUMAN	IGLV8-61	Immunoglobulin lambda variable 8-61	intensity_neat_plasma_s2	20.1580771	NeatPlasma
A0A075B6I0	A0A075B6I0	LV861_HUMAN	IGLV8-61	Immunoglobulin lambda variable 8-61	intensity_neat_plasma_s3	20.17035543	NeatPlasma
A0A075B6I0	A0A075B6I0	LV861_HUMAN	IGLV8-61	Immunoglobulin lambda variable 8-61	intensity_neat_plasma_s4	20.27639707	NeatPlasma
A0A075B6I0	A0A075B6I0	LV861_HUMAN	IGLV8-61	Immunoglobulin lambda variable 8-61	intensity_neat_plasma_s5	19.77452327	NeatPlasma
A0A075B6I0	A0A075B6I0	LV861_HUMAN	IGLV8-61	Immunoglobulin lambda variable 8-61	intensity_neat_plasma_s6	20.45763738	NeatPlasma
A0A075B6I0	A0A075B6I0	LV861_HUMAN	IGLV8-61	Immunoglobulin lambda variable 8-61	intensity_neat_plasma_s7	20.2649923	NeatPlasma
A0A075B6I0	A0A075B6I0	LV861_HUMAN	IGLV8-61	Immunoglobulin lambda variable 8-61	intensity_neat_plasma_s8	20.06907209	NeatPlasma
A0A075B6I0	A0A075B6I0	LV861_HUMAN	IGLV8-61	Immunoglobulin lambda variable 8-61	intensity_pre_omics_enrich_s1	17.52007382	PreOmicsEnrich
A0A075B6I0	A0A075B6I0	LV861_HUMAN	IGLV8-61	Immunoglobulin lambda variable 8-61	intensity_pre_omics_enrich_s2	16.8234792	PreOmicsEnrich
A0A075B6I0	A0A075B6I0	LV861_HUMAN	IGLV8-61	Immunoglobulin lambda variable 8-61	intensity_pre_omics_enrich_s3	17.24546915	PreOmicsEnrich
A0A075B6I0	A0A075B6I0	LV861_HUMAN	IGLV8-61	Immunoglobulin lambda variable 8-61	intensity_pre_omics_enrich_s4	17.90904927	PreOmicsEnrich
A0A075B6I0	A0A075B6I0	LV861_HUMAN	IGLV8-61	Immunoglobulin lambda variable 8-61	intensity_pre_omics_enrich_s5	17.18485598	PreOmicsEnrich
A0A075B6I0	A0A075B6I0	LV861_HUMAN	IGLV8-61	Immunoglobulin lambda variable 8-61	intensity_pre_omics_enrich_s6	16.4451911	PreOmicsEnrich
A0A075B6I0	A0A075B6I0	LV861_HUMAN	IGLV8-61	Immunoglobulin lambda variable 8-61	intensity_pre_omics_enrich_s7	17.16643772	PreOmicsEnrich
A0A075B6I0	A0A075B6I0	LV861_HUMAN	IGLV8-61	Immunoglobulin lambda variable 8-61	intensity_pre_omics_enrich_s8	18.1803754	PreOmicsEnrich
A0A075B6I0	A0A075B6I0	LV861_HUMAN	IGLV8-61	Immunoglobulin lambda variable 8-61	intensity_seer_proteograph_s1	15.06036237	SeerProteograph
A0A075B6I0	A0A075B6I0	LV861_HUMAN	IGLV8-61	Immunoglobulin lambda variable 8-61	intensity_seer_proteograph_s2	14.97180348	SeerProteograph
A0A075B6I0	A0A075B6I0	LV861_HUMAN	IGLV8-61	Immunoglobulin lambda variable 8-61	intensity_seer_proteograph_s3	15.02592819	SeerProteograph
A0A075B6I0	A0A075B6I0	LV861_HUMAN	IGLV8-61	Immunoglobulin lambda variable 8-61	intensity_seer_proteograph_s4	15.15650939	SeerProteograph
A0A075B6I0	A0A075B6I0	LV861_HUMAN	IGLV8-61	Immunoglobulin lambda variable 8-61	intensity_seer_proteograph_s5	15.67073022	SeerProteograph
A0A075B6I0	A0A075B6I0	LV861_HUMAN	IGLV8-61	Immunoglobulin lambda variable 8-61	intensity_seer_proteograph_s6	15.12817236	SeerProteograph
A0A075B6I0	A0A075B6I0	LV861_HUMAN	IGLV8-61	Immunoglobulin lambda variable 8-61	intensity_seer_proteograph_s7	15.31039428	SeerProteograph
A0A075B6I0	A0A075B6I0	LV861_HUMAN	IGLV8-61	Immunoglobulin lambda variable 8-61	intensity_seer_proteograph_s8	15.1070492	SeerProteograph
A0A075B6I1	A0A075B6I1	LV460_HUMAN	IGLV4-60	Immunoglobulin lambda variable 4-60	intensity_neat_plasma_s1	17.15599417	NeatPlasma
A0A075B6I1	A0A075B6I1	LV460_HUMAN	IGLV4-60	Immunoglobulin lambda variable 4-60	intensity_neat_plasma_s2	17.71296354	NeatPlasma
A0A075B6I1	A0A075B6I1	LV460_HUMAN	IGLV4-60	Immunoglobulin lambda variable 4-60	intensity_neat_plasma_s3	17.6504698	NeatPlasma
A0A075B6I1	A0A075B6I1	LV460_HUMAN	IGLV4-60	Immunoglobulin lambda variable 4-60	intensity_neat_plasma_s4	18.04207614	NeatPlasma
A0A075B6I1	A0A075B6I1	LV460_HUMAN	IGLV4-60	Immunoglobulin lambda variable 4-60	intensity_neat_plasma_s5	17.1993081	NeatPlasma
A0A075B6I1	A0A075B6I1	LV460_HUMAN	IGLV4-60	Immunoglobulin lambda variable 4-60	intensity_neat_plasma_s6	17.85184662	NeatPlasma
A0A075B6I1	A0A075B6I1	LV460_HUMAN	IGLV4-60	Immunoglobulin lambda variable 4-60	intensity_neat_plasma_s7	18.00158412	NeatPlasma
A0A075B6I1	A0A075B6I1	LV460_HUMAN	IGLV4-60	Immunoglobulin lambda variable 4-60	intensity_neat_plasma_s8	17.50092744	NeatPlasma
A0A075B6I1	A0A075B6I1	LV460_HUMAN	IGLV4-60	Immunoglobulin lambda variable 4-60	intensity_pre_omics_enrich_s1	14.24224373	PreOmicsEnrich
A0A075B6I1	A0A075B6I1	LV460_HUMAN	IGLV4-60	Immunoglobulin lambda variable 4-60	intensity_pre_omics_enrich_s2	14.19930426	PreOmicsEnrich
A0A075B6I1	A0A075B6I1	LV460_HUMAN	IGLV4-60	Immunoglobulin lambda variable 4-60	intensity_pre_omics_enrich_s3	14.18540975	PreOmicsEnrich
A0A075B6I1	A0A075B6I1	LV460_HUMAN	IGLV4-60	Immunoglobulin lambda variable 4-60	intensity_pre_omics_enrich_s4	13.98386648	PreOmicsEnrich
A0A075B6I1	A0A075B6I1	LV460_HUMAN	IGLV4-60	Immunoglobulin lambda variable 4-60	intensity_pre_omics_enrich_s5	14.19054233	PreOmicsEnrich
A0A075B6I1	A0A075B6I1	LV460_HUMAN	IGLV4-60	Immunoglobulin lambda variable 4-60	intensity_pre_omics_enrich_s6	13.99743532	PreOmicsEnrich
A0A075B6I1	A0A075B6I1	LV460_HUMAN	IGLV4-60	Immunoglobulin lambda variable 4-60	intensity_pre_omics_enrich_s7	14.13926355	PreOmicsEnrich
A0A075B6I1	A0A075B6I1	LV460_HUMAN	IGLV4-60	Immunoglobulin lambda variable 4-60	intensity_pre_omics_enrich_s8	14.22486842	PreOmicsEnrich
A0A075B6I1	A0A075B6I1	LV460_HUMAN	IGLV4-60	Immunoglobulin lambda variable 4-60	intensity_seer_proteograph_s1	13.87567559	SeerProteograph
A0A075B6I1	A0A075B6I1	LV460_HUMAN	IGLV4-60	Immunoglobulin lambda variable 4-60	intensity_seer_proteograph_s2	13.64826258	SeerProteograph
A0A075B6I1	A0A075B6I1	LV460_HUMAN	IGLV4-60	Immunoglobulin lambda variable 4-60	intensity_seer_proteograph_s3	13.80482794	SeerProteograph
A0A075B6I1	A0A075B6I1	LV460_HUMAN	IGLV4-60	Immunoglobulin lambda variable 4-60	intensity_seer_proteograph_s4	13.36058861	SeerProteograph
A0A075B6I1	A0A075B6I1	LV460_HUMAN	IGLV4-60	Immunoglobulin lambda variable 4-60	intensity_seer_proteograph_s5	13.81370701	SeerProteograph
A0A075B6I1	A0A075B6I1	LV460_HUMAN	IGLV4-60	Immunoglobulin lambda variable 4-60	intensity_seer_proteograph_s6	13.55358206	SeerProteograph
A0A075B6I1	A0A075B6I1	LV460_HUMAN	IGLV4-60	Immunoglobulin lambda variable 4-60	intensity_seer_proteograph_s7	13.02733498	SeerProteograph
A0A075B6I1	A0A075B6I1	LV460_HUMAN	IGLV4-60	Immunoglobulin lambda variable 4-60	intensity_seer_proteograph_s8	13.88469352	SeerProteograph
A0A075B6I4	A0A075B6I4	LVX54_HUMAN	IGLV10-54	Immunoglobulin lambda variable 10-54	intensity_neat_plasma_s1	16.98309381	NeatPlasma
A0A075B6I4	A0A075B6I4	LVX54_HUMAN	IGLV10-54	Immunoglobulin lambda variable 10-54	intensity_neat_plasma_s2	17.63107756	NeatPlasma
A0A075B6I4	A0A075B6I4	LVX54_HUMAN	IGLV10-54	Immunoglobulin lambda variable 10-54	intensity_neat_plasma_s3	17.61206937	NeatPlasma
A0A075B6I4	A0A075B6I4	LVX54_HUMAN	IGLV10-54	Immunoglobulin lambda variable 10-54	intensity_neat_plasma_s4	17.93956774	NeatPlasma
A0A075B6I4	A0A075B6I4	LVX54_HUMAN	IGLV10-54	Immunoglobulin lambda variable 10-54	intensity_neat_plasma_s5	17.35201755	NeatPlasma
A0A075B6I4	A0A075B6I4	LVX54_HUMAN	IGLV10-54	Immunoglobulin lambda variable 10-54	intensity_neat_plasma_s6	18.00219421	NeatPlasma
A0A075B6I4	A0A075B6I4	LVX54_HUMAN	IGLV10-54	Immunoglobulin lambda variable 10-54	intensity_neat_plasma_s7	18.10649138	NeatPlasma
A0A075B6I4	A0A075B6I4	LVX54_HUMAN	IGLV10-54	Immunoglobulin lambda variable 10-54	intensity_neat_plasma_s8	17.56788925	NeatPlasma
A0A075B6I4	A0A075B6I4	LVX54_HUMAN	IGLV10-54	Immunoglobulin lambda variable 10-54	intensity_pre_omics_enrich_s1	NA	PreOmicsEnrich
A0A075B6I4	A0A075B6I4	LVX54_HUMAN	IGLV10-54	Immunoglobulin lambda variable 10-54	intensity_pre_omics_enrich_s2	NA	PreOmicsEnrich
A0A075B6I4	A0A075B6I4	LVX54_HUMAN	IGLV10-54	Immunoglobulin lambda variable 10-54	intensity_pre_omics_enrich_s3	NA	PreOmicsEnrich
A0A075B6I4	A0A075B6I4	LVX54_HUMAN	IGLV10-54	Immunoglobulin lambda variable 10-54	intensity_pre_omics_enrich_s4	13.5219071	PreOmicsEnrich
A0A075B6I4	A0A075B6I4	LVX54_HUMAN	IGLV10-54	Immunoglobulin lambda variable 10-54	intensity_pre_omics_enrich_s5	NA	PreOmicsEnrich
A0A075B6I4	A0A075B6I4	LVX54_HUMAN	IGLV10-54	Immunoglobulin lambda variable 10-54	intensity_pre_omics_enrich_s6	NA	PreOmicsEnrich
A0A075B6I4	A0A075B6I4	LVX54_HUMAN	IGLV10-54	Immunoglobulin lambda variable 10-54	intensity_pre_omics_enrich_s7	NA	PreOmicsEnrich
A0A075B6I4	A0A075B6I4	LVX54_HUMAN	IGLV10-54	Immunoglobulin lambda variable 10-54	intensity_pre_omics_enrich_s8	12.29195631	PreOmicsEnrich
A0A075B6I4	A0A075B6I4	LVX54_HUMAN	IGLV10-54	Immunoglobulin lambda variable 10-54	intensity_seer_proteograph_s1	10.62986657	SeerProteograph
A0A075B6I4	A0A075B6I4	LVX54_HUMAN	IGLV10-54	Immunoglobulin lambda variable 10-54	intensity_seer_proteograph_s2	11.38182952	SeerProteograph
A0A075B6I4	A0A075B6I4	LVX54_HUMAN	IGLV10-54	Immunoglobulin lambda variable 10-54	intensity_seer_proteograph_s3	11.55625217	SeerProteograph
A0A075B6I4	A0A075B6I4	LVX54_HUMAN	IGLV10-54	Immunoglobulin lambda variable 10-54	intensity_seer_proteograph_s4	10.26726658	SeerProteograph
A0A075B6I4	A0A075B6I4	LVX54_HUMAN	IGLV10-54	Immunoglobulin lambda variable 10-54	intensity_seer_proteograph_s5	10.92035286	SeerProteograph
A0A075B6I4	A0A075B6I4	LVX54_HUMAN	IGLV10-54	Immunoglobulin lambda variable 10-54	intensity_seer_proteograph_s6	10.90193033	SeerProteograph
A0A075B6I4	A0A075B6I4	LVX54_HUMAN	IGLV10-54	Immunoglobulin lambda variable 10-54	intensity_seer_proteograph_s7	11.16557911	SeerProteograph
A0A075B6I4	A0A075B6I4	LVX54_HUMAN	IGLV10-54	Immunoglobulin lambda variable 10-54	intensity_seer_proteograph_s8	11.61194233	SeerProteograph
A0A075B6I7	A0A075B6I7	LV548_HUMAN	IGLV5-48	Probable non-functional immunoglobulin lambda variable 5-48	intensity_neat_plasma_s1	14.61403687	NeatPlasma
A0A075B6I7	A0A075B6I7	LV548_HUMAN	IGLV5-48	Probable non-functional immunoglobulin lambda variable 5-48	intensity_neat_plasma_s2	14.79952954	NeatPlasma
A0A075B6I7	A0A075B6I7	LV548_HUMAN	IGLV5-48	Probable non-functional immunoglobulin lambda variable 5-48	intensity_neat_plasma_s3	15.14453876	NeatPlasma
A0A075B6I7	A0A075B6I7	LV548_HUMAN	IGLV5-48	Probable non-functional immunoglobulin lambda variable 5-48	intensity_neat_plasma_s4	15.58804407	NeatPlasma
A0A075B6I7	A0A075B6I7	LV548_HUMAN	IGLV5-48	Probable non-functional immunoglobulin lambda variable 5-48	intensity_neat_plasma_s5	15.2851168	NeatPlasma
A0A075B6I7	A0A075B6I7	LV548_HUMAN	IGLV5-48	Probable non-functional immunoglobulin lambda variable 5-48	intensity_neat_plasma_s6	15.75379912	NeatPlasma
A0A075B6I7	A0A075B6I7	LV548_HUMAN	IGLV5-48	Probable non-functional immunoglobulin lambda variable 5-48	intensity_neat_plasma_s7	15.97182418	NeatPlasma
A0A075B6I7	A0A075B6I7	LV548_HUMAN	IGLV5-48	Probable non-functional immunoglobulin lambda variable 5-48	intensity_neat_plasma_s8	15.54506401	NeatPlasma
A0A075B6I7	A0A075B6I7	LV548_HUMAN	IGLV5-48	Probable non-functional immunoglobulin lambda variable 5-48	intensity_pre_omics_enrich_s1	NA	PreOmicsEnrich
A0A075B6I7	A0A075B6I7	LV548_HUMAN	IGLV5-48	Probable non-functional immunoglobulin lambda variable 5-48	intensity_pre_omics_enrich_s2	11.21130429	PreOmicsEnrich
A0A075B6I7	A0A075B6I7	LV548_HUMAN	IGLV5-48	Probable non-functional immunoglobulin lambda variable 5-48	intensity_pre_omics_enrich_s3	12.67076909	PreOmicsEnrich
A0A075B6I7	A0A075B6I7	LV548_HUMAN	IGLV5-48	Probable non-functional immunoglobulin lambda variable 5-48	intensity_pre_omics_enrich_s4	14.52748312	PreOmicsEnrich
A0A075B6I7	A0A075B6I7	LV548_HUMAN	IGLV5-48	Probable non-functional immunoglobulin lambda variable 5-48	intensity_pre_omics_enrich_s5	NA	PreOmicsEnrich
A0A075B6I7	A0A075B6I7	LV548_HUMAN	IGLV5-48	Probable non-functional immunoglobulin lambda variable 5-48	intensity_pre_omics_enrich_s6	12.19238837	PreOmicsEnrich
A0A075B6I7	A0A075B6I7	LV548_HUMAN	IGLV5-48	Probable non-functional immunoglobulin lambda variable 5-48	intensity_pre_omics_enrich_s7	NA	PreOmicsEnrich
A0A075B6I7	A0A075B6I7	LV548_HUMAN	IGLV5-48	Probable non-functional immunoglobulin lambda variable 5-48	intensity_pre_omics_enrich_s8	14.43164124	PreOmicsEnrich
A0A075B6I7	A0A075B6I7	LV548_HUMAN	IGLV5-48	Probable non-functional immunoglobulin lambda variable 5-48	intensity_seer_proteograph_s1	10.95524217	SeerProteograph
A0A075B6I7	A0A075B6I7	LV548_HUMAN	IGLV5-48	Probable non-functional immunoglobulin lambda variable 5-48	intensity_seer_proteograph_s2	11.40872877	SeerProteograph
A0A075B6I7	A0A075B6I7	LV548_HUMAN	IGLV5-48	Probable non-functional immunoglobulin lambda variable 5-48	intensity_seer_proteograph_s3	11.66460428	SeerProteograph
A0A075B6I7	A0A075B6I7	LV548_HUMAN	IGLV5-48	Probable non-functional immunoglobulin lambda variable 5-48	intensity_seer_proteograph_s4	11.86835035	SeerProteograph
A0A075B6I7	A0A075B6I7	LV548_HUMAN	IGLV5-48	Probable non-functional immunoglobulin lambda variable 5-48	intensity_seer_proteograph_s5	10.83520476	SeerProteograph
A0A075B6I7	A0A075B6I7	LV548_HUMAN	IGLV5-48	Probable non-functional immunoglobulin lambda variable 5-48	intensity_seer_proteograph_s6	11.33417016	SeerProteograph
A0A075B6I7	A0A075B6I7	LV548_HUMAN	IGLV5-48	Probable non-functional immunoglobulin lambda variable 5-48	intensity_seer_proteograph_s7	NA	SeerProteograph
A0A075B6I7	A0A075B6I7	LV548_HUMAN	IGLV5-48	Probable non-functional immunoglobulin lambda variable 5-48	intensity_seer_proteograph_s8	11.51875711	SeerProteograph
A0A075B6I9	A0A075B6I9	LV746_HUMAN	IGLV7-46	Immunoglobulin lambda variable 7-46	intensity_neat_plasma_s1	19.96013772	NeatPlasma
A0A075B6I9	A0A075B6I9	LV746_HUMAN	IGLV7-46	Immunoglobulin lambda variable 7-46	intensity_neat_plasma_s2	19.94592386	NeatPlasma
A0A075B6I9	A0A075B6I9	LV746_HUMAN	IGLV7-46	Immunoglobulin lambda variable 7-46	intensity_neat_plasma_s3	20.13320243	NeatPlasma
A0A075B6I9	A0A075B6I9	LV746_HUMAN	IGLV7-46	Immunoglobulin lambda variable 7-46	intensity_neat_plasma_s4	18.76851389	NeatPlasma
A0A075B6I9	A0A075B6I9	LV746_HUMAN	IGLV7-46	Immunoglobulin lambda variable 7-46	intensity_neat_plasma_s5	20.21844972	NeatPlasma
A0A075B6I9	A0A075B6I9	LV746_HUMAN	IGLV7-46	Immunoglobulin lambda variable 7-46	intensity_neat_plasma_s6	18.38522205	NeatPlasma
A0A075B6I9	A0A075B6I9	LV746_HUMAN	IGLV7-46	Immunoglobulin lambda variable 7-46	intensity_neat_plasma_s7	18.54916797	NeatPlasma
A0A075B6I9	A0A075B6I9	LV746_HUMAN	IGLV7-46	Immunoglobulin lambda variable 7-46	intensity_neat_plasma_s8	20.37517522	NeatPlasma
A0A075B6I9	A0A075B6I9	LV746_HUMAN	IGLV7-46	Immunoglobulin lambda variable 7-46	intensity_pre_omics_enrich_s1	18.84568299	PreOmicsEnrich
A0A075B6I9	A0A075B6I9	LV746_HUMAN	IGLV7-46	Immunoglobulin lambda variable 7-46	intensity_pre_omics_enrich_s2	19.12107815	PreOmicsEnrich
A0A075B6I9	A0A075B6I9	LV746_HUMAN	IGLV7-46	Immunoglobulin lambda variable 7-46	intensity_pre_omics_enrich_s3	19.33218519	PreOmicsEnrich
A0A075B6I9	A0A075B6I9	LV746_HUMAN	IGLV7-46	Immunoglobulin lambda variable 7-46	intensity_pre_omics_enrich_s4	19.73790088	PreOmicsEnrich
A0A075B6I9	A0A075B6I9	LV746_HUMAN	IGLV7-46	Immunoglobulin lambda variable 7-46	intensity_pre_omics_enrich_s5	18.88169951	PreOmicsEnrich
A0A075B6I9	A0A075B6I9	LV746_HUMAN	IGLV7-46	Immunoglobulin lambda variable 7-46	intensity_pre_omics_enrich_s6	19.14852623	PreOmicsEnrich
A0A075B6I9	A0A075B6I9	LV746_HUMAN	IGLV7-46	Immunoglobulin lambda variable 7-46	intensity_pre_omics_enrich_s7	18.83592703	PreOmicsEnrich
A0A075B6I9	A0A075B6I9	LV746_HUMAN	IGLV7-46	Immunoglobulin lambda variable 7-46	intensity_pre_omics_enrich_s8	19.7873845	PreOmicsEnrich
A0A075B6I9	A0A075B6I9	LV746_HUMAN	IGLV7-46	Immunoglobulin lambda variable 7-46	intensity_seer_proteograph_s1	15.7915912	SeerProteograph
A0A075B6I9	A0A075B6I9	LV746_HUMAN	IGLV7-46	Immunoglobulin lambda variable 7-46	intensity_seer_proteograph_s2	15.79952892	SeerProteograph
A0A075B6I9	A0A075B6I9	LV746_HUMAN	IGLV7-46	Immunoglobulin lambda variable 7-46	intensity_seer_proteograph_s3	15.47317252	SeerProteograph
A0A075B6I9	A0A075B6I9	LV746_HUMAN	IGLV7-46	Immunoglobulin lambda variable 7-46	intensity_seer_proteograph_s4	15.74847104	SeerProteograph
A0A075B6I9	A0A075B6I9	LV746_HUMAN	IGLV7-46	Immunoglobulin lambda variable 7-46	intensity_seer_proteograph_s5	15.2764073	SeerProteograph
A0A075B6I9	A0A075B6I9	LV746_HUMAN	IGLV7-46	Immunoglobulin lambda variable 7-46	intensity_seer_proteograph_s6	15.49691638	SeerProteograph
A0A075B6I9	A0A075B6I9	LV746_HUMAN	IGLV7-46	Immunoglobulin lambda variable 7-46	intensity_seer_proteograph_s7	15.41468103	SeerProteograph
A0A075B6I9	A0A075B6I9	LV746_HUMAN	IGLV7-46	Immunoglobulin lambda variable 7-46	intensity_seer_proteograph_s8	15.52597702	SeerProteograph
A0A075B6J1	A0A075B6J1	LV537_HUMAN	IGLV5-37	Immunoglobulin lambda variable 5-37	intensity_neat_plasma_s1	10.86149018	NeatPlasma
A0A075B6J1	A0A075B6J1	LV537_HUMAN	IGLV5-37	Immunoglobulin lambda variable 5-37	intensity_neat_plasma_s2	11.5046899	NeatPlasma
A0A075B6J1	A0A075B6J1	LV537_HUMAN	IGLV5-37	Immunoglobulin lambda variable 5-37	intensity_neat_plasma_s3	11.62065972	NeatPlasma
A0A075B6J1	A0A075B6J1	LV537_HUMAN	IGLV5-37	Immunoglobulin lambda variable 5-37	intensity_neat_plasma_s4	11.92125333	NeatPlasma
A0A075B6J1	A0A075B6J1	LV537_HUMAN	IGLV5-37	Immunoglobulin lambda variable 5-37	intensity_neat_plasma_s5	10.79173269	NeatPlasma
A0A075B6J1	A0A075B6J1	LV537_HUMAN	IGLV5-37	Immunoglobulin lambda variable 5-37	intensity_neat_plasma_s6	12.11614574	NeatPlasma
A0A075B6J1	A0A075B6J1	LV537_HUMAN	IGLV5-37	Immunoglobulin lambda variable 5-37	intensity_neat_plasma_s7	12.03908697	NeatPlasma
A0A075B6J1	A0A075B6J1	LV537_HUMAN	IGLV5-37	Immunoglobulin lambda variable 5-37	intensity_neat_plasma_s8	11.38862008	NeatPlasma
A0A075B6J1	A0A075B6J1	LV537_HUMAN	IGLV5-37	Immunoglobulin lambda variable 5-37	intensity_pre_omics_enrich_s1	NA	PreOmicsEnrich
A0A075B6J1	A0A075B6J1	LV537_HUMAN	IGLV5-37	Immunoglobulin lambda variable 5-37	intensity_pre_omics_enrich_s2	12.49754002	PreOmicsEnrich
A0A075B6J1	A0A075B6J1	LV537_HUMAN	IGLV5-37	Immunoglobulin lambda variable 5-37	intensity_pre_omics_enrich_s3	14.16258015	PreOmicsEnrich
A0A075B6J1	A0A075B6J1	LV537_HUMAN	IGLV5-37	Immunoglobulin lambda variable 5-37	intensity_pre_omics_enrich_s4	14.13843981	PreOmicsEnrich
A0A075B6J1	A0A075B6J1	LV537_HUMAN	IGLV5-37	Immunoglobulin lambda variable 5-37	intensity_pre_omics_enrich_s5	14.65116944	PreOmicsEnrich
A0A075B6J1	A0A075B6J1	LV537_HUMAN	IGLV5-37	Immunoglobulin lambda variable 5-37	intensity_pre_omics_enrich_s6	NA	PreOmicsEnrich
A0A075B6J1	A0A075B6J1	LV537_HUMAN	IGLV5-37	Immunoglobulin lambda variable 5-37	intensity_pre_omics_enrich_s7	13.35004136	PreOmicsEnrich
A0A075B6J1	A0A075B6J1	LV537_HUMAN	IGLV5-37	Immunoglobulin lambda variable 5-37	intensity_pre_omics_enrich_s8	13.15884633	PreOmicsEnrich
A0A075B6J1	A0A075B6J1	LV537_HUMAN	IGLV5-37	Immunoglobulin lambda variable 5-37	intensity_seer_proteograph_s1	NA	SeerProteograph
A0A075B6J1	A0A075B6J1	LV537_HUMAN	IGLV5-37	Immunoglobulin lambda variable 5-37	intensity_seer_proteograph_s2	11.53982378	SeerProteograph
A0A075B6J1	A0A075B6J1	LV537_HUMAN	IGLV5-37	Immunoglobulin lambda variable 5-37	intensity_seer_proteograph_s3	NA	SeerProteograph
A0A075B6J1	A0A075B6J1	LV537_HUMAN	IGLV5-37	Immunoglobulin lambda variable 5-37	intensity_seer_proteograph_s4	NA	SeerProteograph
A0A075B6J1	A0A075B6J1	LV537_HUMAN	IGLV5-37	Immunoglobulin lambda variable 5-37	intensity_seer_proteograph_s5	10.9051329	SeerProteograph
A0A075B6J1	A0A075B6J1	LV537_HUMAN	IGLV5-37	Immunoglobulin lambda variable 5-37	intensity_seer_proteograph_s6	10.7199948	SeerProteograph
A0A075B6J1	A0A075B6J1	LV537_HUMAN	IGLV5-37	Immunoglobulin lambda variable 5-37	intensity_seer_proteograph_s7	9.959677854	SeerProteograph
A0A075B6J1	A0A075B6J1	LV537_HUMAN	IGLV5-37	Immunoglobulin lambda variable 5-37	intensity_seer_proteograph_s8	10.873024	SeerProteograph
A0A075B6J2	A0A075B6J2	LV233_HUMAN	IGLV2-33	Probable non-functional immunoglobulin lambda variable 2-33	intensity_neat_plasma_s1	14.98701969	NeatPlasma
A0A075B6J2	A0A075B6J2	LV233_HUMAN	IGLV2-33	Probable non-functional immunoglobulin lambda variable 2-33	intensity_neat_plasma_s2	13.1407515	NeatPlasma
A0A075B6J2	A0A075B6J2	LV233_HUMAN	IGLV2-33	Probable non-functional immunoglobulin lambda variable 2-33	intensity_neat_plasma_s3	15.68716515	NeatPlasma
A0A075B6J2	A0A075B6J2	LV233_HUMAN	IGLV2-33	Probable non-functional immunoglobulin lambda variable 2-33	intensity_neat_plasma_s4	13.67687166	NeatPlasma
A0A075B6J2	A0A075B6J2	LV233_HUMAN	IGLV2-33	Probable non-functional immunoglobulin lambda variable 2-33	intensity_neat_plasma_s5	13.91770772	NeatPlasma
A0A075B6J2	A0A075B6J2	LV233_HUMAN	IGLV2-33	Probable non-functional immunoglobulin lambda variable 2-33	intensity_neat_plasma_s6	13.83174268	NeatPlasma
A0A075B6J2	A0A075B6J2	LV233_HUMAN	IGLV2-33	Probable non-functional immunoglobulin lambda variable 2-33	intensity_neat_plasma_s7	13.64678369	NeatPlasma
A0A075B6J2	A0A075B6J2	LV233_HUMAN	IGLV2-33	Probable non-functional immunoglobulin lambda variable 2-33	intensity_neat_plasma_s8	14.05473149	NeatPlasma
A0A075B6J2	A0A075B6J2	LV233_HUMAN	IGLV2-33	Probable non-functional immunoglobulin lambda variable 2-33	intensity_pre_omics_enrich_s1	NA	PreOmicsEnrich
A0A075B6J2	A0A075B6J2	LV233_HUMAN	IGLV2-33	Probable non-functional immunoglobulin lambda variable 2-33	intensity_pre_omics_enrich_s2	NA	PreOmicsEnrich
A0A075B6J2	A0A075B6J2	LV233_HUMAN	IGLV2-33	Probable non-functional immunoglobulin lambda variable 2-33	intensity_pre_omics_enrich_s3	17.04817819	PreOmicsEnrich
A0A075B6J2	A0A075B6J2	LV233_HUMAN	IGLV2-33	Probable non-functional immunoglobulin lambda variable 2-33	intensity_pre_omics_enrich_s4	16.27278832	PreOmicsEnrich
A0A075B6J2	A0A075B6J2	LV233_HUMAN	IGLV2-33	Probable non-functional immunoglobulin lambda variable 2-33	intensity_pre_omics_enrich_s5	NA	PreOmicsEnrich
A0A075B6J2	A0A075B6J2	LV233_HUMAN	IGLV2-33	Probable non-functional immunoglobulin lambda variable 2-33	intensity_pre_omics_enrich_s6	16.80914008	PreOmicsEnrich
A0A075B6J2	A0A075B6J2	LV233_HUMAN	IGLV2-33	Probable non-functional immunoglobulin lambda variable 2-33	intensity_pre_omics_enrich_s7	NA	PreOmicsEnrich
A0A075B6J2	A0A075B6J2	LV233_HUMAN	IGLV2-33	Probable non-functional immunoglobulin lambda variable 2-33	intensity_pre_omics_enrich_s8	16.38792139	PreOmicsEnrich
A0A075B6J2	A0A075B6J2	LV233_HUMAN	IGLV2-33	Probable non-functional immunoglobulin lambda variable 2-33	intensity_seer_proteograph_s1	10.63847212	SeerProteograph
A0A075B6J2	A0A075B6J2	LV233_HUMAN	IGLV2-33	Probable non-functional immunoglobulin lambda variable 2-33	intensity_seer_proteograph_s2	NA	SeerProteograph
A0A075B6J2	A0A075B6J2	LV233_HUMAN	IGLV2-33	Probable non-functional immunoglobulin lambda variable 2-33	intensity_seer_proteograph_s3	NA	SeerProteograph
A0A075B6J2	A0A075B6J2	LV233_HUMAN	IGLV2-33	Probable non-functional immunoglobulin lambda variable 2-33	intensity_seer_proteograph_s4	10.27470428	SeerProteograph
A0A075B6J2	A0A075B6J2	LV233_HUMAN	IGLV2-33	Probable non-functional immunoglobulin lambda variable 2-33	intensity_seer_proteograph_s5	NA	SeerProteograph
A0A075B6J2	A0A075B6J2	LV233_HUMAN	IGLV2-33	Probable non-functional immunoglobulin lambda variable 2-33	intensity_seer_proteograph_s6	10.62562666	SeerProteograph
A0A075B6J2	A0A075B6J2	LV233_HUMAN	IGLV2-33	Probable non-functional immunoglobulin lambda variable 2-33	intensity_seer_proteograph_s7	NA	SeerProteograph
A0A075B6J2	A0A075B6J2	LV233_HUMAN	IGLV2-33	Probable non-functional immunoglobulin lambda variable 2-33	intensity_seer_proteograph_s8	10.63448437	SeerProteograph
A0A075B6J9	A0A075B6J9	LV218_HUMAN	IGLV2-18	Immunoglobulin lambda variable 2-18	intensity_neat_plasma_s1	17.87786525	NeatPlasma
A0A075B6J9	A0A075B6J9	LV218_HUMAN	IGLV2-18	Immunoglobulin lambda variable 2-18	intensity_neat_plasma_s2	18.40621746	NeatPlasma
A0A075B6J9	A0A075B6J9	LV218_HUMAN	IGLV2-18	Immunoglobulin lambda variable 2-18	intensity_neat_plasma_s3	18.45668328	NeatPlasma
A0A075B6J9	A0A075B6J9	LV218_HUMAN	IGLV2-18	Immunoglobulin lambda variable 2-18	intensity_neat_plasma_s4	18.64517289	NeatPlasma
A0A075B6J9	A0A075B6J9	LV218_HUMAN	IGLV2-18	Immunoglobulin lambda variable 2-18	intensity_neat_plasma_s5	18.05726728	NeatPlasma
A0A075B6J9	A0A075B6J9	LV218_HUMAN	IGLV2-18	Immunoglobulin lambda variable 2-18	intensity_neat_plasma_s6	18.85091933	NeatPlasma
A0A075B6J9	A0A075B6J9	LV218_HUMAN	IGLV2-18	Immunoglobulin lambda variable 2-18	intensity_neat_plasma_s7	18.69622046	NeatPlasma
A0A075B6J9	A0A075B6J9	LV218_HUMAN	IGLV2-18	Immunoglobulin lambda variable 2-18	intensity_neat_plasma_s8	18.48745931	NeatPlasma
A0A075B6J9	A0A075B6J9	LV218_HUMAN	IGLV2-18	Immunoglobulin lambda variable 2-18	intensity_pre_omics_enrich_s1	16.82259573	PreOmicsEnrich
A0A075B6J9	A0A075B6J9	LV218_HUMAN	IGLV2-18	Immunoglobulin lambda variable 2-18	intensity_pre_omics_enrich_s2	17.19226391	PreOmicsEnrich
A0A075B6J9	A0A075B6J9	LV218_HUMAN	IGLV2-18	Immunoglobulin lambda variable 2-18	intensity_pre_omics_enrich_s3	15.65886695	PreOmicsEnrich
A0A075B6J9	A0A075B6J9	LV218_HUMAN	IGLV2-18	Immunoglobulin lambda variable 2-18	intensity_pre_omics_enrich_s4	16.52777173	PreOmicsEnrich
A0A075B6J9	A0A075B6J9	LV218_HUMAN	IGLV2-18	Immunoglobulin lambda variable 2-18	intensity_pre_omics_enrich_s5	16.58123884	PreOmicsEnrich
A0A075B6J9	A0A075B6J9	LV218_HUMAN	IGLV2-18	Immunoglobulin lambda variable 2-18	intensity_pre_omics_enrich_s6	17.07705561	PreOmicsEnrich
A0A075B6J9	A0A075B6J9	LV218_HUMAN	IGLV2-18	Immunoglobulin lambda variable 2-18	intensity_pre_omics_enrich_s7	16.72847858	PreOmicsEnrich
A0A075B6J9	A0A075B6J9	LV218_HUMAN	IGLV2-18	Immunoglobulin lambda variable 2-18	intensity_pre_omics_enrich_s8	16.6369361	PreOmicsEnrich
A0A075B6J9	A0A075B6J9	LV218_HUMAN	IGLV2-18	Immunoglobulin lambda variable 2-18	intensity_seer_proteograph_s1	12.8920973	SeerProteograph
A0A075B6J9	A0A075B6J9	LV218_HUMAN	IGLV2-18	Immunoglobulin lambda variable 2-18	intensity_seer_proteograph_s2	12.93343538	SeerProteograph
A0A075B6J9	A0A075B6J9	LV218_HUMAN	IGLV2-18	Immunoglobulin lambda variable 2-18	intensity_seer_proteograph_s3	12.75746499	SeerProteograph
A0A075B6J9	A0A075B6J9	LV218_HUMAN	IGLV2-18	Immunoglobulin lambda variable 2-18	intensity_seer_proteograph_s4	13.03724604	SeerProteograph
A0A075B6J9	A0A075B6J9	LV218_HUMAN	IGLV2-18	Immunoglobulin lambda variable 2-18	intensity_seer_proteograph_s5	12.98217713	SeerProteograph
A0A075B6J9	A0A075B6J9	LV218_HUMAN	IGLV2-18	Immunoglobulin lambda variable 2-18	intensity_seer_proteograph_s6	12.90256821	SeerProteograph
A0A075B6J9	A0A075B6J9	LV218_HUMAN	IGLV2-18	Immunoglobulin lambda variable 2-18	intensity_seer_proteograph_s7	13.13647476	SeerProteograph
A0A075B6J9	A0A075B6J9	LV218_HUMAN	IGLV2-18	Immunoglobulin lambda variable 2-18	intensity_seer_proteograph_s8	13.21231462	SeerProteograph
A0A075B6K0	A0A075B6K0	LV316_HUMAN	IGLV3-16	Immunoglobulin lambda variable 3-16	intensity_neat_plasma_s1	16.89749098	NeatPlasma
A0A075B6K0	A0A075B6K0	LV316_HUMAN	IGLV3-16	Immunoglobulin lambda variable 3-16	intensity_neat_plasma_s2	17.4941837	NeatPlasma
A0A075B6K0	A0A075B6K0	LV316_HUMAN	IGLV3-16	Immunoglobulin lambda variable 3-16	intensity_neat_plasma_s3	17.60041385	NeatPlasma
A0A075B6K0	A0A075B6K0	LV316_HUMAN	IGLV3-16	Immunoglobulin lambda variable 3-16	intensity_neat_plasma_s4	17.85895231	NeatPlasma
A0A075B6K0	A0A075B6K0	LV316_HUMAN	IGLV3-16	Immunoglobulin lambda variable 3-16	intensity_neat_plasma_s5	16.72013736	NeatPlasma
A0A075B6K0	A0A075B6K0	LV316_HUMAN	IGLV3-16	Immunoglobulin lambda variable 3-16	intensity_neat_plasma_s6	17.73691716	NeatPlasma
A0A075B6K0	A0A075B6K0	LV316_HUMAN	IGLV3-16	Immunoglobulin lambda variable 3-16	intensity_neat_plasma_s7	17.93045438	NeatPlasma
A0A075B6K0	A0A075B6K0	LV316_HUMAN	IGLV3-16	Immunoglobulin lambda variable 3-16	intensity_neat_plasma_s8	17.44901964	NeatPlasma
A0A075B6K0	A0A075B6K0	LV316_HUMAN	IGLV3-16	Immunoglobulin lambda variable 3-16	intensity_pre_omics_enrich_s1	NA	PreOmicsEnrich
A0A075B6K0	A0A075B6K0	LV316_HUMAN	IGLV3-16	Immunoglobulin lambda variable 3-16	intensity_pre_omics_enrich_s2	NA	PreOmicsEnrich
A0A075B6K0	A0A075B6K0	LV316_HUMAN	IGLV3-16	Immunoglobulin lambda variable 3-16	intensity_pre_omics_enrich_s3	NA	PreOmicsEnrich
A0A075B6K0	A0A075B6K0	LV316_HUMAN	IGLV3-16	Immunoglobulin lambda variable 3-16	intensity_pre_omics_enrich_s4	NA	PreOmicsEnrich
A0A075B6K0	A0A075B6K0	LV316_HUMAN	IGLV3-16	Immunoglobulin lambda variable 3-16	intensity_pre_omics_enrich_s5	15.30199268	PreOmicsEnrich
A0A075B6K0	A0A075B6K0	LV316_HUMAN	IGLV3-16	Immunoglobulin lambda variable 3-16	intensity_pre_omics_enrich_s6	NA	PreOmicsEnrich
A0A075B6K0	A0A075B6K0	LV316_HUMAN	IGLV3-16	Immunoglobulin lambda variable 3-16	intensity_pre_omics_enrich_s7	NA	PreOmicsEnrich
A0A075B6K0	A0A075B6K0	LV316_HUMAN	IGLV3-16	Immunoglobulin lambda variable 3-16	intensity_pre_omics_enrich_s8	15.31781535	PreOmicsEnrich
A0A075B6K0	A0A075B6K0	LV316_HUMAN	IGLV3-16	Immunoglobulin lambda variable 3-16	intensity_seer_proteograph_s1	12.45637082	SeerProteograph
A0A075B6K0	A0A075B6K0	LV316_HUMAN	IGLV3-16	Immunoglobulin lambda variable 3-16	intensity_seer_proteograph_s2	12.22726208	SeerProteograph
A0A075B6K0	A0A075B6K0	LV316_HUMAN	IGLV3-16	Immunoglobulin lambda variable 3-16	intensity_seer_proteograph_s3	12.39650736	SeerProteograph
A0A075B6K0	A0A075B6K0	LV316_HUMAN	IGLV3-16	Immunoglobulin lambda variable 3-16	intensity_seer_proteograph_s4	12.39838818	SeerProteograph
A0A075B6K0	A0A075B6K0	LV316_HUMAN	IGLV3-16	Immunoglobulin lambda variable 3-16	intensity_seer_proteograph_s5	NA	SeerProteograph
A0A075B6K0	A0A075B6K0	LV316_HUMAN	IGLV3-16	Immunoglobulin lambda variable 3-16	intensity_seer_proteograph_s6	12.17024226	SeerProteograph
A0A075B6K0	A0A075B6K0	LV316_HUMAN	IGLV3-16	Immunoglobulin lambda variable 3-16	intensity_seer_proteograph_s7	12.38503387	SeerProteograph
A0A075B6K0	A0A075B6K0	LV316_HUMAN	IGLV3-16	Immunoglobulin lambda variable 3-16	intensity_seer_proteograph_s8	12.37841841	SeerProteograph
A0A075B6K4	A0A075B6K0;A0A075B6K4	LV310_HUMAN	IGLV3-10	Immunoglobulin lambda variable 3-10	intensity_neat_plasma_s1	18.18737141	NeatPlasma
A0A075B6K4	A0A075B6K0;A0A075B6K4	LV310_HUMAN	IGLV3-10	Immunoglobulin lambda variable 3-10	intensity_neat_plasma_s2	18.07597002	NeatPlasma
A0A075B6K4	A0A075B6K0;A0A075B6K4	LV310_HUMAN	IGLV3-10	Immunoglobulin lambda variable 3-10	intensity_neat_plasma_s3	18.09800637	NeatPlasma
A0A075B6K4	A0A075B6K0;A0A075B6K4	LV310_HUMAN	IGLV3-10	Immunoglobulin lambda variable 3-10	intensity_neat_plasma_s4	18.18915856	NeatPlasma
A0A075B6K4	A0A075B6K0;A0A075B6K4	LV310_HUMAN	IGLV3-10	Immunoglobulin lambda variable 3-10	intensity_neat_plasma_s5	18.51554585	NeatPlasma
A0A075B6K4	A0A075B6K0;A0A075B6K4	LV310_HUMAN	IGLV3-10	Immunoglobulin lambda variable 3-10	intensity_neat_plasma_s6	18.12453028	NeatPlasma
A0A075B6K4	A0A075B6K0;A0A075B6K4	LV310_HUMAN	IGLV3-10	Immunoglobulin lambda variable 3-10	intensity_neat_plasma_s7	17.94583816	NeatPlasma
A0A075B6K4	A0A075B6K0;A0A075B6K4	LV310_HUMAN	IGLV3-10	Immunoglobulin lambda variable 3-10	intensity_neat_plasma_s8	18.02702045	NeatPlasma
A0A075B6K4	A0A075B6K0;A0A075B6K4	LV310_HUMAN	IGLV3-10	Immunoglobulin lambda variable 3-10	intensity_pre_omics_enrich_s1	17.55233138	PreOmicsEnrich
A0A075B6K4	A0A075B6K0;A0A075B6K4	LV310_HUMAN	IGLV3-10	Immunoglobulin lambda variable 3-10	intensity_pre_omics_enrich_s2	17.84911184	PreOmicsEnrich
A0A075B6K4	A0A075B6K0;A0A075B6K4	LV310_HUMAN	IGLV3-10	Immunoglobulin lambda variable 3-10	intensity_pre_omics_enrich_s3	18.0424182	PreOmicsEnrich
A0A075B6K4	A0A075B6K0;A0A075B6K4	LV310_HUMAN	IGLV3-10	Immunoglobulin lambda variable 3-10	intensity_pre_omics_enrich_s4	18.51527634	PreOmicsEnrich
A0A075B6K4	A0A075B6K0;A0A075B6K4	LV310_HUMAN	IGLV3-10	Immunoglobulin lambda variable 3-10	intensity_pre_omics_enrich_s5	17.07924518	PreOmicsEnrich
A0A075B6K4	A0A075B6K0;A0A075B6K4	LV310_HUMAN	IGLV3-10	Immunoglobulin lambda variable 3-10	intensity_pre_omics_enrich_s6	17.64067566	PreOmicsEnrich
A0A075B6K4	A0A075B6K0;A0A075B6K4	LV310_HUMAN	IGLV3-10	Immunoglobulin lambda variable 3-10	intensity_pre_omics_enrich_s7	17.64818201	PreOmicsEnrich
A0A075B6K4	A0A075B6K0;A0A075B6K4	LV310_HUMAN	IGLV3-10	Immunoglobulin lambda variable 3-10	intensity_pre_omics_enrich_s8	18.64872972	PreOmicsEnrich
A0A075B6K4	A0A075B6K0;A0A075B6K4	LV310_HUMAN	IGLV3-10	Immunoglobulin lambda variable 3-10	intensity_seer_proteograph_s1	14.57239037	SeerProteograph
A0A075B6K4	A0A075B6K0;A0A075B6K4	LV310_HUMAN	IGLV3-10	Immunoglobulin lambda variable 3-10	intensity_seer_proteograph_s2	14.70938002	SeerProteograph
A0A075B6K4	A0A075B6K0;A0A075B6K4	LV310_HUMAN	IGLV3-10	Immunoglobulin lambda variable 3-10	intensity_seer_proteograph_s3	14.51758675	SeerProteograph
A0A075B6K4	A0A075B6K0;A0A075B6K4	LV310_HUMAN	IGLV3-10	Immunoglobulin lambda variable 3-10	intensity_seer_proteograph_s4	14.72489144	SeerProteograph
A0A075B6K4	A0A075B6K0;A0A075B6K4	LV310_HUMAN	IGLV3-10	Immunoglobulin lambda variable 3-10	intensity_seer_proteograph_s5	14.77302028	SeerProteograph
A0A075B6K4	A0A075B6K0;A0A075B6K4	LV310_HUMAN	IGLV3-10	Immunoglobulin lambda variable 3-10	intensity_seer_proteograph_s6	14.79869125	SeerProteograph
A0A075B6K4	A0A075B6K0;A0A075B6K4	LV310_HUMAN	IGLV3-10	Immunoglobulin lambda variable 3-10	intensity_seer_proteograph_s7	14.78437876	SeerProteograph
A0A075B6K4	A0A075B6K0;A0A075B6K4	LV310_HUMAN	IGLV3-10	Immunoglobulin lambda variable 3-10	intensity_seer_proteograph_s8	14.88358576	SeerProteograph
A0A075B6K2	A0A075B6K2	LV312_HUMAN	IGLV3-12	Immunoglobulin lambda variable 3-12	intensity_neat_plasma_s1	16.03279693	NeatPlasma
A0A075B6K2	A0A075B6K2	LV312_HUMAN	IGLV3-12	Immunoglobulin lambda variable 3-12	intensity_neat_plasma_s2	12.73261687	NeatPlasma
A0A075B6K2	A0A075B6K2	LV312_HUMAN	IGLV3-12	Immunoglobulin lambda variable 3-12	intensity_neat_plasma_s3	13.5602134	NeatPlasma
A0A075B6K2	A0A075B6K2	LV312_HUMAN	IGLV3-12	Immunoglobulin lambda variable 3-12	intensity_neat_plasma_s4	17.13776166	NeatPlasma
A0A075B6K2	A0A075B6K2	LV312_HUMAN	IGLV3-12	Immunoglobulin lambda variable 3-12	intensity_neat_plasma_s5	NA	NeatPlasma
A0A075B6K2	A0A075B6K2	LV312_HUMAN	IGLV3-12	Immunoglobulin lambda variable 3-12	intensity_neat_plasma_s6	NA	NeatPlasma
A0A075B6K2	A0A075B6K2	LV312_HUMAN	IGLV3-12	Immunoglobulin lambda variable 3-12	intensity_neat_plasma_s7	15.91730914	NeatPlasma
A0A075B6K2	A0A075B6K2	LV312_HUMAN	IGLV3-12	Immunoglobulin lambda variable 3-12	intensity_neat_plasma_s8	13.92040869	NeatPlasma
A0A075B6K2	A0A075B6K2	LV312_HUMAN	IGLV3-12	Immunoglobulin lambda variable 3-12	intensity_pre_omics_enrich_s1	NA	PreOmicsEnrich
A0A075B6K2	A0A075B6K2	LV312_HUMAN	IGLV3-12	Immunoglobulin lambda variable 3-12	intensity_pre_omics_enrich_s2	NA	PreOmicsEnrich
A0A075B6K2	A0A075B6K2	LV312_HUMAN	IGLV3-12	Immunoglobulin lambda variable 3-12	intensity_pre_omics_enrich_s3	NA	PreOmicsEnrich
A0A075B6K2	A0A075B6K2	LV312_HUMAN	IGLV3-12	Immunoglobulin lambda variable 3-12	intensity_pre_omics_enrich_s4	15.16449451	PreOmicsEnrich
A0A075B6K2	A0A075B6K2	LV312_HUMAN	IGLV3-12	Immunoglobulin lambda variable 3-12	intensity_pre_omics_enrich_s5	NA	PreOmicsEnrich
A0A075B6K2	A0A075B6K2	LV312_HUMAN	IGLV3-12	Immunoglobulin lambda variable 3-12	intensity_pre_omics_enrich_s6	NA	PreOmicsEnrich
A0A075B6K2	A0A075B6K2	LV312_HUMAN	IGLV3-12	Immunoglobulin lambda variable 3-12	intensity_pre_omics_enrich_s7	NA	PreOmicsEnrich
A0A075B6K2	A0A075B6K2	LV312_HUMAN	IGLV3-12	Immunoglobulin lambda variable 3-12	intensity_pre_omics_enrich_s8	16.41425249	PreOmicsEnrich
A0A075B6K2	A0A075B6K2	LV312_HUMAN	IGLV3-12	Immunoglobulin lambda variable 3-12	intensity_seer_proteograph_s1	10.90428839	SeerProteograph
A0A075B6K2	A0A075B6K2	LV312_HUMAN	IGLV3-12	Immunoglobulin lambda variable 3-12	intensity_seer_proteograph_s2	12.37124574	SeerProteograph
A0A075B6K2	A0A075B6K2	LV312_HUMAN	IGLV3-12	Immunoglobulin lambda variable 3-12	intensity_seer_proteograph_s3	12.05596362	SeerProteograph
A0A075B6K2	A0A075B6K2	LV312_HUMAN	IGLV3-12	Immunoglobulin lambda variable 3-12	intensity_seer_proteograph_s4	NA	SeerProteograph
A0A075B6K2	A0A075B6K2	LV312_HUMAN	IGLV3-12	Immunoglobulin lambda variable 3-12	intensity_seer_proteograph_s5	12.55410915	SeerProteograph
A0A075B6K2	A0A075B6K2	LV312_HUMAN	IGLV3-12	Immunoglobulin lambda variable 3-12	intensity_seer_proteograph_s6	12.39628367	SeerProteograph
A0A075B6K2	A0A075B6K2	LV312_HUMAN	IGLV3-12	Immunoglobulin lambda variable 3-12	intensity_seer_proteograph_s7	12.20241466	SeerProteograph
A0A075B6K2	A0A075B6K2	LV312_HUMAN	IGLV3-12	Immunoglobulin lambda variable 3-12	intensity_seer_proteograph_s8	11.97438232	SeerProteograph
A0A075B6K5	A0A075B6K5	LV39_HUMAN	IGLV3-9	Immunoglobulin lambda variable 3-9	intensity_neat_plasma_s1	19.48491531	NeatPlasma
A0A075B6K5	A0A075B6K5	LV39_HUMAN	IGLV3-9	Immunoglobulin lambda variable 3-9	intensity_neat_plasma_s2	20.12060239	NeatPlasma
A0A075B6K5	A0A075B6K5	LV39_HUMAN	IGLV3-9	Immunoglobulin lambda variable 3-9	intensity_neat_plasma_s3	19.93156857	NeatPlasma
A0A075B6K5	A0A075B6K5	LV39_HUMAN	IGLV3-9	Immunoglobulin lambda variable 3-9	intensity_neat_plasma_s4	20.10789134	NeatPlasma
A0A075B6K5	A0A075B6K5	LV39_HUMAN	IGLV3-9	Immunoglobulin lambda variable 3-9	intensity_neat_plasma_s5	19.67649086	NeatPlasma
A0A075B6K5	A0A075B6K5	LV39_HUMAN	IGLV3-9	Immunoglobulin lambda variable 3-9	intensity_neat_plasma_s6	20.37517522	NeatPlasma
A0A075B6K5	A0A075B6K5	LV39_HUMAN	IGLV3-9	Immunoglobulin lambda variable 3-9	intensity_neat_plasma_s7	20.2649923	NeatPlasma
A0A075B6K5	A0A075B6K5	LV39_HUMAN	IGLV3-9	Immunoglobulin lambda variable 3-9	intensity_neat_plasma_s8	19.80876469	NeatPlasma
A0A075B6K5	A0A075B6K5	LV39_HUMAN	IGLV3-9	Immunoglobulin lambda variable 3-9	intensity_pre_omics_enrich_s1	17.82852701	PreOmicsEnrich
A0A075B6K5	A0A075B6K5	LV39_HUMAN	IGLV3-9	Immunoglobulin lambda variable 3-9	intensity_pre_omics_enrich_s2	18.11613579	PreOmicsEnrich
A0A075B6K5	A0A075B6K5	LV39_HUMAN	IGLV3-9	Immunoglobulin lambda variable 3-9	intensity_pre_omics_enrich_s3	18.10864186	PreOmicsEnrich
A0A075B6K5	A0A075B6K5	LV39_HUMAN	IGLV3-9	Immunoglobulin lambda variable 3-9	intensity_pre_omics_enrich_s4	19.07221375	PreOmicsEnrich
A0A075B6K5	A0A075B6K5	LV39_HUMAN	IGLV3-9	Immunoglobulin lambda variable 3-9	intensity_pre_omics_enrich_s5	17.15113549	PreOmicsEnrich
A0A075B6K5	A0A075B6K5	LV39_HUMAN	IGLV3-9	Immunoglobulin lambda variable 3-9	intensity_pre_omics_enrich_s6	18.02145717	PreOmicsEnrich
A0A075B6K5	A0A075B6K5	LV39_HUMAN	IGLV3-9	Immunoglobulin lambda variable 3-9	intensity_pre_omics_enrich_s7	17.44337257	PreOmicsEnrich
A0A075B6K5	A0A075B6K5	LV39_HUMAN	IGLV3-9	Immunoglobulin lambda variable 3-9	intensity_pre_omics_enrich_s8	19.2251015	PreOmicsEnrich
A0A075B6K5	A0A075B6K5	LV39_HUMAN	IGLV3-9	Immunoglobulin lambda variable 3-9	intensity_seer_proteograph_s1	14.49402759	SeerProteograph
A0A075B6K5	A0A075B6K5	LV39_HUMAN	IGLV3-9	Immunoglobulin lambda variable 3-9	intensity_seer_proteograph_s2	14.67343203	SeerProteograph
A0A075B6K5	A0A075B6K5	LV39_HUMAN	IGLV3-9	Immunoglobulin lambda variable 3-9	intensity_seer_proteograph_s3	14.57504183	SeerProteograph
A0A075B6K5	A0A075B6K5	LV39_HUMAN	IGLV3-9	Immunoglobulin lambda variable 3-9	intensity_seer_proteograph_s4	14.70843967	SeerProteograph
A0A075B6K5	A0A075B6K5	LV39_HUMAN	IGLV3-9	Immunoglobulin lambda variable 3-9	intensity_seer_proteograph_s5	14.86656184	SeerProteograph
A0A075B6K5	A0A075B6K5	LV39_HUMAN	IGLV3-9	Immunoglobulin lambda variable 3-9	intensity_seer_proteograph_s6	14.89348404	SeerProteograph
A0A075B6K5	A0A075B6K5	LV39_HUMAN	IGLV3-9	Immunoglobulin lambda variable 3-9	intensity_seer_proteograph_s7	14.8009565	SeerProteograph
A0A075B6K5	A0A075B6K5	LV39_HUMAN	IGLV3-9	Immunoglobulin lambda variable 3-9	intensity_seer_proteograph_s8	14.8557225	SeerProteograph
A0A075B6P5	A0A075B6P5	KV228_HUMAN	IGKV2-28	Immunoglobulin kappa variable 2-28	intensity_neat_plasma_s1	18.4784971	NeatPlasma
A0A075B6P5	A0A075B6P5	KV228_HUMAN	IGKV2-28	Immunoglobulin kappa variable 2-28	intensity_neat_plasma_s2	17.75150483	NeatPlasma
A0A075B6P5	A0A075B6P5	KV228_HUMAN	IGKV2-28	Immunoglobulin kappa variable 2-28	intensity_neat_plasma_s3	16.38717423	NeatPlasma
A0A075B6P5	A0A075B6P5	KV228_HUMAN	IGKV2-28	Immunoglobulin kappa variable 2-28	intensity_neat_plasma_s4	16.69320107	NeatPlasma
A0A075B6P5	A0A075B6P5	KV228_HUMAN	IGKV2-28	Immunoglobulin kappa variable 2-28	intensity_neat_plasma_s5	17.06223591	NeatPlasma
A0A075B6P5	A0A075B6P5	KV228_HUMAN	IGKV2-28	Immunoglobulin kappa variable 2-28	intensity_neat_plasma_s6	17.93975711	NeatPlasma
A0A075B6P5	A0A075B6P5	KV228_HUMAN	IGKV2-28	Immunoglobulin kappa variable 2-28	intensity_neat_plasma_s7	17.27211033	NeatPlasma
A0A075B6P5	A0A075B6P5	KV228_HUMAN	IGKV2-28	Immunoglobulin kappa variable 2-28	intensity_neat_plasma_s8	16.91720889	NeatPlasma
A0A075B6P5	A0A075B6P5	KV228_HUMAN	IGKV2-28	Immunoglobulin kappa variable 2-28	intensity_pre_omics_enrich_s1	18.85659574	PreOmicsEnrich
A0A075B6P5	A0A075B6P5	KV228_HUMAN	IGKV2-28	Immunoglobulin kappa variable 2-28	intensity_pre_omics_enrich_s2	19.71001772	PreOmicsEnrich
A0A075B6P5	A0A075B6P5	KV228_HUMAN	IGKV2-28	Immunoglobulin kappa variable 2-28	intensity_pre_omics_enrich_s3	19.53498863	PreOmicsEnrich
A0A075B6P5	A0A075B6P5	KV228_HUMAN	IGKV2-28	Immunoglobulin kappa variable 2-28	intensity_pre_omics_enrich_s4	19.7910643	PreOmicsEnrich
A0A075B6P5	A0A075B6P5	KV228_HUMAN	IGKV2-28	Immunoglobulin kappa variable 2-28	intensity_pre_omics_enrich_s5	18.4814723	PreOmicsEnrich
A0A075B6P5	A0A075B6P5	KV228_HUMAN	IGKV2-28	Immunoglobulin kappa variable 2-28	intensity_pre_omics_enrich_s6	19.11501824	PreOmicsEnrich
A0A075B6P5	A0A075B6P5	KV228_HUMAN	IGKV2-28	Immunoglobulin kappa variable 2-28	intensity_pre_omics_enrich_s7	18.69511952	PreOmicsEnrich
A0A075B6P5	A0A075B6P5	KV228_HUMAN	IGKV2-28	Immunoglobulin kappa variable 2-28	intensity_pre_omics_enrich_s8	20.96719248	PreOmicsEnrich
A0A075B6P5	A0A075B6P5	KV228_HUMAN	IGKV2-28	Immunoglobulin kappa variable 2-28	intensity_seer_proteograph_s1	16.40822574	SeerProteograph
A0A075B6P5	A0A075B6P5	KV228_HUMAN	IGKV2-28	Immunoglobulin kappa variable 2-28	intensity_seer_proteograph_s2	17.11879122	SeerProteograph
A0A075B6P5	A0A075B6P5	KV228_HUMAN	IGKV2-28	Immunoglobulin kappa variable 2-28	intensity_seer_proteograph_s3	17.07509465	SeerProteograph
A0A075B6P5	A0A075B6P5	KV228_HUMAN	IGKV2-28	Immunoglobulin kappa variable 2-28	intensity_seer_proteograph_s4	17.27747479	SeerProteograph
A0A075B6P5	A0A075B6P5	KV228_HUMAN	IGKV2-28	Immunoglobulin kappa variable 2-28	intensity_seer_proteograph_s5	17.37356021	SeerProteograph
A0A075B6P5	A0A075B6P5	KV228_HUMAN	IGKV2-28	Immunoglobulin kappa variable 2-28	intensity_seer_proteograph_s6	16.8031151	SeerProteograph
A0A075B6P5	A0A075B6P5	KV228_HUMAN	IGKV2-28	Immunoglobulin kappa variable 2-28	intensity_seer_proteograph_s7	17.02376571	SeerProteograph
A0A075B6P5	A0A075B6P5	KV228_HUMAN	IGKV2-28	Immunoglobulin kappa variable 2-28	intensity_seer_proteograph_s8	16.96929145	SeerProteograph
A0A075B6Q5	A0A075B6Q5	HV364_HUMAN	IGHV3-64	Immunoglobulin heavy variable 3-64	intensity_neat_plasma_s1	17.41571701	NeatPlasma
A0A075B6Q5	A0A075B6Q5	HV364_HUMAN	IGHV3-64	Immunoglobulin heavy variable 3-64	intensity_neat_plasma_s2	17.72170668	NeatPlasma
A0A075B6Q5	A0A075B6Q5	HV364_HUMAN	IGHV3-64	Immunoglobulin heavy variable 3-64	intensity_neat_plasma_s3	17.39486458	NeatPlasma
A0A075B6Q5	A0A075B6Q5	HV364_HUMAN	IGHV3-64	Immunoglobulin heavy variable 3-64	intensity_neat_plasma_s4	17.08287669	NeatPlasma
A0A075B6Q5	A0A075B6Q5	HV364_HUMAN	IGHV3-64	Immunoglobulin heavy variable 3-64	intensity_neat_plasma_s5	17.47423671	NeatPlasma
A0A075B6Q5	A0A075B6Q5	HV364_HUMAN	IGHV3-64	Immunoglobulin heavy variable 3-64	intensity_neat_plasma_s6	16.92545013	NeatPlasma
A0A075B6Q5	A0A075B6Q5	HV364_HUMAN	IGHV3-64	Immunoglobulin heavy variable 3-64	intensity_neat_plasma_s7	17.2320836	NeatPlasma
A0A075B6Q5	A0A075B6Q5	HV364_HUMAN	IGHV3-64	Immunoglobulin heavy variable 3-64	intensity_neat_plasma_s8	17.49975248	NeatPlasma
A0A075B6Q5	A0A075B6Q5	HV364_HUMAN	IGHV3-64	Immunoglobulin heavy variable 3-64	intensity_pre_omics_enrich_s1	13.65967263	PreOmicsEnrich
A0A075B6Q5	A0A075B6Q5	HV364_HUMAN	IGHV3-64	Immunoglobulin heavy variable 3-64	intensity_pre_omics_enrich_s2	14.52763583	PreOmicsEnrich
A0A075B6Q5	A0A075B6Q5	HV364_HUMAN	IGHV3-64	Immunoglobulin heavy variable 3-64	intensity_pre_omics_enrich_s3	14.41595298	PreOmicsEnrich
A0A075B6Q5	A0A075B6Q5	HV364_HUMAN	IGHV3-64	Immunoglobulin heavy variable 3-64	intensity_pre_omics_enrich_s4	15.2277137	PreOmicsEnrich
A0A075B6Q5	A0A075B6Q5	HV364_HUMAN	IGHV3-64	Immunoglobulin heavy variable 3-64	intensity_pre_omics_enrich_s5	14.1700111	PreOmicsEnrich
A0A075B6Q5	A0A075B6Q5	HV364_HUMAN	IGHV3-64	Immunoglobulin heavy variable 3-64	intensity_pre_omics_enrich_s6	14.35580531	PreOmicsEnrich
A0A075B6Q5	A0A075B6Q5	HV364_HUMAN	IGHV3-64	Immunoglobulin heavy variable 3-64	intensity_pre_omics_enrich_s7	14.55975946	PreOmicsEnrich
A0A075B6Q5	A0A075B6Q5	HV364_HUMAN	IGHV3-64	Immunoglobulin heavy variable 3-64	intensity_pre_omics_enrich_s8	15.04421907	PreOmicsEnrich
A0A075B6Q5	A0A075B6Q5	HV364_HUMAN	IGHV3-64	Immunoglobulin heavy variable 3-64	intensity_seer_proteograph_s1	13.69389509	SeerProteograph
A0A075B6Q5	A0A075B6Q5	HV364_HUMAN	IGHV3-64	Immunoglobulin heavy variable 3-64	intensity_seer_proteograph_s2	13.66042863	SeerProteograph
A0A075B6Q5	A0A075B6Q5	HV364_HUMAN	IGHV3-64	Immunoglobulin heavy variable 3-64	intensity_seer_proteograph_s3	13.45631398	SeerProteograph
A0A075B6Q5	A0A075B6Q5	HV364_HUMAN	IGHV3-64	Immunoglobulin heavy variable 3-64	intensity_seer_proteograph_s4	14.11541644	SeerProteograph
A0A075B6Q5	A0A075B6Q5	HV364_HUMAN	IGHV3-64	Immunoglobulin heavy variable 3-64	intensity_seer_proteograph_s5	13.38149072	SeerProteograph
A0A075B6Q5	A0A075B6Q5	HV364_HUMAN	IGHV3-64	Immunoglobulin heavy variable 3-64	intensity_seer_proteograph_s6	13.87374085	SeerProteograph
A0A075B6Q5	A0A075B6Q5	HV364_HUMAN	IGHV3-64	Immunoglobulin heavy variable 3-64	intensity_seer_proteograph_s7	13.74975564	SeerProteograph
A0A075B6Q5	A0A075B6Q5	HV364_HUMAN	IGHV3-64	Immunoglobulin heavy variable 3-64	intensity_seer_proteograph_s8	13.74396811	SeerProteograph
A0A075B6R2	A0A075B6R2	HV404_HUMAN	IGHV4-4	Immunoglobulin heavy variable 4-4	intensity_neat_plasma_s1	18.93158877	NeatPlasma
A0A075B6R2	A0A075B6R2	HV404_HUMAN	IGHV4-4	Immunoglobulin heavy variable 4-4	intensity_neat_plasma_s2	19.06565016	NeatPlasma
A0A075B6R2	A0A075B6R2	HV404_HUMAN	IGHV4-4	Immunoglobulin heavy variable 4-4	intensity_neat_plasma_s3	18.97032219	NeatPlasma
A0A075B6R2	A0A075B6R2	HV404_HUMAN	IGHV4-4	Immunoglobulin heavy variable 4-4	intensity_neat_plasma_s4	19.01875439	NeatPlasma
A0A075B6R2	A0A075B6R2	HV404_HUMAN	IGHV4-4	Immunoglobulin heavy variable 4-4	intensity_neat_plasma_s5	18.98245888	NeatPlasma
A0A075B6R2	A0A075B6R2	HV404_HUMAN	IGHV4-4	Immunoglobulin heavy variable 4-4	intensity_neat_plasma_s6	19.12236293	NeatPlasma
A0A075B6R2	A0A075B6R2	HV404_HUMAN	IGHV4-4	Immunoglobulin heavy variable 4-4	intensity_neat_plasma_s7	19.13112094	NeatPlasma
A0A075B6R2	A0A075B6R2	HV404_HUMAN	IGHV4-4	Immunoglobulin heavy variable 4-4	intensity_neat_plasma_s8	18.93859467	NeatPlasma
A0A075B6R2	A0A075B6R2	HV404_HUMAN	IGHV4-4	Immunoglobulin heavy variable 4-4	intensity_pre_omics_enrich_s1	18.32350342	PreOmicsEnrich
A0A075B6R2	A0A075B6R2	HV404_HUMAN	IGHV4-4	Immunoglobulin heavy variable 4-4	intensity_pre_omics_enrich_s2	18.32655238	PreOmicsEnrich
A0A075B6R2	A0A075B6R2	HV404_HUMAN	IGHV4-4	Immunoglobulin heavy variable 4-4	intensity_pre_omics_enrich_s3	18.09577302	PreOmicsEnrich
A0A075B6R2	A0A075B6R2	HV404_HUMAN	IGHV4-4	Immunoglobulin heavy variable 4-4	intensity_pre_omics_enrich_s4	18.15212637	PreOmicsEnrich
A0A075B6R2	A0A075B6R2	HV404_HUMAN	IGHV4-4	Immunoglobulin heavy variable 4-4	intensity_pre_omics_enrich_s5	17.61115451	PreOmicsEnrich
A0A075B6R2	A0A075B6R2	HV404_HUMAN	IGHV4-4	Immunoglobulin heavy variable 4-4	intensity_pre_omics_enrich_s6	18.3881813	PreOmicsEnrich
A0A075B6R2	A0A075B6R2	HV404_HUMAN	IGHV4-4	Immunoglobulin heavy variable 4-4	intensity_pre_omics_enrich_s7	18.61355208	PreOmicsEnrich
A0A075B6R2	A0A075B6R2	HV404_HUMAN	IGHV4-4	Immunoglobulin heavy variable 4-4	intensity_pre_omics_enrich_s8	18.0042479	PreOmicsEnrich
A0A075B6R2	A0A075B6R2	HV404_HUMAN	IGHV4-4	Immunoglobulin heavy variable 4-4	intensity_seer_proteograph_s1	13.61479544	SeerProteograph
A0A075B6R2	A0A075B6R2	HV404_HUMAN	IGHV4-4	Immunoglobulin heavy variable 4-4	intensity_seer_proteograph_s2	13.35579874	SeerProteograph
A0A075B6R2	A0A075B6R2	HV404_HUMAN	IGHV4-4	Immunoglobulin heavy variable 4-4	intensity_seer_proteograph_s3	13.29195279	SeerProteograph
A0A075B6R2	A0A075B6R2	HV404_HUMAN	IGHV4-4	Immunoglobulin heavy variable 4-4	intensity_seer_proteograph_s4	13.50518016	SeerProteograph
A0A075B6R2	A0A075B6R2	HV404_HUMAN	IGHV4-4	Immunoglobulin heavy variable 4-4	intensity_seer_proteograph_s5	13.01994571	SeerProteograph
A0A075B6R2	A0A075B6R2	HV404_HUMAN	IGHV4-4	Immunoglobulin heavy variable 4-4	intensity_seer_proteograph_s6	11.85852161	SeerProteograph
A0A075B6R2	A0A075B6R2	HV404_HUMAN	IGHV4-4	Immunoglobulin heavy variable 4-4	intensity_seer_proteograph_s7	13.84077207	SeerProteograph
A0A075B6R2	A0A075B6R2	HV404_HUMAN	IGHV4-4	Immunoglobulin heavy variable 4-4	intensity_seer_proteograph_s8	13.6044503	SeerProteograph
A0A075B6R9;A0A0C4DH68	A0A075B6R9;A0A0C4DH68	KV224_HUMAN;KVD24_HUMAN	IGKV2-24;IGKV2D-24	Probable non-functional immunoglobulin kappa variable 2D-24	intensity_neat_plasma_s1	17.05617198	NeatPlasma
A0A075B6R9;A0A0C4DH68	A0A075B6R9;A0A0C4DH68	KV224_HUMAN;KVD24_HUMAN	IGKV2-24;IGKV2D-24	Probable non-functional immunoglobulin kappa variable 2D-24	intensity_neat_plasma_s2	17.49457437	NeatPlasma
A0A075B6R9;A0A0C4DH68	A0A075B6R9;A0A0C4DH68	KV224_HUMAN;KVD24_HUMAN	IGKV2-24;IGKV2D-24	Probable non-functional immunoglobulin kappa variable 2D-24	intensity_neat_plasma_s3	17.65283097	NeatPlasma
A0A075B6R9;A0A0C4DH68	A0A075B6R9;A0A0C4DH68	KV224_HUMAN;KVD24_HUMAN	IGKV2-24;IGKV2D-24	Probable non-functional immunoglobulin kappa variable 2D-24	intensity_neat_plasma_s4	17.65945941	NeatPlasma
A0A075B6R9;A0A0C4DH68	A0A075B6R9;A0A0C4DH68	KV224_HUMAN;KVD24_HUMAN	IGKV2-24;IGKV2D-24	Probable non-functional immunoglobulin kappa variable 2D-24	intensity_neat_plasma_s5	17.28579051	NeatPlasma
A0A075B6R9;A0A0C4DH68	A0A075B6R9;A0A0C4DH68	KV224_HUMAN;KVD24_HUMAN	IGKV2-24;IGKV2D-24	Probable non-functional immunoglobulin kappa variable 2D-24	intensity_neat_plasma_s6	17.80403646	NeatPlasma
A0A075B6R9;A0A0C4DH68	A0A075B6R9;A0A0C4DH68	KV224_HUMAN;KVD24_HUMAN	IGKV2-24;IGKV2D-24	Probable non-functional immunoglobulin kappa variable 2D-24	intensity_neat_plasma_s7	17.75563089	NeatPlasma
A0A075B6R9;A0A0C4DH68	A0A075B6R9;A0A0C4DH68	KV224_HUMAN;KVD24_HUMAN	IGKV2-24;IGKV2D-24	Probable non-functional immunoglobulin kappa variable 2D-24	intensity_neat_plasma_s8	18.70214224	NeatPlasma
A0A075B6R9;A0A0C4DH68	A0A075B6R9;A0A0C4DH68	KV224_HUMAN;KVD24_HUMAN	IGKV2-24;IGKV2D-24	Probable non-functional immunoglobulin kappa variable 2D-24	intensity_pre_omics_enrich_s1	16.72559259	PreOmicsEnrich
A0A075B6R9;A0A0C4DH68	A0A075B6R9;A0A0C4DH68	KV224_HUMAN;KVD24_HUMAN	IGKV2-24;IGKV2D-24	Probable non-functional immunoglobulin kappa variable 2D-24	intensity_pre_omics_enrich_s2	17.14221677	PreOmicsEnrich
A0A075B6R9;A0A0C4DH68	A0A075B6R9;A0A0C4DH68	KV224_HUMAN;KVD24_HUMAN	IGKV2-24;IGKV2D-24	Probable non-functional immunoglobulin kappa variable 2D-24	intensity_pre_omics_enrich_s3	17.49309707	PreOmicsEnrich
A0A075B6R9;A0A0C4DH68	A0A075B6R9;A0A0C4DH68	KV224_HUMAN;KVD24_HUMAN	IGKV2-24;IGKV2D-24	Probable non-functional immunoglobulin kappa variable 2D-24	intensity_pre_omics_enrich_s4	17.70960889	PreOmicsEnrich
A0A075B6R9;A0A0C4DH68	A0A075B6R9;A0A0C4DH68	KV224_HUMAN;KVD24_HUMAN	IGKV2-24;IGKV2D-24	Probable non-functional immunoglobulin kappa variable 2D-24	intensity_pre_omics_enrich_s5	17.82785747	PreOmicsEnrich
A0A075B6R9;A0A0C4DH68	A0A075B6R9;A0A0C4DH68	KV224_HUMAN;KVD24_HUMAN	IGKV2-24;IGKV2D-24	Probable non-functional immunoglobulin kappa variable 2D-24	intensity_pre_omics_enrich_s6	17.49190006	PreOmicsEnrich
A0A075B6R9;A0A0C4DH68	A0A075B6R9;A0A0C4DH68	KV224_HUMAN;KVD24_HUMAN	IGKV2-24;IGKV2D-24	Probable non-functional immunoglobulin kappa variable 2D-24	intensity_pre_omics_enrich_s7	16.96010378	PreOmicsEnrich
A0A075B6R9;A0A0C4DH68	A0A075B6R9;A0A0C4DH68	KV224_HUMAN;KVD24_HUMAN	IGKV2-24;IGKV2D-24	Probable non-functional immunoglobulin kappa variable 2D-24	intensity_pre_omics_enrich_s8	17.80843005	PreOmicsEnrich
A0A075B6R9;A0A0C4DH68	A0A075B6R9;A0A0C4DH68	KV224_HUMAN;KVD24_HUMAN	IGKV2-24;IGKV2D-24	Probable non-functional immunoglobulin kappa variable 2D-24	intensity_seer_proteograph_s1	13.29624653	SeerProteograph
A0A075B6R9;A0A0C4DH68	A0A075B6R9;A0A0C4DH68	KV224_HUMAN;KVD24_HUMAN	IGKV2-24;IGKV2D-24	Probable non-functional immunoglobulin kappa variable 2D-24	intensity_seer_proteograph_s2	13.38727759	SeerProteograph
A0A075B6R9;A0A0C4DH68	A0A075B6R9;A0A0C4DH68	KV224_HUMAN;KVD24_HUMAN	IGKV2-24;IGKV2D-24	Probable non-functional immunoglobulin kappa variable 2D-24	intensity_seer_proteograph_s3	13.38493443	SeerProteograph
A0A075B6R9;A0A0C4DH68	A0A075B6R9;A0A0C4DH68	KV224_HUMAN;KVD24_HUMAN	IGKV2-24;IGKV2D-24	Probable non-functional immunoglobulin kappa variable 2D-24	intensity_seer_proteograph_s4	13.5055696	SeerProteograph
A0A075B6R9;A0A0C4DH68	A0A075B6R9;A0A0C4DH68	KV224_HUMAN;KVD24_HUMAN	IGKV2-24;IGKV2D-24	Probable non-functional immunoglobulin kappa variable 2D-24	intensity_seer_proteograph_s5	13.59755942	SeerProteograph
A0A075B6R9;A0A0C4DH68	A0A075B6R9;A0A0C4DH68	KV224_HUMAN;KVD24_HUMAN	IGKV2-24;IGKV2D-24	Probable non-functional immunoglobulin kappa variable 2D-24	intensity_seer_proteograph_s6	13.41996199	SeerProteograph
A0A075B6R9;A0A0C4DH68	A0A075B6R9;A0A0C4DH68	KV224_HUMAN;KVD24_HUMAN	IGKV2-24;IGKV2D-24	Probable non-functional immunoglobulin kappa variable 2D-24	intensity_seer_proteograph_s7	13.31894317	SeerProteograph
A0A075B6R9;A0A0C4DH68	A0A075B6R9;A0A0C4DH68	KV224_HUMAN;KVD24_HUMAN	IGKV2-24;IGKV2D-24	Probable non-functional immunoglobulin kappa variable 2D-24	intensity_seer_proteograph_s8	13.60391203	SeerProteograph
A0A075B6S5	A0A075B6S5	KV127_HUMAN	IGKV1-27	Immunoglobulin kappa variable 1-27	intensity_neat_plasma_s1	14.90979466	NeatPlasma
A0A075B6S5	A0A075B6S5	KV127_HUMAN	IGKV1-27	Immunoglobulin kappa variable 1-27	intensity_neat_plasma_s2	15.03814309	NeatPlasma
A0A075B6S5	A0A075B6S5	KV127_HUMAN	IGKV1-27	Immunoglobulin kappa variable 1-27	intensity_neat_plasma_s3	14.84729229	NeatPlasma
A0A075B6S5	A0A075B6S5	KV127_HUMAN	IGKV1-27	Immunoglobulin kappa variable 1-27	intensity_neat_plasma_s4	15.20015148	NeatPlasma
A0A075B6S5	A0A075B6S5	KV127_HUMAN	IGKV1-27	Immunoglobulin kappa variable 1-27	intensity_neat_plasma_s5	14.49436811	NeatPlasma
A0A075B6S5	A0A075B6S5	KV127_HUMAN	IGKV1-27	Immunoglobulin kappa variable 1-27	intensity_neat_plasma_s6	15.1622497	NeatPlasma
A0A075B6S5	A0A075B6S5	KV127_HUMAN	IGKV1-27	Immunoglobulin kappa variable 1-27	intensity_neat_plasma_s7	15.11072798	NeatPlasma
A0A075B6S5	A0A075B6S5	KV127_HUMAN	IGKV1-27	Immunoglobulin kappa variable 1-27	intensity_neat_plasma_s8	14.64042006	NeatPlasma
A0A075B6S5	A0A075B6S5	KV127_HUMAN	IGKV1-27	Immunoglobulin kappa variable 1-27	intensity_pre_omics_enrich_s1	14.85793241	PreOmicsEnrich
A0A075B6S5	A0A075B6S5	KV127_HUMAN	IGKV1-27	Immunoglobulin kappa variable 1-27	intensity_pre_omics_enrich_s2	15.80010869	PreOmicsEnrich
A0A075B6S5	A0A075B6S5	KV127_HUMAN	IGKV1-27	Immunoglobulin kappa variable 1-27	intensity_pre_omics_enrich_s3	16.76568754	PreOmicsEnrich
A0A075B6S5	A0A075B6S5	KV127_HUMAN	IGKV1-27	Immunoglobulin kappa variable 1-27	intensity_pre_omics_enrich_s4	16.40608041	PreOmicsEnrich
A0A075B6S5	A0A075B6S5	KV127_HUMAN	IGKV1-27	Immunoglobulin kappa variable 1-27	intensity_pre_omics_enrich_s5	14.75162774	PreOmicsEnrich
A0A075B6S5	A0A075B6S5	KV127_HUMAN	IGKV1-27	Immunoglobulin kappa variable 1-27	intensity_pre_omics_enrich_s6	15.46887219	PreOmicsEnrich
A0A075B6S5	A0A075B6S5	KV127_HUMAN	IGKV1-27	Immunoglobulin kappa variable 1-27	intensity_pre_omics_enrich_s7	14.75393228	PreOmicsEnrich
A0A075B6S5	A0A075B6S5	KV127_HUMAN	IGKV1-27	Immunoglobulin kappa variable 1-27	intensity_pre_omics_enrich_s8	17.5907113	PreOmicsEnrich
A0A075B6S5	A0A075B6S5	KV127_HUMAN	IGKV1-27	Immunoglobulin kappa variable 1-27	intensity_seer_proteograph_s1	12.11241373	SeerProteograph
A0A075B6S5	A0A075B6S5	KV127_HUMAN	IGKV1-27	Immunoglobulin kappa variable 1-27	intensity_seer_proteograph_s2	12.1733833	SeerProteograph
A0A075B6S5	A0A075B6S5	KV127_HUMAN	IGKV1-27	Immunoglobulin kappa variable 1-27	intensity_seer_proteograph_s3	11.41855158	SeerProteograph
A0A075B6S5	A0A075B6S5	KV127_HUMAN	IGKV1-27	Immunoglobulin kappa variable 1-27	intensity_seer_proteograph_s4	11.62397487	SeerProteograph
A0A075B6S5	A0A075B6S5	KV127_HUMAN	IGKV1-27	Immunoglobulin kappa variable 1-27	intensity_seer_proteograph_s5	11.32634243	SeerProteograph
A0A075B6S5	A0A075B6S5	KV127_HUMAN	IGKV1-27	Immunoglobulin kappa variable 1-27	intensity_seer_proteograph_s6	11.67022961	SeerProteograph
A0A075B6S5	A0A075B6S5	KV127_HUMAN	IGKV1-27	Immunoglobulin kappa variable 1-27	intensity_seer_proteograph_s7	11.38578885	SeerProteograph
A0A075B6S5	A0A075B6S5	KV127_HUMAN	IGKV1-27	Immunoglobulin kappa variable 1-27	intensity_seer_proteograph_s8	12.35336239	SeerProteograph
A0A087WSY4	A0A087WSY4	HV432_HUMAN	IGHV4-30-2	Immunoglobulin heavy variable 4-30-2	intensity_neat_plasma_s1	16.37448426	NeatPlasma
A0A087WSY4	A0A087WSY4	HV432_HUMAN	IGHV4-30-2	Immunoglobulin heavy variable 4-30-2	intensity_neat_plasma_s2	16.70471421	NeatPlasma
A0A087WSY4	A0A087WSY4	HV432_HUMAN	IGHV4-30-2	Immunoglobulin heavy variable 4-30-2	intensity_neat_plasma_s3	16.56828274	NeatPlasma
A0A087WSY4	A0A087WSY4	HV432_HUMAN	IGHV4-30-2	Immunoglobulin heavy variable 4-30-2	intensity_neat_plasma_s4	15.20509067	NeatPlasma
A0A087WSY4	A0A087WSY4	HV432_HUMAN	IGHV4-30-2	Immunoglobulin heavy variable 4-30-2	intensity_neat_plasma_s5	16.50297628	NeatPlasma
A0A087WSY4	A0A087WSY4	HV432_HUMAN	IGHV4-30-2	Immunoglobulin heavy variable 4-30-2	intensity_neat_plasma_s6	15.55865389	NeatPlasma
A0A087WSY4	A0A087WSY4	HV432_HUMAN	IGHV4-30-2	Immunoglobulin heavy variable 4-30-2	intensity_neat_plasma_s7	16.03636252	NeatPlasma
A0A087WSY4	A0A087WSY4	HV432_HUMAN	IGHV4-30-2	Immunoglobulin heavy variable 4-30-2	intensity_neat_plasma_s8	16.77690847	NeatPlasma
A0A087WSY4	A0A087WSY4	HV432_HUMAN	IGHV4-30-2	Immunoglobulin heavy variable 4-30-2	intensity_pre_omics_enrich_s1	18.27767334	PreOmicsEnrich
A0A087WSY4	A0A087WSY4	HV432_HUMAN	IGHV4-30-2	Immunoglobulin heavy variable 4-30-2	intensity_pre_omics_enrich_s2	17.75575475	PreOmicsEnrich
A0A087WSY4	A0A087WSY4	HV432_HUMAN	IGHV4-30-2	Immunoglobulin heavy variable 4-30-2	intensity_pre_omics_enrich_s3	17.72513989	PreOmicsEnrich
A0A087WSY4	A0A087WSY4	HV432_HUMAN	IGHV4-30-2	Immunoglobulin heavy variable 4-30-2	intensity_pre_omics_enrich_s4	17.32288758	PreOmicsEnrich
A0A087WSY4	A0A087WSY4	HV432_HUMAN	IGHV4-30-2	Immunoglobulin heavy variable 4-30-2	intensity_pre_omics_enrich_s5	18.25865804	PreOmicsEnrich
A0A087WSY4	A0A087WSY4	HV432_HUMAN	IGHV4-30-2	Immunoglobulin heavy variable 4-30-2	intensity_pre_omics_enrich_s6	17.85328519	PreOmicsEnrich
A0A087WSY4	A0A087WSY4	HV432_HUMAN	IGHV4-30-2	Immunoglobulin heavy variable 4-30-2	intensity_pre_omics_enrich_s7	18.08531684	PreOmicsEnrich
A0A087WSY4	A0A087WSY4	HV432_HUMAN	IGHV4-30-2	Immunoglobulin heavy variable 4-30-2	intensity_pre_omics_enrich_s8	16.19384103	PreOmicsEnrich
A0A087WSY4	A0A087WSY4	HV432_HUMAN	IGHV4-30-2	Immunoglobulin heavy variable 4-30-2	intensity_seer_proteograph_s1	NA	SeerProteograph
A0A087WSY4	A0A087WSY4	HV432_HUMAN	IGHV4-30-2	Immunoglobulin heavy variable 4-30-2	intensity_seer_proteograph_s2	NA	SeerProteograph
A0A087WSY4	A0A087WSY4	HV432_HUMAN	IGHV4-30-2	Immunoglobulin heavy variable 4-30-2	intensity_seer_proteograph_s3	NA	SeerProteograph
A0A087WSY4	A0A087WSY4	HV432_HUMAN	IGHV4-30-2	Immunoglobulin heavy variable 4-30-2	intensity_seer_proteograph_s4	NA	SeerProteograph
A0A087WSY4	A0A087WSY4	HV432_HUMAN	IGHV4-30-2	Immunoglobulin heavy variable 4-30-2	intensity_seer_proteograph_s5	NA	SeerProteograph
A0A087WSY4	A0A087WSY4	HV432_HUMAN	IGHV4-30-2	Immunoglobulin heavy variable 4-30-2	intensity_seer_proteograph_s6	NA	SeerProteograph
A0A087WSY4	A0A087WSY4	HV432_HUMAN	IGHV4-30-2	Immunoglobulin heavy variable 4-30-2	intensity_seer_proteograph_s7	NA	SeerProteograph
A0A087WSY4	A0A087WSY4	HV432_HUMAN	IGHV4-30-2	Immunoglobulin heavy variable 4-30-2	intensity_seer_proteograph_s8	NA	SeerProteograph
A0A087WSY6	A0A087WSY6	KVD15_HUMAN	IGKV3D-15	Immunoglobulin kappa variable 3D-15	intensity_neat_plasma_s1	18.34201822	NeatPlasma
A0A087WSY6	A0A087WSY6	KVD15_HUMAN	IGKV3D-15	Immunoglobulin kappa variable 3D-15	intensity_neat_plasma_s2	17.63893079	NeatPlasma
A0A087WSY6	A0A087WSY6	KVD15_HUMAN	IGKV3D-15	Immunoglobulin kappa variable 3D-15	intensity_neat_plasma_s3	17.68495403	NeatPlasma
A0A087WSY6	A0A087WSY6	KVD15_HUMAN	IGKV3D-15	Immunoglobulin kappa variable 3D-15	intensity_neat_plasma_s4	17.12781301	NeatPlasma
A0A087WSY6	A0A087WSY6	KVD15_HUMAN	IGKV3D-15	Immunoglobulin kappa variable 3D-15	intensity_neat_plasma_s5	18.40024155	NeatPlasma
A0A087WSY6	A0A087WSY6	KVD15_HUMAN	IGKV3D-15	Immunoglobulin kappa variable 3D-15	intensity_neat_plasma_s6	18.52946487	NeatPlasma
A0A087WSY6	A0A087WSY6	KVD15_HUMAN	IGKV3D-15	Immunoglobulin kappa variable 3D-15	intensity_neat_plasma_s7	17.27095227	NeatPlasma
A0A087WSY6	A0A087WSY6	KVD15_HUMAN	IGKV3D-15	Immunoglobulin kappa variable 3D-15	intensity_neat_plasma_s8	18.44054884	NeatPlasma
A0A087WSY6	A0A087WSY6	KVD15_HUMAN	IGKV3D-15	Immunoglobulin kappa variable 3D-15	intensity_pre_omics_enrich_s1	17.93584415	PreOmicsEnrich
A0A087WSY6	A0A087WSY6	KVD15_HUMAN	IGKV3D-15	Immunoglobulin kappa variable 3D-15	intensity_pre_omics_enrich_s2	19.03190577	PreOmicsEnrich
A0A087WSY6	A0A087WSY6	KVD15_HUMAN	IGKV3D-15	Immunoglobulin kappa variable 3D-15	intensity_pre_omics_enrich_s3	19.36015051	PreOmicsEnrich
A0A087WSY6	A0A087WSY6	KVD15_HUMAN	IGKV3D-15	Immunoglobulin kappa variable 3D-15	intensity_pre_omics_enrich_s4	19.68911246	PreOmicsEnrich
A0A087WSY6	A0A087WSY6	KVD15_HUMAN	IGKV3D-15	Immunoglobulin kappa variable 3D-15	intensity_pre_omics_enrich_s5	18.1545808	PreOmicsEnrich
A0A087WSY6	A0A087WSY6	KVD15_HUMAN	IGKV3D-15	Immunoglobulin kappa variable 3D-15	intensity_pre_omics_enrich_s6	18.94624093	PreOmicsEnrich
A0A087WSY6	A0A087WSY6	KVD15_HUMAN	IGKV3D-15	Immunoglobulin kappa variable 3D-15	intensity_pre_omics_enrich_s7	18.36091994	PreOmicsEnrich
A0A087WSY6	A0A087WSY6	KVD15_HUMAN	IGKV3D-15	Immunoglobulin kappa variable 3D-15	intensity_pre_omics_enrich_s8	19.69512292	PreOmicsEnrich
A0A087WSY6	A0A087WSY6	KVD15_HUMAN	IGKV3D-15	Immunoglobulin kappa variable 3D-15	intensity_seer_proteograph_s1	14.14453377	SeerProteograph
A0A087WSY6	A0A087WSY6	KVD15_HUMAN	IGKV3D-15	Immunoglobulin kappa variable 3D-15	intensity_seer_proteograph_s2	14.46460068	SeerProteograph
A0A087WSY6	A0A087WSY6	KVD15_HUMAN	IGKV3D-15	Immunoglobulin kappa variable 3D-15	intensity_seer_proteograph_s3	15.00272481	SeerProteograph
A0A087WSY6	A0A087WSY6	KVD15_HUMAN	IGKV3D-15	Immunoglobulin kappa variable 3D-15	intensity_seer_proteograph_s4	15.37941618	SeerProteograph
A0A087WSY6	A0A087WSY6	KVD15_HUMAN	IGKV3D-15	Immunoglobulin kappa variable 3D-15	intensity_seer_proteograph_s5	15.40061641	SeerProteograph
A0A087WSY6	A0A087WSY6	KVD15_HUMAN	IGKV3D-15	Immunoglobulin kappa variable 3D-15	intensity_seer_proteograph_s6	15.66985524	SeerProteograph
A0A087WSY6	A0A087WSY6	KVD15_HUMAN	IGKV3D-15	Immunoglobulin kappa variable 3D-15	intensity_seer_proteograph_s7	14.54955967	SeerProteograph
A0A087WSY6	A0A087WSY6	KVD15_HUMAN	IGKV3D-15	Immunoglobulin kappa variable 3D-15	intensity_seer_proteograph_s8	14.28013674	SeerProteograph
A0A087WSZ0	A0A087WSZ0	KVD08_HUMAN	IGKV1D-8	Immunoglobulin kappa variable 1D-8	intensity_neat_plasma_s1	16.62013389	NeatPlasma
A0A087WSZ0	A0A087WSZ0	KVD08_HUMAN	IGKV1D-8	Immunoglobulin kappa variable 1D-8	intensity_neat_plasma_s2	16.06192383	NeatPlasma
A0A087WSZ0	A0A087WSZ0	KVD08_HUMAN	IGKV1D-8	Immunoglobulin kappa variable 1D-8	intensity_neat_plasma_s3	16.3477269	NeatPlasma
A0A087WSZ0	A0A087WSZ0	KVD08_HUMAN	IGKV1D-8	Immunoglobulin kappa variable 1D-8	intensity_neat_plasma_s4	NA	NeatPlasma
A0A087WSZ0	A0A087WSZ0	KVD08_HUMAN	IGKV1D-8	Immunoglobulin kappa variable 1D-8	intensity_neat_plasma_s5	17.17214424	NeatPlasma
A0A087WSZ0	A0A087WSZ0	KVD08_HUMAN	IGKV1D-8	Immunoglobulin kappa variable 1D-8	intensity_neat_plasma_s6	NA	NeatPlasma
A0A087WSZ0	A0A087WSZ0	KVD08_HUMAN	IGKV1D-8	Immunoglobulin kappa variable 1D-8	intensity_neat_plasma_s7	NA	NeatPlasma
A0A087WSZ0	A0A087WSZ0	KVD08_HUMAN	IGKV1D-8	Immunoglobulin kappa variable 1D-8	intensity_neat_plasma_s8	16.70888181	NeatPlasma
A0A087WSZ0	A0A087WSZ0	KVD08_HUMAN	IGKV1D-8	Immunoglobulin kappa variable 1D-8	intensity_pre_omics_enrich_s1	14.9466733	PreOmicsEnrich
A0A087WSZ0	A0A087WSZ0	KVD08_HUMAN	IGKV1D-8	Immunoglobulin kappa variable 1D-8	intensity_pre_omics_enrich_s2	15.50742921	PreOmicsEnrich
A0A087WSZ0	A0A087WSZ0	KVD08_HUMAN	IGKV1D-8	Immunoglobulin kappa variable 1D-8	intensity_pre_omics_enrich_s3	15.54453586	PreOmicsEnrich
A0A087WSZ0	A0A087WSZ0	KVD08_HUMAN	IGKV1D-8	Immunoglobulin kappa variable 1D-8	intensity_pre_omics_enrich_s4	15.99627266	PreOmicsEnrich
A0A087WSZ0	A0A087WSZ0	KVD08_HUMAN	IGKV1D-8	Immunoglobulin kappa variable 1D-8	intensity_pre_omics_enrich_s5	14.61556642	PreOmicsEnrich
A0A087WSZ0	A0A087WSZ0	KVD08_HUMAN	IGKV1D-8	Immunoglobulin kappa variable 1D-8	intensity_pre_omics_enrich_s6	15.75664492	PreOmicsEnrich
A0A087WSZ0	A0A087WSZ0	KVD08_HUMAN	IGKV1D-8	Immunoglobulin kappa variable 1D-8	intensity_pre_omics_enrich_s7	15.58532642	PreOmicsEnrich
A0A087WSZ0	A0A087WSZ0	KVD08_HUMAN	IGKV1D-8	Immunoglobulin kappa variable 1D-8	intensity_pre_omics_enrich_s8	16.11139042	PreOmicsEnrich
A0A087WSZ0	A0A087WSZ0	KVD08_HUMAN	IGKV1D-8	Immunoglobulin kappa variable 1D-8	intensity_seer_proteograph_s1	11.34987229	SeerProteograph
A0A087WSZ0	A0A087WSZ0	KVD08_HUMAN	IGKV1D-8	Immunoglobulin kappa variable 1D-8	intensity_seer_proteograph_s2	11.31231596	SeerProteograph
A0A087WSZ0	A0A087WSZ0	KVD08_HUMAN	IGKV1D-8	Immunoglobulin kappa variable 1D-8	intensity_seer_proteograph_s3	11.5873149	SeerProteograph
A0A087WSZ0	A0A087WSZ0	KVD08_HUMAN	IGKV1D-8	Immunoglobulin kappa variable 1D-8	intensity_seer_proteograph_s4	NA	SeerProteograph
A0A087WSZ0	A0A087WSZ0	KVD08_HUMAN	IGKV1D-8	Immunoglobulin kappa variable 1D-8	intensity_seer_proteograph_s5	NA	SeerProteograph
A0A087WSZ0	A0A087WSZ0	KVD08_HUMAN	IGKV1D-8	Immunoglobulin kappa variable 1D-8	intensity_seer_proteograph_s6	11.51718194	SeerProteograph
A0A087WSZ0	A0A087WSZ0	KVD08_HUMAN	IGKV1D-8	Immunoglobulin kappa variable 1D-8	intensity_seer_proteograph_s7	11.81286625	SeerProteograph
A0A087WSZ0	A0A087WSZ0	KVD08_HUMAN	IGKV1D-8	Immunoglobulin kappa variable 1D-8	intensity_seer_proteograph_s8	11.49658614	SeerProteograph
A0A087WWI0	A0A087WWI0	A0A087WWI0_HUMAN	LRMDA	Isoform of Q9H2I8, Leucine-rich melanocyte differentiation-associated protein	intensity_neat_plasma_s1	NA	NeatPlasma
A0A087WWI0	A0A087WWI0	A0A087WWI0_HUMAN	LRMDA	Isoform of Q9H2I8, Leucine-rich melanocyte differentiation-associated protein	intensity_neat_plasma_s2	NA	NeatPlasma
A0A087WWI0	A0A087WWI0	A0A087WWI0_HUMAN	LRMDA	Isoform of Q9H2I8, Leucine-rich melanocyte differentiation-associated protein	intensity_neat_plasma_s3	NA	NeatPlasma
A0A087WWI0	A0A087WWI0	A0A087WWI0_HUMAN	LRMDA	Isoform of Q9H2I8, Leucine-rich melanocyte differentiation-associated protein	intensity_neat_plasma_s4	NA	NeatPlasma
A0A087WWI0	A0A087WWI0	A0A087WWI0_HUMAN	LRMDA	Isoform of Q9H2I8, Leucine-rich melanocyte differentiation-associated protein	intensity_neat_plasma_s5	NA	NeatPlasma
A0A087WWI0	A0A087WWI0	A0A087WWI0_HUMAN	LRMDA	Isoform of Q9H2I8, Leucine-rich melanocyte differentiation-associated protein	intensity_neat_plasma_s6	NA	NeatPlasma
A0A087WWI0	A0A087WWI0	A0A087WWI0_HUMAN	LRMDA	Isoform of Q9H2I8, Leucine-rich melanocyte differentiation-associated protein	intensity_neat_plasma_s7	NA	NeatPlasma
A0A087WWI0	A0A087WWI0	A0A087WWI0_HUMAN	LRMDA	Isoform of Q9H2I8, Leucine-rich melanocyte differentiation-associated protein	intensity_neat_plasma_s8	NA	NeatPlasma
A0A087WWI0	A0A087WWI0	A0A087WWI0_HUMAN	LRMDA	Isoform of Q9H2I8, Leucine-rich melanocyte differentiation-associated protein	intensity_pre_omics_enrich_s1	NA	PreOmicsEnrich
A0A087WWI0	A0A087WWI0	A0A087WWI0_HUMAN	LRMDA	Isoform of Q9H2I8, Leucine-rich melanocyte differentiation-associated protein	intensity_pre_omics_enrich_s2	NA	PreOmicsEnrich
A0A087WWI0	A0A087WWI0	A0A087WWI0_HUMAN	LRMDA	Isoform of Q9H2I8, Leucine-rich melanocyte differentiation-associated protein	intensity_pre_omics_enrich_s3	NA	PreOmicsEnrich
A0A087WWI0	A0A087WWI0	A0A087WWI0_HUMAN	LRMDA	Isoform of Q9H2I8, Leucine-rich melanocyte differentiation-associated protein	intensity_pre_omics_enrich_s4	NA	PreOmicsEnrich
A0A087WWI0	A0A087WWI0	A0A087WWI0_HUMAN	LRMDA	Isoform of Q9H2I8, Leucine-rich melanocyte differentiation-associated protein	intensity_pre_omics_enrich_s5	NA	PreOmicsEnrich
A0A087WWI0	A0A087WWI0	A0A087WWI0_HUMAN	LRMDA	Isoform of Q9H2I8, Leucine-rich melanocyte differentiation-associated protein	intensity_pre_omics_enrich_s6	NA	PreOmicsEnrich
A0A087WWI0	A0A087WWI0	A0A087WWI0_HUMAN	LRMDA	Isoform of Q9H2I8, Leucine-rich melanocyte differentiation-associated protein	intensity_pre_omics_enrich_s7	NA	PreOmicsEnrich
A0A087WWI0	A0A087WWI0	A0A087WWI0_HUMAN	LRMDA	Isoform of Q9H2I8, Leucine-rich melanocyte differentiation-associated protein	intensity_pre_omics_enrich_s8	NA	PreOmicsEnrich
A0A087WWI0	A0A087WWI0	A0A087WWI0_HUMAN	LRMDA	Isoform of Q9H2I8, Leucine-rich melanocyte differentiation-associated protein	intensity_seer_proteograph_s1	12.17554614	SeerProteograph
A0A087WWI0	A0A087WWI0	A0A087WWI0_HUMAN	LRMDA	Isoform of Q9H2I8, Leucine-rich melanocyte differentiation-associated protein	intensity_seer_proteograph_s2	12.19987701	SeerProteograph
A0A087WWI0	A0A087WWI0	A0A087WWI0_HUMAN	LRMDA	Isoform of Q9H2I8, Leucine-rich melanocyte differentiation-associated protein	intensity_seer_proteograph_s3	11.98556774	SeerProteograph
A0A087WWI0	A0A087WWI0	A0A087WWI0_HUMAN	LRMDA	Isoform of Q9H2I8, Leucine-rich melanocyte differentiation-associated protein	intensity_seer_proteograph_s4	12.22658409	SeerProteograph
A0A087WWI0	A0A087WWI0	A0A087WWI0_HUMAN	LRMDA	Isoform of Q9H2I8, Leucine-rich melanocyte differentiation-associated protein	intensity_seer_proteograph_s5	12.11609072	SeerProteograph
A0A087WWI0	A0A087WWI0	A0A087WWI0_HUMAN	LRMDA	Isoform of Q9H2I8, Leucine-rich melanocyte differentiation-associated protein	intensity_seer_proteograph_s6	11.81470487	SeerProteograph
A0A087WWI0	A0A087WWI0	A0A087WWI0_HUMAN	LRMDA	Isoform of Q9H2I8, Leucine-rich melanocyte differentiation-associated protein	intensity_seer_proteograph_s7	11.8387368	SeerProteograph
A0A087WWI0	A0A087WWI0	A0A087WWI0_HUMAN	LRMDA	Isoform of Q9H2I8, Leucine-rich melanocyte differentiation-associated protein	intensity_seer_proteograph_s8	12.01312789	SeerProteograph
O75144;O75144-2	A0A087X1L8;O75144;K4DIA0;O75144-2;O75144-3	ICOSL_HUMAN	ICOSLG	ICOS ligand	intensity_neat_plasma_s1	14.4080245	NeatPlasma
O75144;O75144-2	A0A087X1L8;O75144;K4DIA0;O75144-2;O75144-3	ICOSL_HUMAN	ICOSLG	ICOS ligand	intensity_neat_plasma_s2	12.99679829	NeatPlasma
O75144;O75144-2	A0A087X1L8;O75144;K4DIA0;O75144-2;O75144-3	ICOSL_HUMAN	ICOSLG	ICOS ligand	intensity_neat_plasma_s3	13.85091933	NeatPlasma
O75144;O75144-2	A0A087X1L8;O75144;K4DIA0;O75144-2;O75144-3	ICOSL_HUMAN	ICOSLG	ICOS ligand	intensity_neat_plasma_s4	13.38470282	NeatPlasma
O75144;O75144-2	A0A087X1L8;O75144;K4DIA0;O75144-2;O75144-3	ICOSL_HUMAN	ICOSLG	ICOS ligand	intensity_neat_plasma_s5	14.41601898	NeatPlasma
O75144;O75144-2	A0A087X1L8;O75144;K4DIA0;O75144-2;O75144-3	ICOSL_HUMAN	ICOSLG	ICOS ligand	intensity_neat_plasma_s6	13.27325507	NeatPlasma
O75144;O75144-2	A0A087X1L8;O75144;K4DIA0;O75144-2;O75144-3	ICOSL_HUMAN	ICOSLG	ICOS ligand	intensity_neat_plasma_s7	13.13978315	NeatPlasma
O75144;O75144-2	A0A087X1L8;O75144;K4DIA0;O75144-2;O75144-3	ICOSL_HUMAN	ICOSLG	ICOS ligand	intensity_neat_plasma_s8	13.47579675	NeatPlasma
O75144;O75144-2	A0A087X1L8;O75144;K4DIA0;O75144-2;O75144-3	ICOSL_HUMAN	ICOSLG	ICOS ligand	intensity_pre_omics_enrich_s1	NA	PreOmicsEnrich
O75144;O75144-2	A0A087X1L8;O75144;K4DIA0;O75144-2;O75144-3	ICOSL_HUMAN	ICOSLG	ICOS ligand	intensity_pre_omics_enrich_s2	10.96296828	PreOmicsEnrich
O75144;O75144-2	A0A087X1L8;O75144;K4DIA0;O75144-2;O75144-3	ICOSL_HUMAN	ICOSLG	ICOS ligand	intensity_pre_omics_enrich_s3	NA	PreOmicsEnrich
O75144;O75144-2	A0A087X1L8;O75144;K4DIA0;O75144-2;O75144-3	ICOSL_HUMAN	ICOSLG	ICOS ligand	intensity_pre_omics_enrich_s4	NA	PreOmicsEnrich
O75144;O75144-2	A0A087X1L8;O75144;K4DIA0;O75144-2;O75144-3	ICOSL_HUMAN	ICOSLG	ICOS ligand	intensity_pre_omics_enrich_s5	NA	PreOmicsEnrich
O75144;O75144-2	A0A087X1L8;O75144;K4DIA0;O75144-2;O75144-3	ICOSL_HUMAN	ICOSLG	ICOS ligand	intensity_pre_omics_enrich_s6	10.59353118	PreOmicsEnrich
O75144;O75144-2	A0A087X1L8;O75144;K4DIA0;O75144-2;O75144-3	ICOSL_HUMAN	ICOSLG	ICOS ligand	intensity_pre_omics_enrich_s7	10.52028473	PreOmicsEnrich
O75144;O75144-2	A0A087X1L8;O75144;K4DIA0;O75144-2;O75144-3	ICOSL_HUMAN	ICOSLG	ICOS ligand	intensity_pre_omics_enrich_s8	NA	PreOmicsEnrich
O75144;O75144-2	A0A087X1L8;O75144;K4DIA0;O75144-2;O75144-3	ICOSL_HUMAN	ICOSLG	ICOS ligand	intensity_seer_proteograph_s1	NA	SeerProteograph
O75144;O75144-2	A0A087X1L8;O75144;K4DIA0;O75144-2;O75144-3	ICOSL_HUMAN	ICOSLG	ICOS ligand	intensity_seer_proteograph_s2	10.11668201	SeerProteograph
O75144;O75144-2	A0A087X1L8;O75144;K4DIA0;O75144-2;O75144-3	ICOSL_HUMAN	ICOSLG	ICOS ligand	intensity_seer_proteograph_s3	9.668648023	SeerProteograph
O75144;O75144-2	A0A087X1L8;O75144;K4DIA0;O75144-2;O75144-3	ICOSL_HUMAN	ICOSLG	ICOS ligand	intensity_seer_proteograph_s4	9.949582172	SeerProteograph
O75144;O75144-2	A0A087X1L8;O75144;K4DIA0;O75144-2;O75144-3	ICOSL_HUMAN	ICOSLG	ICOS ligand	intensity_seer_proteograph_s5	11.16771684	SeerProteograph
O75144;O75144-2	A0A087X1L8;O75144;K4DIA0;O75144-2;O75144-3	ICOSL_HUMAN	ICOSLG	ICOS ligand	intensity_seer_proteograph_s6	NA	SeerProteograph
O75144;O75144-2	A0A087X1L8;O75144;K4DIA0;O75144-2;O75144-3	ICOSL_HUMAN	ICOSLG	ICOS ligand	intensity_seer_proteograph_s7	10.20837235	SeerProteograph
O75144;O75144-2	A0A087X1L8;O75144;K4DIA0;O75144-2;O75144-3	ICOSL_HUMAN	ICOSLG	ICOS ligand	intensity_seer_proteograph_s8	10.36441545	SeerProteograph
A0A096LP07;A0A096LPJ3;A8K070	A0A096LP07;A0A096LPJ3;A8K070	A0A096LP07_HUMAN;A0A096LPJ3_HUMAN;A8K070_HUMAN	GPS1	Isoform of Q13098, COP9 signalosome complex subunit 1	intensity_neat_plasma_s1	NA	NeatPlasma
A0A096LP07;A0A096LPJ3;A8K070	A0A096LP07;A0A096LPJ3;A8K070	A0A096LP07_HUMAN;A0A096LPJ3_HUMAN;A8K070_HUMAN	GPS1	Isoform of Q13098, COP9 signalosome complex subunit 1	intensity_neat_plasma_s2	NA	NeatPlasma
A0A096LP07;A0A096LPJ3;A8K070	A0A096LP07;A0A096LPJ3;A8K070	A0A096LP07_HUMAN;A0A096LPJ3_HUMAN;A8K070_HUMAN	GPS1	Isoform of Q13098, COP9 signalosome complex subunit 1	intensity_neat_plasma_s3	NA	NeatPlasma
A0A096LP07;A0A096LPJ3;A8K070	A0A096LP07;A0A096LPJ3;A8K070	A0A096LP07_HUMAN;A0A096LPJ3_HUMAN;A8K070_HUMAN	GPS1	Isoform of Q13098, COP9 signalosome complex subunit 1	intensity_neat_plasma_s4	NA	NeatPlasma
A0A096LP07;A0A096LPJ3;A8K070	A0A096LP07;A0A096LPJ3;A8K070	A0A096LP07_HUMAN;A0A096LPJ3_HUMAN;A8K070_HUMAN	GPS1	Isoform of Q13098, COP9 signalosome complex subunit 1	intensity_neat_plasma_s5	NA	NeatPlasma
A0A096LP07;A0A096LPJ3;A8K070	A0A096LP07;A0A096LPJ3;A8K070	A0A096LP07_HUMAN;A0A096LPJ3_HUMAN;A8K070_HUMAN	GPS1	Isoform of Q13098, COP9 signalosome complex subunit 1	intensity_neat_plasma_s6	NA	NeatPlasma
A0A096LP07;A0A096LPJ3;A8K070	A0A096LP07;A0A096LPJ3;A8K070	A0A096LP07_HUMAN;A0A096LPJ3_HUMAN;A8K070_HUMAN	GPS1	Isoform of Q13098, COP9 signalosome complex subunit 1	intensity_neat_plasma_s7	NA	NeatPlasma
A0A096LP07;A0A096LPJ3;A8K070	A0A096LP07;A0A096LPJ3;A8K070	A0A096LP07_HUMAN;A0A096LPJ3_HUMAN;A8K070_HUMAN	GPS1	Isoform of Q13098, COP9 signalosome complex subunit 1	intensity_neat_plasma_s8	NA	NeatPlasma
A0A096LP07;A0A096LPJ3;A8K070	A0A096LP07;A0A096LPJ3;A8K070	A0A096LP07_HUMAN;A0A096LPJ3_HUMAN;A8K070_HUMAN	GPS1	Isoform of Q13098, COP9 signalosome complex subunit 1	intensity_pre_omics_enrich_s1	NA	PreOmicsEnrich
A0A096LP07;A0A096LPJ3;A8K070	A0A096LP07;A0A096LPJ3;A8K070	A0A096LP07_HUMAN;A0A096LPJ3_HUMAN;A8K070_HUMAN	GPS1	Isoform of Q13098, COP9 signalosome complex subunit 1	intensity_pre_omics_enrich_s2	NA	PreOmicsEnrich
A0A096LP07;A0A096LPJ3;A8K070	A0A096LP07;A0A096LPJ3;A8K070	A0A096LP07_HUMAN;A0A096LPJ3_HUMAN;A8K070_HUMAN	GPS1	Isoform of Q13098, COP9 signalosome complex subunit 1	intensity_pre_omics_enrich_s3	NA	PreOmicsEnrich
A0A096LP07;A0A096LPJ3;A8K070	A0A096LP07;A0A096LPJ3;A8K070	A0A096LP07_HUMAN;A0A096LPJ3_HUMAN;A8K070_HUMAN	GPS1	Isoform of Q13098, COP9 signalosome complex subunit 1	intensity_pre_omics_enrich_s4	NA	PreOmicsEnrich
A0A096LP07;A0A096LPJ3;A8K070	A0A096LP07;A0A096LPJ3;A8K070	A0A096LP07_HUMAN;A0A096LPJ3_HUMAN;A8K070_HUMAN	GPS1	Isoform of Q13098, COP9 signalosome complex subunit 1	intensity_pre_omics_enrich_s5	NA	PreOmicsEnrich
A0A096LP07;A0A096LPJ3;A8K070	A0A096LP07;A0A096LPJ3;A8K070	A0A096LP07_HUMAN;A0A096LPJ3_HUMAN;A8K070_HUMAN	GPS1	Isoform of Q13098, COP9 signalosome complex subunit 1	intensity_pre_omics_enrich_s6	NA	PreOmicsEnrich
A0A096LP07;A0A096LPJ3;A8K070	A0A096LP07;A0A096LPJ3;A8K070	A0A096LP07_HUMAN;A0A096LPJ3_HUMAN;A8K070_HUMAN	GPS1	Isoform of Q13098, COP9 signalosome complex subunit 1	intensity_pre_omics_enrich_s7	NA	PreOmicsEnrich
A0A096LP07;A0A096LPJ3;A8K070	A0A096LP07;A0A096LPJ3;A8K070	A0A096LP07_HUMAN;A0A096LPJ3_HUMAN;A8K070_HUMAN	GPS1	Isoform of Q13098, COP9 signalosome complex subunit 1	intensity_pre_omics_enrich_s8	NA	PreOmicsEnrich
A0A096LP07;A0A096LPJ3;A8K070	A0A096LP07;A0A096LPJ3;A8K070	A0A096LP07_HUMAN;A0A096LPJ3_HUMAN;A8K070_HUMAN	GPS1	Isoform of Q13098, COP9 signalosome complex subunit 1	intensity_seer_proteograph_s1	11.96713371	SeerProteograph
A0A096LP07;A0A096LPJ3;A8K070	A0A096LP07;A0A096LPJ3;A8K070	A0A096LP07_HUMAN;A0A096LPJ3_HUMAN;A8K070_HUMAN	GPS1	Isoform of Q13098, COP9 signalosome complex subunit 1	intensity_seer_proteograph_s2	11.84747775	SeerProteograph
A0A096LP07;A0A096LPJ3;A8K070	A0A096LP07;A0A096LPJ3;A8K070	A0A096LP07_HUMAN;A0A096LPJ3_HUMAN;A8K070_HUMAN	GPS1	Isoform of Q13098, COP9 signalosome complex subunit 1	intensity_seer_proteograph_s3	11.92077126	SeerProteograph
A0A096LP07;A0A096LPJ3;A8K070	A0A096LP07;A0A096LPJ3;A8K070	A0A096LP07_HUMAN;A0A096LPJ3_HUMAN;A8K070_HUMAN	GPS1	Isoform of Q13098, COP9 signalosome complex subunit 1	intensity_seer_proteograph_s4	11.92450412	SeerProteograph
A0A096LP07;A0A096LPJ3;A8K070	A0A096LP07;A0A096LPJ3;A8K070	A0A096LP07_HUMAN;A0A096LPJ3_HUMAN;A8K070_HUMAN	GPS1	Isoform of Q13098, COP9 signalosome complex subunit 1	intensity_seer_proteograph_s5	11.83044264	SeerProteograph
A0A096LP07;A0A096LPJ3;A8K070	A0A096LP07;A0A096LPJ3;A8K070	A0A096LP07_HUMAN;A0A096LPJ3_HUMAN;A8K070_HUMAN	GPS1	Isoform of Q13098, COP9 signalosome complex subunit 1	intensity_seer_proteograph_s6	11.93026278	SeerProteograph
A0A096LP07;A0A096LPJ3;A8K070	A0A096LP07;A0A096LPJ3;A8K070	A0A096LP07_HUMAN;A0A096LPJ3_HUMAN;A8K070_HUMAN	GPS1	Isoform of Q13098, COP9 signalosome complex subunit 1	intensity_seer_proteograph_s7	12.18334632	SeerProteograph
A0A096LP07;A0A096LPJ3;A8K070	A0A096LP07;A0A096LPJ3;A8K070	A0A096LP07_HUMAN;A0A096LPJ3_HUMAN;A8K070_HUMAN	GPS1	Isoform of Q13098, COP9 signalosome complex subunit 1	intensity_seer_proteograph_s8	11.92922192	SeerProteograph
A0A0A0MRZ8;P04433	A0A0A0MRZ8;P04433	KV311_HUMAN;KVD11_HUMAN	IGKV3-11;IGKV3D-11	Immunoglobulin kappa variable 3D-11	intensity_neat_plasma_s1	19.62734685	NeatPlasma
A0A0A0MRZ8;P04433	A0A0A0MRZ8;P04433	KV311_HUMAN;KVD11_HUMAN	IGKV3-11;IGKV3D-11	Immunoglobulin kappa variable 3D-11	intensity_neat_plasma_s2	19.04456221	NeatPlasma
A0A0A0MRZ8;P04433	A0A0A0MRZ8;P04433	KV311_HUMAN;KVD11_HUMAN	IGKV3-11;IGKV3D-11	Immunoglobulin kappa variable 3D-11	intensity_neat_plasma_s3	20.0950673	NeatPlasma
A0A0A0MRZ8;P04433	A0A0A0MRZ8;P04433	KV311_HUMAN;KVD11_HUMAN	IGKV3-11;IGKV3D-11	Immunoglobulin kappa variable 3D-11	intensity_neat_plasma_s4	21.0950673	NeatPlasma
A0A0A0MRZ8;P04433	A0A0A0MRZ8;P04433	KV311_HUMAN;KVD11_HUMAN	IGKV3-11;IGKV3D-11	Immunoglobulin kappa variable 3D-11	intensity_neat_plasma_s5	19.69252697	NeatPlasma
A0A0A0MRZ8;P04433	A0A0A0MRZ8;P04433	KV311_HUMAN;KVD11_HUMAN	IGKV3-11;IGKV3D-11	Immunoglobulin kappa variable 3D-11	intensity_neat_plasma_s6	18.64901754	NeatPlasma
A0A0A0MRZ8;P04433	A0A0A0MRZ8;P04433	KV311_HUMAN;KVD11_HUMAN	IGKV3-11;IGKV3D-11	Immunoglobulin kappa variable 3D-11	intensity_neat_plasma_s7	20.12060239	NeatPlasma
A0A0A0MRZ8;P04433	A0A0A0MRZ8;P04433	KV311_HUMAN;KVD11_HUMAN	IGKV3-11;IGKV3D-11	Immunoglobulin kappa variable 3D-11	intensity_neat_plasma_s8	19.41199088	NeatPlasma
A0A0A0MRZ8;P04433	A0A0A0MRZ8;P04433	KV311_HUMAN;KVD11_HUMAN	IGKV3-11;IGKV3D-11	Immunoglobulin kappa variable 3D-11	intensity_pre_omics_enrich_s1	22.12060239	PreOmicsEnrich
A0A0A0MRZ8;P04433	A0A0A0MRZ8;P04433	KV311_HUMAN;KVD11_HUMAN	IGKV3-11;IGKV3D-11	Immunoglobulin kappa variable 3D-11	intensity_pre_omics_enrich_s2	22.56616184	PreOmicsEnrich
A0A0A0MRZ8;P04433	A0A0A0MRZ8;P04433	KV311_HUMAN;KVD11_HUMAN	IGKV3-11;IGKV3D-11	Immunoglobulin kappa variable 3D-11	intensity_pre_omics_enrich_s3	22.85566845	PreOmicsEnrich
A0A0A0MRZ8;P04433	A0A0A0MRZ8;P04433	KV311_HUMAN;KVD11_HUMAN	IGKV3-11;IGKV3D-11	Immunoglobulin kappa variable 3D-11	intensity_pre_omics_enrich_s4	22.65839979	PreOmicsEnrich
A0A0A0MRZ8;P04433	A0A0A0MRZ8;P04433	KV311_HUMAN;KVD11_HUMAN	IGKV3-11;IGKV3D-11	Immunoglobulin kappa variable 3D-11	intensity_pre_omics_enrich_s5	22.0950673	PreOmicsEnrich
A0A0A0MRZ8;P04433	A0A0A0MRZ8;P04433	KV311_HUMAN;KVD11_HUMAN	IGKV3-11;IGKV3D-11	Immunoglobulin kappa variable 3D-11	intensity_pre_omics_enrich_s6	22.47506445	PreOmicsEnrich
A0A0A0MRZ8;P04433	A0A0A0MRZ8;P04433	KV311_HUMAN;KVD11_HUMAN	IGKV3-11;IGKV3D-11	Immunoglobulin kappa variable 3D-11	intensity_pre_omics_enrich_s7	22.26785196	PreOmicsEnrich
A0A0A0MRZ8;P04433	A0A0A0MRZ8;P04433	KV311_HUMAN;KVD11_HUMAN	IGKV3-11;IGKV3D-11	Immunoglobulin kappa variable 3D-11	intensity_pre_omics_enrich_s8	22.2649923	PreOmicsEnrich
A0A0A0MRZ8;P04433	A0A0A0MRZ8;P04433	KV311_HUMAN;KVD11_HUMAN	IGKV3-11;IGKV3D-11	Immunoglobulin kappa variable 3D-11	intensity_seer_proteograph_s1	17.33111367	SeerProteograph
A0A0A0MRZ8;P04433	A0A0A0MRZ8;P04433	KV311_HUMAN;KVD11_HUMAN	IGKV3-11;IGKV3D-11	Immunoglobulin kappa variable 3D-11	intensity_seer_proteograph_s2	17.2399181	SeerProteograph
A0A0A0MRZ8;P04433	A0A0A0MRZ8;P04433	KV311_HUMAN;KVD11_HUMAN	IGKV3-11;IGKV3D-11	Immunoglobulin kappa variable 3D-11	intensity_seer_proteograph_s3	17.03910235	SeerProteograph
A0A0A0MRZ8;P04433	A0A0A0MRZ8;P04433	KV311_HUMAN;KVD11_HUMAN	IGKV3-11;IGKV3D-11	Immunoglobulin kappa variable 3D-11	intensity_seer_proteograph_s4	17.25145582	SeerProteograph
A0A0A0MRZ8;P04433	A0A0A0MRZ8;P04433	KV311_HUMAN;KVD11_HUMAN	IGKV3-11;IGKV3D-11	Immunoglobulin kappa variable 3D-11	intensity_seer_proteograph_s5	16.62776659	SeerProteograph
A0A0A0MRZ8;P04433	A0A0A0MRZ8;P04433	KV311_HUMAN;KVD11_HUMAN	IGKV3-11;IGKV3D-11	Immunoglobulin kappa variable 3D-11	intensity_seer_proteograph_s6	17.2082245	SeerProteograph
A0A0A0MRZ8;P04433	A0A0A0MRZ8;P04433	KV311_HUMAN;KVD11_HUMAN	IGKV3-11;IGKV3D-11	Immunoglobulin kappa variable 3D-11	intensity_seer_proteograph_s7	17.54112894	SeerProteograph
A0A0A0MRZ8;P04433	A0A0A0MRZ8;P04433	KV311_HUMAN;KVD11_HUMAN	IGKV3-11;IGKV3D-11	Immunoglobulin kappa variable 3D-11	intensity_seer_proteograph_s8	17.23892091	SeerProteograph
A0A0A0MRZ9	A0A0A0MRZ9	LV552_HUMAN	IGLV5-52	Immunoglobulin lambda variable 5-52	intensity_neat_plasma_s1	15.3268262	NeatPlasma
A0A0A0MRZ9	A0A0A0MRZ9	LV552_HUMAN	IGLV5-52	Immunoglobulin lambda variable 5-52	intensity_neat_plasma_s2	15.48550545	NeatPlasma
A0A0A0MRZ9	A0A0A0MRZ9	LV552_HUMAN	IGLV5-52	Immunoglobulin lambda variable 5-52	intensity_neat_plasma_s3	15.54753321	NeatPlasma
A0A0A0MRZ9	A0A0A0MRZ9	LV552_HUMAN	IGLV5-52	Immunoglobulin lambda variable 5-52	intensity_neat_plasma_s4	15.861036	NeatPlasma
A0A0A0MRZ9	A0A0A0MRZ9	LV552_HUMAN	IGLV5-52	Immunoglobulin lambda variable 5-52	intensity_neat_plasma_s5	15.17102429	NeatPlasma
A0A0A0MRZ9	A0A0A0MRZ9	LV552_HUMAN	IGLV5-52	Immunoglobulin lambda variable 5-52	intensity_neat_plasma_s6	15.51639564	NeatPlasma
A0A0A0MRZ9	A0A0A0MRZ9	LV552_HUMAN	IGLV5-52	Immunoglobulin lambda variable 5-52	intensity_neat_plasma_s7	15.76119799	NeatPlasma
A0A0A0MRZ9	A0A0A0MRZ9	LV552_HUMAN	IGLV5-52	Immunoglobulin lambda variable 5-52	intensity_neat_plasma_s8	15.4097688	NeatPlasma
A0A0A0MRZ9	A0A0A0MRZ9	LV552_HUMAN	IGLV5-52	Immunoglobulin lambda variable 5-52	intensity_pre_omics_enrich_s1	13.14435075	PreOmicsEnrich
A0A0A0MRZ9	A0A0A0MRZ9	LV552_HUMAN	IGLV5-52	Immunoglobulin lambda variable 5-52	intensity_pre_omics_enrich_s2	13.95654859	PreOmicsEnrich
A0A0A0MRZ9	A0A0A0MRZ9	LV552_HUMAN	IGLV5-52	Immunoglobulin lambda variable 5-52	intensity_pre_omics_enrich_s3	14.27452376	PreOmicsEnrich
A0A0A0MRZ9	A0A0A0MRZ9	LV552_HUMAN	IGLV5-52	Immunoglobulin lambda variable 5-52	intensity_pre_omics_enrich_s4	14.24958015	PreOmicsEnrich
A0A0A0MRZ9	A0A0A0MRZ9	LV552_HUMAN	IGLV5-52	Immunoglobulin lambda variable 5-52	intensity_pre_omics_enrich_s5	13.28609277	PreOmicsEnrich
A0A0A0MRZ9	A0A0A0MRZ9	LV552_HUMAN	IGLV5-52	Immunoglobulin lambda variable 5-52	intensity_pre_omics_enrich_s6	13.95985708	PreOmicsEnrich
A0A0A0MRZ9	A0A0A0MRZ9	LV552_HUMAN	IGLV5-52	Immunoglobulin lambda variable 5-52	intensity_pre_omics_enrich_s7	12.99243564	PreOmicsEnrich
A0A0A0MRZ9	A0A0A0MRZ9	LV552_HUMAN	IGLV5-52	Immunoglobulin lambda variable 5-52	intensity_pre_omics_enrich_s8	14.75212449	PreOmicsEnrich
A0A0A0MRZ9	A0A0A0MRZ9	LV552_HUMAN	IGLV5-52	Immunoglobulin lambda variable 5-52	intensity_seer_proteograph_s1	10.62007317	SeerProteograph
A0A0A0MRZ9	A0A0A0MRZ9	LV552_HUMAN	IGLV5-52	Immunoglobulin lambda variable 5-52	intensity_seer_proteograph_s2	NA	SeerProteograph
A0A0A0MRZ9	A0A0A0MRZ9	LV552_HUMAN	IGLV5-52	Immunoglobulin lambda variable 5-52	intensity_seer_proteograph_s3	NA	SeerProteograph
A0A0A0MRZ9	A0A0A0MRZ9	LV552_HUMAN	IGLV5-52	Immunoglobulin lambda variable 5-52	intensity_seer_proteograph_s4	NA	SeerProteograph
A0A0A0MRZ9	A0A0A0MRZ9	LV552_HUMAN	IGLV5-52	Immunoglobulin lambda variable 5-52	intensity_seer_proteograph_s5	NA	SeerProteograph
A0A0A0MRZ9	A0A0A0MRZ9	LV552_HUMAN	IGLV5-52	Immunoglobulin lambda variable 5-52	intensity_seer_proteograph_s6	13.6562796	SeerProteograph
A0A0A0MRZ9	A0A0A0MRZ9	LV552_HUMAN	IGLV5-52	Immunoglobulin lambda variable 5-52	intensity_seer_proteograph_s7	13.06896465	SeerProteograph
A0A0A0MRZ9	A0A0A0MRZ9	LV552_HUMAN	IGLV5-52	Immunoglobulin lambda variable 5-52	intensity_seer_proteograph_s8	10.82115213	SeerProteograph
A0A0A0MS14	A0A0A0MS14	HV145_HUMAN	IGHV1-45	Immunoglobulin heavy variable 1-45	intensity_neat_plasma_s1	15.76838336	NeatPlasma
A0A0A0MS14	A0A0A0MS14	HV145_HUMAN	IGHV1-45	Immunoglobulin heavy variable 1-45	intensity_neat_plasma_s2	16.54181355	NeatPlasma
A0A0A0MS14	A0A0A0MS14	HV145_HUMAN	IGHV1-45	Immunoglobulin heavy variable 1-45	intensity_neat_plasma_s3	16.53400949	NeatPlasma
A0A0A0MS14	A0A0A0MS14	HV145_HUMAN	IGHV1-45	Immunoglobulin heavy variable 1-45	intensity_neat_plasma_s4	16.82189852	NeatPlasma
A0A0A0MS14	A0A0A0MS14	HV145_HUMAN	IGHV1-45	Immunoglobulin heavy variable 1-45	intensity_neat_plasma_s5	14.69448304	NeatPlasma
A0A0A0MS14	A0A0A0MS14	HV145_HUMAN	IGHV1-45	Immunoglobulin heavy variable 1-45	intensity_neat_plasma_s6	17.17489643	NeatPlasma
A0A0A0MS14	A0A0A0MS14	HV145_HUMAN	IGHV1-45	Immunoglobulin heavy variable 1-45	intensity_neat_plasma_s7	16.66211202	NeatPlasma
A0A0A0MS14	A0A0A0MS14	HV145_HUMAN	IGHV1-45	Immunoglobulin heavy variable 1-45	intensity_neat_plasma_s8	16.07273137	NeatPlasma
A0A0A0MS14	A0A0A0MS14	HV145_HUMAN	IGHV1-45	Immunoglobulin heavy variable 1-45	intensity_pre_omics_enrich_s1	14.56631572	PreOmicsEnrich
A0A0A0MS14	A0A0A0MS14	HV145_HUMAN	IGHV1-45	Immunoglobulin heavy variable 1-45	intensity_pre_omics_enrich_s2	14.15268096	PreOmicsEnrich
A0A0A0MS14	A0A0A0MS14	HV145_HUMAN	IGHV1-45	Immunoglobulin heavy variable 1-45	intensity_pre_omics_enrich_s3	13.38115086	PreOmicsEnrich
A0A0A0MS14	A0A0A0MS14	HV145_HUMAN	IGHV1-45	Immunoglobulin heavy variable 1-45	intensity_pre_omics_enrich_s4	13.39266625	PreOmicsEnrich
A0A0A0MS14	A0A0A0MS14	HV145_HUMAN	IGHV1-45	Immunoglobulin heavy variable 1-45	intensity_pre_omics_enrich_s5	13.31998253	PreOmicsEnrich
A0A0A0MS14	A0A0A0MS14	HV145_HUMAN	IGHV1-45	Immunoglobulin heavy variable 1-45	intensity_pre_omics_enrich_s6	13.69754319	PreOmicsEnrich
A0A0A0MS14	A0A0A0MS14	HV145_HUMAN	IGHV1-45	Immunoglobulin heavy variable 1-45	intensity_pre_omics_enrich_s7	13.48653338	PreOmicsEnrich
A0A0A0MS14	A0A0A0MS14	HV145_HUMAN	IGHV1-45	Immunoglobulin heavy variable 1-45	intensity_pre_omics_enrich_s8	13.21744582	PreOmicsEnrich
A0A0A0MS14	A0A0A0MS14	HV145_HUMAN	IGHV1-45	Immunoglobulin heavy variable 1-45	intensity_seer_proteograph_s1	NA	SeerProteograph
A0A0A0MS14	A0A0A0MS14	HV145_HUMAN	IGHV1-45	Immunoglobulin heavy variable 1-45	intensity_seer_proteograph_s2	NA	SeerProteograph
A0A0A0MS14	A0A0A0MS14	HV145_HUMAN	IGHV1-45	Immunoglobulin heavy variable 1-45	intensity_seer_proteograph_s3	NA	SeerProteograph
A0A0A0MS14	A0A0A0MS14	HV145_HUMAN	IGHV1-45	Immunoglobulin heavy variable 1-45	intensity_seer_proteograph_s4	NA	SeerProteograph
A0A0A0MS14	A0A0A0MS14	HV145_HUMAN	IGHV1-45	Immunoglobulin heavy variable 1-45	intensity_seer_proteograph_s5	NA	SeerProteograph
A0A0A0MS14	A0A0A0MS14	HV145_HUMAN	IGHV1-45	Immunoglobulin heavy variable 1-45	intensity_seer_proteograph_s6	NA	SeerProteograph
A0A0A0MS14	A0A0A0MS14	HV145_HUMAN	IGHV1-45	Immunoglobulin heavy variable 1-45	intensity_seer_proteograph_s7	NA	SeerProteograph
A0A0A0MS14	A0A0A0MS14	HV145_HUMAN	IGHV1-45	Immunoglobulin heavy variable 1-45	intensity_seer_proteograph_s8	NA	SeerProteograph
A0A0A0MS15	A0A0A0MS15	HV349_HUMAN	IGHV3-49	Immunoglobulin heavy variable 3-49	intensity_neat_plasma_s1	19.45369665	NeatPlasma
A0A0A0MS15	A0A0A0MS15	HV349_HUMAN	IGHV3-49	Immunoglobulin heavy variable 3-49	intensity_neat_plasma_s2	19.05090615	NeatPlasma
A0A0A0MS15	A0A0A0MS15	HV349_HUMAN	IGHV3-49	Immunoglobulin heavy variable 3-49	intensity_neat_plasma_s3	19.40593296	NeatPlasma
A0A0A0MS15	A0A0A0MS15	HV349_HUMAN	IGHV3-49	Immunoglobulin heavy variable 3-49	intensity_neat_plasma_s4	18.47978421	NeatPlasma
A0A0A0MS15	A0A0A0MS15	HV349_HUMAN	IGHV3-49	Immunoglobulin heavy variable 3-49	intensity_neat_plasma_s5	19.35293569	NeatPlasma
A0A0A0MS15	A0A0A0MS15	HV349_HUMAN	IGHV3-49	Immunoglobulin heavy variable 3-49	intensity_neat_plasma_s6	18.64385619	NeatPlasma
A0A0A0MS15	A0A0A0MS15	HV349_HUMAN	IGHV3-49	Immunoglobulin heavy variable 3-49	intensity_neat_plasma_s7	18.53510828	NeatPlasma
A0A0A0MS15	A0A0A0MS15	HV349_HUMAN	IGHV3-49	Immunoglobulin heavy variable 3-49	intensity_neat_plasma_s8	19.53272498	NeatPlasma
A0A0A0MS15	A0A0A0MS15	HV349_HUMAN	IGHV3-49	Immunoglobulin heavy variable 3-49	intensity_pre_omics_enrich_s1	18.53641039	PreOmicsEnrich
A0A0A0MS15	A0A0A0MS15	HV349_HUMAN	IGHV3-49	Immunoglobulin heavy variable 3-49	intensity_pre_omics_enrich_s2	18.57711899	PreOmicsEnrich
A0A0A0MS15	A0A0A0MS15	HV349_HUMAN	IGHV3-49	Immunoglobulin heavy variable 3-49	intensity_pre_omics_enrich_s3	18.63161404	PreOmicsEnrich
A0A0A0MS15	A0A0A0MS15	HV349_HUMAN	IGHV3-49	Immunoglobulin heavy variable 3-49	intensity_pre_omics_enrich_s4	18.76197968	PreOmicsEnrich
A0A0A0MS15	A0A0A0MS15	HV349_HUMAN	IGHV3-49	Immunoglobulin heavy variable 3-49	intensity_pre_omics_enrich_s5	18.36058135	PreOmicsEnrich
A0A0A0MS15	A0A0A0MS15	HV349_HUMAN	IGHV3-49	Immunoglobulin heavy variable 3-49	intensity_pre_omics_enrich_s6	18.67561941	PreOmicsEnrich
A0A0A0MS15	A0A0A0MS15	HV349_HUMAN	IGHV3-49	Immunoglobulin heavy variable 3-49	intensity_pre_omics_enrich_s7	18.37503519	PreOmicsEnrich
A0A0A0MS15	A0A0A0MS15	HV349_HUMAN	IGHV3-49	Immunoglobulin heavy variable 3-49	intensity_pre_omics_enrich_s8	18.76316373	PreOmicsEnrich
A0A0A0MS15	A0A0A0MS15	HV349_HUMAN	IGHV3-49	Immunoglobulin heavy variable 3-49	intensity_seer_proteograph_s1	14.24732072	SeerProteograph
A0A0A0MS15	A0A0A0MS15	HV349_HUMAN	IGHV3-49	Immunoglobulin heavy variable 3-49	intensity_seer_proteograph_s2	14.53696678	SeerProteograph
A0A0A0MS15	A0A0A0MS15	HV349_HUMAN	IGHV3-49	Immunoglobulin heavy variable 3-49	intensity_seer_proteograph_s3	14.63307568	SeerProteograph
A0A0A0MS15	A0A0A0MS15	HV349_HUMAN	IGHV3-49	Immunoglobulin heavy variable 3-49	intensity_seer_proteograph_s4	14.53951178	SeerProteograph
A0A0A0MS15	A0A0A0MS15	HV349_HUMAN	IGHV3-49	Immunoglobulin heavy variable 3-49	intensity_seer_proteograph_s5	14.47948305	SeerProteograph
A0A0A0MS15	A0A0A0MS15	HV349_HUMAN	IGHV3-49	Immunoglobulin heavy variable 3-49	intensity_seer_proteograph_s6	14.37293285	SeerProteograph
A0A0A0MS15	A0A0A0MS15	HV349_HUMAN	IGHV3-49	Immunoglobulin heavy variable 3-49	intensity_seer_proteograph_s7	14.66875521	SeerProteograph
A0A0A0MS15	A0A0A0MS15	HV349_HUMAN	IGHV3-49	Immunoglobulin heavy variable 3-49	intensity_seer_proteograph_s8	14.86672622	SeerProteograph
A0A0A0MQS9;A0A0A0MTC7	A0A0A0MTC7;A0A0A0MQS9	A0A0A0MQS9_HUMAN;A0A0A0MTC7_HUMAN	LAMA4	Isoform of Q16363, Laminin subunit alpha-4	intensity_neat_plasma_s1	NA	NeatPlasma
A0A0A0MQS9;A0A0A0MTC7	A0A0A0MTC7;A0A0A0MQS9	A0A0A0MQS9_HUMAN;A0A0A0MTC7_HUMAN	LAMA4	Isoform of Q16363, Laminin subunit alpha-4	intensity_neat_plasma_s2	NA	NeatPlasma
A0A0A0MQS9;A0A0A0MTC7	A0A0A0MTC7;A0A0A0MQS9	A0A0A0MQS9_HUMAN;A0A0A0MTC7_HUMAN	LAMA4	Isoform of Q16363, Laminin subunit alpha-4	intensity_neat_plasma_s3	NA	NeatPlasma
A0A0A0MQS9;A0A0A0MTC7	A0A0A0MTC7;A0A0A0MQS9	A0A0A0MQS9_HUMAN;A0A0A0MTC7_HUMAN	LAMA4	Isoform of Q16363, Laminin subunit alpha-4	intensity_neat_plasma_s4	NA	NeatPlasma
A0A0A0MQS9;A0A0A0MTC7	A0A0A0MTC7;A0A0A0MQS9	A0A0A0MQS9_HUMAN;A0A0A0MTC7_HUMAN	LAMA4	Isoform of Q16363, Laminin subunit alpha-4	intensity_neat_plasma_s5	NA	NeatPlasma
A0A0A0MQS9;A0A0A0MTC7	A0A0A0MTC7;A0A0A0MQS9	A0A0A0MQS9_HUMAN;A0A0A0MTC7_HUMAN	LAMA4	Isoform of Q16363, Laminin subunit alpha-4	intensity_neat_plasma_s6	NA	NeatPlasma
A0A0A0MQS9;A0A0A0MTC7	A0A0A0MTC7;A0A0A0MQS9	A0A0A0MQS9_HUMAN;A0A0A0MTC7_HUMAN	LAMA4	Isoform of Q16363, Laminin subunit alpha-4	intensity_neat_plasma_s7	NA	NeatPlasma
A0A0A0MQS9;A0A0A0MTC7	A0A0A0MTC7;A0A0A0MQS9	A0A0A0MQS9_HUMAN;A0A0A0MTC7_HUMAN	LAMA4	Isoform of Q16363, Laminin subunit alpha-4	intensity_neat_plasma_s8	NA	NeatPlasma
A0A0A0MQS9;A0A0A0MTC7	A0A0A0MTC7;A0A0A0MQS9	A0A0A0MQS9_HUMAN;A0A0A0MTC7_HUMAN	LAMA4	Isoform of Q16363, Laminin subunit alpha-4	intensity_pre_omics_enrich_s1	NA	PreOmicsEnrich
A0A0A0MQS9;A0A0A0MTC7	A0A0A0MTC7;A0A0A0MQS9	A0A0A0MQS9_HUMAN;A0A0A0MTC7_HUMAN	LAMA4	Isoform of Q16363, Laminin subunit alpha-4	intensity_pre_omics_enrich_s2	NA	PreOmicsEnrich
A0A0A0MQS9;A0A0A0MTC7	A0A0A0MTC7;A0A0A0MQS9	A0A0A0MQS9_HUMAN;A0A0A0MTC7_HUMAN	LAMA4	Isoform of Q16363, Laminin subunit alpha-4	intensity_pre_omics_enrich_s3	NA	PreOmicsEnrich
A0A0A0MQS9;A0A0A0MTC7	A0A0A0MTC7;A0A0A0MQS9	A0A0A0MQS9_HUMAN;A0A0A0MTC7_HUMAN	LAMA4	Isoform of Q16363, Laminin subunit alpha-4	intensity_pre_omics_enrich_s4	NA	PreOmicsEnrich
A0A0A0MQS9;A0A0A0MTC7	A0A0A0MTC7;A0A0A0MQS9	A0A0A0MQS9_HUMAN;A0A0A0MTC7_HUMAN	LAMA4	Isoform of Q16363, Laminin subunit alpha-4	intensity_pre_omics_enrich_s5	NA	PreOmicsEnrich
A0A0A0MQS9;A0A0A0MTC7	A0A0A0MTC7;A0A0A0MQS9	A0A0A0MQS9_HUMAN;A0A0A0MTC7_HUMAN	LAMA4	Isoform of Q16363, Laminin subunit alpha-4	intensity_pre_omics_enrich_s6	NA	PreOmicsEnrich
A0A0A0MQS9;A0A0A0MTC7	A0A0A0MTC7;A0A0A0MQS9	A0A0A0MQS9_HUMAN;A0A0A0MTC7_HUMAN	LAMA4	Isoform of Q16363, Laminin subunit alpha-4	intensity_pre_omics_enrich_s7	NA	PreOmicsEnrich
A0A0A0MQS9;A0A0A0MTC7	A0A0A0MTC7;A0A0A0MQS9	A0A0A0MQS9_HUMAN;A0A0A0MTC7_HUMAN	LAMA4	Isoform of Q16363, Laminin subunit alpha-4	intensity_pre_omics_enrich_s8	NA	PreOmicsEnrich
A0A0A0MQS9;A0A0A0MTC7	A0A0A0MTC7;A0A0A0MQS9	A0A0A0MQS9_HUMAN;A0A0A0MTC7_HUMAN	LAMA4	Isoform of Q16363, Laminin subunit alpha-4	intensity_seer_proteograph_s1	11.67400684	SeerProteograph
A0A0A0MQS9;A0A0A0MTC7	A0A0A0MTC7;A0A0A0MQS9	A0A0A0MQS9_HUMAN;A0A0A0MTC7_HUMAN	LAMA4	Isoform of Q16363, Laminin subunit alpha-4	intensity_seer_proteograph_s2	12.77329789	SeerProteograph
A0A0A0MQS9;A0A0A0MTC7	A0A0A0MTC7;A0A0A0MQS9	A0A0A0MQS9_HUMAN;A0A0A0MTC7_HUMAN	LAMA4	Isoform of Q16363, Laminin subunit alpha-4	intensity_seer_proteograph_s3	11.72253006	SeerProteograph
A0A0A0MQS9;A0A0A0MTC7	A0A0A0MTC7;A0A0A0MQS9	A0A0A0MQS9_HUMAN;A0A0A0MTC7_HUMAN	LAMA4	Isoform of Q16363, Laminin subunit alpha-4	intensity_seer_proteograph_s4	13.12841005	SeerProteograph
A0A0A0MQS9;A0A0A0MTC7	A0A0A0MTC7;A0A0A0MQS9	A0A0A0MQS9_HUMAN;A0A0A0MTC7_HUMAN	LAMA4	Isoform of Q16363, Laminin subunit alpha-4	intensity_seer_proteograph_s5	11.84141889	SeerProteograph
A0A0A0MQS9;A0A0A0MTC7	A0A0A0MTC7;A0A0A0MQS9	A0A0A0MQS9_HUMAN;A0A0A0MTC7_HUMAN	LAMA4	Isoform of Q16363, Laminin subunit alpha-4	intensity_seer_proteograph_s6	11.9456889	SeerProteograph
A0A0A0MQS9;A0A0A0MTC7	A0A0A0MTC7;A0A0A0MQS9	A0A0A0MQS9_HUMAN;A0A0A0MTC7_HUMAN	LAMA4	Isoform of Q16363, Laminin subunit alpha-4	intensity_seer_proteograph_s7	12.04082738	SeerProteograph
A0A0A0MQS9;A0A0A0MTC7	A0A0A0MTC7;A0A0A0MQS9	A0A0A0MQS9_HUMAN;A0A0A0MTC7_HUMAN	LAMA4	Isoform of Q16363, Laminin subunit alpha-4	intensity_seer_proteograph_s8	12.12866781	SeerProteograph
Q8WZ42-12	A0A0A0MTS7;Q8WZ42-12;Q8WZ42-13	TITIN_HUMAN	TTN	Isoform of Q8WZ42, Isoform 12 of Titin	intensity_neat_plasma_s1	16.08048446	NeatPlasma
Q8WZ42-12	A0A0A0MTS7;Q8WZ42-12;Q8WZ42-13	TITIN_HUMAN	TTN	Isoform of Q8WZ42, Isoform 12 of Titin	intensity_neat_plasma_s2	NA	NeatPlasma
Q8WZ42-12	A0A0A0MTS7;Q8WZ42-12;Q8WZ42-13	TITIN_HUMAN	TTN	Isoform of Q8WZ42, Isoform 12 of Titin	intensity_neat_plasma_s3	16.0640396	NeatPlasma
Q8WZ42-12	A0A0A0MTS7;Q8WZ42-12;Q8WZ42-13	TITIN_HUMAN	TTN	Isoform of Q8WZ42, Isoform 12 of Titin	intensity_neat_plasma_s4	16.37013056	NeatPlasma
Q8WZ42-12	A0A0A0MTS7;Q8WZ42-12;Q8WZ42-13	TITIN_HUMAN	TTN	Isoform of Q8WZ42, Isoform 12 of Titin	intensity_neat_plasma_s5	15.70764762	NeatPlasma
Q8WZ42-12	A0A0A0MTS7;Q8WZ42-12;Q8WZ42-13	TITIN_HUMAN	TTN	Isoform of Q8WZ42, Isoform 12 of Titin	intensity_neat_plasma_s6	15.74089805	NeatPlasma
Q8WZ42-12	A0A0A0MTS7;Q8WZ42-12;Q8WZ42-13	TITIN_HUMAN	TTN	Isoform of Q8WZ42, Isoform 12 of Titin	intensity_neat_plasma_s7	16.39717993	NeatPlasma
Q8WZ42-12	A0A0A0MTS7;Q8WZ42-12;Q8WZ42-13	TITIN_HUMAN	TTN	Isoform of Q8WZ42, Isoform 12 of Titin	intensity_neat_plasma_s8	16.52357421	NeatPlasma
Q8WZ42-12	A0A0A0MTS7;Q8WZ42-12;Q8WZ42-13	TITIN_HUMAN	TTN	Isoform of Q8WZ42, Isoform 12 of Titin	intensity_pre_omics_enrich_s1	15.67810493	PreOmicsEnrich
Q8WZ42-12	A0A0A0MTS7;Q8WZ42-12;Q8WZ42-13	TITIN_HUMAN	TTN	Isoform of Q8WZ42, Isoform 12 of Titin	intensity_pre_omics_enrich_s2	15.42537656	PreOmicsEnrich
Q8WZ42-12	A0A0A0MTS7;Q8WZ42-12;Q8WZ42-13	TITIN_HUMAN	TTN	Isoform of Q8WZ42, Isoform 12 of Titin	intensity_pre_omics_enrich_s3	14.68390476	PreOmicsEnrich
Q8WZ42-12	A0A0A0MTS7;Q8WZ42-12;Q8WZ42-13	TITIN_HUMAN	TTN	Isoform of Q8WZ42, Isoform 12 of Titin	intensity_pre_omics_enrich_s4	15.12675286	PreOmicsEnrich
Q8WZ42-12	A0A0A0MTS7;Q8WZ42-12;Q8WZ42-13	TITIN_HUMAN	TTN	Isoform of Q8WZ42, Isoform 12 of Titin	intensity_pre_omics_enrich_s5	14.40918539	PreOmicsEnrich
Q8WZ42-12	A0A0A0MTS7;Q8WZ42-12;Q8WZ42-13	TITIN_HUMAN	TTN	Isoform of Q8WZ42, Isoform 12 of Titin	intensity_pre_omics_enrich_s6	15.4654293	PreOmicsEnrich
Q8WZ42-12	A0A0A0MTS7;Q8WZ42-12;Q8WZ42-13	TITIN_HUMAN	TTN	Isoform of Q8WZ42, Isoform 12 of Titin	intensity_pre_omics_enrich_s7	14.8909957	PreOmicsEnrich
Q8WZ42-12	A0A0A0MTS7;Q8WZ42-12;Q8WZ42-13	TITIN_HUMAN	TTN	Isoform of Q8WZ42, Isoform 12 of Titin	intensity_pre_omics_enrich_s8	14.79704339	PreOmicsEnrich
Q8WZ42-12	A0A0A0MTS7;Q8WZ42-12;Q8WZ42-13	TITIN_HUMAN	TTN	Isoform of Q8WZ42, Isoform 12 of Titin	intensity_seer_proteograph_s1	14.20610856	SeerProteograph
Q8WZ42-12	A0A0A0MTS7;Q8WZ42-12;Q8WZ42-13	TITIN_HUMAN	TTN	Isoform of Q8WZ42, Isoform 12 of Titin	intensity_seer_proteograph_s2	14.35949214	SeerProteograph
Q8WZ42-12	A0A0A0MTS7;Q8WZ42-12;Q8WZ42-13	TITIN_HUMAN	TTN	Isoform of Q8WZ42, Isoform 12 of Titin	intensity_seer_proteograph_s3	14.74751929	SeerProteograph
Q8WZ42-12	A0A0A0MTS7;Q8WZ42-12;Q8WZ42-13	TITIN_HUMAN	TTN	Isoform of Q8WZ42, Isoform 12 of Titin	intensity_seer_proteograph_s4	14.25143791	SeerProteograph
Q8WZ42-12	A0A0A0MTS7;Q8WZ42-12;Q8WZ42-13	TITIN_HUMAN	TTN	Isoform of Q8WZ42, Isoform 12 of Titin	intensity_seer_proteograph_s5	14.71720885	SeerProteograph
Q8WZ42-12	A0A0A0MTS7;Q8WZ42-12;Q8WZ42-13	TITIN_HUMAN	TTN	Isoform of Q8WZ42, Isoform 12 of Titin	intensity_seer_proteograph_s6	14.4020058	SeerProteograph
Q8WZ42-12	A0A0A0MTS7;Q8WZ42-12;Q8WZ42-13	TITIN_HUMAN	TTN	Isoform of Q8WZ42, Isoform 12 of Titin	intensity_seer_proteograph_s7	14.30355838	SeerProteograph
Q8WZ42-12	A0A0A0MTS7;Q8WZ42-12;Q8WZ42-13	TITIN_HUMAN	TTN	Isoform of Q8WZ42, Isoform 12 of Titin	intensity_seer_proteograph_s8	14.74434902	SeerProteograph
A0A0B4J1U3	A0A0B4J1U3	LV136_HUMAN	IGLV1-36	Immunoglobulin lambda variable 1-36	intensity_neat_plasma_s1	17.83157322	NeatPlasma
A0A0B4J1U3	A0A0B4J1U3	LV136_HUMAN	IGLV1-36	Immunoglobulin lambda variable 1-36	intensity_neat_plasma_s2	18.89758551	NeatPlasma
A0A0B4J1U3	A0A0B4J1U3	LV136_HUMAN	IGLV1-36	Immunoglobulin lambda variable 1-36	intensity_neat_plasma_s3	18.80424448	NeatPlasma
A0A0B4J1U3	A0A0B4J1U3	LV136_HUMAN	IGLV1-36	Immunoglobulin lambda variable 1-36	intensity_neat_plasma_s4	18.72946475	NeatPlasma
A0A0B4J1U3	A0A0B4J1U3	LV136_HUMAN	IGLV1-36	Immunoglobulin lambda variable 1-36	intensity_neat_plasma_s5	18.29869357	NeatPlasma
A0A0B4J1U3	A0A0B4J1U3	LV136_HUMAN	IGLV1-36	Immunoglobulin lambda variable 1-36	intensity_neat_plasma_s6	19.02946788	NeatPlasma
A0A0B4J1U3	A0A0B4J1U3	LV136_HUMAN	IGLV1-36	Immunoglobulin lambda variable 1-36	intensity_neat_plasma_s7	18.79897799	NeatPlasma
A0A0B4J1U3	A0A0B4J1U3	LV136_HUMAN	IGLV1-36	Immunoglobulin lambda variable 1-36	intensity_neat_plasma_s8	18.64738816	NeatPlasma
A0A0B4J1U3	A0A0B4J1U3	LV136_HUMAN	IGLV1-36	Immunoglobulin lambda variable 1-36	intensity_pre_omics_enrich_s1	16.01084058	PreOmicsEnrich
A0A0B4J1U3	A0A0B4J1U3	LV136_HUMAN	IGLV1-36	Immunoglobulin lambda variable 1-36	intensity_pre_omics_enrich_s2	15.90184267	PreOmicsEnrich
A0A0B4J1U3	A0A0B4J1U3	LV136_HUMAN	IGLV1-36	Immunoglobulin lambda variable 1-36	intensity_pre_omics_enrich_s3	15.82950968	PreOmicsEnrich
A0A0B4J1U3	A0A0B4J1U3	LV136_HUMAN	IGLV1-36	Immunoglobulin lambda variable 1-36	intensity_pre_omics_enrich_s4	15.87025875	PreOmicsEnrich
A0A0B4J1U3	A0A0B4J1U3	LV136_HUMAN	IGLV1-36	Immunoglobulin lambda variable 1-36	intensity_pre_omics_enrich_s5	15.75423509	PreOmicsEnrich
A0A0B4J1U3	A0A0B4J1U3	LV136_HUMAN	IGLV1-36	Immunoglobulin lambda variable 1-36	intensity_pre_omics_enrich_s6	15.98929027	PreOmicsEnrich
A0A0B4J1U3	A0A0B4J1U3	LV136_HUMAN	IGLV1-36	Immunoglobulin lambda variable 1-36	intensity_pre_omics_enrich_s7	16.17571522	PreOmicsEnrich
A0A0B4J1U3	A0A0B4J1U3	LV136_HUMAN	IGLV1-36	Immunoglobulin lambda variable 1-36	intensity_pre_omics_enrich_s8	16.09487149	PreOmicsEnrich
A0A0B4J1U3	A0A0B4J1U3	LV136_HUMAN	IGLV1-36	Immunoglobulin lambda variable 1-36	intensity_seer_proteograph_s1	11.56804179	SeerProteograph
A0A0B4J1U3	A0A0B4J1U3	LV136_HUMAN	IGLV1-36	Immunoglobulin lambda variable 1-36	intensity_seer_proteograph_s2	11.69267359	SeerProteograph
A0A0B4J1U3	A0A0B4J1U3	LV136_HUMAN	IGLV1-36	Immunoglobulin lambda variable 1-36	intensity_seer_proteograph_s3	11.54371864	SeerProteograph
A0A0B4J1U3	A0A0B4J1U3	LV136_HUMAN	IGLV1-36	Immunoglobulin lambda variable 1-36	intensity_seer_proteograph_s4	11.41470479	SeerProteograph
A0A0B4J1U3	A0A0B4J1U3	LV136_HUMAN	IGLV1-36	Immunoglobulin lambda variable 1-36	intensity_seer_proteograph_s5	11.52853258	SeerProteograph
A0A0B4J1U3	A0A0B4J1U3	LV136_HUMAN	IGLV1-36	Immunoglobulin lambda variable 1-36	intensity_seer_proteograph_s6	11.82831933	SeerProteograph
A0A0B4J1U3	A0A0B4J1U3	LV136_HUMAN	IGLV1-36	Immunoglobulin lambda variable 1-36	intensity_seer_proteograph_s7	11.86457649	SeerProteograph
A0A0B4J1U3	A0A0B4J1U3	LV136_HUMAN	IGLV1-36	Immunoglobulin lambda variable 1-36	intensity_seer_proteograph_s8	12.04484366	SeerProteograph
A0A0B4J1U7	A0A0B4J1U7	HV601_HUMAN	IGHV6-1	Immunoglobulin heavy variable 6-1	intensity_neat_plasma_s1	20.06907209	NeatPlasma
A0A0B4J1U7	A0A0B4J1U7	HV601_HUMAN	IGHV6-1	Immunoglobulin heavy variable 6-1	intensity_neat_plasma_s2	19.94592386	NeatPlasma
A0A0B4J1U7	A0A0B4J1U7	HV601_HUMAN	IGHV6-1	Immunoglobulin heavy variable 6-1	intensity_neat_plasma_s3	20.12060239	NeatPlasma
A0A0B4J1U7	A0A0B4J1U7	HV601_HUMAN	IGHV6-1	Immunoglobulin heavy variable 6-1	intensity_neat_plasma_s4	18.06831645	NeatPlasma
A0A0B4J1U7	A0A0B4J1U7	HV601_HUMAN	IGHV6-1	Immunoglobulin heavy variable 6-1	intensity_neat_plasma_s5	20.0558967	NeatPlasma
A0A0B4J1U7	A0A0B4J1U7	HV601_HUMAN	IGHV6-1	Immunoglobulin heavy variable 6-1	intensity_neat_plasma_s6	18.85241673	NeatPlasma
A0A0B4J1U7	A0A0B4J1U7	HV601_HUMAN	IGHV6-1	Immunoglobulin heavy variable 6-1	intensity_neat_plasma_s7	17.95006602	NeatPlasma
A0A0B4J1U7	A0A0B4J1U7	HV601_HUMAN	IGHV6-1	Immunoglobulin heavy variable 6-1	intensity_neat_plasma_s8	20.08212825	NeatPlasma
A0A0B4J1U7	A0A0B4J1U7	HV601_HUMAN	IGHV6-1	Immunoglobulin heavy variable 6-1	intensity_pre_omics_enrich_s1	18.53234831	PreOmicsEnrich
A0A0B4J1U7	A0A0B4J1U7	HV601_HUMAN	IGHV6-1	Immunoglobulin heavy variable 6-1	intensity_pre_omics_enrich_s2	18.34830889	PreOmicsEnrich
A0A0B4J1U7	A0A0B4J1U7	HV601_HUMAN	IGHV6-1	Immunoglobulin heavy variable 6-1	intensity_pre_omics_enrich_s3	18.41645944	PreOmicsEnrich
A0A0B4J1U7	A0A0B4J1U7	HV601_HUMAN	IGHV6-1	Immunoglobulin heavy variable 6-1	intensity_pre_omics_enrich_s4	18.09683352	PreOmicsEnrich
A0A0B4J1U7	A0A0B4J1U7	HV601_HUMAN	IGHV6-1	Immunoglobulin heavy variable 6-1	intensity_pre_omics_enrich_s5	18.55231261	PreOmicsEnrich
A0A0B4J1U7	A0A0B4J1U7	HV601_HUMAN	IGHV6-1	Immunoglobulin heavy variable 6-1	intensity_pre_omics_enrich_s6	18.38940447	PreOmicsEnrich
A0A0B4J1U7	A0A0B4J1U7	HV601_HUMAN	IGHV6-1	Immunoglobulin heavy variable 6-1	intensity_pre_omics_enrich_s7	18.6383546	PreOmicsEnrich
A0A0B4J1U7	A0A0B4J1U7	HV601_HUMAN	IGHV6-1	Immunoglobulin heavy variable 6-1	intensity_pre_omics_enrich_s8	18.00974116	PreOmicsEnrich
A0A0B4J1U7	A0A0B4J1U7	HV601_HUMAN	IGHV6-1	Immunoglobulin heavy variable 6-1	intensity_seer_proteograph_s1	14.90005731	SeerProteograph
A0A0B4J1U7	A0A0B4J1U7	HV601_HUMAN	IGHV6-1	Immunoglobulin heavy variable 6-1	intensity_seer_proteograph_s2	14.60549433	SeerProteograph
A0A0B4J1U7	A0A0B4J1U7	HV601_HUMAN	IGHV6-1	Immunoglobulin heavy variable 6-1	intensity_seer_proteograph_s3	14.98809769	SeerProteograph
A0A0B4J1U7	A0A0B4J1U7	HV601_HUMAN	IGHV6-1	Immunoglobulin heavy variable 6-1	intensity_seer_proteograph_s4	14.81735359	SeerProteograph
A0A0B4J1U7	A0A0B4J1U7	HV601_HUMAN	IGHV6-1	Immunoglobulin heavy variable 6-1	intensity_seer_proteograph_s5	14.61649831	SeerProteograph
A0A0B4J1U7	A0A0B4J1U7	HV601_HUMAN	IGHV6-1	Immunoglobulin heavy variable 6-1	intensity_seer_proteograph_s6	14.94864094	SeerProteograph
A0A0B4J1U7	A0A0B4J1U7	HV601_HUMAN	IGHV6-1	Immunoglobulin heavy variable 6-1	intensity_seer_proteograph_s7	15.03715527	SeerProteograph
A0A0B4J1U7	A0A0B4J1U7	HV601_HUMAN	IGHV6-1	Immunoglobulin heavy variable 6-1	intensity_seer_proteograph_s8	14.68775314	SeerProteograph
A0A0B4J1V0	A0A0B4J1V0	HV315_HUMAN	IGHV3-15	Immunoglobulin heavy variable 3-15	intensity_neat_plasma_s1	18.54966812	NeatPlasma
A0A0B4J1V0	A0A0B4J1V0	HV315_HUMAN	IGHV3-15	Immunoglobulin heavy variable 3-15	intensity_neat_plasma_s2	19.17771637	NeatPlasma
A0A0B4J1V0	A0A0B4J1V0	HV315_HUMAN	IGHV3-15	Immunoglobulin heavy variable 3-15	intensity_neat_plasma_s3	18.3358352	NeatPlasma
A0A0B4J1V0	A0A0B4J1V0	HV315_HUMAN	IGHV3-15	Immunoglobulin heavy variable 3-15	intensity_neat_plasma_s4	18.43321051	NeatPlasma
A0A0B4J1V0	A0A0B4J1V0	HV315_HUMAN	IGHV3-15	Immunoglobulin heavy variable 3-15	intensity_neat_plasma_s5	18.77328089	NeatPlasma
A0A0B4J1V0	A0A0B4J1V0	HV315_HUMAN	IGHV3-15	Immunoglobulin heavy variable 3-15	intensity_neat_plasma_s6	18.9846215	NeatPlasma
A0A0B4J1V0	A0A0B4J1V0	HV315_HUMAN	IGHV3-15	Immunoglobulin heavy variable 3-15	intensity_neat_plasma_s7	18.65913533	NeatPlasma
A0A0B4J1V0	A0A0B4J1V0	HV315_HUMAN	IGHV3-15	Immunoglobulin heavy variable 3-15	intensity_neat_plasma_s8	18.1947809	NeatPlasma
A0A0B4J1V0	A0A0B4J1V0	HV315_HUMAN	IGHV3-15	Immunoglobulin heavy variable 3-15	intensity_pre_omics_enrich_s1	17.74909032	PreOmicsEnrich
A0A0B4J1V0	A0A0B4J1V0	HV315_HUMAN	IGHV3-15	Immunoglobulin heavy variable 3-15	intensity_pre_omics_enrich_s2	17.7882404	PreOmicsEnrich
A0A0B4J1V0	A0A0B4J1V0	HV315_HUMAN	IGHV3-15	Immunoglobulin heavy variable 3-15	intensity_pre_omics_enrich_s3	17.59803069	PreOmicsEnrich
A0A0B4J1V0	A0A0B4J1V0	HV315_HUMAN	IGHV3-15	Immunoglobulin heavy variable 3-15	intensity_pre_omics_enrich_s4	17.97062272	PreOmicsEnrich
A0A0B4J1V0	A0A0B4J1V0	HV315_HUMAN	IGHV3-15	Immunoglobulin heavy variable 3-15	intensity_pre_omics_enrich_s5	17.5287288	PreOmicsEnrich
A0A0B4J1V0	A0A0B4J1V0	HV315_HUMAN	IGHV3-15	Immunoglobulin heavy variable 3-15	intensity_pre_omics_enrich_s6	17.69541862	PreOmicsEnrich
A0A0B4J1V0	A0A0B4J1V0	HV315_HUMAN	IGHV3-15	Immunoglobulin heavy variable 3-15	intensity_pre_omics_enrich_s7	17.63873286	PreOmicsEnrich
A0A0B4J1V0	A0A0B4J1V0	HV315_HUMAN	IGHV3-15	Immunoglobulin heavy variable 3-15	intensity_pre_omics_enrich_s8	18.03875827	PreOmicsEnrich
A0A0B4J1V0	A0A0B4J1V0	HV315_HUMAN	IGHV3-15	Immunoglobulin heavy variable 3-15	intensity_seer_proteograph_s1	14.21507399	SeerProteograph
A0A0B4J1V0	A0A0B4J1V0	HV315_HUMAN	IGHV3-15	Immunoglobulin heavy variable 3-15	intensity_seer_proteograph_s2	14.46192551	SeerProteograph
A0A0B4J1V0	A0A0B4J1V0	HV315_HUMAN	IGHV3-15	Immunoglobulin heavy variable 3-15	intensity_seer_proteograph_s3	14.51499045	SeerProteograph
A0A0B4J1V0	A0A0B4J1V0	HV315_HUMAN	IGHV3-15	Immunoglobulin heavy variable 3-15	intensity_seer_proteograph_s4	14.1065941	SeerProteograph
A0A0B4J1V0	A0A0B4J1V0	HV315_HUMAN	IGHV3-15	Immunoglobulin heavy variable 3-15	intensity_seer_proteograph_s5	14.82209371	SeerProteograph
A0A0B4J1V0	A0A0B4J1V0	HV315_HUMAN	IGHV3-15	Immunoglobulin heavy variable 3-15	intensity_seer_proteograph_s6	14.71740146	SeerProteograph
A0A0B4J1V0	A0A0B4J1V0	HV315_HUMAN	IGHV3-15	Immunoglobulin heavy variable 3-15	intensity_seer_proteograph_s7	14.32786841	SeerProteograph
A0A0B4J1V0	A0A0B4J1V0	HV315_HUMAN	IGHV3-15	Immunoglobulin heavy variable 3-15	intensity_seer_proteograph_s8	14.43266822	SeerProteograph
A0A0B4J1V2	A0A0B4J1V2	HV226_HUMAN	IGHV2-26	Immunoglobulin heavy variable 2-26	intensity_neat_plasma_s1	17.96770472	NeatPlasma
A0A0B4J1V2	A0A0B4J1V2	HV226_HUMAN	IGHV2-26	Immunoglobulin heavy variable 2-26	intensity_neat_plasma_s2	17.89567586	NeatPlasma
A0A0B4J1V2	A0A0B4J1V2	HV226_HUMAN	IGHV2-26	Immunoglobulin heavy variable 2-26	intensity_neat_plasma_s3	18.0016391	NeatPlasma
A0A0B4J1V2	A0A0B4J1V2	HV226_HUMAN	IGHV2-26	Immunoglobulin heavy variable 2-26	intensity_neat_plasma_s4	17.76384776	NeatPlasma
A0A0B4J1V2	A0A0B4J1V2	HV226_HUMAN	IGHV2-26	Immunoglobulin heavy variable 2-26	intensity_neat_plasma_s5	18.20237735	NeatPlasma
A0A0B4J1V2	A0A0B4J1V2	HV226_HUMAN	IGHV2-26	Immunoglobulin heavy variable 2-26	intensity_neat_plasma_s6	17.94500367	NeatPlasma
A0A0B4J1V2	A0A0B4J1V2	HV226_HUMAN	IGHV2-26	Immunoglobulin heavy variable 2-26	intensity_neat_plasma_s7	17.57798195	NeatPlasma
A0A0B4J1V2	A0A0B4J1V2	HV226_HUMAN	IGHV2-26	Immunoglobulin heavy variable 2-26	intensity_neat_plasma_s8	18.00345752	NeatPlasma
A0A0B4J1V2	A0A0B4J1V2	HV226_HUMAN	IGHV2-26	Immunoglobulin heavy variable 2-26	intensity_pre_omics_enrich_s1	17.20751962	PreOmicsEnrich
A0A0B4J1V2	A0A0B4J1V2	HV226_HUMAN	IGHV2-26	Immunoglobulin heavy variable 2-26	intensity_pre_omics_enrich_s2	17.41593153	PreOmicsEnrich
A0A0B4J1V2	A0A0B4J1V2	HV226_HUMAN	IGHV2-26	Immunoglobulin heavy variable 2-26	intensity_pre_omics_enrich_s3	17.5146216	PreOmicsEnrich
A0A0B4J1V2	A0A0B4J1V2	HV226_HUMAN	IGHV2-26	Immunoglobulin heavy variable 2-26	intensity_pre_omics_enrich_s4	17.31852516	PreOmicsEnrich
A0A0B4J1V2	A0A0B4J1V2	HV226_HUMAN	IGHV2-26	Immunoglobulin heavy variable 2-26	intensity_pre_omics_enrich_s5	16.98699748	PreOmicsEnrich
A0A0B4J1V2	A0A0B4J1V2	HV226_HUMAN	IGHV2-26	Immunoglobulin heavy variable 2-26	intensity_pre_omics_enrich_s6	17.43255006	PreOmicsEnrich
A0A0B4J1V2	A0A0B4J1V2	HV226_HUMAN	IGHV2-26	Immunoglobulin heavy variable 2-26	intensity_pre_omics_enrich_s7	17.28518545	PreOmicsEnrich
A0A0B4J1V2	A0A0B4J1V2	HV226_HUMAN	IGHV2-26	Immunoglobulin heavy variable 2-26	intensity_pre_omics_enrich_s8	17.63849955	PreOmicsEnrich
A0A0B4J1V2	A0A0B4J1V2	HV226_HUMAN	IGHV2-26	Immunoglobulin heavy variable 2-26	intensity_seer_proteograph_s1	13.92959431	SeerProteograph
A0A0B4J1V2	A0A0B4J1V2	HV226_HUMAN	IGHV2-26	Immunoglobulin heavy variable 2-26	intensity_seer_proteograph_s2	13.96105029	SeerProteograph
A0A0B4J1V2	A0A0B4J1V2	HV226_HUMAN	IGHV2-26	Immunoglobulin heavy variable 2-26	intensity_seer_proteograph_s3	14.29941354	SeerProteograph
A0A0B4J1V2	A0A0B4J1V2	HV226_HUMAN	IGHV2-26	Immunoglobulin heavy variable 2-26	intensity_seer_proteograph_s4	14.15106886	SeerProteograph
A0A0B4J1V2	A0A0B4J1V2	HV226_HUMAN	IGHV2-26	Immunoglobulin heavy variable 2-26	intensity_seer_proteograph_s5	14.08843095	SeerProteograph
A0A0B4J1V2	A0A0B4J1V2	HV226_HUMAN	IGHV2-26	Immunoglobulin heavy variable 2-26	intensity_seer_proteograph_s6	14.11988955	SeerProteograph
A0A0B4J1V2	A0A0B4J1V2	HV226_HUMAN	IGHV2-26	Immunoglobulin heavy variable 2-26	intensity_seer_proteograph_s7	14.00635462	SeerProteograph
A0A0B4J1V2	A0A0B4J1V2	HV226_HUMAN	IGHV2-26	Immunoglobulin heavy variable 2-26	intensity_seer_proteograph_s8	14.14794858	SeerProteograph
A0A0B4J1V6	A0A0B4J1V6;A0A0A0MS15	HV373_HUMAN	IGHV3-73	Immunoglobulin heavy variable 3-73	intensity_neat_plasma_s1	19.01107981	NeatPlasma
A0A0B4J1V6	A0A0B4J1V6;A0A0A0MS15	HV373_HUMAN	IGHV3-73	Immunoglobulin heavy variable 3-73	intensity_neat_plasma_s2	19.01894179	NeatPlasma
A0A0B4J1V6	A0A0B4J1V6;A0A0A0MS15	HV373_HUMAN	IGHV3-73	Immunoglobulin heavy variable 3-73	intensity_neat_plasma_s3	19.16594971	NeatPlasma
A0A0B4J1V6	A0A0B4J1V6;A0A0A0MS15	HV373_HUMAN	IGHV3-73	Immunoglobulin heavy variable 3-73	intensity_neat_plasma_s4	18.95114524	NeatPlasma
A0A0B4J1V6	A0A0B4J1V6;A0A0A0MS15	HV373_HUMAN	IGHV3-73	Immunoglobulin heavy variable 3-73	intensity_neat_plasma_s5	18.81958038	NeatPlasma
A0A0B4J1V6	A0A0B4J1V6;A0A0A0MS15	HV373_HUMAN	IGHV3-73	Immunoglobulin heavy variable 3-73	intensity_neat_plasma_s6	19.04912798	NeatPlasma
A0A0B4J1V6	A0A0B4J1V6;A0A0A0MS15	HV373_HUMAN	IGHV3-73	Immunoglobulin heavy variable 3-73	intensity_neat_plasma_s7	18.87833536	NeatPlasma
A0A0B4J1V6	A0A0B4J1V6;A0A0A0MS15	HV373_HUMAN	IGHV3-73	Immunoglobulin heavy variable 3-73	intensity_neat_plasma_s8	19.12593051	NeatPlasma
A0A0B4J1V6	A0A0B4J1V6;A0A0A0MS15	HV373_HUMAN	IGHV3-73	Immunoglobulin heavy variable 3-73	intensity_pre_omics_enrich_s1	19.05451158	PreOmicsEnrich
A0A0B4J1V6	A0A0B4J1V6;A0A0A0MS15	HV373_HUMAN	IGHV3-73	Immunoglobulin heavy variable 3-73	intensity_pre_omics_enrich_s2	19.34467301	PreOmicsEnrich
A0A0B4J1V6	A0A0B4J1V6;A0A0A0MS15	HV373_HUMAN	IGHV3-73	Immunoglobulin heavy variable 3-73	intensity_pre_omics_enrich_s3	19.3601205	PreOmicsEnrich
A0A0B4J1V6	A0A0B4J1V6;A0A0A0MS15	HV373_HUMAN	IGHV3-73	Immunoglobulin heavy variable 3-73	intensity_pre_omics_enrich_s4	19.40495651	PreOmicsEnrich
A0A0B4J1V6	A0A0B4J1V6;A0A0A0MS15	HV373_HUMAN	IGHV3-73	Immunoglobulin heavy variable 3-73	intensity_pre_omics_enrich_s5	18.74627484	PreOmicsEnrich
A0A0B4J1V6	A0A0B4J1V6;A0A0A0MS15	HV373_HUMAN	IGHV3-73	Immunoglobulin heavy variable 3-73	intensity_pre_omics_enrich_s6	19.23470986	PreOmicsEnrich
A0A0B4J1V6	A0A0B4J1V6;A0A0A0MS15	HV373_HUMAN	IGHV3-73	Immunoglobulin heavy variable 3-73	intensity_pre_omics_enrich_s7	18.97381786	PreOmicsEnrich
A0A0B4J1V6	A0A0B4J1V6;A0A0A0MS15	HV373_HUMAN	IGHV3-73	Immunoglobulin heavy variable 3-73	intensity_pre_omics_enrich_s8	19.03683899	PreOmicsEnrich
A0A0B4J1V6	A0A0B4J1V6;A0A0A0MS15	HV373_HUMAN	IGHV3-73	Immunoglobulin heavy variable 3-73	intensity_seer_proteograph_s1	16.2105612	SeerProteograph
A0A0B4J1V6	A0A0B4J1V6;A0A0A0MS15	HV373_HUMAN	IGHV3-73	Immunoglobulin heavy variable 3-73	intensity_seer_proteograph_s2	16.35951789	SeerProteograph
A0A0B4J1V6	A0A0B4J1V6;A0A0A0MS15	HV373_HUMAN	IGHV3-73	Immunoglobulin heavy variable 3-73	intensity_seer_proteograph_s3	16.02254734	SeerProteograph
A0A0B4J1V6	A0A0B4J1V6;A0A0A0MS15	HV373_HUMAN	IGHV3-73	Immunoglobulin heavy variable 3-73	intensity_seer_proteograph_s4	16.08638721	SeerProteograph
A0A0B4J1V6	A0A0B4J1V6;A0A0A0MS15	HV373_HUMAN	IGHV3-73	Immunoglobulin heavy variable 3-73	intensity_seer_proteograph_s5	16.45599026	SeerProteograph
A0A0B4J1V6	A0A0B4J1V6;A0A0A0MS15	HV373_HUMAN	IGHV3-73	Immunoglobulin heavy variable 3-73	intensity_seer_proteograph_s6	16.41046258	SeerProteograph
A0A0B4J1V6	A0A0B4J1V6;A0A0A0MS15	HV373_HUMAN	IGHV3-73	Immunoglobulin heavy variable 3-73	intensity_seer_proteograph_s7	16.35440529	SeerProteograph
A0A0B4J1V6	A0A0B4J1V6;A0A0A0MS15	HV373_HUMAN	IGHV3-73	Immunoglobulin heavy variable 3-73	intensity_seer_proteograph_s8	16.20287628	SeerProteograph
A0A0B4J1X5	A0A0B4J1X5	HV374_HUMAN	IGHV3-74	Immunoglobulin heavy variable 3-74	intensity_neat_plasma_s1	15.91009225	NeatPlasma
A0A0B4J1X5	A0A0B4J1X5	HV374_HUMAN	IGHV3-74	Immunoglobulin heavy variable 3-74	intensity_neat_plasma_s2	15.50873565	NeatPlasma
A0A0B4J1X5	A0A0B4J1X5	HV374_HUMAN	IGHV3-74	Immunoglobulin heavy variable 3-74	intensity_neat_plasma_s3	15.36817562	NeatPlasma
A0A0B4J1X5	A0A0B4J1X5	HV374_HUMAN	IGHV3-74	Immunoglobulin heavy variable 3-74	intensity_neat_plasma_s4	15.93643551	NeatPlasma
A0A0B4J1X5	A0A0B4J1X5	HV374_HUMAN	IGHV3-74	Immunoglobulin heavy variable 3-74	intensity_neat_plasma_s5	14.4009728	NeatPlasma
A0A0B4J1X5	A0A0B4J1X5	HV374_HUMAN	IGHV3-74	Immunoglobulin heavy variable 3-74	intensity_neat_plasma_s6	17.29024389	NeatPlasma
A0A0B4J1X5	A0A0B4J1X5	HV374_HUMAN	IGHV3-74	Immunoglobulin heavy variable 3-74	intensity_neat_plasma_s7	17.43383806	NeatPlasma
A0A0B4J1X5	A0A0B4J1X5	HV374_HUMAN	IGHV3-74	Immunoglobulin heavy variable 3-74	intensity_neat_plasma_s8	16.61966118	NeatPlasma
A0A0B4J1X5	A0A0B4J1X5	HV374_HUMAN	IGHV3-74	Immunoglobulin heavy variable 3-74	intensity_pre_omics_enrich_s1	14.99003303	PreOmicsEnrich
A0A0B4J1X5	A0A0B4J1X5	HV374_HUMAN	IGHV3-74	Immunoglobulin heavy variable 3-74	intensity_pre_omics_enrich_s2	15.11347766	PreOmicsEnrich
A0A0B4J1X5	A0A0B4J1X5	HV374_HUMAN	IGHV3-74	Immunoglobulin heavy variable 3-74	intensity_pre_omics_enrich_s3	15.3336725	PreOmicsEnrich
A0A0B4J1X5	A0A0B4J1X5	HV374_HUMAN	IGHV3-74	Immunoglobulin heavy variable 3-74	intensity_pre_omics_enrich_s4	15.93368144	PreOmicsEnrich
A0A0B4J1X5	A0A0B4J1X5	HV374_HUMAN	IGHV3-74	Immunoglobulin heavy variable 3-74	intensity_pre_omics_enrich_s5	14.63995678	PreOmicsEnrich
A0A0B4J1X5	A0A0B4J1X5	HV374_HUMAN	IGHV3-74	Immunoglobulin heavy variable 3-74	intensity_pre_omics_enrich_s6	15.27660425	PreOmicsEnrich
A0A0B4J1X5	A0A0B4J1X5	HV374_HUMAN	IGHV3-74	Immunoglobulin heavy variable 3-74	intensity_pre_omics_enrich_s7	14.49826957	PreOmicsEnrich
A0A0B4J1X5	A0A0B4J1X5	HV374_HUMAN	IGHV3-74	Immunoglobulin heavy variable 3-74	intensity_pre_omics_enrich_s8	15.83832743	PreOmicsEnrich
A0A0B4J1X5	A0A0B4J1X5	HV374_HUMAN	IGHV3-74	Immunoglobulin heavy variable 3-74	intensity_seer_proteograph_s1	12.71295555	SeerProteograph
A0A0B4J1X5	A0A0B4J1X5	HV374_HUMAN	IGHV3-74	Immunoglobulin heavy variable 3-74	intensity_seer_proteograph_s2	13.18777066	SeerProteograph
A0A0B4J1X5	A0A0B4J1X5	HV374_HUMAN	IGHV3-74	Immunoglobulin heavy variable 3-74	intensity_seer_proteograph_s3	12.8035483	SeerProteograph
A0A0B4J1X5	A0A0B4J1X5	HV374_HUMAN	IGHV3-74	Immunoglobulin heavy variable 3-74	intensity_seer_proteograph_s4	12.94805061	SeerProteograph
A0A0B4J1X5	A0A0B4J1X5	HV374_HUMAN	IGHV3-74	Immunoglobulin heavy variable 3-74	intensity_seer_proteograph_s5	13.27296021	SeerProteograph
A0A0B4J1X5	A0A0B4J1X5	HV374_HUMAN	IGHV3-74	Immunoglobulin heavy variable 3-74	intensity_seer_proteograph_s6	12.68023693	SeerProteograph
A0A0B4J1X5	A0A0B4J1X5	HV374_HUMAN	IGHV3-74	Immunoglobulin heavy variable 3-74	intensity_seer_proteograph_s7	12.93250303	SeerProteograph
A0A0B4J1X5	A0A0B4J1X5	HV374_HUMAN	IGHV3-74	Immunoglobulin heavy variable 3-74	intensity_seer_proteograph_s8	12.04456553	SeerProteograph
A0A0B4J1X8	A0A0B4J1X8	HV343_HUMAN	IGHV3-43	Immunoglobulin heavy variable 3-43	intensity_neat_plasma_s1	15.37083042	NeatPlasma
A0A0B4J1X8	A0A0B4J1X8	HV343_HUMAN	IGHV3-43	Immunoglobulin heavy variable 3-43	intensity_neat_plasma_s2	16.25163589	NeatPlasma
A0A0B4J1X8	A0A0B4J1X8	HV343_HUMAN	IGHV3-43	Immunoglobulin heavy variable 3-43	intensity_neat_plasma_s3	16.7823072	NeatPlasma
A0A0B4J1X8	A0A0B4J1X8	HV343_HUMAN	IGHV3-43	Immunoglobulin heavy variable 3-43	intensity_neat_plasma_s4	16.32605022	NeatPlasma
A0A0B4J1X8	A0A0B4J1X8	HV343_HUMAN	IGHV3-43	Immunoglobulin heavy variable 3-43	intensity_neat_plasma_s5	16.13180673	NeatPlasma
A0A0B4J1X8	A0A0B4J1X8	HV343_HUMAN	IGHV3-43	Immunoglobulin heavy variable 3-43	intensity_neat_plasma_s6	15.49905483	NeatPlasma
A0A0B4J1X8	A0A0B4J1X8	HV343_HUMAN	IGHV3-43	Immunoglobulin heavy variable 3-43	intensity_neat_plasma_s7	15.92996109	NeatPlasma
A0A0B4J1X8	A0A0B4J1X8	HV343_HUMAN	IGHV3-43	Immunoglobulin heavy variable 3-43	intensity_neat_plasma_s8	16.27473485	NeatPlasma
A0A0B4J1X8	A0A0B4J1X8	HV343_HUMAN	IGHV3-43	Immunoglobulin heavy variable 3-43	intensity_pre_omics_enrich_s1	13.27684703	PreOmicsEnrich
A0A0B4J1X8	A0A0B4J1X8	HV343_HUMAN	IGHV3-43	Immunoglobulin heavy variable 3-43	intensity_pre_omics_enrich_s2	13.1389501	PreOmicsEnrich
A0A0B4J1X8	A0A0B4J1X8	HV343_HUMAN	IGHV3-43	Immunoglobulin heavy variable 3-43	intensity_pre_omics_enrich_s3	12.83116075	PreOmicsEnrich
A0A0B4J1X8	A0A0B4J1X8	HV343_HUMAN	IGHV3-43	Immunoglobulin heavy variable 3-43	intensity_pre_omics_enrich_s4	13.3564107	PreOmicsEnrich
A0A0B4J1X8	A0A0B4J1X8	HV343_HUMAN	IGHV3-43	Immunoglobulin heavy variable 3-43	intensity_pre_omics_enrich_s5	12.96050881	PreOmicsEnrich
A0A0B4J1X8	A0A0B4J1X8	HV343_HUMAN	IGHV3-43	Immunoglobulin heavy variable 3-43	intensity_pre_omics_enrich_s6	13.48390393	PreOmicsEnrich
A0A0B4J1X8	A0A0B4J1X8	HV343_HUMAN	IGHV3-43	Immunoglobulin heavy variable 3-43	intensity_pre_omics_enrich_s7	12.9585509	PreOmicsEnrich
A0A0B4J1X8	A0A0B4J1X8	HV343_HUMAN	IGHV3-43	Immunoglobulin heavy variable 3-43	intensity_pre_omics_enrich_s8	13.12638344	PreOmicsEnrich
A0A0B4J1X8	A0A0B4J1X8	HV343_HUMAN	IGHV3-43	Immunoglobulin heavy variable 3-43	intensity_seer_proteograph_s1	11.53624865	SeerProteograph
A0A0B4J1X8	A0A0B4J1X8	HV343_HUMAN	IGHV3-43	Immunoglobulin heavy variable 3-43	intensity_seer_proteograph_s2	11.55735129	SeerProteograph
A0A0B4J1X8	A0A0B4J1X8	HV343_HUMAN	IGHV3-43	Immunoglobulin heavy variable 3-43	intensity_seer_proteograph_s3	11.42860344	SeerProteograph
A0A0B4J1X8	A0A0B4J1X8	HV343_HUMAN	IGHV3-43	Immunoglobulin heavy variable 3-43	intensity_seer_proteograph_s4	11.30345726	SeerProteograph
A0A0B4J1X8	A0A0B4J1X8	HV343_HUMAN	IGHV3-43	Immunoglobulin heavy variable 3-43	intensity_seer_proteograph_s5	11.1957998	SeerProteograph
A0A0B4J1X8	A0A0B4J1X8	HV343_HUMAN	IGHV3-43	Immunoglobulin heavy variable 3-43	intensity_seer_proteograph_s6	11.39404898	SeerProteograph
A0A0B4J1X8	A0A0B4J1X8	HV343_HUMAN	IGHV3-43	Immunoglobulin heavy variable 3-43	intensity_seer_proteograph_s7	11.38629204	SeerProteograph
A0A0B4J1X8	A0A0B4J1X8	HV343_HUMAN	IGHV3-43	Immunoglobulin heavy variable 3-43	intensity_seer_proteograph_s8	11.7353934	SeerProteograph
A0A0B4J1Y8	A0A0B4J1Y8	LV949_HUMAN	IGLV9-49	Immunoglobulin lambda variable 9-49	intensity_neat_plasma_s1	17.29604687	NeatPlasma
A0A0B4J1Y8	A0A0B4J1Y8	LV949_HUMAN	IGLV9-49	Immunoglobulin lambda variable 9-49	intensity_neat_plasma_s2	18.82728998	NeatPlasma
A0A0B4J1Y8	A0A0B4J1Y8	LV949_HUMAN	IGLV9-49	Immunoglobulin lambda variable 9-49	intensity_neat_plasma_s3	16.61020302	NeatPlasma
A0A0B4J1Y8	A0A0B4J1Y8	LV949_HUMAN	IGLV9-49	Immunoglobulin lambda variable 9-49	intensity_neat_plasma_s4	17.34915162	NeatPlasma
A0A0B4J1Y8	A0A0B4J1Y8	LV949_HUMAN	IGLV9-49	Immunoglobulin lambda variable 9-49	intensity_neat_plasma_s5	17.17653354	NeatPlasma
A0A0B4J1Y8	A0A0B4J1Y8	LV949_HUMAN	IGLV9-49	Immunoglobulin lambda variable 9-49	intensity_neat_plasma_s6	19.22025078	NeatPlasma
A0A0B4J1Y8	A0A0B4J1Y8	LV949_HUMAN	IGLV9-49	Immunoglobulin lambda variable 9-49	intensity_neat_plasma_s7	19.02485019	NeatPlasma
A0A0B4J1Y8	A0A0B4J1Y8	LV949_HUMAN	IGLV9-49	Immunoglobulin lambda variable 9-49	intensity_neat_plasma_s8	16.80702782	NeatPlasma
A0A0B4J1Y8	A0A0B4J1Y8	LV949_HUMAN	IGLV9-49	Immunoglobulin lambda variable 9-49	intensity_pre_omics_enrich_s1	15.22863834	PreOmicsEnrich
A0A0B4J1Y8	A0A0B4J1Y8	LV949_HUMAN	IGLV9-49	Immunoglobulin lambda variable 9-49	intensity_pre_omics_enrich_s2	14.94554443	PreOmicsEnrich
A0A0B4J1Y8	A0A0B4J1Y8	LV949_HUMAN	IGLV9-49	Immunoglobulin lambda variable 9-49	intensity_pre_omics_enrich_s3	15.47806807	PreOmicsEnrich
A0A0B4J1Y8	A0A0B4J1Y8	LV949_HUMAN	IGLV9-49	Immunoglobulin lambda variable 9-49	intensity_pre_omics_enrich_s4	16.85912222	PreOmicsEnrich
A0A0B4J1Y8	A0A0B4J1Y8	LV949_HUMAN	IGLV9-49	Immunoglobulin lambda variable 9-49	intensity_pre_omics_enrich_s5	16.87580933	PreOmicsEnrich
A0A0B4J1Y8	A0A0B4J1Y8	LV949_HUMAN	IGLV9-49	Immunoglobulin lambda variable 9-49	intensity_pre_omics_enrich_s6	14.83101523	PreOmicsEnrich
A0A0B4J1Y8	A0A0B4J1Y8	LV949_HUMAN	IGLV9-49	Immunoglobulin lambda variable 9-49	intensity_pre_omics_enrich_s7	16.30769178	PreOmicsEnrich
A0A0B4J1Y8	A0A0B4J1Y8	LV949_HUMAN	IGLV9-49	Immunoglobulin lambda variable 9-49	intensity_pre_omics_enrich_s8	16.85776236	PreOmicsEnrich
A0A0B4J1Y8	A0A0B4J1Y8	LV949_HUMAN	IGLV9-49	Immunoglobulin lambda variable 9-49	intensity_seer_proteograph_s1	12.56568075	SeerProteograph
A0A0B4J1Y8	A0A0B4J1Y8	LV949_HUMAN	IGLV9-49	Immunoglobulin lambda variable 9-49	intensity_seer_proteograph_s2	12.81586839	SeerProteograph
A0A0B4J1Y8	A0A0B4J1Y8	LV949_HUMAN	IGLV9-49	Immunoglobulin lambda variable 9-49	intensity_seer_proteograph_s3	13.16326196	SeerProteograph
A0A0B4J1Y8	A0A0B4J1Y8	LV949_HUMAN	IGLV9-49	Immunoglobulin lambda variable 9-49	intensity_seer_proteograph_s4	12.74856911	SeerProteograph
A0A0B4J1Y8	A0A0B4J1Y8	LV949_HUMAN	IGLV9-49	Immunoglobulin lambda variable 9-49	intensity_seer_proteograph_s5	13.1400473	SeerProteograph
A0A0B4J1Y8	A0A0B4J1Y8	LV949_HUMAN	IGLV9-49	Immunoglobulin lambda variable 9-49	intensity_seer_proteograph_s6	12.78197384	SeerProteograph
A0A0B4J1Y8	A0A0B4J1Y8	LV949_HUMAN	IGLV9-49	Immunoglobulin lambda variable 9-49	intensity_seer_proteograph_s7	12.5477732	SeerProteograph
A0A0B4J1Y8	A0A0B4J1Y8	LV949_HUMAN	IGLV9-49	Immunoglobulin lambda variable 9-49	intensity_seer_proteograph_s8	12.6561286	SeerProteograph
A0A0B4J1Y9	A0A0B4J1Y9	HV372_HUMAN	IGHV3-72	Immunoglobulin heavy variable 3-72	intensity_neat_plasma_s1	15.73589973	NeatPlasma
A0A0B4J1Y9	A0A0B4J1Y9	HV372_HUMAN	IGHV3-72	Immunoglobulin heavy variable 3-72	intensity_neat_plasma_s2	16.72724244	NeatPlasma
A0A0B4J1Y9	A0A0B4J1Y9	HV372_HUMAN	IGHV3-72	Immunoglobulin heavy variable 3-72	intensity_neat_plasma_s3	16.14231052	NeatPlasma
A0A0B4J1Y9	A0A0B4J1Y9	HV372_HUMAN	IGHV3-72	Immunoglobulin heavy variable 3-72	intensity_neat_plasma_s4	17.08279355	NeatPlasma
A0A0B4J1Y9	A0A0B4J1Y9	HV372_HUMAN	IGHV3-72	Immunoglobulin heavy variable 3-72	intensity_neat_plasma_s5	15.61814171	NeatPlasma
A0A0B4J1Y9	A0A0B4J1Y9	HV372_HUMAN	IGHV3-72	Immunoglobulin heavy variable 3-72	intensity_neat_plasma_s6	17.04339048	NeatPlasma
A0A0B4J1Y9	A0A0B4J1Y9	HV372_HUMAN	IGHV3-72	Immunoglobulin heavy variable 3-72	intensity_neat_plasma_s7	17.33038298	NeatPlasma
A0A0B4J1Y9	A0A0B4J1Y9	HV372_HUMAN	IGHV3-72	Immunoglobulin heavy variable 3-72	intensity_neat_plasma_s8	15.80312712	NeatPlasma
A0A0B4J1Y9	A0A0B4J1Y9	HV372_HUMAN	IGHV3-72	Immunoglobulin heavy variable 3-72	intensity_pre_omics_enrich_s1	15.09700334	PreOmicsEnrich
A0A0B4J1Y9	A0A0B4J1Y9	HV372_HUMAN	IGHV3-72	Immunoglobulin heavy variable 3-72	intensity_pre_omics_enrich_s2	15.61841418	PreOmicsEnrich
A0A0B4J1Y9	A0A0B4J1Y9	HV372_HUMAN	IGHV3-72	Immunoglobulin heavy variable 3-72	intensity_pre_omics_enrich_s3	15.91539625	PreOmicsEnrich
A0A0B4J1Y9	A0A0B4J1Y9	HV372_HUMAN	IGHV3-72	Immunoglobulin heavy variable 3-72	intensity_pre_omics_enrich_s4	15.67062582	PreOmicsEnrich
A0A0B4J1Y9	A0A0B4J1Y9	HV372_HUMAN	IGHV3-72	Immunoglobulin heavy variable 3-72	intensity_pre_omics_enrich_s5	15.28142659	PreOmicsEnrich
A0A0B4J1Y9	A0A0B4J1Y9	HV372_HUMAN	IGHV3-72	Immunoglobulin heavy variable 3-72	intensity_pre_omics_enrich_s6	15.30614359	PreOmicsEnrich
A0A0B4J1Y9	A0A0B4J1Y9	HV372_HUMAN	IGHV3-72	Immunoglobulin heavy variable 3-72	intensity_pre_omics_enrich_s7	15.19719365	PreOmicsEnrich
A0A0B4J1Y9	A0A0B4J1Y9	HV372_HUMAN	IGHV3-72	Immunoglobulin heavy variable 3-72	intensity_pre_omics_enrich_s8	15.39456318	PreOmicsEnrich
A0A0B4J1Y9	A0A0B4J1Y9	HV372_HUMAN	IGHV3-72	Immunoglobulin heavy variable 3-72	intensity_seer_proteograph_s1	12.77142287	SeerProteograph
A0A0B4J1Y9	A0A0B4J1Y9	HV372_HUMAN	IGHV3-72	Immunoglobulin heavy variable 3-72	intensity_seer_proteograph_s2	13.55510087	SeerProteograph
A0A0B4J1Y9	A0A0B4J1Y9	HV372_HUMAN	IGHV3-72	Immunoglobulin heavy variable 3-72	intensity_seer_proteograph_s3	13.42618796	SeerProteograph
A0A0B4J1Y9	A0A0B4J1Y9	HV372_HUMAN	IGHV3-72	Immunoglobulin heavy variable 3-72	intensity_seer_proteograph_s4	13.22376701	SeerProteograph
A0A0B4J1Y9	A0A0B4J1Y9	HV372_HUMAN	IGHV3-72	Immunoglobulin heavy variable 3-72	intensity_seer_proteograph_s5	13.16161359	SeerProteograph
A0A0B4J1Y9	A0A0B4J1Y9	HV372_HUMAN	IGHV3-72	Immunoglobulin heavy variable 3-72	intensity_seer_proteograph_s6	11.98032096	SeerProteograph
A0A0B4J1Y9	A0A0B4J1Y9	HV372_HUMAN	IGHV3-72	Immunoglobulin heavy variable 3-72	intensity_seer_proteograph_s7	13.89098868	SeerProteograph
A0A0B4J1Y9	A0A0B4J1Y9	HV372_HUMAN	IGHV3-72	Immunoglobulin heavy variable 3-72	intensity_seer_proteograph_s8	14.17190956	SeerProteograph
A0A0B4J2D9	A0A0B4J2D9	KVD13_HUMAN	IGKV1D-13	Immunoglobulin kappa variable 1D-13	intensity_neat_plasma_s1	17.74998069	NeatPlasma
A0A0B4J2D9	A0A0B4J2D9	KVD13_HUMAN	IGKV1D-13	Immunoglobulin kappa variable 1D-13	intensity_neat_plasma_s2	18.53740042	NeatPlasma
A0A0B4J2D9	A0A0B4J2D9	KVD13_HUMAN	IGKV1D-13	Immunoglobulin kappa variable 1D-13	intensity_neat_plasma_s3	18.44814051	NeatPlasma
A0A0B4J2D9	A0A0B4J2D9	KVD13_HUMAN	IGKV1D-13	Immunoglobulin kappa variable 1D-13	intensity_neat_plasma_s4	18.37323901	NeatPlasma
A0A0B4J2D9	A0A0B4J2D9	KVD13_HUMAN	IGKV1D-13	Immunoglobulin kappa variable 1D-13	intensity_neat_plasma_s5	18.11320801	NeatPlasma
A0A0B4J2D9	A0A0B4J2D9	KVD13_HUMAN	IGKV1D-13	Immunoglobulin kappa variable 1D-13	intensity_neat_plasma_s6	18.55731785	NeatPlasma
A0A0B4J2D9	A0A0B4J2D9	KVD13_HUMAN	IGKV1D-13	Immunoglobulin kappa variable 1D-13	intensity_neat_plasma_s7	18.35707514	NeatPlasma
A0A0B4J2D9	A0A0B4J2D9	KVD13_HUMAN	IGKV1D-13	Immunoglobulin kappa variable 1D-13	intensity_neat_plasma_s8	18.02169573	NeatPlasma
A0A0B4J2D9	A0A0B4J2D9	KVD13_HUMAN	IGKV1D-13	Immunoglobulin kappa variable 1D-13	intensity_pre_omics_enrich_s1	16.71873353	PreOmicsEnrich
A0A0B4J2D9	A0A0B4J2D9	KVD13_HUMAN	IGKV1D-13	Immunoglobulin kappa variable 1D-13	intensity_pre_omics_enrich_s2	16.7314914	PreOmicsEnrich
A0A0B4J2D9	A0A0B4J2D9	KVD13_HUMAN	IGKV1D-13	Immunoglobulin kappa variable 1D-13	intensity_pre_omics_enrich_s3	16.66462783	PreOmicsEnrich
A0A0B4J2D9	A0A0B4J2D9	KVD13_HUMAN	IGKV1D-13	Immunoglobulin kappa variable 1D-13	intensity_pre_omics_enrich_s4	16.78795356	PreOmicsEnrich
A0A0B4J2D9	A0A0B4J2D9	KVD13_HUMAN	IGKV1D-13	Immunoglobulin kappa variable 1D-13	intensity_pre_omics_enrich_s5	17.00875687	PreOmicsEnrich
A0A0B4J2D9	A0A0B4J2D9	KVD13_HUMAN	IGKV1D-13	Immunoglobulin kappa variable 1D-13	intensity_pre_omics_enrich_s6	16.69843338	PreOmicsEnrich
A0A0B4J2D9	A0A0B4J2D9	KVD13_HUMAN	IGKV1D-13	Immunoglobulin kappa variable 1D-13	intensity_pre_omics_enrich_s7	16.94794508	PreOmicsEnrich
A0A0B4J2D9	A0A0B4J2D9	KVD13_HUMAN	IGKV1D-13	Immunoglobulin kappa variable 1D-13	intensity_pre_omics_enrich_s8	16.68219908	PreOmicsEnrich
A0A0B4J2D9	A0A0B4J2D9	KVD13_HUMAN	IGKV1D-13	Immunoglobulin kappa variable 1D-13	intensity_seer_proteograph_s1	12.81018603	SeerProteograph
A0A0B4J2D9	A0A0B4J2D9	KVD13_HUMAN	IGKV1D-13	Immunoglobulin kappa variable 1D-13	intensity_seer_proteograph_s2	12.44042458	SeerProteograph
A0A0B4J2D9	A0A0B4J2D9	KVD13_HUMAN	IGKV1D-13	Immunoglobulin kappa variable 1D-13	intensity_seer_proteograph_s3	12.25103392	SeerProteograph
A0A0B4J2D9	A0A0B4J2D9	KVD13_HUMAN	IGKV1D-13	Immunoglobulin kappa variable 1D-13	intensity_seer_proteograph_s4	12.77100554	SeerProteograph
A0A0B4J2D9	A0A0B4J2D9	KVD13_HUMAN	IGKV1D-13	Immunoglobulin kappa variable 1D-13	intensity_seer_proteograph_s5	12.2531443	SeerProteograph
A0A0B4J2D9	A0A0B4J2D9	KVD13_HUMAN	IGKV1D-13	Immunoglobulin kappa variable 1D-13	intensity_seer_proteograph_s6	12.83231435	SeerProteograph
A0A0B4J2D9	A0A0B4J2D9	KVD13_HUMAN	IGKV1D-13	Immunoglobulin kappa variable 1D-13	intensity_seer_proteograph_s7	12.58303158	SeerProteograph
A0A0B4J2D9	A0A0B4J2D9	KVD13_HUMAN	IGKV1D-13	Immunoglobulin kappa variable 1D-13	intensity_seer_proteograph_s8	12.38149403	SeerProteograph
A0A0C4DGB6	A0A0C4DGB6	A0A0C4DGB6_HUMAN	ALB	Isoform of P02768, Albumin	intensity_neat_plasma_s1	16.00141699	NeatPlasma
A0A0C4DGB6	A0A0C4DGB6	A0A0C4DGB6_HUMAN	ALB	Isoform of P02768, Albumin	intensity_neat_plasma_s2	16.94532952	NeatPlasma
A0A0C4DGB6	A0A0C4DGB6	A0A0C4DGB6_HUMAN	ALB	Isoform of P02768, Albumin	intensity_neat_plasma_s3	16.93193785	NeatPlasma
A0A0C4DGB6	A0A0C4DGB6	A0A0C4DGB6_HUMAN	ALB	Isoform of P02768, Albumin	intensity_neat_plasma_s4	17.51378156	NeatPlasma
A0A0C4DGB6	A0A0C4DGB6	A0A0C4DGB6_HUMAN	ALB	Isoform of P02768, Albumin	intensity_neat_plasma_s5	16.86692874	NeatPlasma
A0A0C4DGB6	A0A0C4DGB6	A0A0C4DGB6_HUMAN	ALB	Isoform of P02768, Albumin	intensity_neat_plasma_s6	17.15478845	NeatPlasma
A0A0C4DGB6	A0A0C4DGB6	A0A0C4DGB6_HUMAN	ALB	Isoform of P02768, Albumin	intensity_neat_plasma_s7	17.79855407	NeatPlasma
A0A0C4DGB6	A0A0C4DGB6	A0A0C4DGB6_HUMAN	ALB	Isoform of P02768, Albumin	intensity_neat_plasma_s8	16.75923803	NeatPlasma
A0A0C4DGB6	A0A0C4DGB6	A0A0C4DGB6_HUMAN	ALB	Isoform of P02768, Albumin	intensity_pre_omics_enrich_s1	NA	PreOmicsEnrich
A0A0C4DGB6	A0A0C4DGB6	A0A0C4DGB6_HUMAN	ALB	Isoform of P02768, Albumin	intensity_pre_omics_enrich_s2	NA	PreOmicsEnrich
A0A0C4DGB6	A0A0C4DGB6	A0A0C4DGB6_HUMAN	ALB	Isoform of P02768, Albumin	intensity_pre_omics_enrich_s3	NA	PreOmicsEnrich
A0A0C4DGB6	A0A0C4DGB6	A0A0C4DGB6_HUMAN	ALB	Isoform of P02768, Albumin	intensity_pre_omics_enrich_s4	NA	PreOmicsEnrich
A0A0C4DGB6	A0A0C4DGB6	A0A0C4DGB6_HUMAN	ALB	Isoform of P02768, Albumin	intensity_pre_omics_enrich_s5	NA	PreOmicsEnrich
A0A0C4DGB6	A0A0C4DGB6	A0A0C4DGB6_HUMAN	ALB	Isoform of P02768, Albumin	intensity_pre_omics_enrich_s6	NA	PreOmicsEnrich
A0A0C4DGB6	A0A0C4DGB6	A0A0C4DGB6_HUMAN	ALB	Isoform of P02768, Albumin	intensity_pre_omics_enrich_s7	NA	PreOmicsEnrich
A0A0C4DGB6	A0A0C4DGB6	A0A0C4DGB6_HUMAN	ALB	Isoform of P02768, Albumin	intensity_pre_omics_enrich_s8	NA	PreOmicsEnrich
A0A0C4DGB6	A0A0C4DGB6	A0A0C4DGB6_HUMAN	ALB	Isoform of P02768, Albumin	intensity_seer_proteograph_s1	NA	SeerProteograph
A0A0C4DGB6	A0A0C4DGB6	A0A0C4DGB6_HUMAN	ALB	Isoform of P02768, Albumin	intensity_seer_proteograph_s2	NA	SeerProteograph
A0A0C4DGB6	A0A0C4DGB6	A0A0C4DGB6_HUMAN	ALB	Isoform of P02768, Albumin	intensity_seer_proteograph_s3	NA	SeerProteograph
A0A0C4DGB6	A0A0C4DGB6	A0A0C4DGB6_HUMAN	ALB	Isoform of P02768, Albumin	intensity_seer_proteograph_s4	NA	SeerProteograph
A0A0C4DGB6	A0A0C4DGB6	A0A0C4DGB6_HUMAN	ALB	Isoform of P02768, Albumin	intensity_seer_proteograph_s5	NA	SeerProteograph
A0A0C4DGB6	A0A0C4DGB6	A0A0C4DGB6_HUMAN	ALB	Isoform of P02768, Albumin	intensity_seer_proteograph_s6	NA	SeerProteograph
A0A0C4DGB6	A0A0C4DGB6	A0A0C4DGB6_HUMAN	ALB	Isoform of P02768, Albumin	intensity_seer_proteograph_s7	NA	SeerProteograph
A0A0C4DGB6	A0A0C4DGB6	A0A0C4DGB6_HUMAN	ALB	Isoform of P02768, Albumin	intensity_seer_proteograph_s8	NA	SeerProteograph
A0A0C4DH24	A0A0C4DH24	KV621_HUMAN	IGKV6-21	Immunoglobulin kappa variable 6-21	intensity_neat_plasma_s1	17.06389008	NeatPlasma
A0A0C4DH24	A0A0C4DH24	KV621_HUMAN	IGKV6-21	Immunoglobulin kappa variable 6-21	intensity_neat_plasma_s2	16.24244285	NeatPlasma
A0A0C4DH24	A0A0C4DH24	KV621_HUMAN	IGKV6-21	Immunoglobulin kappa variable 6-21	intensity_neat_plasma_s3	16.43186646	NeatPlasma
A0A0C4DH24	A0A0C4DH24	KV621_HUMAN	IGKV6-21	Immunoglobulin kappa variable 6-21	intensity_neat_plasma_s4	16.97064518	NeatPlasma
A0A0C4DH24	A0A0C4DH24	KV621_HUMAN	IGKV6-21	Immunoglobulin kappa variable 6-21	intensity_neat_plasma_s5	16.97994985	NeatPlasma
A0A0C4DH24	A0A0C4DH24	KV621_HUMAN	IGKV6-21	Immunoglobulin kappa variable 6-21	intensity_neat_plasma_s6	16.70827563	NeatPlasma
A0A0C4DH24	A0A0C4DH24	KV621_HUMAN	IGKV6-21	Immunoglobulin kappa variable 6-21	intensity_neat_plasma_s7	16.42928741	NeatPlasma
A0A0C4DH24	A0A0C4DH24	KV621_HUMAN	IGKV6-21	Immunoglobulin kappa variable 6-21	intensity_neat_plasma_s8	16.77721678	NeatPlasma
A0A0C4DH24	A0A0C4DH24	KV621_HUMAN	IGKV6-21	Immunoglobulin kappa variable 6-21	intensity_pre_omics_enrich_s1	14.34972354	PreOmicsEnrich
A0A0C4DH24	A0A0C4DH24	KV621_HUMAN	IGKV6-21	Immunoglobulin kappa variable 6-21	intensity_pre_omics_enrich_s2	14.74928809	PreOmicsEnrich
A0A0C4DH24	A0A0C4DH24	KV621_HUMAN	IGKV6-21	Immunoglobulin kappa variable 6-21	intensity_pre_omics_enrich_s3	14.71523274	PreOmicsEnrich
A0A0C4DH24	A0A0C4DH24	KV621_HUMAN	IGKV6-21	Immunoglobulin kappa variable 6-21	intensity_pre_omics_enrich_s4	15.90850052	PreOmicsEnrich
A0A0C4DH24	A0A0C4DH24	KV621_HUMAN	IGKV6-21	Immunoglobulin kappa variable 6-21	intensity_pre_omics_enrich_s5	14.00110027	PreOmicsEnrich
A0A0C4DH24	A0A0C4DH24	KV621_HUMAN	IGKV6-21	Immunoglobulin kappa variable 6-21	intensity_pre_omics_enrich_s6	14.79105603	PreOmicsEnrich
A0A0C4DH24	A0A0C4DH24	KV621_HUMAN	IGKV6-21	Immunoglobulin kappa variable 6-21	intensity_pre_omics_enrich_s7	14.06481012	PreOmicsEnrich
A0A0C4DH24	A0A0C4DH24	KV621_HUMAN	IGKV6-21	Immunoglobulin kappa variable 6-21	intensity_pre_omics_enrich_s8	15.75674134	PreOmicsEnrich
A0A0C4DH24	A0A0C4DH24	KV621_HUMAN	IGKV6-21	Immunoglobulin kappa variable 6-21	intensity_seer_proteograph_s1	10.79352489	SeerProteograph
A0A0C4DH24	A0A0C4DH24	KV621_HUMAN	IGKV6-21	Immunoglobulin kappa variable 6-21	intensity_seer_proteograph_s2	11.70080275	SeerProteograph
A0A0C4DH24	A0A0C4DH24	KV621_HUMAN	IGKV6-21	Immunoglobulin kappa variable 6-21	intensity_seer_proteograph_s3	NA	SeerProteograph
A0A0C4DH24	A0A0C4DH24	KV621_HUMAN	IGKV6-21	Immunoglobulin kappa variable 6-21	intensity_seer_proteograph_s4	11.87705427	SeerProteograph
A0A0C4DH24	A0A0C4DH24	KV621_HUMAN	IGKV6-21	Immunoglobulin kappa variable 6-21	intensity_seer_proteograph_s5	11.66835802	SeerProteograph
A0A0C4DH24	A0A0C4DH24	KV621_HUMAN	IGKV6-21	Immunoglobulin kappa variable 6-21	intensity_seer_proteograph_s6	11.45972628	SeerProteograph
A0A0C4DH24	A0A0C4DH24	KV621_HUMAN	IGKV6-21	Immunoglobulin kappa variable 6-21	intensity_seer_proteograph_s7	11.24347985	SeerProteograph
A0A0C4DH24	A0A0C4DH24	KV621_HUMAN	IGKV6-21	Immunoglobulin kappa variable 6-21	intensity_seer_proteograph_s8	12.05575334	SeerProteograph
A0A0C4DH25	A0A0C4DH25	KVD20_HUMAN	IGKV3D-20	Immunoglobulin kappa variable 3D-20	intensity_neat_plasma_s1	21.31008019	NeatPlasma
A0A0C4DH25	A0A0C4DH25	KVD20_HUMAN	IGKV3D-20	Immunoglobulin kappa variable 3D-20	intensity_neat_plasma_s2	17.72392087	NeatPlasma
A0A0C4DH25	A0A0C4DH25	KVD20_HUMAN	IGKV3D-20	Immunoglobulin kappa variable 3D-20	intensity_neat_plasma_s3	18.69032883	NeatPlasma
A0A0C4DH25	A0A0C4DH25	KVD20_HUMAN	IGKV3D-20	Immunoglobulin kappa variable 3D-20	intensity_neat_plasma_s4	16.58169048	NeatPlasma
A0A0C4DH25	A0A0C4DH25	KVD20_HUMAN	IGKV3D-20	Immunoglobulin kappa variable 3D-20	intensity_neat_plasma_s5	21.34840831	NeatPlasma
A0A0C4DH25	A0A0C4DH25	KVD20_HUMAN	IGKV3D-20	Immunoglobulin kappa variable 3D-20	intensity_neat_plasma_s6	16.81878187	NeatPlasma
A0A0C4DH25	A0A0C4DH25	KVD20_HUMAN	IGKV3D-20	Immunoglobulin kappa variable 3D-20	intensity_neat_plasma_s7	15.88104224	NeatPlasma
A0A0C4DH25	A0A0C4DH25	KVD20_HUMAN	IGKV3D-20	Immunoglobulin kappa variable 3D-20	intensity_neat_plasma_s8	19.06688541	NeatPlasma
A0A0C4DH25	A0A0C4DH25	KVD20_HUMAN	IGKV3D-20	Immunoglobulin kappa variable 3D-20	intensity_pre_omics_enrich_s1	21.29333693	PreOmicsEnrich
A0A0C4DH25	A0A0C4DH25	KVD20_HUMAN	IGKV3D-20	Immunoglobulin kappa variable 3D-20	intensity_pre_omics_enrich_s2	20.81909384	PreOmicsEnrich
A0A0C4DH25	A0A0C4DH25	KVD20_HUMAN	IGKV3D-20	Immunoglobulin kappa variable 3D-20	intensity_pre_omics_enrich_s3	20.97421291	PreOmicsEnrich
A0A0C4DH25	A0A0C4DH25	KVD20_HUMAN	IGKV3D-20	Immunoglobulin kappa variable 3D-20	intensity_pre_omics_enrich_s4	20.19460298	PreOmicsEnrich
A0A0C4DH25	A0A0C4DH25	KVD20_HUMAN	IGKV3D-20	Immunoglobulin kappa variable 3D-20	intensity_pre_omics_enrich_s5	21.48738472	PreOmicsEnrich
A0A0C4DH25	A0A0C4DH25	KVD20_HUMAN	IGKV3D-20	Immunoglobulin kappa variable 3D-20	intensity_pre_omics_enrich_s6	21.022422	PreOmicsEnrich
A0A0C4DH25	A0A0C4DH25	KVD20_HUMAN	IGKV3D-20	Immunoglobulin kappa variable 3D-20	intensity_pre_omics_enrich_s7	21.10149357	PreOmicsEnrich
A0A0C4DH25	A0A0C4DH25	KVD20_HUMAN	IGKV3D-20	Immunoglobulin kappa variable 3D-20	intensity_pre_omics_enrich_s8	19.19342189	PreOmicsEnrich
A0A0C4DH25	A0A0C4DH25	KVD20_HUMAN	IGKV3D-20	Immunoglobulin kappa variable 3D-20	intensity_seer_proteograph_s1	11.52366322	SeerProteograph
A0A0C4DH25	A0A0C4DH25	KVD20_HUMAN	IGKV3D-20	Immunoglobulin kappa variable 3D-20	intensity_seer_proteograph_s2	11.42951434	SeerProteograph
A0A0C4DH25	A0A0C4DH25	KVD20_HUMAN	IGKV3D-20	Immunoglobulin kappa variable 3D-20	intensity_seer_proteograph_s3	11.15719812	SeerProteograph
A0A0C4DH25	A0A0C4DH25	KVD20_HUMAN	IGKV3D-20	Immunoglobulin kappa variable 3D-20	intensity_seer_proteograph_s4	12.41017209	SeerProteograph
A0A0C4DH25	A0A0C4DH25	KVD20_HUMAN	IGKV3D-20	Immunoglobulin kappa variable 3D-20	intensity_seer_proteograph_s5	11.37695694	SeerProteograph
A0A0C4DH25	A0A0C4DH25	KVD20_HUMAN	IGKV3D-20	Immunoglobulin kappa variable 3D-20	intensity_seer_proteograph_s6	11.6447806	SeerProteograph
A0A0C4DH25	A0A0C4DH25	KVD20_HUMAN	IGKV3D-20	Immunoglobulin kappa variable 3D-20	intensity_seer_proteograph_s7	12.41332191	SeerProteograph
A0A0C4DH25	A0A0C4DH25	KVD20_HUMAN	IGKV3D-20	Immunoglobulin kappa variable 3D-20	intensity_seer_proteograph_s8	11.95925221	SeerProteograph
A0A0A0MT36;A0A0C4DH26	A0A0C4DH26;A0A0A0MT36	KVD21_HUMAN;KVD41_HUMAN	IGKV6D-21;IGKV6D-41	Immunoglobulin kappa variable 6D-21	intensity_neat_plasma_s1	17.27616076	NeatPlasma
A0A0A0MT36;A0A0C4DH26	A0A0C4DH26;A0A0A0MT36	KVD21_HUMAN;KVD41_HUMAN	IGKV6D-21;IGKV6D-41	Immunoglobulin kappa variable 6D-21	intensity_neat_plasma_s2	18.30631985	NeatPlasma
A0A0A0MT36;A0A0C4DH26	A0A0C4DH26;A0A0A0MT36	KVD21_HUMAN;KVD41_HUMAN	IGKV6D-21;IGKV6D-41	Immunoglobulin kappa variable 6D-21	intensity_neat_plasma_s3	18.60783237	NeatPlasma
A0A0A0MT36;A0A0C4DH26	A0A0C4DH26;A0A0A0MT36	KVD21_HUMAN;KVD41_HUMAN	IGKV6D-21;IGKV6D-41	Immunoglobulin kappa variable 6D-21	intensity_neat_plasma_s4	16.19420089	NeatPlasma
A0A0A0MT36;A0A0C4DH26	A0A0C4DH26;A0A0A0MT36	KVD21_HUMAN;KVD41_HUMAN	IGKV6D-21;IGKV6D-41	Immunoglobulin kappa variable 6D-21	intensity_neat_plasma_s5	17.99378977	NeatPlasma
A0A0A0MT36;A0A0C4DH26	A0A0C4DH26;A0A0A0MT36	KVD21_HUMAN;KVD41_HUMAN	IGKV6D-21;IGKV6D-41	Immunoglobulin kappa variable 6D-21	intensity_neat_plasma_s6	16.05476752	NeatPlasma
A0A0A0MT36;A0A0C4DH26	A0A0C4DH26;A0A0A0MT36	KVD21_HUMAN;KVD41_HUMAN	IGKV6D-21;IGKV6D-41	Immunoglobulin kappa variable 6D-21	intensity_neat_plasma_s7	15.93313276	NeatPlasma
A0A0A0MT36;A0A0C4DH26	A0A0C4DH26;A0A0A0MT36	KVD21_HUMAN;KVD41_HUMAN	IGKV6D-21;IGKV6D-41	Immunoglobulin kappa variable 6D-21	intensity_neat_plasma_s8	18.29176876	NeatPlasma
A0A0A0MT36;A0A0C4DH26	A0A0C4DH26;A0A0A0MT36	KVD21_HUMAN;KVD41_HUMAN	IGKV6D-21;IGKV6D-41	Immunoglobulin kappa variable 6D-21	intensity_pre_omics_enrich_s1	15.74798838	PreOmicsEnrich
A0A0A0MT36;A0A0C4DH26	A0A0C4DH26;A0A0A0MT36	KVD21_HUMAN;KVD41_HUMAN	IGKV6D-21;IGKV6D-41	Immunoglobulin kappa variable 6D-21	intensity_pre_omics_enrich_s2	16.31374929	PreOmicsEnrich
A0A0A0MT36;A0A0C4DH26	A0A0C4DH26;A0A0A0MT36	KVD21_HUMAN;KVD41_HUMAN	IGKV6D-21;IGKV6D-41	Immunoglobulin kappa variable 6D-21	intensity_pre_omics_enrich_s3	16.74382198	PreOmicsEnrich
A0A0A0MT36;A0A0C4DH26	A0A0C4DH26;A0A0A0MT36	KVD21_HUMAN;KVD41_HUMAN	IGKV6D-21;IGKV6D-41	Immunoglobulin kappa variable 6D-21	intensity_pre_omics_enrich_s4	17.42305024	PreOmicsEnrich
A0A0A0MT36;A0A0C4DH26	A0A0C4DH26;A0A0A0MT36	KVD21_HUMAN;KVD41_HUMAN	IGKV6D-21;IGKV6D-41	Immunoglobulin kappa variable 6D-21	intensity_pre_omics_enrich_s5	15.49277953	PreOmicsEnrich
A0A0A0MT36;A0A0C4DH26	A0A0C4DH26;A0A0A0MT36	KVD21_HUMAN;KVD41_HUMAN	IGKV6D-21;IGKV6D-41	Immunoglobulin kappa variable 6D-21	intensity_pre_omics_enrich_s6	16.2938039	PreOmicsEnrich
A0A0A0MT36;A0A0C4DH26	A0A0C4DH26;A0A0A0MT36	KVD21_HUMAN;KVD41_HUMAN	IGKV6D-21;IGKV6D-41	Immunoglobulin kappa variable 6D-21	intensity_pre_omics_enrich_s7	15.67368174	PreOmicsEnrich
A0A0A0MT36;A0A0C4DH26	A0A0C4DH26;A0A0A0MT36	KVD21_HUMAN;KVD41_HUMAN	IGKV6D-21;IGKV6D-41	Immunoglobulin kappa variable 6D-21	intensity_pre_omics_enrich_s8	17.58820955	PreOmicsEnrich
A0A0A0MT36;A0A0C4DH26	A0A0C4DH26;A0A0A0MT36	KVD21_HUMAN;KVD41_HUMAN	IGKV6D-21;IGKV6D-41	Immunoglobulin kappa variable 6D-21	intensity_seer_proteograph_s1	12.58129059	SeerProteograph
A0A0A0MT36;A0A0C4DH26	A0A0C4DH26;A0A0A0MT36	KVD21_HUMAN;KVD41_HUMAN	IGKV6D-21;IGKV6D-41	Immunoglobulin kappa variable 6D-21	intensity_seer_proteograph_s2	12.60887139	SeerProteograph
A0A0A0MT36;A0A0C4DH26	A0A0C4DH26;A0A0A0MT36	KVD21_HUMAN;KVD41_HUMAN	IGKV6D-21;IGKV6D-41	Immunoglobulin kappa variable 6D-21	intensity_seer_proteograph_s3	12.4494654	SeerProteograph
A0A0A0MT36;A0A0C4DH26	A0A0C4DH26;A0A0A0MT36	KVD21_HUMAN;KVD41_HUMAN	IGKV6D-21;IGKV6D-41	Immunoglobulin kappa variable 6D-21	intensity_seer_proteograph_s4	12.76501556	SeerProteograph
A0A0A0MT36;A0A0C4DH26	A0A0C4DH26;A0A0A0MT36	KVD21_HUMAN;KVD41_HUMAN	IGKV6D-21;IGKV6D-41	Immunoglobulin kappa variable 6D-21	intensity_seer_proteograph_s5	12.69521804	SeerProteograph
A0A0A0MT36;A0A0C4DH26	A0A0C4DH26;A0A0A0MT36	KVD21_HUMAN;KVD41_HUMAN	IGKV6D-21;IGKV6D-41	Immunoglobulin kappa variable 6D-21	intensity_seer_proteograph_s6	12.64436798	SeerProteograph
A0A0A0MT36;A0A0C4DH26	A0A0C4DH26;A0A0A0MT36	KVD21_HUMAN;KVD41_HUMAN	IGKV6D-21;IGKV6D-41	Immunoglobulin kappa variable 6D-21	intensity_seer_proteograph_s7	12.2799072	SeerProteograph
A0A0A0MT36;A0A0C4DH26	A0A0C4DH26;A0A0A0MT36	KVD21_HUMAN;KVD41_HUMAN	IGKV6D-21;IGKV6D-41	Immunoglobulin kappa variable 6D-21	intensity_seer_proteograph_s8	12.86951278	SeerProteograph
A0A0C4DH29	A0A0C4DH29	HV103_HUMAN	IGHV1-3	Immunoglobulin heavy variable 1-3	intensity_neat_plasma_s1	15.75046362	NeatPlasma
A0A0C4DH29	A0A0C4DH29	HV103_HUMAN	IGHV1-3	Immunoglobulin heavy variable 1-3	intensity_neat_plasma_s2	16.00617265	NeatPlasma
A0A0C4DH29	A0A0C4DH29	HV103_HUMAN	IGHV1-3	Immunoglobulin heavy variable 1-3	intensity_neat_plasma_s3	16.12966739	NeatPlasma
A0A0C4DH29	A0A0C4DH29	HV103_HUMAN	IGHV1-3	Immunoglobulin heavy variable 1-3	intensity_neat_plasma_s4	15.67721587	NeatPlasma
A0A0C4DH29	A0A0C4DH29	HV103_HUMAN	IGHV1-3	Immunoglobulin heavy variable 1-3	intensity_neat_plasma_s5	15.90486978	NeatPlasma
A0A0C4DH29	A0A0C4DH29	HV103_HUMAN	IGHV1-3	Immunoglobulin heavy variable 1-3	intensity_neat_plasma_s6	15.81654871	NeatPlasma
A0A0C4DH29	A0A0C4DH29	HV103_HUMAN	IGHV1-3	Immunoglobulin heavy variable 1-3	intensity_neat_plasma_s7	15.72551271	NeatPlasma
A0A0C4DH29	A0A0C4DH29	HV103_HUMAN	IGHV1-3	Immunoglobulin heavy variable 1-3	intensity_neat_plasma_s8	15.74306196	NeatPlasma
A0A0C4DH29	A0A0C4DH29	HV103_HUMAN	IGHV1-3	Immunoglobulin heavy variable 1-3	intensity_pre_omics_enrich_s1	14.6943851	PreOmicsEnrich
A0A0C4DH29	A0A0C4DH29	HV103_HUMAN	IGHV1-3	Immunoglobulin heavy variable 1-3	intensity_pre_omics_enrich_s2	14.53920123	PreOmicsEnrich
A0A0C4DH29	A0A0C4DH29	HV103_HUMAN	IGHV1-3	Immunoglobulin heavy variable 1-3	intensity_pre_omics_enrich_s3	14.27091579	PreOmicsEnrich
A0A0C4DH29	A0A0C4DH29	HV103_HUMAN	IGHV1-3	Immunoglobulin heavy variable 1-3	intensity_pre_omics_enrich_s4	14.73441855	PreOmicsEnrich
A0A0C4DH29	A0A0C4DH29	HV103_HUMAN	IGHV1-3	Immunoglobulin heavy variable 1-3	intensity_pre_omics_enrich_s5	14.3165361	PreOmicsEnrich
A0A0C4DH29	A0A0C4DH29	HV103_HUMAN	IGHV1-3	Immunoglobulin heavy variable 1-3	intensity_pre_omics_enrich_s6	14.25008372	PreOmicsEnrich
A0A0C4DH29	A0A0C4DH29	HV103_HUMAN	IGHV1-3	Immunoglobulin heavy variable 1-3	intensity_pre_omics_enrich_s7	14.76259486	PreOmicsEnrich
A0A0C4DH29	A0A0C4DH29	HV103_HUMAN	IGHV1-3	Immunoglobulin heavy variable 1-3	intensity_pre_omics_enrich_s8	14.94692455	PreOmicsEnrich
A0A0C4DH29	A0A0C4DH29	HV103_HUMAN	IGHV1-3	Immunoglobulin heavy variable 1-3	intensity_seer_proteograph_s1	12.62552454	SeerProteograph
A0A0C4DH29	A0A0C4DH29	HV103_HUMAN	IGHV1-3	Immunoglobulin heavy variable 1-3	intensity_seer_proteograph_s2	12.62341249	SeerProteograph
A0A0C4DH29	A0A0C4DH29	HV103_HUMAN	IGHV1-3	Immunoglobulin heavy variable 1-3	intensity_seer_proteograph_s3	12.2173664	SeerProteograph
A0A0C4DH29	A0A0C4DH29	HV103_HUMAN	IGHV1-3	Immunoglobulin heavy variable 1-3	intensity_seer_proteograph_s4	12.37019173	SeerProteograph
A0A0C4DH29	A0A0C4DH29	HV103_HUMAN	IGHV1-3	Immunoglobulin heavy variable 1-3	intensity_seer_proteograph_s5	12.40514944	SeerProteograph
A0A0C4DH29	A0A0C4DH29	HV103_HUMAN	IGHV1-3	Immunoglobulin heavy variable 1-3	intensity_seer_proteograph_s6	12.45727492	SeerProteograph
A0A0C4DH29	A0A0C4DH29	HV103_HUMAN	IGHV1-3	Immunoglobulin heavy variable 1-3	intensity_seer_proteograph_s7	12.39786974	SeerProteograph
A0A0C4DH29	A0A0C4DH29	HV103_HUMAN	IGHV1-3	Immunoglobulin heavy variable 1-3	intensity_seer_proteograph_s8	12.28727568	SeerProteograph
A0A0C4DH30	A0A0C4DH30	HV316_HUMAN	IGHV3-16	Probable non-functional immunoglobulin heavy variable 3-16	intensity_neat_plasma_s1	13.5987853	NeatPlasma
A0A0C4DH30	A0A0C4DH30	HV316_HUMAN	IGHV3-16	Probable non-functional immunoglobulin heavy variable 3-16	intensity_neat_plasma_s2	13.65042352	NeatPlasma
A0A0C4DH30	A0A0C4DH30	HV316_HUMAN	IGHV3-16	Probable non-functional immunoglobulin heavy variable 3-16	intensity_neat_plasma_s3	13.86820523	NeatPlasma
A0A0C4DH30	A0A0C4DH30	HV316_HUMAN	IGHV3-16	Probable non-functional immunoglobulin heavy variable 3-16	intensity_neat_plasma_s4	14.00441361	NeatPlasma
A0A0C4DH30	A0A0C4DH30	HV316_HUMAN	IGHV3-16	Probable non-functional immunoglobulin heavy variable 3-16	intensity_neat_plasma_s5	13.85093886	NeatPlasma
A0A0C4DH30	A0A0C4DH30	HV316_HUMAN	IGHV3-16	Probable non-functional immunoglobulin heavy variable 3-16	intensity_neat_plasma_s6	14.41866301	NeatPlasma
A0A0C4DH30	A0A0C4DH30	HV316_HUMAN	IGHV3-16	Probable non-functional immunoglobulin heavy variable 3-16	intensity_neat_plasma_s7	14.23185117	NeatPlasma
A0A0C4DH30	A0A0C4DH30	HV316_HUMAN	IGHV3-16	Probable non-functional immunoglobulin heavy variable 3-16	intensity_neat_plasma_s8	14.07379848	NeatPlasma
A0A0C4DH30	A0A0C4DH30	HV316_HUMAN	IGHV3-16	Probable non-functional immunoglobulin heavy variable 3-16	intensity_pre_omics_enrich_s1	12.93449807	PreOmicsEnrich
A0A0C4DH30	A0A0C4DH30	HV316_HUMAN	IGHV3-16	Probable non-functional immunoglobulin heavy variable 3-16	intensity_pre_omics_enrich_s2	12.85248659	PreOmicsEnrich
A0A0C4DH30	A0A0C4DH30	HV316_HUMAN	IGHV3-16	Probable non-functional immunoglobulin heavy variable 3-16	intensity_pre_omics_enrich_s3	12.91506521	PreOmicsEnrich
A0A0C4DH30	A0A0C4DH30	HV316_HUMAN	IGHV3-16	Probable non-functional immunoglobulin heavy variable 3-16	intensity_pre_omics_enrich_s4	12.68232091	PreOmicsEnrich
A0A0C4DH30	A0A0C4DH30	HV316_HUMAN	IGHV3-16	Probable non-functional immunoglobulin heavy variable 3-16	intensity_pre_omics_enrich_s5	12.74359954	PreOmicsEnrich
A0A0C4DH30	A0A0C4DH30	HV316_HUMAN	IGHV3-16	Probable non-functional immunoglobulin heavy variable 3-16	intensity_pre_omics_enrich_s6	12.58294874	PreOmicsEnrich
A0A0C4DH30	A0A0C4DH30	HV316_HUMAN	IGHV3-16	Probable non-functional immunoglobulin heavy variable 3-16	intensity_pre_omics_enrich_s7	12.95617466	PreOmicsEnrich
A0A0C4DH30	A0A0C4DH30	HV316_HUMAN	IGHV3-16	Probable non-functional immunoglobulin heavy variable 3-16	intensity_pre_omics_enrich_s8	12.76101095	PreOmicsEnrich
A0A0C4DH30	A0A0C4DH30	HV316_HUMAN	IGHV3-16	Probable non-functional immunoglobulin heavy variable 3-16	intensity_seer_proteograph_s1	NA	SeerProteograph
A0A0C4DH30	A0A0C4DH30	HV316_HUMAN	IGHV3-16	Probable non-functional immunoglobulin heavy variable 3-16	intensity_seer_proteograph_s2	NA	SeerProteograph
A0A0C4DH30	A0A0C4DH30	HV316_HUMAN	IGHV3-16	Probable non-functional immunoglobulin heavy variable 3-16	intensity_seer_proteograph_s3	NA	SeerProteograph
A0A0C4DH30	A0A0C4DH30	HV316_HUMAN	IGHV3-16	Probable non-functional immunoglobulin heavy variable 3-16	intensity_seer_proteograph_s4	NA	SeerProteograph
A0A0C4DH30	A0A0C4DH30	HV316_HUMAN	IGHV3-16	Probable non-functional immunoglobulin heavy variable 3-16	intensity_seer_proteograph_s5	NA	SeerProteograph
A0A0C4DH30	A0A0C4DH30	HV316_HUMAN	IGHV3-16	Probable non-functional immunoglobulin heavy variable 3-16	intensity_seer_proteograph_s6	10.88323895	SeerProteograph
A0A0C4DH30	A0A0C4DH30	HV316_HUMAN	IGHV3-16	Probable non-functional immunoglobulin heavy variable 3-16	intensity_seer_proteograph_s7	NA	SeerProteograph
A0A0C4DH30	A0A0C4DH30	HV316_HUMAN	IGHV3-16	Probable non-functional immunoglobulin heavy variable 3-16	intensity_seer_proteograph_s8	NA	SeerProteograph
A0A0C4DH31	A0A0C4DH31	HV118_HUMAN	IGHV1-18	Immunoglobulin heavy variable 1-18	intensity_neat_plasma_s1	17.28164935	NeatPlasma
A0A0C4DH31	A0A0C4DH31	HV118_HUMAN	IGHV1-18	Immunoglobulin heavy variable 1-18	intensity_neat_plasma_s2	17.22953235	NeatPlasma
A0A0C4DH31	A0A0C4DH31	HV118_HUMAN	IGHV1-18	Immunoglobulin heavy variable 1-18	intensity_neat_plasma_s3	17.58931466	NeatPlasma
A0A0C4DH31	A0A0C4DH31	HV118_HUMAN	IGHV1-18	Immunoglobulin heavy variable 1-18	intensity_neat_plasma_s4	18.14093958	NeatPlasma
A0A0C4DH31	A0A0C4DH31	HV118_HUMAN	IGHV1-18	Immunoglobulin heavy variable 1-18	intensity_neat_plasma_s5	17.44157445	NeatPlasma
A0A0C4DH31	A0A0C4DH31	HV118_HUMAN	IGHV1-18	Immunoglobulin heavy variable 1-18	intensity_neat_plasma_s6	17.80053974	NeatPlasma
A0A0C4DH31	A0A0C4DH31	HV118_HUMAN	IGHV1-18	Immunoglobulin heavy variable 1-18	intensity_neat_plasma_s7	17.80496287	NeatPlasma
A0A0C4DH31	A0A0C4DH31	HV118_HUMAN	IGHV1-18	Immunoglobulin heavy variable 1-18	intensity_neat_plasma_s8	17.61906648	NeatPlasma
A0A0C4DH31	A0A0C4DH31	HV118_HUMAN	IGHV1-18	Immunoglobulin heavy variable 1-18	intensity_pre_omics_enrich_s1	14.09973408	PreOmicsEnrich
A0A0C4DH31	A0A0C4DH31	HV118_HUMAN	IGHV1-18	Immunoglobulin heavy variable 1-18	intensity_pre_omics_enrich_s2	14.65807198	PreOmicsEnrich
A0A0C4DH31	A0A0C4DH31	HV118_HUMAN	IGHV1-18	Immunoglobulin heavy variable 1-18	intensity_pre_omics_enrich_s3	14.7055514	PreOmicsEnrich
A0A0C4DH31	A0A0C4DH31	HV118_HUMAN	IGHV1-18	Immunoglobulin heavy variable 1-18	intensity_pre_omics_enrich_s4	15.79179118	PreOmicsEnrich
A0A0C4DH31	A0A0C4DH31	HV118_HUMAN	IGHV1-18	Immunoglobulin heavy variable 1-18	intensity_pre_omics_enrich_s5	14.06618171	PreOmicsEnrich
A0A0C4DH31	A0A0C4DH31	HV118_HUMAN	IGHV1-18	Immunoglobulin heavy variable 1-18	intensity_pre_omics_enrich_s6	14.62373292	PreOmicsEnrich
A0A0C4DH31	A0A0C4DH31	HV118_HUMAN	IGHV1-18	Immunoglobulin heavy variable 1-18	intensity_pre_omics_enrich_s7	14.45682925	PreOmicsEnrich
A0A0C4DH31	A0A0C4DH31	HV118_HUMAN	IGHV1-18	Immunoglobulin heavy variable 1-18	intensity_pre_omics_enrich_s8	15.98007039	PreOmicsEnrich
A0A0C4DH31	A0A0C4DH31	HV118_HUMAN	IGHV1-18	Immunoglobulin heavy variable 1-18	intensity_seer_proteograph_s1	11.02194368	SeerProteograph
A0A0C4DH31	A0A0C4DH31	HV118_HUMAN	IGHV1-18	Immunoglobulin heavy variable 1-18	intensity_seer_proteograph_s2	11.11141342	SeerProteograph
A0A0C4DH31	A0A0C4DH31	HV118_HUMAN	IGHV1-18	Immunoglobulin heavy variable 1-18	intensity_seer_proteograph_s3	10.86692179	SeerProteograph
A0A0C4DH31	A0A0C4DH31	HV118_HUMAN	IGHV1-18	Immunoglobulin heavy variable 1-18	intensity_seer_proteograph_s4	11.25091237	SeerProteograph
A0A0C4DH31	A0A0C4DH31	HV118_HUMAN	IGHV1-18	Immunoglobulin heavy variable 1-18	intensity_seer_proteograph_s5	11.13015205	SeerProteograph
A0A0C4DH31	A0A0C4DH31	HV118_HUMAN	IGHV1-18	Immunoglobulin heavy variable 1-18	intensity_seer_proteograph_s6	11.1717818	SeerProteograph
A0A0C4DH31	A0A0C4DH31	HV118_HUMAN	IGHV1-18	Immunoglobulin heavy variable 1-18	intensity_seer_proteograph_s7	11.37753935	SeerProteograph
A0A0C4DH31	A0A0C4DH31	HV118_HUMAN	IGHV1-18	Immunoglobulin heavy variable 1-18	intensity_seer_proteograph_s8	11.29820533	SeerProteograph
A0A0C4DH32	A0A0C4DH32	HV320_HUMAN	IGHV3-20	Immunoglobulin heavy variable 3-20	intensity_neat_plasma_s1	15.11134762	NeatPlasma
A0A0C4DH32	A0A0C4DH32	HV320_HUMAN	IGHV3-20	Immunoglobulin heavy variable 3-20	intensity_neat_plasma_s2	14.11958152	NeatPlasma
A0A0C4DH32	A0A0C4DH32	HV320_HUMAN	IGHV3-20	Immunoglobulin heavy variable 3-20	intensity_neat_plasma_s3	14.35235384	NeatPlasma
A0A0C4DH32	A0A0C4DH32	HV320_HUMAN	IGHV3-20	Immunoglobulin heavy variable 3-20	intensity_neat_plasma_s4	14.59742991	NeatPlasma
A0A0C4DH32	A0A0C4DH32	HV320_HUMAN	IGHV3-20	Immunoglobulin heavy variable 3-20	intensity_neat_plasma_s5	14.70254608	NeatPlasma
A0A0C4DH32	A0A0C4DH32	HV320_HUMAN	IGHV3-20	Immunoglobulin heavy variable 3-20	intensity_neat_plasma_s6	14.79231243	NeatPlasma
A0A0C4DH32	A0A0C4DH32	HV320_HUMAN	IGHV3-20	Immunoglobulin heavy variable 3-20	intensity_neat_plasma_s7	14.48471592	NeatPlasma
A0A0C4DH32	A0A0C4DH32	HV320_HUMAN	IGHV3-20	Immunoglobulin heavy variable 3-20	intensity_neat_plasma_s8	13.95731974	NeatPlasma
A0A0C4DH32	A0A0C4DH32	HV320_HUMAN	IGHV3-20	Immunoglobulin heavy variable 3-20	intensity_pre_omics_enrich_s1	13.30954741	PreOmicsEnrich
A0A0C4DH32	A0A0C4DH32	HV320_HUMAN	IGHV3-20	Immunoglobulin heavy variable 3-20	intensity_pre_omics_enrich_s2	13.16007152	PreOmicsEnrich
A0A0C4DH32	A0A0C4DH32	HV320_HUMAN	IGHV3-20	Immunoglobulin heavy variable 3-20	intensity_pre_omics_enrich_s3	12.91479247	PreOmicsEnrich
A0A0C4DH32	A0A0C4DH32	HV320_HUMAN	IGHV3-20	Immunoglobulin heavy variable 3-20	intensity_pre_omics_enrich_s4	12.66893815	PreOmicsEnrich
A0A0C4DH32	A0A0C4DH32	HV320_HUMAN	IGHV3-20	Immunoglobulin heavy variable 3-20	intensity_pre_omics_enrich_s5	12.21120084	PreOmicsEnrich
A0A0C4DH32	A0A0C4DH32	HV320_HUMAN	IGHV3-20	Immunoglobulin heavy variable 3-20	intensity_pre_omics_enrich_s6	13.13735943	PreOmicsEnrich
A0A0C4DH32	A0A0C4DH32	HV320_HUMAN	IGHV3-20	Immunoglobulin heavy variable 3-20	intensity_pre_omics_enrich_s7	12.90393267	PreOmicsEnrich
A0A0C4DH32	A0A0C4DH32	HV320_HUMAN	IGHV3-20	Immunoglobulin heavy variable 3-20	intensity_pre_omics_enrich_s8	12.58243369	PreOmicsEnrich
A0A0C4DH32	A0A0C4DH32	HV320_HUMAN	IGHV3-20	Immunoglobulin heavy variable 3-20	intensity_seer_proteograph_s1	11.85354739	SeerProteograph
A0A0C4DH32	A0A0C4DH32	HV320_HUMAN	IGHV3-20	Immunoglobulin heavy variable 3-20	intensity_seer_proteograph_s2	11.55309646	SeerProteograph
A0A0C4DH32	A0A0C4DH32	HV320_HUMAN	IGHV3-20	Immunoglobulin heavy variable 3-20	intensity_seer_proteograph_s3	NA	SeerProteograph
A0A0C4DH32	A0A0C4DH32	HV320_HUMAN	IGHV3-20	Immunoglobulin heavy variable 3-20	intensity_seer_proteograph_s4	NA	SeerProteograph
A0A0C4DH32	A0A0C4DH32	HV320_HUMAN	IGHV3-20	Immunoglobulin heavy variable 3-20	intensity_seer_proteograph_s5	11.46994192	SeerProteograph
A0A0C4DH32	A0A0C4DH32	HV320_HUMAN	IGHV3-20	Immunoglobulin heavy variable 3-20	intensity_seer_proteograph_s6	NA	SeerProteograph
A0A0C4DH32	A0A0C4DH32	HV320_HUMAN	IGHV3-20	Immunoglobulin heavy variable 3-20	intensity_seer_proteograph_s7	NA	SeerProteograph
A0A0C4DH32	A0A0C4DH32	HV320_HUMAN	IGHV3-20	Immunoglobulin heavy variable 3-20	intensity_seer_proteograph_s8	11.57069061	SeerProteograph
A0A0C4DH33	A0A0C4DH33	HV124_HUMAN	IGHV1-24	Immunoglobulin heavy variable 1-24	intensity_neat_plasma_s1	15.7148787	NeatPlasma
A0A0C4DH33	A0A0C4DH33	HV124_HUMAN	IGHV1-24	Immunoglobulin heavy variable 1-24	intensity_neat_plasma_s2	16.90936576	NeatPlasma
A0A0C4DH33	A0A0C4DH33	HV124_HUMAN	IGHV1-24	Immunoglobulin heavy variable 1-24	intensity_neat_plasma_s3	16.83456981	NeatPlasma
A0A0C4DH33	A0A0C4DH33	HV124_HUMAN	IGHV1-24	Immunoglobulin heavy variable 1-24	intensity_neat_plasma_s4	17.14472794	NeatPlasma
A0A0C4DH33	A0A0C4DH33	HV124_HUMAN	IGHV1-24	Immunoglobulin heavy variable 1-24	intensity_neat_plasma_s5	16.06381847	NeatPlasma
A0A0C4DH33	A0A0C4DH33	HV124_HUMAN	IGHV1-24	Immunoglobulin heavy variable 1-24	intensity_neat_plasma_s6	16.96629139	NeatPlasma
A0A0C4DH33	A0A0C4DH33	HV124_HUMAN	IGHV1-24	Immunoglobulin heavy variable 1-24	intensity_neat_plasma_s7	17.04556771	NeatPlasma
A0A0C4DH33	A0A0C4DH33	HV124_HUMAN	IGHV1-24	Immunoglobulin heavy variable 1-24	intensity_neat_plasma_s8	16.41260954	NeatPlasma
A0A0C4DH33	A0A0C4DH33	HV124_HUMAN	IGHV1-24	Immunoglobulin heavy variable 1-24	intensity_pre_omics_enrich_s1	12.02247879	PreOmicsEnrich
A0A0C4DH33	A0A0C4DH33	HV124_HUMAN	IGHV1-24	Immunoglobulin heavy variable 1-24	intensity_pre_omics_enrich_s2	12.48630208	PreOmicsEnrich
A0A0C4DH33	A0A0C4DH33	HV124_HUMAN	IGHV1-24	Immunoglobulin heavy variable 1-24	intensity_pre_omics_enrich_s3	12.33755501	PreOmicsEnrich
A0A0C4DH33	A0A0C4DH33	HV124_HUMAN	IGHV1-24	Immunoglobulin heavy variable 1-24	intensity_pre_omics_enrich_s4	13.15933369	PreOmicsEnrich
A0A0C4DH33	A0A0C4DH33	HV124_HUMAN	IGHV1-24	Immunoglobulin heavy variable 1-24	intensity_pre_omics_enrich_s5	12.5360359	PreOmicsEnrich
A0A0C4DH33	A0A0C4DH33	HV124_HUMAN	IGHV1-24	Immunoglobulin heavy variable 1-24	intensity_pre_omics_enrich_s6	12.65375421	PreOmicsEnrich
A0A0C4DH33	A0A0C4DH33	HV124_HUMAN	IGHV1-24	Immunoglobulin heavy variable 1-24	intensity_pre_omics_enrich_s7	12.15911133	PreOmicsEnrich
A0A0C4DH33	A0A0C4DH33	HV124_HUMAN	IGHV1-24	Immunoglobulin heavy variable 1-24	intensity_pre_omics_enrich_s8	12.78392314	PreOmicsEnrich
A0A0C4DH33	A0A0C4DH33	HV124_HUMAN	IGHV1-24	Immunoglobulin heavy variable 1-24	intensity_seer_proteograph_s1	12.67951759	SeerProteograph
A0A0C4DH33	A0A0C4DH33	HV124_HUMAN	IGHV1-24	Immunoglobulin heavy variable 1-24	intensity_seer_proteograph_s2	12.62104251	SeerProteograph
A0A0C4DH33	A0A0C4DH33	HV124_HUMAN	IGHV1-24	Immunoglobulin heavy variable 1-24	intensity_seer_proteograph_s3	12.78302115	SeerProteograph
A0A0C4DH33	A0A0C4DH33	HV124_HUMAN	IGHV1-24	Immunoglobulin heavy variable 1-24	intensity_seer_proteograph_s4	12.81413446	SeerProteograph
A0A0C4DH33	A0A0C4DH33	HV124_HUMAN	IGHV1-24	Immunoglobulin heavy variable 1-24	intensity_seer_proteograph_s5	12.9803375	SeerProteograph
A0A0C4DH33	A0A0C4DH33	HV124_HUMAN	IGHV1-24	Immunoglobulin heavy variable 1-24	intensity_seer_proteograph_s6	13.25735925	SeerProteograph
A0A0C4DH33	A0A0C4DH33	HV124_HUMAN	IGHV1-24	Immunoglobulin heavy variable 1-24	intensity_seer_proteograph_s7	12.84455639	SeerProteograph
A0A0C4DH33	A0A0C4DH33	HV124_HUMAN	IGHV1-24	Immunoglobulin heavy variable 1-24	intensity_seer_proteograph_s8	13.04651243	SeerProteograph
A0A0C4DH34	A0A0C4DH34	HV428_HUMAN	IGHV4-28	Immunoglobulin heavy variable 4-28	intensity_neat_plasma_s1	19.61096534	NeatPlasma
A0A0C4DH34	A0A0C4DH34	HV428_HUMAN	IGHV4-28	Immunoglobulin heavy variable 4-28	intensity_neat_plasma_s2	19.37688846	NeatPlasma
A0A0C4DH34	A0A0C4DH34	HV428_HUMAN	IGHV4-28	Immunoglobulin heavy variable 4-28	intensity_neat_plasma_s3	17.902381	NeatPlasma
A0A0C4DH34	A0A0C4DH34	HV428_HUMAN	IGHV4-28	Immunoglobulin heavy variable 4-28	intensity_neat_plasma_s4	20.23022688	NeatPlasma
A0A0C4DH34	A0A0C4DH34	HV428_HUMAN	IGHV4-28	Immunoglobulin heavy variable 4-28	intensity_neat_plasma_s5	19.91727883	NeatPlasma
A0A0C4DH34	A0A0C4DH34	HV428_HUMAN	IGHV4-28	Immunoglobulin heavy variable 4-28	intensity_neat_plasma_s6	20.27639707	NeatPlasma
A0A0C4DH34	A0A0C4DH34	HV428_HUMAN	IGHV4-28	Immunoglobulin heavy variable 4-28	intensity_neat_plasma_s7	20.32113538	NeatPlasma
A0A0C4DH34	A0A0C4DH34	HV428_HUMAN	IGHV4-28	Immunoglobulin heavy variable 4-28	intensity_neat_plasma_s8	19.50801524	NeatPlasma
A0A0C4DH34	A0A0C4DH34	HV428_HUMAN	IGHV4-28	Immunoglobulin heavy variable 4-28	intensity_pre_omics_enrich_s1	18.81449798	PreOmicsEnrich
A0A0C4DH34	A0A0C4DH34	HV428_HUMAN	IGHV4-28	Immunoglobulin heavy variable 4-28	intensity_pre_omics_enrich_s2	18.48866394	PreOmicsEnrich
A0A0C4DH34	A0A0C4DH34	HV428_HUMAN	IGHV4-28	Immunoglobulin heavy variable 4-28	intensity_pre_omics_enrich_s3	18.13115863	PreOmicsEnrich
A0A0C4DH34	A0A0C4DH34	HV428_HUMAN	IGHV4-28	Immunoglobulin heavy variable 4-28	intensity_pre_omics_enrich_s4	18.80467304	PreOmicsEnrich
A0A0C4DH34	A0A0C4DH34	HV428_HUMAN	IGHV4-28	Immunoglobulin heavy variable 4-28	intensity_pre_omics_enrich_s5	18.49412118	PreOmicsEnrich
A0A0C4DH34	A0A0C4DH34	HV428_HUMAN	IGHV4-28	Immunoglobulin heavy variable 4-28	intensity_pre_omics_enrich_s6	18.49166523	PreOmicsEnrich
A0A0C4DH34	A0A0C4DH34	HV428_HUMAN	IGHV4-28	Immunoglobulin heavy variable 4-28	intensity_pre_omics_enrich_s7	18.83066065	PreOmicsEnrich
A0A0C4DH34	A0A0C4DH34	HV428_HUMAN	IGHV4-28	Immunoglobulin heavy variable 4-28	intensity_pre_omics_enrich_s8	18.7349378	PreOmicsEnrich
A0A0C4DH34	A0A0C4DH34	HV428_HUMAN	IGHV4-28	Immunoglobulin heavy variable 4-28	intensity_seer_proteograph_s1	15.97129707	SeerProteograph
A0A0C4DH34	A0A0C4DH34	HV428_HUMAN	IGHV4-28	Immunoglobulin heavy variable 4-28	intensity_seer_proteograph_s2	16.10996402	SeerProteograph
A0A0C4DH34	A0A0C4DH34	HV428_HUMAN	IGHV4-28	Immunoglobulin heavy variable 4-28	intensity_seer_proteograph_s3	15.93327101	SeerProteograph
A0A0C4DH34	A0A0C4DH34	HV428_HUMAN	IGHV4-28	Immunoglobulin heavy variable 4-28	intensity_seer_proteograph_s4	16.07618889	SeerProteograph
A0A0C4DH34	A0A0C4DH34	HV428_HUMAN	IGHV4-28	Immunoglobulin heavy variable 4-28	intensity_seer_proteograph_s5	15.71912669	SeerProteograph
A0A0C4DH34	A0A0C4DH34	HV428_HUMAN	IGHV4-28	Immunoglobulin heavy variable 4-28	intensity_seer_proteograph_s6	16.05506174	SeerProteograph
A0A0C4DH34	A0A0C4DH34	HV428_HUMAN	IGHV4-28	Immunoglobulin heavy variable 4-28	intensity_seer_proteograph_s7	15.90830828	SeerProteograph
A0A0C4DH34	A0A0C4DH34	HV428_HUMAN	IGHV4-28	Immunoglobulin heavy variable 4-28	intensity_seer_proteograph_s8	15.55594313	SeerProteograph
A0A0C4DH35	A0A0C4DH35	HV335_HUMAN	IGHV3-35	Probable non-functional immunoglobulin heavy variable 3-35	intensity_neat_plasma_s1	18.67549192	NeatPlasma
A0A0C4DH35	A0A0C4DH35	HV335_HUMAN	IGHV3-35	Probable non-functional immunoglobulin heavy variable 3-35	intensity_neat_plasma_s2	19.63008223	NeatPlasma
A0A0C4DH35	A0A0C4DH35	HV335_HUMAN	IGHV3-35	Probable non-functional immunoglobulin heavy variable 3-35	intensity_neat_plasma_s3	19.90174488	NeatPlasma
A0A0C4DH35	A0A0C4DH35	HV335_HUMAN	IGHV3-35	Probable non-functional immunoglobulin heavy variable 3-35	intensity_neat_plasma_s4	19.23306023	NeatPlasma
A0A0C4DH35	A0A0C4DH35	HV335_HUMAN	IGHV3-35	Probable non-functional immunoglobulin heavy variable 3-35	intensity_neat_plasma_s5	19.69716442	NeatPlasma
A0A0C4DH35	A0A0C4DH35	HV335_HUMAN	IGHV3-35	Probable non-functional immunoglobulin heavy variable 3-35	intensity_neat_plasma_s6	18.79648962	NeatPlasma
A0A0C4DH35	A0A0C4DH35	HV335_HUMAN	IGHV3-35	Probable non-functional immunoglobulin heavy variable 3-35	intensity_neat_plasma_s7	19.01453542	NeatPlasma
A0A0C4DH35	A0A0C4DH35	HV335_HUMAN	IGHV3-35	Probable non-functional immunoglobulin heavy variable 3-35	intensity_neat_plasma_s8	19.96013772	NeatPlasma
A0A0C4DH35	A0A0C4DH35	HV335_HUMAN	IGHV3-35	Probable non-functional immunoglobulin heavy variable 3-35	intensity_pre_omics_enrich_s1	16.78601432	PreOmicsEnrich
A0A0C4DH35	A0A0C4DH35	HV335_HUMAN	IGHV3-35	Probable non-functional immunoglobulin heavy variable 3-35	intensity_pre_omics_enrich_s2	16.4616505	PreOmicsEnrich
A0A0C4DH35	A0A0C4DH35	HV335_HUMAN	IGHV3-35	Probable non-functional immunoglobulin heavy variable 3-35	intensity_pre_omics_enrich_s3	16.12387486	PreOmicsEnrich
A0A0C4DH35	A0A0C4DH35	HV335_HUMAN	IGHV3-35	Probable non-functional immunoglobulin heavy variable 3-35	intensity_pre_omics_enrich_s4	15.68096382	PreOmicsEnrich
A0A0C4DH35	A0A0C4DH35	HV335_HUMAN	IGHV3-35	Probable non-functional immunoglobulin heavy variable 3-35	intensity_pre_omics_enrich_s5	15.9720464	PreOmicsEnrich
A0A0C4DH35	A0A0C4DH35	HV335_HUMAN	IGHV3-35	Probable non-functional immunoglobulin heavy variable 3-35	intensity_pre_omics_enrich_s6	16.17695422	PreOmicsEnrich
A0A0C4DH35	A0A0C4DH35	HV335_HUMAN	IGHV3-35	Probable non-functional immunoglobulin heavy variable 3-35	intensity_pre_omics_enrich_s7	15.79540048	PreOmicsEnrich
A0A0C4DH35	A0A0C4DH35	HV335_HUMAN	IGHV3-35	Probable non-functional immunoglobulin heavy variable 3-35	intensity_pre_omics_enrich_s8	15.84196231	PreOmicsEnrich
A0A0C4DH35	A0A0C4DH35	HV335_HUMAN	IGHV3-35	Probable non-functional immunoglobulin heavy variable 3-35	intensity_seer_proteograph_s1	14.13839641	SeerProteograph
A0A0C4DH35	A0A0C4DH35	HV335_HUMAN	IGHV3-35	Probable non-functional immunoglobulin heavy variable 3-35	intensity_seer_proteograph_s2	14.37168426	SeerProteograph
A0A0C4DH35	A0A0C4DH35	HV335_HUMAN	IGHV3-35	Probable non-functional immunoglobulin heavy variable 3-35	intensity_seer_proteograph_s3	13.46974223	SeerProteograph
A0A0C4DH35	A0A0C4DH35	HV335_HUMAN	IGHV3-35	Probable non-functional immunoglobulin heavy variable 3-35	intensity_seer_proteograph_s4	14.15513816	SeerProteograph
A0A0C4DH35	A0A0C4DH35	HV335_HUMAN	IGHV3-35	Probable non-functional immunoglobulin heavy variable 3-35	intensity_seer_proteograph_s5	14.03378458	SeerProteograph
A0A0C4DH35	A0A0C4DH35	HV335_HUMAN	IGHV3-35	Probable non-functional immunoglobulin heavy variable 3-35	intensity_seer_proteograph_s6	14.38268894	SeerProteograph
A0A0C4DH35	A0A0C4DH35	HV335_HUMAN	IGHV3-35	Probable non-functional immunoglobulin heavy variable 3-35	intensity_seer_proteograph_s7	14.58070774	SeerProteograph
A0A0C4DH35	A0A0C4DH35	HV335_HUMAN	IGHV3-35	Probable non-functional immunoglobulin heavy variable 3-35	intensity_seer_proteograph_s8	14.20216268	SeerProteograph
A0A0C4DH36	A0A0C4DH36	HV338_HUMAN	IGHV3-38	Probable non-functional immunoglobulin heavy variable 3-38	intensity_neat_plasma_s1	16.85157826	NeatPlasma
A0A0C4DH36	A0A0C4DH36	HV338_HUMAN	IGHV3-38	Probable non-functional immunoglobulin heavy variable 3-38	intensity_neat_plasma_s2	17.65968935	NeatPlasma
A0A0C4DH36	A0A0C4DH36	HV338_HUMAN	IGHV3-38	Probable non-functional immunoglobulin heavy variable 3-38	intensity_neat_plasma_s3	18.33427329	NeatPlasma
A0A0C4DH36	A0A0C4DH36	HV338_HUMAN	IGHV3-38	Probable non-functional immunoglobulin heavy variable 3-38	intensity_neat_plasma_s4	17.50181387	NeatPlasma
A0A0C4DH36	A0A0C4DH36	HV338_HUMAN	IGHV3-38	Probable non-functional immunoglobulin heavy variable 3-38	intensity_neat_plasma_s5	15.98436505	NeatPlasma
A0A0C4DH36	A0A0C4DH36	HV338_HUMAN	IGHV3-38	Probable non-functional immunoglobulin heavy variable 3-38	intensity_neat_plasma_s6	17.70578086	NeatPlasma
A0A0C4DH36	A0A0C4DH36	HV338_HUMAN	IGHV3-38	Probable non-functional immunoglobulin heavy variable 3-38	intensity_neat_plasma_s7	17.37100235	NeatPlasma
A0A0C4DH36	A0A0C4DH36	HV338_HUMAN	IGHV3-38	Probable non-functional immunoglobulin heavy variable 3-38	intensity_neat_plasma_s8	18.41574177	NeatPlasma
A0A0C4DH36	A0A0C4DH36	HV338_HUMAN	IGHV3-38	Probable non-functional immunoglobulin heavy variable 3-38	intensity_pre_omics_enrich_s1	14.33658327	PreOmicsEnrich
A0A0C4DH36	A0A0C4DH36	HV338_HUMAN	IGHV3-38	Probable non-functional immunoglobulin heavy variable 3-38	intensity_pre_omics_enrich_s2	15.06322232	PreOmicsEnrich
A0A0C4DH36	A0A0C4DH36	HV338_HUMAN	IGHV3-38	Probable non-functional immunoglobulin heavy variable 3-38	intensity_pre_omics_enrich_s3	15.55173229	PreOmicsEnrich
A0A0C4DH36	A0A0C4DH36	HV338_HUMAN	IGHV3-38	Probable non-functional immunoglobulin heavy variable 3-38	intensity_pre_omics_enrich_s4	16.5169142	PreOmicsEnrich
A0A0C4DH36	A0A0C4DH36	HV338_HUMAN	IGHV3-38	Probable non-functional immunoglobulin heavy variable 3-38	intensity_pre_omics_enrich_s5	13.9827619	PreOmicsEnrich
A0A0C4DH36	A0A0C4DH36	HV338_HUMAN	IGHV3-38	Probable non-functional immunoglobulin heavy variable 3-38	intensity_pre_omics_enrich_s6	14.94540726	PreOmicsEnrich
A0A0C4DH36	A0A0C4DH36	HV338_HUMAN	IGHV3-38	Probable non-functional immunoglobulin heavy variable 3-38	intensity_pre_omics_enrich_s7	14.27800653	PreOmicsEnrich
A0A0C4DH36	A0A0C4DH36	HV338_HUMAN	IGHV3-38	Probable non-functional immunoglobulin heavy variable 3-38	intensity_pre_omics_enrich_s8	16.60714245	PreOmicsEnrich
A0A0C4DH36	A0A0C4DH36	HV338_HUMAN	IGHV3-38	Probable non-functional immunoglobulin heavy variable 3-38	intensity_seer_proteograph_s1	13.5716097	SeerProteograph
A0A0C4DH36	A0A0C4DH36	HV338_HUMAN	IGHV3-38	Probable non-functional immunoglobulin heavy variable 3-38	intensity_seer_proteograph_s2	13.6898869	SeerProteograph
A0A0C4DH36	A0A0C4DH36	HV338_HUMAN	IGHV3-38	Probable non-functional immunoglobulin heavy variable 3-38	intensity_seer_proteograph_s3	13.74314258	SeerProteograph
A0A0C4DH36	A0A0C4DH36	HV338_HUMAN	IGHV3-38	Probable non-functional immunoglobulin heavy variable 3-38	intensity_seer_proteograph_s4	13.42335404	SeerProteograph
A0A0C4DH36	A0A0C4DH36	HV338_HUMAN	IGHV3-38	Probable non-functional immunoglobulin heavy variable 3-38	intensity_seer_proteograph_s5	13.2245463	SeerProteograph
A0A0C4DH36	A0A0C4DH36	HV338_HUMAN	IGHV3-38	Probable non-functional immunoglobulin heavy variable 3-38	intensity_seer_proteograph_s6	13.6056343	SeerProteograph
A0A0C4DH36	A0A0C4DH36	HV338_HUMAN	IGHV3-38	Probable non-functional immunoglobulin heavy variable 3-38	intensity_seer_proteograph_s7	13.1081996	SeerProteograph
A0A0C4DH36	A0A0C4DH36	HV338_HUMAN	IGHV3-38	Probable non-functional immunoglobulin heavy variable 3-38	intensity_seer_proteograph_s8	13.01371398	SeerProteograph
A0A0C4DH38	A0A0C4DH38	HV551_HUMAN	IGHV5-51	Immunoglobulin heavy variable 5-51	intensity_neat_plasma_s1	19.62902927	NeatPlasma
A0A0C4DH38	A0A0C4DH38	HV551_HUMAN	IGHV5-51	Immunoglobulin heavy variable 5-51	intensity_neat_plasma_s2	19.57696589	NeatPlasma
A0A0C4DH38	A0A0C4DH38	HV551_HUMAN	IGHV5-51	Immunoglobulin heavy variable 5-51	intensity_neat_plasma_s3	19.89556641	NeatPlasma
A0A0C4DH38	A0A0C4DH38	HV551_HUMAN	IGHV5-51	Immunoglobulin heavy variable 5-51	intensity_neat_plasma_s4	19.16684223	NeatPlasma
A0A0C4DH38	A0A0C4DH38	HV551_HUMAN	IGHV5-51	Immunoglobulin heavy variable 5-51	intensity_neat_plasma_s5	19.37076402	NeatPlasma
A0A0C4DH38	A0A0C4DH38	HV551_HUMAN	IGHV5-51	Immunoglobulin heavy variable 5-51	intensity_neat_plasma_s6	19.1378592	NeatPlasma
A0A0C4DH38	A0A0C4DH38	HV551_HUMAN	IGHV5-51	Immunoglobulin heavy variable 5-51	intensity_neat_plasma_s7	19.4764377	NeatPlasma
A0A0C4DH38	A0A0C4DH38	HV551_HUMAN	IGHV5-51	Immunoglobulin heavy variable 5-51	intensity_neat_plasma_s8	19.18238465	NeatPlasma
A0A0C4DH38	A0A0C4DH38	HV551_HUMAN	IGHV5-51	Immunoglobulin heavy variable 5-51	intensity_pre_omics_enrich_s1	18.23714926	PreOmicsEnrich
A0A0C4DH38	A0A0C4DH38	HV551_HUMAN	IGHV5-51	Immunoglobulin heavy variable 5-51	intensity_pre_omics_enrich_s2	18.2748695	PreOmicsEnrich
A0A0C4DH38	A0A0C4DH38	HV551_HUMAN	IGHV5-51	Immunoglobulin heavy variable 5-51	intensity_pre_omics_enrich_s3	18.4022793	PreOmicsEnrich
A0A0C4DH38	A0A0C4DH38	HV551_HUMAN	IGHV5-51	Immunoglobulin heavy variable 5-51	intensity_pre_omics_enrich_s4	18.34598558	PreOmicsEnrich
A0A0C4DH38	A0A0C4DH38	HV551_HUMAN	IGHV5-51	Immunoglobulin heavy variable 5-51	intensity_pre_omics_enrich_s5	17.80336176	PreOmicsEnrich
A0A0C4DH38	A0A0C4DH38	HV551_HUMAN	IGHV5-51	Immunoglobulin heavy variable 5-51	intensity_pre_omics_enrich_s6	18.06686702	PreOmicsEnrich
A0A0C4DH38	A0A0C4DH38	HV551_HUMAN	IGHV5-51	Immunoglobulin heavy variable 5-51	intensity_pre_omics_enrich_s7	17.8418223	PreOmicsEnrich
A0A0C4DH38	A0A0C4DH38	HV551_HUMAN	IGHV5-51	Immunoglobulin heavy variable 5-51	intensity_pre_omics_enrich_s8	18.196775	PreOmicsEnrich
A0A0C4DH38	A0A0C4DH38	HV551_HUMAN	IGHV5-51	Immunoglobulin heavy variable 5-51	intensity_seer_proteograph_s1	16.119681	SeerProteograph
A0A0C4DH38	A0A0C4DH38	HV551_HUMAN	IGHV5-51	Immunoglobulin heavy variable 5-51	intensity_seer_proteograph_s2	16.15454721	SeerProteograph
A0A0C4DH38	A0A0C4DH38	HV551_HUMAN	IGHV5-51	Immunoglobulin heavy variable 5-51	intensity_seer_proteograph_s3	16.13268247	SeerProteograph
A0A0C4DH38	A0A0C4DH38	HV551_HUMAN	IGHV5-51	Immunoglobulin heavy variable 5-51	intensity_seer_proteograph_s4	16.14683095	SeerProteograph
A0A0C4DH38	A0A0C4DH38	HV551_HUMAN	IGHV5-51	Immunoglobulin heavy variable 5-51	intensity_seer_proteograph_s5	15.57962163	SeerProteograph
A0A0C4DH38	A0A0C4DH38	HV551_HUMAN	IGHV5-51	Immunoglobulin heavy variable 5-51	intensity_seer_proteograph_s6	15.79775549	SeerProteograph
A0A0C4DH38	A0A0C4DH38	HV551_HUMAN	IGHV5-51	Immunoglobulin heavy variable 5-51	intensity_seer_proteograph_s7	16.18478325	SeerProteograph
A0A0C4DH38	A0A0C4DH38	HV551_HUMAN	IGHV5-51	Immunoglobulin heavy variable 5-51	intensity_seer_proteograph_s8	15.83241038	SeerProteograph
A0A0C4DH39	A0A0C4DH39	HV158_HUMAN	IGHV1-58	Immunoglobulin heavy variable 1-58	intensity_neat_plasma_s1	14.27685139	NeatPlasma
A0A0C4DH39	A0A0C4DH39	HV158_HUMAN	IGHV1-58	Immunoglobulin heavy variable 1-58	intensity_neat_plasma_s2	15.66214819	NeatPlasma
A0A0C4DH39	A0A0C4DH39	HV158_HUMAN	IGHV1-58	Immunoglobulin heavy variable 1-58	intensity_neat_plasma_s3	15.55826225	NeatPlasma
A0A0C4DH39	A0A0C4DH39	HV158_HUMAN	IGHV1-58	Immunoglobulin heavy variable 1-58	intensity_neat_plasma_s4	16.25022439	NeatPlasma
A0A0C4DH39	A0A0C4DH39	HV158_HUMAN	IGHV1-58	Immunoglobulin heavy variable 1-58	intensity_neat_plasma_s5	14.96637477	NeatPlasma
A0A0C4DH39	A0A0C4DH39	HV158_HUMAN	IGHV1-58	Immunoglobulin heavy variable 1-58	intensity_neat_plasma_s6	16.2296863	NeatPlasma
A0A0C4DH39	A0A0C4DH39	HV158_HUMAN	IGHV1-58	Immunoglobulin heavy variable 1-58	intensity_neat_plasma_s7	16.12249235	NeatPlasma
A0A0C4DH39	A0A0C4DH39	HV158_HUMAN	IGHV1-58	Immunoglobulin heavy variable 1-58	intensity_neat_plasma_s8	15.26433997	NeatPlasma
A0A0C4DH39	A0A0C4DH39	HV158_HUMAN	IGHV1-58	Immunoglobulin heavy variable 1-58	intensity_pre_omics_enrich_s1	NA	PreOmicsEnrich
A0A0C4DH39	A0A0C4DH39	HV158_HUMAN	IGHV1-58	Immunoglobulin heavy variable 1-58	intensity_pre_omics_enrich_s2	NA	PreOmicsEnrich
A0A0C4DH39	A0A0C4DH39	HV158_HUMAN	IGHV1-58	Immunoglobulin heavy variable 1-58	intensity_pre_omics_enrich_s3	NA	PreOmicsEnrich
A0A0C4DH39	A0A0C4DH39	HV158_HUMAN	IGHV1-58	Immunoglobulin heavy variable 1-58	intensity_pre_omics_enrich_s4	NA	PreOmicsEnrich
A0A0C4DH39	A0A0C4DH39	HV158_HUMAN	IGHV1-58	Immunoglobulin heavy variable 1-58	intensity_pre_omics_enrich_s5	NA	PreOmicsEnrich
A0A0C4DH39	A0A0C4DH39	HV158_HUMAN	IGHV1-58	Immunoglobulin heavy variable 1-58	intensity_pre_omics_enrich_s6	NA	PreOmicsEnrich
A0A0C4DH39	A0A0C4DH39	HV158_HUMAN	IGHV1-58	Immunoglobulin heavy variable 1-58	intensity_pre_omics_enrich_s7	NA	PreOmicsEnrich
A0A0C4DH39	A0A0C4DH39	HV158_HUMAN	IGHV1-58	Immunoglobulin heavy variable 1-58	intensity_pre_omics_enrich_s8	NA	PreOmicsEnrich
A0A0C4DH39	A0A0C4DH39	HV158_HUMAN	IGHV1-58	Immunoglobulin heavy variable 1-58	intensity_seer_proteograph_s1	11.23861173	SeerProteograph
A0A0C4DH39	A0A0C4DH39	HV158_HUMAN	IGHV1-58	Immunoglobulin heavy variable 1-58	intensity_seer_proteograph_s2	11.64738813	SeerProteograph
A0A0C4DH39	A0A0C4DH39	HV158_HUMAN	IGHV1-58	Immunoglobulin heavy variable 1-58	intensity_seer_proteograph_s3	10.3243925	SeerProteograph
A0A0C4DH39	A0A0C4DH39	HV158_HUMAN	IGHV1-58	Immunoglobulin heavy variable 1-58	intensity_seer_proteograph_s4	11.8723157	SeerProteograph
A0A0C4DH39	A0A0C4DH39	HV158_HUMAN	IGHV1-58	Immunoglobulin heavy variable 1-58	intensity_seer_proteograph_s5	10.99399531	SeerProteograph
A0A0C4DH39	A0A0C4DH39	HV158_HUMAN	IGHV1-58	Immunoglobulin heavy variable 1-58	intensity_seer_proteograph_s6	11.67308207	SeerProteograph
A0A0C4DH39	A0A0C4DH39	HV158_HUMAN	IGHV1-58	Immunoglobulin heavy variable 1-58	intensity_seer_proteograph_s7	11.28945173	SeerProteograph
A0A0C4DH39	A0A0C4DH39	HV158_HUMAN	IGHV1-58	Immunoglobulin heavy variable 1-58	intensity_seer_proteograph_s8	11.3420149	SeerProteograph
A0A0C4DH67	A0A0C4DH67	KV108_HUMAN	IGKV1-8	Immunoglobulin kappa variable 1-8	intensity_neat_plasma_s1	18.20283168	NeatPlasma
A0A0C4DH67	A0A0C4DH67	KV108_HUMAN	IGKV1-8	Immunoglobulin kappa variable 1-8	intensity_neat_plasma_s2	18.34866333	NeatPlasma
A0A0C4DH67	A0A0C4DH67	KV108_HUMAN	IGKV1-8	Immunoglobulin kappa variable 1-8	intensity_neat_plasma_s3	18.19864167	NeatPlasma
A0A0C4DH67	A0A0C4DH67	KV108_HUMAN	IGKV1-8	Immunoglobulin kappa variable 1-8	intensity_neat_plasma_s4	18.16884347	NeatPlasma
A0A0C4DH67	A0A0C4DH67	KV108_HUMAN	IGKV1-8	Immunoglobulin kappa variable 1-8	intensity_neat_plasma_s5	18.23288462	NeatPlasma
A0A0C4DH67	A0A0C4DH67	KV108_HUMAN	IGKV1-8	Immunoglobulin kappa variable 1-8	intensity_neat_plasma_s6	18.23187273	NeatPlasma
A0A0C4DH67	A0A0C4DH67	KV108_HUMAN	IGKV1-8	Immunoglobulin kappa variable 1-8	intensity_neat_plasma_s7	18.15027783	NeatPlasma
A0A0C4DH67	A0A0C4DH67	KV108_HUMAN	IGKV1-8	Immunoglobulin kappa variable 1-8	intensity_neat_plasma_s8	18.16583443	NeatPlasma
A0A0C4DH67	A0A0C4DH67	KV108_HUMAN	IGKV1-8	Immunoglobulin kappa variable 1-8	intensity_pre_omics_enrich_s1	14.97883556	PreOmicsEnrich
A0A0C4DH67	A0A0C4DH67	KV108_HUMAN	IGKV1-8	Immunoglobulin kappa variable 1-8	intensity_pre_omics_enrich_s2	15.77377025	PreOmicsEnrich
A0A0C4DH67	A0A0C4DH67	KV108_HUMAN	IGKV1-8	Immunoglobulin kappa variable 1-8	intensity_pre_omics_enrich_s3	15.88105659	PreOmicsEnrich
A0A0C4DH67	A0A0C4DH67	KV108_HUMAN	IGKV1-8	Immunoglobulin kappa variable 1-8	intensity_pre_omics_enrich_s4	17.06819047	PreOmicsEnrich
A0A0C4DH67	A0A0C4DH67	KV108_HUMAN	IGKV1-8	Immunoglobulin kappa variable 1-8	intensity_pre_omics_enrich_s5	15.00855993	PreOmicsEnrich
A0A0C4DH67	A0A0C4DH67	KV108_HUMAN	IGKV1-8	Immunoglobulin kappa variable 1-8	intensity_pre_omics_enrich_s6	15.74760559	PreOmicsEnrich
A0A0C4DH67	A0A0C4DH67	KV108_HUMAN	IGKV1-8	Immunoglobulin kappa variable 1-8	intensity_pre_omics_enrich_s7	15.2914873	PreOmicsEnrich
A0A0C4DH67	A0A0C4DH67	KV108_HUMAN	IGKV1-8	Immunoglobulin kappa variable 1-8	intensity_pre_omics_enrich_s8	16.90302273	PreOmicsEnrich
A0A0C4DH67	A0A0C4DH67	KV108_HUMAN	IGKV1-8	Immunoglobulin kappa variable 1-8	intensity_seer_proteograph_s1	14.18889582	SeerProteograph
A0A0C4DH67	A0A0C4DH67	KV108_HUMAN	IGKV1-8	Immunoglobulin kappa variable 1-8	intensity_seer_proteograph_s2	14.23339878	SeerProteograph
A0A0C4DH67	A0A0C4DH67	KV108_HUMAN	IGKV1-8	Immunoglobulin kappa variable 1-8	intensity_seer_proteograph_s3	14.18725764	SeerProteograph
A0A0C4DH67	A0A0C4DH67	KV108_HUMAN	IGKV1-8	Immunoglobulin kappa variable 1-8	intensity_seer_proteograph_s4	14.29398994	SeerProteograph
A0A0C4DH67	A0A0C4DH67	KV108_HUMAN	IGKV1-8	Immunoglobulin kappa variable 1-8	intensity_seer_proteograph_s5	13.75486268	SeerProteograph
A0A0C4DH67	A0A0C4DH67	KV108_HUMAN	IGKV1-8	Immunoglobulin kappa variable 1-8	intensity_seer_proteograph_s6	14.1186029	SeerProteograph
A0A0C4DH67	A0A0C4DH67	KV108_HUMAN	IGKV1-8	Immunoglobulin kappa variable 1-8	intensity_seer_proteograph_s7	14.14941232	SeerProteograph
A0A0C4DH67	A0A0C4DH67	KV108_HUMAN	IGKV1-8	Immunoglobulin kappa variable 1-8	intensity_seer_proteograph_s8	13.92304643	SeerProteograph
A0A0C4DH73;P01611	A0A0C4DH73;P01611	KV112_HUMAN;KVD12_HUMAN	IGKV1-12;IGKV1D-12	Immunoglobulin kappa variable 1-12	intensity_neat_plasma_s1	20.32113538	NeatPlasma
A0A0C4DH73;P01611	A0A0C4DH73;P01611	KV112_HUMAN;KVD12_HUMAN	IGKV1-12;IGKV1D-12	Immunoglobulin kappa variable 1-12	intensity_neat_plasma_s2	21.19460298	NeatPlasma
A0A0C4DH73;P01611	A0A0C4DH73;P01611	KV112_HUMAN;KVD12_HUMAN	IGKV1-12;IGKV1D-12	Immunoglobulin kappa variable 1-12	intensity_neat_plasma_s3	20.89504269	NeatPlasma
A0A0C4DH73;P01611	A0A0C4DH73;P01611	KV112_HUMAN;KVD12_HUMAN	IGKV1-12;IGKV1D-12	Immunoglobulin kappa variable 1-12	intensity_neat_plasma_s4	21.44758372	NeatPlasma
A0A0C4DH73;P01611	A0A0C4DH73;P01611	KV112_HUMAN;KVD12_HUMAN	IGKV1-12;IGKV1D-12	Immunoglobulin kappa variable 1-12	intensity_neat_plasma_s5	20.61862926	NeatPlasma
A0A0C4DH73;P01611	A0A0C4DH73;P01611	KV112_HUMAN;KVD12_HUMAN	IGKV1-12;IGKV1D-12	Immunoglobulin kappa variable 1-12	intensity_neat_plasma_s6	21.27070595	NeatPlasma
A0A0C4DH73;P01611	A0A0C4DH73;P01611	KV112_HUMAN;KVD12_HUMAN	IGKV1-12;IGKV1D-12	Immunoglobulin kappa variable 1-12	intensity_neat_plasma_s7	21.32663137	NeatPlasma
A0A0C4DH73;P01611	A0A0C4DH73;P01611	KV112_HUMAN;KVD12_HUMAN	IGKV1-12;IGKV1D-12	Immunoglobulin kappa variable 1-12	intensity_neat_plasma_s8	20.94592386	NeatPlasma
A0A0C4DH73;P01611	A0A0C4DH73;P01611	KV112_HUMAN;KVD12_HUMAN	IGKV1-12;IGKV1D-12	Immunoglobulin kappa variable 1-12	intensity_pre_omics_enrich_s1	13.37693932	PreOmicsEnrich
A0A0C4DH73;P01611	A0A0C4DH73;P01611	KV112_HUMAN;KVD12_HUMAN	IGKV1-12;IGKV1D-12	Immunoglobulin kappa variable 1-12	intensity_pre_omics_enrich_s2	13.93904655	PreOmicsEnrich
A0A0C4DH73;P01611	A0A0C4DH73;P01611	KV112_HUMAN;KVD12_HUMAN	IGKV1-12;IGKV1D-12	Immunoglobulin kappa variable 1-12	intensity_pre_omics_enrich_s3	13.48964729	PreOmicsEnrich
A0A0C4DH73;P01611	A0A0C4DH73;P01611	KV112_HUMAN;KVD12_HUMAN	IGKV1-12;IGKV1D-12	Immunoglobulin kappa variable 1-12	intensity_pre_omics_enrich_s4	14.60946734	PreOmicsEnrich
A0A0C4DH73;P01611	A0A0C4DH73;P01611	KV112_HUMAN;KVD12_HUMAN	IGKV1-12;IGKV1D-12	Immunoglobulin kappa variable 1-12	intensity_pre_omics_enrich_s5	12.74999509	PreOmicsEnrich
A0A0C4DH73;P01611	A0A0C4DH73;P01611	KV112_HUMAN;KVD12_HUMAN	IGKV1-12;IGKV1D-12	Immunoglobulin kappa variable 1-12	intensity_pre_omics_enrich_s6	12.66524264	PreOmicsEnrich
A0A0C4DH73;P01611	A0A0C4DH73;P01611	KV112_HUMAN;KVD12_HUMAN	IGKV1-12;IGKV1D-12	Immunoglobulin kappa variable 1-12	intensity_pre_omics_enrich_s7	13.25323737	PreOmicsEnrich
A0A0C4DH73;P01611	A0A0C4DH73;P01611	KV112_HUMAN;KVD12_HUMAN	IGKV1-12;IGKV1D-12	Immunoglobulin kappa variable 1-12	intensity_pre_omics_enrich_s8	14.6591653	PreOmicsEnrich
A0A0C4DH73;P01611	A0A0C4DH73;P01611	KV112_HUMAN;KVD12_HUMAN	IGKV1-12;IGKV1D-12	Immunoglobulin kappa variable 1-12	intensity_seer_proteograph_s1	11.0328686	SeerProteograph
A0A0C4DH73;P01611	A0A0C4DH73;P01611	KV112_HUMAN;KVD12_HUMAN	IGKV1-12;IGKV1D-12	Immunoglobulin kappa variable 1-12	intensity_seer_proteograph_s2	NA	SeerProteograph
A0A0C4DH73;P01611	A0A0C4DH73;P01611	KV112_HUMAN;KVD12_HUMAN	IGKV1-12;IGKV1D-12	Immunoglobulin kappa variable 1-12	intensity_seer_proteograph_s3	10.4386035	SeerProteograph
A0A0C4DH73;P01611	A0A0C4DH73;P01611	KV112_HUMAN;KVD12_HUMAN	IGKV1-12;IGKV1D-12	Immunoglobulin kappa variable 1-12	intensity_seer_proteograph_s4	11.00554341	SeerProteograph
A0A0C4DH73;P01611	A0A0C4DH73;P01611	KV112_HUMAN;KVD12_HUMAN	IGKV1-12;IGKV1D-12	Immunoglobulin kappa variable 1-12	intensity_seer_proteograph_s5	11.598304	SeerProteograph
A0A0C4DH73;P01611	A0A0C4DH73;P01611	KV112_HUMAN;KVD12_HUMAN	IGKV1-12;IGKV1D-12	Immunoglobulin kappa variable 1-12	intensity_seer_proteograph_s6	10.73923728	SeerProteograph
A0A0C4DH73;P01611	A0A0C4DH73;P01611	KV112_HUMAN;KVD12_HUMAN	IGKV1-12;IGKV1D-12	Immunoglobulin kappa variable 1-12	intensity_seer_proteograph_s7	10.51506768	SeerProteograph
A0A0C4DH73;P01611	A0A0C4DH73;P01611	KV112_HUMAN;KVD12_HUMAN	IGKV1-12;IGKV1D-12	Immunoglobulin kappa variable 1-12	intensity_seer_proteograph_s8	10.62576469	SeerProteograph
A0A024R6I7;A0A0G2JRN3	A0A0G2JRN3;A0A024R6I7	A0A024R6I7_HUMAN;A0A0G2JRN3_HUMAN	SERPINA1	Isoform of P01009, Alpha-1-antitrypsin	intensity_neat_plasma_s1	17.24336926	NeatPlasma
A0A024R6I7;A0A0G2JRN3	A0A0G2JRN3;A0A024R6I7	A0A024R6I7_HUMAN;A0A0G2JRN3_HUMAN	SERPINA1	Isoform of P01009, Alpha-1-antitrypsin	intensity_neat_plasma_s2	19.37192337	NeatPlasma
A0A024R6I7;A0A0G2JRN3	A0A0G2JRN3;A0A024R6I7	A0A024R6I7_HUMAN;A0A0G2JRN3_HUMAN	SERPINA1	Isoform of P01009, Alpha-1-antitrypsin	intensity_neat_plasma_s3	19.10881284	NeatPlasma
A0A024R6I7;A0A0G2JRN3	A0A0G2JRN3;A0A024R6I7	A0A024R6I7_HUMAN;A0A0G2JRN3_HUMAN	SERPINA1	Isoform of P01009, Alpha-1-antitrypsin	intensity_neat_plasma_s4	19.74092209	NeatPlasma
A0A024R6I7;A0A0G2JRN3	A0A0G2JRN3;A0A024R6I7	A0A024R6I7_HUMAN;A0A0G2JRN3_HUMAN	SERPINA1	Isoform of P01009, Alpha-1-antitrypsin	intensity_neat_plasma_s5	17.42903072	NeatPlasma
A0A024R6I7;A0A0G2JRN3	A0A0G2JRN3;A0A024R6I7	A0A024R6I7_HUMAN;A0A0G2JRN3_HUMAN	SERPINA1	Isoform of P01009, Alpha-1-antitrypsin	intensity_neat_plasma_s6	19.84651419	NeatPlasma
A0A024R6I7;A0A0G2JRN3	A0A0G2JRN3;A0A024R6I7	A0A024R6I7_HUMAN;A0A0G2JRN3_HUMAN	SERPINA1	Isoform of P01009, Alpha-1-antitrypsin	intensity_neat_plasma_s7	19.88980992	NeatPlasma
A0A024R6I7;A0A0G2JRN3	A0A0G2JRN3;A0A024R6I7	A0A024R6I7_HUMAN;A0A0G2JRN3_HUMAN	SERPINA1	Isoform of P01009, Alpha-1-antitrypsin	intensity_neat_plasma_s8	19.08884775	NeatPlasma
A0A024R6I7;A0A0G2JRN3	A0A0G2JRN3;A0A024R6I7	A0A024R6I7_HUMAN;A0A0G2JRN3_HUMAN	SERPINA1	Isoform of P01009, Alpha-1-antitrypsin	intensity_pre_omics_enrich_s1	16.63398852	PreOmicsEnrich
A0A024R6I7;A0A0G2JRN3	A0A0G2JRN3;A0A024R6I7	A0A024R6I7_HUMAN;A0A0G2JRN3_HUMAN	SERPINA1	Isoform of P01009, Alpha-1-antitrypsin	intensity_pre_omics_enrich_s2	16.76714991	PreOmicsEnrich
A0A024R6I7;A0A0G2JRN3	A0A0G2JRN3;A0A024R6I7	A0A024R6I7_HUMAN;A0A0G2JRN3_HUMAN	SERPINA1	Isoform of P01009, Alpha-1-antitrypsin	intensity_pre_omics_enrich_s3	16.64401116	PreOmicsEnrich
A0A024R6I7;A0A0G2JRN3	A0A0G2JRN3;A0A024R6I7	A0A024R6I7_HUMAN;A0A0G2JRN3_HUMAN	SERPINA1	Isoform of P01009, Alpha-1-antitrypsin	intensity_pre_omics_enrich_s4	16.51953644	PreOmicsEnrich
A0A024R6I7;A0A0G2JRN3	A0A0G2JRN3;A0A024R6I7	A0A024R6I7_HUMAN;A0A0G2JRN3_HUMAN	SERPINA1	Isoform of P01009, Alpha-1-antitrypsin	intensity_pre_omics_enrich_s5	16.42859081	PreOmicsEnrich
A0A024R6I7;A0A0G2JRN3	A0A0G2JRN3;A0A024R6I7	A0A024R6I7_HUMAN;A0A0G2JRN3_HUMAN	SERPINA1	Isoform of P01009, Alpha-1-antitrypsin	intensity_pre_omics_enrich_s6	16.61594568	PreOmicsEnrich
A0A024R6I7;A0A0G2JRN3	A0A0G2JRN3;A0A024R6I7	A0A024R6I7_HUMAN;A0A0G2JRN3_HUMAN	SERPINA1	Isoform of P01009, Alpha-1-antitrypsin	intensity_pre_omics_enrich_s7	16.99105676	PreOmicsEnrich
A0A024R6I7;A0A0G2JRN3	A0A0G2JRN3;A0A024R6I7	A0A024R6I7_HUMAN;A0A0G2JRN3_HUMAN	SERPINA1	Isoform of P01009, Alpha-1-antitrypsin	intensity_pre_omics_enrich_s8	16.49987235	PreOmicsEnrich
A0A024R6I7;A0A0G2JRN3	A0A0G2JRN3;A0A024R6I7	A0A024R6I7_HUMAN;A0A0G2JRN3_HUMAN	SERPINA1	Isoform of P01009, Alpha-1-antitrypsin	intensity_seer_proteograph_s1	15.05267164	SeerProteograph
A0A024R6I7;A0A0G2JRN3	A0A0G2JRN3;A0A024R6I7	A0A024R6I7_HUMAN;A0A0G2JRN3_HUMAN	SERPINA1	Isoform of P01009, Alpha-1-antitrypsin	intensity_seer_proteograph_s2	14.12037831	SeerProteograph
A0A024R6I7;A0A0G2JRN3	A0A0G2JRN3;A0A024R6I7	A0A024R6I7_HUMAN;A0A0G2JRN3_HUMAN	SERPINA1	Isoform of P01009, Alpha-1-antitrypsin	intensity_seer_proteograph_s3	14.76961073	SeerProteograph
A0A024R6I7;A0A0G2JRN3	A0A0G2JRN3;A0A024R6I7	A0A024R6I7_HUMAN;A0A0G2JRN3_HUMAN	SERPINA1	Isoform of P01009, Alpha-1-antitrypsin	intensity_seer_proteograph_s4	14.92408495	SeerProteograph
A0A024R6I7;A0A0G2JRN3	A0A0G2JRN3;A0A024R6I7	A0A024R6I7_HUMAN;A0A0G2JRN3_HUMAN	SERPINA1	Isoform of P01009, Alpha-1-antitrypsin	intensity_seer_proteograph_s5	14.59652956	SeerProteograph
A0A024R6I7;A0A0G2JRN3	A0A0G2JRN3;A0A024R6I7	A0A024R6I7_HUMAN;A0A0G2JRN3_HUMAN	SERPINA1	Isoform of P01009, Alpha-1-antitrypsin	intensity_seer_proteograph_s6	14.476471	SeerProteograph
A0A024R6I7;A0A0G2JRN3	A0A0G2JRN3;A0A024R6I7	A0A024R6I7_HUMAN;A0A0G2JRN3_HUMAN	SERPINA1	Isoform of P01009, Alpha-1-antitrypsin	intensity_seer_proteograph_s7	14.45873341	SeerProteograph
A0A024R6I7;A0A0G2JRN3	A0A0G2JRN3;A0A024R6I7	A0A024R6I7_HUMAN;A0A0G2JRN3_HUMAN	SERPINA1	Isoform of P01009, Alpha-1-antitrypsin	intensity_seer_proteograph_s8	14.0891521	SeerProteograph
A0A0G2JS06	A0A0G2JS06	LV539_HUMAN	IGLV5-39	Immunoglobulin lambda variable 5-39	intensity_neat_plasma_s1	15.55922172	NeatPlasma
A0A0G2JS06	A0A0G2JS06	LV539_HUMAN	IGLV5-39	Immunoglobulin lambda variable 5-39	intensity_neat_plasma_s2	17.3717256	NeatPlasma
A0A0G2JS06	A0A0G2JS06	LV539_HUMAN	IGLV5-39	Immunoglobulin lambda variable 5-39	intensity_neat_plasma_s3	17.46385959	NeatPlasma
A0A0G2JS06	A0A0G2JS06	LV539_HUMAN	IGLV5-39	Immunoglobulin lambda variable 5-39	intensity_neat_plasma_s4	15.88637295	NeatPlasma
A0A0G2JS06	A0A0G2JS06	LV539_HUMAN	IGLV5-39	Immunoglobulin lambda variable 5-39	intensity_neat_plasma_s5	15.29381288	NeatPlasma
A0A0G2JS06	A0A0G2JS06	LV539_HUMAN	IGLV5-39	Immunoglobulin lambda variable 5-39	intensity_neat_plasma_s6	16.21356562	NeatPlasma
A0A0G2JS06	A0A0G2JS06	LV539_HUMAN	IGLV5-39	Immunoglobulin lambda variable 5-39	intensity_neat_plasma_s7	15.99752573	NeatPlasma
A0A0G2JS06	A0A0G2JS06	LV539_HUMAN	IGLV5-39	Immunoglobulin lambda variable 5-39	intensity_neat_plasma_s8	16.45816467	NeatPlasma
A0A0G2JS06	A0A0G2JS06	LV539_HUMAN	IGLV5-39	Immunoglobulin lambda variable 5-39	intensity_pre_omics_enrich_s1	NA	PreOmicsEnrich
A0A0G2JS06	A0A0G2JS06	LV539_HUMAN	IGLV5-39	Immunoglobulin lambda variable 5-39	intensity_pre_omics_enrich_s2	NA	PreOmicsEnrich
A0A0G2JS06	A0A0G2JS06	LV539_HUMAN	IGLV5-39	Immunoglobulin lambda variable 5-39	intensity_pre_omics_enrich_s3	NA	PreOmicsEnrich
A0A0G2JS06	A0A0G2JS06	LV539_HUMAN	IGLV5-39	Immunoglobulin lambda variable 5-39	intensity_pre_omics_enrich_s4	NA	PreOmicsEnrich
A0A0G2JS06	A0A0G2JS06	LV539_HUMAN	IGLV5-39	Immunoglobulin lambda variable 5-39	intensity_pre_omics_enrich_s5	NA	PreOmicsEnrich
A0A0G2JS06	A0A0G2JS06	LV539_HUMAN	IGLV5-39	Immunoglobulin lambda variable 5-39	intensity_pre_omics_enrich_s6	NA	PreOmicsEnrich
A0A0G2JS06	A0A0G2JS06	LV539_HUMAN	IGLV5-39	Immunoglobulin lambda variable 5-39	intensity_pre_omics_enrich_s7	NA	PreOmicsEnrich
A0A0G2JS06	A0A0G2JS06	LV539_HUMAN	IGLV5-39	Immunoglobulin lambda variable 5-39	intensity_pre_omics_enrich_s8	NA	PreOmicsEnrich
A0A0G2JS06	A0A0G2JS06	LV539_HUMAN	IGLV5-39	Immunoglobulin lambda variable 5-39	intensity_seer_proteograph_s1	13.71503252	SeerProteograph
A0A0G2JS06	A0A0G2JS06	LV539_HUMAN	IGLV5-39	Immunoglobulin lambda variable 5-39	intensity_seer_proteograph_s2	14.52952872	SeerProteograph
A0A0G2JS06	A0A0G2JS06	LV539_HUMAN	IGLV5-39	Immunoglobulin lambda variable 5-39	intensity_seer_proteograph_s3	14.52024052	SeerProteograph
A0A0G2JS06	A0A0G2JS06	LV539_HUMAN	IGLV5-39	Immunoglobulin lambda variable 5-39	intensity_seer_proteograph_s4	14.34613094	SeerProteograph
A0A0G2JS06	A0A0G2JS06	LV539_HUMAN	IGLV5-39	Immunoglobulin lambda variable 5-39	intensity_seer_proteograph_s5	14.20000121	SeerProteograph
A0A0G2JS06	A0A0G2JS06	LV539_HUMAN	IGLV5-39	Immunoglobulin lambda variable 5-39	intensity_seer_proteograph_s6	14.05820349	SeerProteograph
A0A0G2JS06	A0A0G2JS06	LV539_HUMAN	IGLV5-39	Immunoglobulin lambda variable 5-39	intensity_seer_proteograph_s7	14.0994762	SeerProteograph
A0A0G2JS06	A0A0G2JS06	LV539_HUMAN	IGLV5-39	Immunoglobulin lambda variable 5-39	intensity_seer_proteograph_s8	14.28553511	SeerProteograph
A0A087WSX0	A0A0G2JS06;A0A087WSX0	LV545_HUMAN	IGLV5-45	Immunoglobulin lambda variable 5-45	intensity_neat_plasma_s1	15.79080665	NeatPlasma
A0A087WSX0	A0A0G2JS06;A0A087WSX0	LV545_HUMAN	IGLV5-45	Immunoglobulin lambda variable 5-45	intensity_neat_plasma_s2	16.40930806	NeatPlasma
A0A087WSX0	A0A0G2JS06;A0A087WSX0	LV545_HUMAN	IGLV5-45	Immunoglobulin lambda variable 5-45	intensity_neat_plasma_s3	16.40049924	NeatPlasma
A0A087WSX0	A0A0G2JS06;A0A087WSX0	LV545_HUMAN	IGLV5-45	Immunoglobulin lambda variable 5-45	intensity_neat_plasma_s4	16.67539199	NeatPlasma
A0A087WSX0	A0A0G2JS06;A0A087WSX0	LV545_HUMAN	IGLV5-45	Immunoglobulin lambda variable 5-45	intensity_neat_plasma_s5	15.96295473	NeatPlasma
A0A087WSX0	A0A0G2JS06;A0A087WSX0	LV545_HUMAN	IGLV5-45	Immunoglobulin lambda variable 5-45	intensity_neat_plasma_s6	16.89777457	NeatPlasma
A0A087WSX0	A0A0G2JS06;A0A087WSX0	LV545_HUMAN	IGLV5-45	Immunoglobulin lambda variable 5-45	intensity_neat_plasma_s7	16.30879584	NeatPlasma
A0A087WSX0	A0A0G2JS06;A0A087WSX0	LV545_HUMAN	IGLV5-45	Immunoglobulin lambda variable 5-45	intensity_neat_plasma_s8	16.30462583	NeatPlasma
A0A087WSX0	A0A0G2JS06;A0A087WSX0	LV545_HUMAN	IGLV5-45	Immunoglobulin lambda variable 5-45	intensity_pre_omics_enrich_s1	15.69395243	PreOmicsEnrich
A0A087WSX0	A0A0G2JS06;A0A087WSX0	LV545_HUMAN	IGLV5-45	Immunoglobulin lambda variable 5-45	intensity_pre_omics_enrich_s2	15.22570452	PreOmicsEnrich
A0A087WSX0	A0A0G2JS06;A0A087WSX0	LV545_HUMAN	IGLV5-45	Immunoglobulin lambda variable 5-45	intensity_pre_omics_enrich_s3	15.84498522	PreOmicsEnrich
A0A087WSX0	A0A0G2JS06;A0A087WSX0	LV545_HUMAN	IGLV5-45	Immunoglobulin lambda variable 5-45	intensity_pre_omics_enrich_s4	15.81028293	PreOmicsEnrich
A0A087WSX0	A0A0G2JS06;A0A087WSX0	LV545_HUMAN	IGLV5-45	Immunoglobulin lambda variable 5-45	intensity_pre_omics_enrich_s5	15.16724956	PreOmicsEnrich
A0A087WSX0	A0A0G2JS06;A0A087WSX0	LV545_HUMAN	IGLV5-45	Immunoglobulin lambda variable 5-45	intensity_pre_omics_enrich_s6	15.46823901	PreOmicsEnrich
A0A087WSX0	A0A0G2JS06;A0A087WSX0	LV545_HUMAN	IGLV5-45	Immunoglobulin lambda variable 5-45	intensity_pre_omics_enrich_s7	15.17497638	PreOmicsEnrich
A0A087WSX0	A0A0G2JS06;A0A087WSX0	LV545_HUMAN	IGLV5-45	Immunoglobulin lambda variable 5-45	intensity_pre_omics_enrich_s8	15.7250733	PreOmicsEnrich
A0A087WSX0	A0A0G2JS06;A0A087WSX0	LV545_HUMAN	IGLV5-45	Immunoglobulin lambda variable 5-45	intensity_seer_proteograph_s1	14.37498773	SeerProteograph
A0A087WSX0	A0A0G2JS06;A0A087WSX0	LV545_HUMAN	IGLV5-45	Immunoglobulin lambda variable 5-45	intensity_seer_proteograph_s2	14.29952719	SeerProteograph
A0A087WSX0	A0A0G2JS06;A0A087WSX0	LV545_HUMAN	IGLV5-45	Immunoglobulin lambda variable 5-45	intensity_seer_proteograph_s3	14.43518862	SeerProteograph
A0A087WSX0	A0A0G2JS06;A0A087WSX0	LV545_HUMAN	IGLV5-45	Immunoglobulin lambda variable 5-45	intensity_seer_proteograph_s4	14.44597145	SeerProteograph
A0A087WSX0	A0A0G2JS06;A0A087WSX0	LV545_HUMAN	IGLV5-45	Immunoglobulin lambda variable 5-45	intensity_seer_proteograph_s5	14.1629688	SeerProteograph
A0A087WSX0	A0A0G2JS06;A0A087WSX0	LV545_HUMAN	IGLV5-45	Immunoglobulin lambda variable 5-45	intensity_seer_proteograph_s6	14.63285125	SeerProteograph
A0A087WSX0	A0A0G2JS06;A0A087WSX0	LV545_HUMAN	IGLV5-45	Immunoglobulin lambda variable 5-45	intensity_seer_proteograph_s7	14.52485891	SeerProteograph
A0A087WSX0	A0A0G2JS06;A0A087WSX0	LV545_HUMAN	IGLV5-45	Immunoglobulin lambda variable 5-45	intensity_seer_proteograph_s8	14.57365917	SeerProteograph
A0A0J9YVY3	A0A0J9YVY3	HV741_HUMAN	IGHV7-4-1	Immunoglobulin heavy variable 7-4-1	intensity_neat_plasma_s1	12.95586964	NeatPlasma
A0A0J9YVY3	A0A0J9YVY3	HV741_HUMAN	IGHV7-4-1	Immunoglobulin heavy variable 7-4-1	intensity_neat_plasma_s2	13.98408908	NeatPlasma
A0A0J9YVY3	A0A0J9YVY3	HV741_HUMAN	IGHV7-4-1	Immunoglobulin heavy variable 7-4-1	intensity_neat_plasma_s3	13.86351843	NeatPlasma
A0A0J9YVY3	A0A0J9YVY3	HV741_HUMAN	IGHV7-4-1	Immunoglobulin heavy variable 7-4-1	intensity_neat_plasma_s4	13.66406945	NeatPlasma
A0A0J9YVY3	A0A0J9YVY3	HV741_HUMAN	IGHV7-4-1	Immunoglobulin heavy variable 7-4-1	intensity_neat_plasma_s5	13.22379358	NeatPlasma
A0A0J9YVY3	A0A0J9YVY3	HV741_HUMAN	IGHV7-4-1	Immunoglobulin heavy variable 7-4-1	intensity_neat_plasma_s6	13.72777158	NeatPlasma
A0A0J9YVY3	A0A0J9YVY3	HV741_HUMAN	IGHV7-4-1	Immunoglobulin heavy variable 7-4-1	intensity_neat_plasma_s7	14.18273574	NeatPlasma
A0A0J9YVY3	A0A0J9YVY3	HV741_HUMAN	IGHV7-4-1	Immunoglobulin heavy variable 7-4-1	intensity_neat_plasma_s8	13.63722486	NeatPlasma
A0A0J9YVY3	A0A0J9YVY3	HV741_HUMAN	IGHV7-4-1	Immunoglobulin heavy variable 7-4-1	intensity_pre_omics_enrich_s1	NA	PreOmicsEnrich
A0A0J9YVY3	A0A0J9YVY3	HV741_HUMAN	IGHV7-4-1	Immunoglobulin heavy variable 7-4-1	intensity_pre_omics_enrich_s2	NA	PreOmicsEnrich
A0A0J9YVY3	A0A0J9YVY3	HV741_HUMAN	IGHV7-4-1	Immunoglobulin heavy variable 7-4-1	intensity_pre_omics_enrich_s3	NA	PreOmicsEnrich
A0A0J9YVY3	A0A0J9YVY3	HV741_HUMAN	IGHV7-4-1	Immunoglobulin heavy variable 7-4-1	intensity_pre_omics_enrich_s4	NA	PreOmicsEnrich
A0A0J9YVY3	A0A0J9YVY3	HV741_HUMAN	IGHV7-4-1	Immunoglobulin heavy variable 7-4-1	intensity_pre_omics_enrich_s5	NA	PreOmicsEnrich
A0A0J9YVY3	A0A0J9YVY3	HV741_HUMAN	IGHV7-4-1	Immunoglobulin heavy variable 7-4-1	intensity_pre_omics_enrich_s6	NA	PreOmicsEnrich
A0A0J9YVY3	A0A0J9YVY3	HV741_HUMAN	IGHV7-4-1	Immunoglobulin heavy variable 7-4-1	intensity_pre_omics_enrich_s7	NA	PreOmicsEnrich
A0A0J9YVY3	A0A0J9YVY3	HV741_HUMAN	IGHV7-4-1	Immunoglobulin heavy variable 7-4-1	intensity_pre_omics_enrich_s8	NA	PreOmicsEnrich
A0A0J9YVY3	A0A0J9YVY3	HV741_HUMAN	IGHV7-4-1	Immunoglobulin heavy variable 7-4-1	intensity_seer_proteograph_s1	NA	SeerProteograph
A0A0J9YVY3	A0A0J9YVY3	HV741_HUMAN	IGHV7-4-1	Immunoglobulin heavy variable 7-4-1	intensity_seer_proteograph_s2	NA	SeerProteograph
A0A0J9YVY3	A0A0J9YVY3	HV741_HUMAN	IGHV7-4-1	Immunoglobulin heavy variable 7-4-1	intensity_seer_proteograph_s3	NA	SeerProteograph
A0A0J9YVY3	A0A0J9YVY3	HV741_HUMAN	IGHV7-4-1	Immunoglobulin heavy variable 7-4-1	intensity_seer_proteograph_s4	NA	SeerProteograph
A0A0J9YVY3	A0A0J9YVY3	HV741_HUMAN	IGHV7-4-1	Immunoglobulin heavy variable 7-4-1	intensity_seer_proteograph_s5	9.745244056	SeerProteograph
A0A0J9YVY3	A0A0J9YVY3	HV741_HUMAN	IGHV7-4-1	Immunoglobulin heavy variable 7-4-1	intensity_seer_proteograph_s6	NA	SeerProteograph
A0A0J9YVY3	A0A0J9YVY3	HV741_HUMAN	IGHV7-4-1	Immunoglobulin heavy variable 7-4-1	intensity_seer_proteograph_s7	NA	SeerProteograph
A0A0J9YVY3	A0A0J9YVY3	HV741_HUMAN	IGHV7-4-1	Immunoglobulin heavy variable 7-4-1	intensity_seer_proteograph_s8	NA	SeerProteograph
A0A0J9YX35	A0A0J9YX35	HV64D_HUMAN	IGHV3-64D	Immunoglobulin heavy variable 3-64D	intensity_neat_plasma_s1	19.11741482	NeatPlasma
A0A0J9YX35	A0A0J9YX35	HV64D_HUMAN	IGHV3-64D	Immunoglobulin heavy variable 3-64D	intensity_neat_plasma_s2	17.91786736	NeatPlasma
A0A0J9YX35	A0A0J9YX35	HV64D_HUMAN	IGHV3-64D	Immunoglobulin heavy variable 3-64D	intensity_neat_plasma_s3	17.97568007	NeatPlasma
A0A0J9YX35	A0A0J9YX35	HV64D_HUMAN	IGHV3-64D	Immunoglobulin heavy variable 3-64D	intensity_neat_plasma_s4	18.63487839	NeatPlasma
A0A0J9YX35	A0A0J9YX35	HV64D_HUMAN	IGHV3-64D	Immunoglobulin heavy variable 3-64D	intensity_neat_plasma_s5	18.84523582	NeatPlasma
A0A0J9YX35	A0A0J9YX35	HV64D_HUMAN	IGHV3-64D	Immunoglobulin heavy variable 3-64D	intensity_neat_plasma_s6	18.32533181	NeatPlasma
A0A0J9YX35	A0A0J9YX35	HV64D_HUMAN	IGHV3-64D	Immunoglobulin heavy variable 3-64D	intensity_neat_plasma_s7	18.47960266	NeatPlasma
A0A0J9YX35	A0A0J9YX35	HV64D_HUMAN	IGHV3-64D	Immunoglobulin heavy variable 3-64D	intensity_neat_plasma_s8	18.04476764	NeatPlasma
A0A0J9YX35	A0A0J9YX35	HV64D_HUMAN	IGHV3-64D	Immunoglobulin heavy variable 3-64D	intensity_pre_omics_enrich_s1	15.12866298	PreOmicsEnrich
A0A0J9YX35	A0A0J9YX35	HV64D_HUMAN	IGHV3-64D	Immunoglobulin heavy variable 3-64D	intensity_pre_omics_enrich_s2	15.73579927	PreOmicsEnrich
A0A0J9YX35	A0A0J9YX35	HV64D_HUMAN	IGHV3-64D	Immunoglobulin heavy variable 3-64D	intensity_pre_omics_enrich_s3	16.35565908	PreOmicsEnrich
A0A0J9YX35	A0A0J9YX35	HV64D_HUMAN	IGHV3-64D	Immunoglobulin heavy variable 3-64D	intensity_pre_omics_enrich_s4	17.31239552	PreOmicsEnrich
A0A0J9YX35	A0A0J9YX35	HV64D_HUMAN	IGHV3-64D	Immunoglobulin heavy variable 3-64D	intensity_pre_omics_enrich_s5	14.77787172	PreOmicsEnrich
A0A0J9YX35	A0A0J9YX35	HV64D_HUMAN	IGHV3-64D	Immunoglobulin heavy variable 3-64D	intensity_pre_omics_enrich_s6	15.67857263	PreOmicsEnrich
A0A0J9YX35	A0A0J9YX35	HV64D_HUMAN	IGHV3-64D	Immunoglobulin heavy variable 3-64D	intensity_pre_omics_enrich_s7	14.92152485	PreOmicsEnrich
A0A0J9YX35	A0A0J9YX35	HV64D_HUMAN	IGHV3-64D	Immunoglobulin heavy variable 3-64D	intensity_pre_omics_enrich_s8	17.32534938	PreOmicsEnrich
A0A0J9YX35	A0A0J9YX35	HV64D_HUMAN	IGHV3-64D	Immunoglobulin heavy variable 3-64D	intensity_seer_proteograph_s1	13.95661275	SeerProteograph
A0A0J9YX35	A0A0J9YX35	HV64D_HUMAN	IGHV3-64D	Immunoglobulin heavy variable 3-64D	intensity_seer_proteograph_s2	14.07246761	SeerProteograph
A0A0J9YX35	A0A0J9YX35	HV64D_HUMAN	IGHV3-64D	Immunoglobulin heavy variable 3-64D	intensity_seer_proteograph_s3	14.09259889	SeerProteograph
A0A0J9YX35	A0A0J9YX35	HV64D_HUMAN	IGHV3-64D	Immunoglobulin heavy variable 3-64D	intensity_seer_proteograph_s4	14.07723521	SeerProteograph
A0A0J9YX35	A0A0J9YX35	HV64D_HUMAN	IGHV3-64D	Immunoglobulin heavy variable 3-64D	intensity_seer_proteograph_s5	13.74673787	SeerProteograph
A0A0J9YX35	A0A0J9YX35	HV64D_HUMAN	IGHV3-64D	Immunoglobulin heavy variable 3-64D	intensity_seer_proteograph_s6	14.03072596	SeerProteograph
A0A0J9YX35	A0A0J9YX35	HV64D_HUMAN	IGHV3-64D	Immunoglobulin heavy variable 3-64D	intensity_seer_proteograph_s7	14.37784573	SeerProteograph
A0A0J9YX35	A0A0J9YX35	HV64D_HUMAN	IGHV3-64D	Immunoglobulin heavy variable 3-64D	intensity_seer_proteograph_s8	14.30376618	SeerProteograph
A0A8Q3WLX8	A0A0J9YXC7;A0A8Q3WLX8;A0A8Q3WKK6;A0A8Q3WKP0	A0A8Q3WLX8_HUMAN	LIMS1	Isoform of P48059, LIM and senescent cell antigen-like-containing domain protein 1	intensity_neat_plasma_s1	NA	NeatPlasma
A0A8Q3WLX8	A0A0J9YXC7;A0A8Q3WLX8;A0A8Q3WKK6;A0A8Q3WKP0	A0A8Q3WLX8_HUMAN	LIMS1	Isoform of P48059, LIM and senescent cell antigen-like-containing domain protein 1	intensity_neat_plasma_s2	NA	NeatPlasma
A0A8Q3WLX8	A0A0J9YXC7;A0A8Q3WLX8;A0A8Q3WKK6;A0A8Q3WKP0	A0A8Q3WLX8_HUMAN	LIMS1	Isoform of P48059, LIM and senescent cell antigen-like-containing domain protein 1	intensity_neat_plasma_s3	NA	NeatPlasma
A0A8Q3WLX8	A0A0J9YXC7;A0A8Q3WLX8;A0A8Q3WKK6;A0A8Q3WKP0	A0A8Q3WLX8_HUMAN	LIMS1	Isoform of P48059, LIM and senescent cell antigen-like-containing domain protein 1	intensity_neat_plasma_s4	NA	NeatPlasma
A0A8Q3WLX8	A0A0J9YXC7;A0A8Q3WLX8;A0A8Q3WKK6;A0A8Q3WKP0	A0A8Q3WLX8_HUMAN	LIMS1	Isoform of P48059, LIM and senescent cell antigen-like-containing domain protein 1	intensity_neat_plasma_s5	NA	NeatPlasma
A0A8Q3WLX8	A0A0J9YXC7;A0A8Q3WLX8;A0A8Q3WKK6;A0A8Q3WKP0	A0A8Q3WLX8_HUMAN	LIMS1	Isoform of P48059, LIM and senescent cell antigen-like-containing domain protein 1	intensity_neat_plasma_s6	NA	NeatPlasma
A0A8Q3WLX8	A0A0J9YXC7;A0A8Q3WLX8;A0A8Q3WKK6;A0A8Q3WKP0	A0A8Q3WLX8_HUMAN	LIMS1	Isoform of P48059, LIM and senescent cell antigen-like-containing domain protein 1	intensity_neat_plasma_s7	NA	NeatPlasma
A0A8Q3WLX8	A0A0J9YXC7;A0A8Q3WLX8;A0A8Q3WKK6;A0A8Q3WKP0	A0A8Q3WLX8_HUMAN	LIMS1	Isoform of P48059, LIM and senescent cell antigen-like-containing domain protein 1	intensity_neat_plasma_s8	NA	NeatPlasma
A0A8Q3WLX8	A0A0J9YXC7;A0A8Q3WLX8;A0A8Q3WKK6;A0A8Q3WKP0	A0A8Q3WLX8_HUMAN	LIMS1	Isoform of P48059, LIM and senescent cell antigen-like-containing domain protein 1	intensity_pre_omics_enrich_s1	NA	PreOmicsEnrich
A0A8Q3WLX8	A0A0J9YXC7;A0A8Q3WLX8;A0A8Q3WKK6;A0A8Q3WKP0	A0A8Q3WLX8_HUMAN	LIMS1	Isoform of P48059, LIM and senescent cell antigen-like-containing domain protein 1	intensity_pre_omics_enrich_s2	NA	PreOmicsEnrich
A0A8Q3WLX8	A0A0J9YXC7;A0A8Q3WLX8;A0A8Q3WKK6;A0A8Q3WKP0	A0A8Q3WLX8_HUMAN	LIMS1	Isoform of P48059, LIM and senescent cell antigen-like-containing domain protein 1	intensity_pre_omics_enrich_s3	NA	PreOmicsEnrich
A0A8Q3WLX8	A0A0J9YXC7;A0A8Q3WLX8;A0A8Q3WKK6;A0A8Q3WKP0	A0A8Q3WLX8_HUMAN	LIMS1	Isoform of P48059, LIM and senescent cell antigen-like-containing domain protein 1	intensity_pre_omics_enrich_s4	NA	PreOmicsEnrich
A0A8Q3WLX8	A0A0J9YXC7;A0A8Q3WLX8;A0A8Q3WKK6;A0A8Q3WKP0	A0A8Q3WLX8_HUMAN	LIMS1	Isoform of P48059, LIM and senescent cell antigen-like-containing domain protein 1	intensity_pre_omics_enrich_s5	NA	PreOmicsEnrich
A0A8Q3WLX8	A0A0J9YXC7;A0A8Q3WLX8;A0A8Q3WKK6;A0A8Q3WKP0	A0A8Q3WLX8_HUMAN	LIMS1	Isoform of P48059, LIM and senescent cell antigen-like-containing domain protein 1	intensity_pre_omics_enrich_s6	NA	PreOmicsEnrich
A0A8Q3WLX8	A0A0J9YXC7;A0A8Q3WLX8;A0A8Q3WKK6;A0A8Q3WKP0	A0A8Q3WLX8_HUMAN	LIMS1	Isoform of P48059, LIM and senescent cell antigen-like-containing domain protein 1	intensity_pre_omics_enrich_s7	NA	PreOmicsEnrich
A0A8Q3WLX8	A0A0J9YXC7;A0A8Q3WLX8;A0A8Q3WKK6;A0A8Q3WKP0	A0A8Q3WLX8_HUMAN	LIMS1	Isoform of P48059, LIM and senescent cell antigen-like-containing domain protein 1	intensity_pre_omics_enrich_s8	NA	PreOmicsEnrich
A0A8Q3WLX8	A0A0J9YXC7;A0A8Q3WLX8;A0A8Q3WKK6;A0A8Q3WKP0	A0A8Q3WLX8_HUMAN	LIMS1	Isoform of P48059, LIM and senescent cell antigen-like-containing domain protein 1	intensity_seer_proteograph_s1	NA	SeerProteograph
A0A8Q3WLX8	A0A0J9YXC7;A0A8Q3WLX8;A0A8Q3WKK6;A0A8Q3WKP0	A0A8Q3WLX8_HUMAN	LIMS1	Isoform of P48059, LIM and senescent cell antigen-like-containing domain protein 1	intensity_seer_proteograph_s2	11.42220672	SeerProteograph
A0A8Q3WLX8	A0A0J9YXC7;A0A8Q3WLX8;A0A8Q3WKK6;A0A8Q3WKP0	A0A8Q3WLX8_HUMAN	LIMS1	Isoform of P48059, LIM and senescent cell antigen-like-containing domain protein 1	intensity_seer_proteograph_s3	11.54193391	SeerProteograph
A0A8Q3WLX8	A0A0J9YXC7;A0A8Q3WLX8;A0A8Q3WKK6;A0A8Q3WKP0	A0A8Q3WLX8_HUMAN	LIMS1	Isoform of P48059, LIM and senescent cell antigen-like-containing domain protein 1	intensity_seer_proteograph_s4	11.363642	SeerProteograph
A0A8Q3WLX8	A0A0J9YXC7;A0A8Q3WLX8;A0A8Q3WKK6;A0A8Q3WKP0	A0A8Q3WLX8_HUMAN	LIMS1	Isoform of P48059, LIM and senescent cell antigen-like-containing domain protein 1	intensity_seer_proteograph_s5	11.6945973	SeerProteograph
A0A8Q3WLX8	A0A0J9YXC7;A0A8Q3WLX8;A0A8Q3WKK6;A0A8Q3WKP0	A0A8Q3WLX8_HUMAN	LIMS1	Isoform of P48059, LIM and senescent cell antigen-like-containing domain protein 1	intensity_seer_proteograph_s6	11.14010121	SeerProteograph
A0A8Q3WLX8	A0A0J9YXC7;A0A8Q3WLX8;A0A8Q3WKK6;A0A8Q3WKP0	A0A8Q3WLX8_HUMAN	LIMS1	Isoform of P48059, LIM and senescent cell antigen-like-containing domain protein 1	intensity_seer_proteograph_s7	11.45429929	SeerProteograph
A0A8Q3WLX8	A0A0J9YXC7;A0A8Q3WLX8;A0A8Q3WKK6;A0A8Q3WKP0	A0A8Q3WLX8_HUMAN	LIMS1	Isoform of P48059, LIM and senescent cell antigen-like-containing domain protein 1	intensity_seer_proteograph_s8	11.27385387	SeerProteograph
A0A0J9YXX1	A0A0J9YXX1	HV5X1_HUMAN	IGHV5-10-1	Immunoglobulin heavy variable 5-10-1	intensity_neat_plasma_s1	18.62551622	NeatPlasma
A0A0J9YXX1	A0A0J9YXX1	HV5X1_HUMAN	IGHV5-10-1	Immunoglobulin heavy variable 5-10-1	intensity_neat_plasma_s2	20.917069	NeatPlasma
A0A0J9YXX1	A0A0J9YXX1	HV5X1_HUMAN	IGHV5-10-1	Immunoglobulin heavy variable 5-10-1	intensity_neat_plasma_s3	17.12078462	NeatPlasma
A0A0J9YXX1	A0A0J9YXX1	HV5X1_HUMAN	IGHV5-10-1	Immunoglobulin heavy variable 5-10-1	intensity_neat_plasma_s4	21.35380157	NeatPlasma
A0A0J9YXX1	A0A0J9YXX1	HV5X1_HUMAN	IGHV5-10-1	Immunoglobulin heavy variable 5-10-1	intensity_neat_plasma_s5	18.60464371	NeatPlasma
A0A0J9YXX1	A0A0J9YXX1	HV5X1_HUMAN	IGHV5-10-1	Immunoglobulin heavy variable 5-10-1	intensity_neat_plasma_s6	21.23022688	NeatPlasma
A0A0J9YXX1	A0A0J9YXX1	HV5X1_HUMAN	IGHV5-10-1	Immunoglobulin heavy variable 5-10-1	intensity_neat_plasma_s7	21.33756093	NeatPlasma
A0A0J9YXX1	A0A0J9YXX1	HV5X1_HUMAN	IGHV5-10-1	Immunoglobulin heavy variable 5-10-1	intensity_neat_plasma_s8	17.49111716	NeatPlasma
A0A0J9YXX1	A0A0J9YXX1	HV5X1_HUMAN	IGHV5-10-1	Immunoglobulin heavy variable 5-10-1	intensity_pre_omics_enrich_s1	19.38934985	PreOmicsEnrich
A0A0J9YXX1	A0A0J9YXX1	HV5X1_HUMAN	IGHV5-10-1	Immunoglobulin heavy variable 5-10-1	intensity_pre_omics_enrich_s2	19.52089679	PreOmicsEnrich
A0A0J9YXX1	A0A0J9YXX1	HV5X1_HUMAN	IGHV5-10-1	Immunoglobulin heavy variable 5-10-1	intensity_pre_omics_enrich_s3	19.74597625	PreOmicsEnrich
A0A0J9YXX1	A0A0J9YXX1	HV5X1_HUMAN	IGHV5-10-1	Immunoglobulin heavy variable 5-10-1	intensity_pre_omics_enrich_s4	19.67107972	PreOmicsEnrich
A0A0J9YXX1	A0A0J9YXX1	HV5X1_HUMAN	IGHV5-10-1	Immunoglobulin heavy variable 5-10-1	intensity_pre_omics_enrich_s5	19.29651745	PreOmicsEnrich
A0A0J9YXX1	A0A0J9YXX1	HV5X1_HUMAN	IGHV5-10-1	Immunoglobulin heavy variable 5-10-1	intensity_pre_omics_enrich_s6	19.50807716	PreOmicsEnrich
A0A0J9YXX1	A0A0J9YXX1	HV5X1_HUMAN	IGHV5-10-1	Immunoglobulin heavy variable 5-10-1	intensity_pre_omics_enrich_s7	19.16161906	PreOmicsEnrich
A0A0J9YXX1	A0A0J9YXX1	HV5X1_HUMAN	IGHV5-10-1	Immunoglobulin heavy variable 5-10-1	intensity_pre_omics_enrich_s8	19.45398997	PreOmicsEnrich
A0A0J9YXX1	A0A0J9YXX1	HV5X1_HUMAN	IGHV5-10-1	Immunoglobulin heavy variable 5-10-1	intensity_seer_proteograph_s1	15.38570241	SeerProteograph
A0A0J9YXX1	A0A0J9YXX1	HV5X1_HUMAN	IGHV5-10-1	Immunoglobulin heavy variable 5-10-1	intensity_seer_proteograph_s2	14.95273293	SeerProteograph
A0A0J9YXX1	A0A0J9YXX1	HV5X1_HUMAN	IGHV5-10-1	Immunoglobulin heavy variable 5-10-1	intensity_seer_proteograph_s3	15.07752072	SeerProteograph
A0A0J9YXX1	A0A0J9YXX1	HV5X1_HUMAN	IGHV5-10-1	Immunoglobulin heavy variable 5-10-1	intensity_seer_proteograph_s4	15.24819154	SeerProteograph
A0A0J9YXX1	A0A0J9YXX1	HV5X1_HUMAN	IGHV5-10-1	Immunoglobulin heavy variable 5-10-1	intensity_seer_proteograph_s5	13.16969561	SeerProteograph
A0A0J9YXX1	A0A0J9YXX1	HV5X1_HUMAN	IGHV5-10-1	Immunoglobulin heavy variable 5-10-1	intensity_seer_proteograph_s6	15.03789335	SeerProteograph
A0A0J9YXX1	A0A0J9YXX1	HV5X1_HUMAN	IGHV5-10-1	Immunoglobulin heavy variable 5-10-1	intensity_seer_proteograph_s7	14.9511953	SeerProteograph
A0A0J9YXX1	A0A0J9YXX1	HV5X1_HUMAN	IGHV5-10-1	Immunoglobulin heavy variable 5-10-1	intensity_seer_proteograph_s8	14.9639423	SeerProteograph
A0A0U1RQK7;A0A8I5KT99;A0A8I5KV92	A0A0U1RQK7;A0A8I5KT99;A0A8I5KV92	A0A0U1RQK7_HUMAN;A0A8I5KT99_HUMAN;A0A8I5KV92_HUMAN	EIF4G3	Isoform of O43432, Eukaryotic translation initiation factor 4 gamma 3	intensity_neat_plasma_s1	NA	NeatPlasma
A0A0U1RQK7;A0A8I5KT99;A0A8I5KV92	A0A0U1RQK7;A0A8I5KT99;A0A8I5KV92	A0A0U1RQK7_HUMAN;A0A8I5KT99_HUMAN;A0A8I5KV92_HUMAN	EIF4G3	Isoform of O43432, Eukaryotic translation initiation factor 4 gamma 3	intensity_neat_plasma_s2	NA	NeatPlasma
A0A0U1RQK7;A0A8I5KT99;A0A8I5KV92	A0A0U1RQK7;A0A8I5KT99;A0A8I5KV92	A0A0U1RQK7_HUMAN;A0A8I5KT99_HUMAN;A0A8I5KV92_HUMAN	EIF4G3	Isoform of O43432, Eukaryotic translation initiation factor 4 gamma 3	intensity_neat_plasma_s3	NA	NeatPlasma
A0A0U1RQK7;A0A8I5KT99;A0A8I5KV92	A0A0U1RQK7;A0A8I5KT99;A0A8I5KV92	A0A0U1RQK7_HUMAN;A0A8I5KT99_HUMAN;A0A8I5KV92_HUMAN	EIF4G3	Isoform of O43432, Eukaryotic translation initiation factor 4 gamma 3	intensity_neat_plasma_s4	NA	NeatPlasma
A0A0U1RQK7;A0A8I5KT99;A0A8I5KV92	A0A0U1RQK7;A0A8I5KT99;A0A8I5KV92	A0A0U1RQK7_HUMAN;A0A8I5KT99_HUMAN;A0A8I5KV92_HUMAN	EIF4G3	Isoform of O43432, Eukaryotic translation initiation factor 4 gamma 3	intensity_neat_plasma_s5	NA	NeatPlasma
A0A0U1RQK7;A0A8I5KT99;A0A8I5KV92	A0A0U1RQK7;A0A8I5KT99;A0A8I5KV92	A0A0U1RQK7_HUMAN;A0A8I5KT99_HUMAN;A0A8I5KV92_HUMAN	EIF4G3	Isoform of O43432, Eukaryotic translation initiation factor 4 gamma 3	intensity_neat_plasma_s6	NA	NeatPlasma
A0A0U1RQK7;A0A8I5KT99;A0A8I5KV92	A0A0U1RQK7;A0A8I5KT99;A0A8I5KV92	A0A0U1RQK7_HUMAN;A0A8I5KT99_HUMAN;A0A8I5KV92_HUMAN	EIF4G3	Isoform of O43432, Eukaryotic translation initiation factor 4 gamma 3	intensity_neat_plasma_s7	NA	NeatPlasma
A0A0U1RQK7;A0A8I5KT99;A0A8I5KV92	A0A0U1RQK7;A0A8I5KT99;A0A8I5KV92	A0A0U1RQK7_HUMAN;A0A8I5KT99_HUMAN;A0A8I5KV92_HUMAN	EIF4G3	Isoform of O43432, Eukaryotic translation initiation factor 4 gamma 3	intensity_neat_plasma_s8	NA	NeatPlasma
A0A0U1RQK7;A0A8I5KT99;A0A8I5KV92	A0A0U1RQK7;A0A8I5KT99;A0A8I5KV92	A0A0U1RQK7_HUMAN;A0A8I5KT99_HUMAN;A0A8I5KV92_HUMAN	EIF4G3	Isoform of O43432, Eukaryotic translation initiation factor 4 gamma 3	intensity_pre_omics_enrich_s1	NA	PreOmicsEnrich
A0A0U1RQK7;A0A8I5KT99;A0A8I5KV92	A0A0U1RQK7;A0A8I5KT99;A0A8I5KV92	A0A0U1RQK7_HUMAN;A0A8I5KT99_HUMAN;A0A8I5KV92_HUMAN	EIF4G3	Isoform of O43432, Eukaryotic translation initiation factor 4 gamma 3	intensity_pre_omics_enrich_s2	NA	PreOmicsEnrich
A0A0U1RQK7;A0A8I5KT99;A0A8I5KV92	A0A0U1RQK7;A0A8I5KT99;A0A8I5KV92	A0A0U1RQK7_HUMAN;A0A8I5KT99_HUMAN;A0A8I5KV92_HUMAN	EIF4G3	Isoform of O43432, Eukaryotic translation initiation factor 4 gamma 3	intensity_pre_omics_enrich_s3	NA	PreOmicsEnrich
A0A0U1RQK7;A0A8I5KT99;A0A8I5KV92	A0A0U1RQK7;A0A8I5KT99;A0A8I5KV92	A0A0U1RQK7_HUMAN;A0A8I5KT99_HUMAN;A0A8I5KV92_HUMAN	EIF4G3	Isoform of O43432, Eukaryotic translation initiation factor 4 gamma 3	intensity_pre_omics_enrich_s4	NA	PreOmicsEnrich
A0A0U1RQK7;A0A8I5KT99;A0A8I5KV92	A0A0U1RQK7;A0A8I5KT99;A0A8I5KV92	A0A0U1RQK7_HUMAN;A0A8I5KT99_HUMAN;A0A8I5KV92_HUMAN	EIF4G3	Isoform of O43432, Eukaryotic translation initiation factor 4 gamma 3	intensity_pre_omics_enrich_s5	NA	PreOmicsEnrich
A0A0U1RQK7;A0A8I5KT99;A0A8I5KV92	A0A0U1RQK7;A0A8I5KT99;A0A8I5KV92	A0A0U1RQK7_HUMAN;A0A8I5KT99_HUMAN;A0A8I5KV92_HUMAN	EIF4G3	Isoform of O43432, Eukaryotic translation initiation factor 4 gamma 3	intensity_pre_omics_enrich_s6	NA	PreOmicsEnrich
A0A0U1RQK7;A0A8I5KT99;A0A8I5KV92	A0A0U1RQK7;A0A8I5KT99;A0A8I5KV92	A0A0U1RQK7_HUMAN;A0A8I5KT99_HUMAN;A0A8I5KV92_HUMAN	EIF4G3	Isoform of O43432, Eukaryotic translation initiation factor 4 gamma 3	intensity_pre_omics_enrich_s7	NA	PreOmicsEnrich
A0A0U1RQK7;A0A8I5KT99;A0A8I5KV92	A0A0U1RQK7;A0A8I5KT99;A0A8I5KV92	A0A0U1RQK7_HUMAN;A0A8I5KT99_HUMAN;A0A8I5KV92_HUMAN	EIF4G3	Isoform of O43432, Eukaryotic translation initiation factor 4 gamma 3	intensity_pre_omics_enrich_s8	NA	PreOmicsEnrich
A0A0U1RQK7;A0A8I5KT99;A0A8I5KV92	A0A0U1RQK7;A0A8I5KT99;A0A8I5KV92	A0A0U1RQK7_HUMAN;A0A8I5KT99_HUMAN;A0A8I5KV92_HUMAN	EIF4G3	Isoform of O43432, Eukaryotic translation initiation factor 4 gamma 3	intensity_seer_proteograph_s1	11.48436327	SeerProteograph
A0A0U1RQK7;A0A8I5KT99;A0A8I5KV92	A0A0U1RQK7;A0A8I5KT99;A0A8I5KV92	A0A0U1RQK7_HUMAN;A0A8I5KT99_HUMAN;A0A8I5KV92_HUMAN	EIF4G3	Isoform of O43432, Eukaryotic translation initiation factor 4 gamma 3	intensity_seer_proteograph_s2	11.57855873	SeerProteograph
A0A0U1RQK7;A0A8I5KT99;A0A8I5KV92	A0A0U1RQK7;A0A8I5KT99;A0A8I5KV92	A0A0U1RQK7_HUMAN;A0A8I5KT99_HUMAN;A0A8I5KV92_HUMAN	EIF4G3	Isoform of O43432, Eukaryotic translation initiation factor 4 gamma 3	intensity_seer_proteograph_s3	11.70722285	SeerProteograph
A0A0U1RQK7;A0A8I5KT99;A0A8I5KV92	A0A0U1RQK7;A0A8I5KT99;A0A8I5KV92	A0A0U1RQK7_HUMAN;A0A8I5KT99_HUMAN;A0A8I5KV92_HUMAN	EIF4G3	Isoform of O43432, Eukaryotic translation initiation factor 4 gamma 3	intensity_seer_proteograph_s4	11.53240297	SeerProteograph
A0A0U1RQK7;A0A8I5KT99;A0A8I5KV92	A0A0U1RQK7;A0A8I5KT99;A0A8I5KV92	A0A0U1RQK7_HUMAN;A0A8I5KT99_HUMAN;A0A8I5KV92_HUMAN	EIF4G3	Isoform of O43432, Eukaryotic translation initiation factor 4 gamma 3	intensity_seer_proteograph_s5	11.72932403	SeerProteograph
A0A0U1RQK7;A0A8I5KT99;A0A8I5KV92	A0A0U1RQK7;A0A8I5KT99;A0A8I5KV92	A0A0U1RQK7_HUMAN;A0A8I5KT99_HUMAN;A0A8I5KV92_HUMAN	EIF4G3	Isoform of O43432, Eukaryotic translation initiation factor 4 gamma 3	intensity_seer_proteograph_s6	11.36397869	SeerProteograph
A0A0U1RQK7;A0A8I5KT99;A0A8I5KV92	A0A0U1RQK7;A0A8I5KT99;A0A8I5KV92	A0A0U1RQK7_HUMAN;A0A8I5KT99_HUMAN;A0A8I5KV92_HUMAN	EIF4G3	Isoform of O43432, Eukaryotic translation initiation factor 4 gamma 3	intensity_seer_proteograph_s7	11.40384632	SeerProteograph
A0A0U1RQK7;A0A8I5KT99;A0A8I5KV92	A0A0U1RQK7;A0A8I5KT99;A0A8I5KV92	A0A0U1RQK7_HUMAN;A0A8I5KT99_HUMAN;A0A8I5KV92_HUMAN	EIF4G3	Isoform of O43432, Eukaryotic translation initiation factor 4 gamma 3	intensity_seer_proteograph_s8	11.67649281	SeerProteograph
O95866-2;O95866-7	A0A140T9L8;O95866-2;O95866-7	G6B_HUMAN	MPIG6B	Isoform of O95866, Isoform A of Megakaryocyte and platelet inhibitory receptor G6b	intensity_neat_plasma_s1	NA	NeatPlasma
O95866-2;O95866-7	A0A140T9L8;O95866-2;O95866-7	G6B_HUMAN	MPIG6B	Isoform of O95866, Isoform A of Megakaryocyte and platelet inhibitory receptor G6b	intensity_neat_plasma_s2	NA	NeatPlasma
O95866-2;O95866-7	A0A140T9L8;O95866-2;O95866-7	G6B_HUMAN	MPIG6B	Isoform of O95866, Isoform A of Megakaryocyte and platelet inhibitory receptor G6b	intensity_neat_plasma_s3	NA	NeatPlasma
O95866-2;O95866-7	A0A140T9L8;O95866-2;O95866-7	G6B_HUMAN	MPIG6B	Isoform of O95866, Isoform A of Megakaryocyte and platelet inhibitory receptor G6b	intensity_neat_plasma_s4	NA	NeatPlasma
O95866-2;O95866-7	A0A140T9L8;O95866-2;O95866-7	G6B_HUMAN	MPIG6B	Isoform of O95866, Isoform A of Megakaryocyte and platelet inhibitory receptor G6b	intensity_neat_plasma_s5	NA	NeatPlasma
O95866-2;O95866-7	A0A140T9L8;O95866-2;O95866-7	G6B_HUMAN	MPIG6B	Isoform of O95866, Isoform A of Megakaryocyte and platelet inhibitory receptor G6b	intensity_neat_plasma_s6	NA	NeatPlasma
O95866-2;O95866-7	A0A140T9L8;O95866-2;O95866-7	G6B_HUMAN	MPIG6B	Isoform of O95866, Isoform A of Megakaryocyte and platelet inhibitory receptor G6b	intensity_neat_plasma_s7	NA	NeatPlasma
O95866-2;O95866-7	A0A140T9L8;O95866-2;O95866-7	G6B_HUMAN	MPIG6B	Isoform of O95866, Isoform A of Megakaryocyte and platelet inhibitory receptor G6b	intensity_neat_plasma_s8	NA	NeatPlasma
O95866-2;O95866-7	A0A140T9L8;O95866-2;O95866-7	G6B_HUMAN	MPIG6B	Isoform of O95866, Isoform A of Megakaryocyte and platelet inhibitory receptor G6b	intensity_pre_omics_enrich_s1	NA	PreOmicsEnrich
O95866-2;O95866-7	A0A140T9L8;O95866-2;O95866-7	G6B_HUMAN	MPIG6B	Isoform of O95866, Isoform A of Megakaryocyte and platelet inhibitory receptor G6b	intensity_pre_omics_enrich_s2	NA	PreOmicsEnrich
O95866-2;O95866-7	A0A140T9L8;O95866-2;O95866-7	G6B_HUMAN	MPIG6B	Isoform of O95866, Isoform A of Megakaryocyte and platelet inhibitory receptor G6b	intensity_pre_omics_enrich_s3	NA	PreOmicsEnrich
O95866-2;O95866-7	A0A140T9L8;O95866-2;O95866-7	G6B_HUMAN	MPIG6B	Isoform of O95866, Isoform A of Megakaryocyte and platelet inhibitory receptor G6b	intensity_pre_omics_enrich_s4	NA	PreOmicsEnrich
O95866-2;O95866-7	A0A140T9L8;O95866-2;O95866-7	G6B_HUMAN	MPIG6B	Isoform of O95866, Isoform A of Megakaryocyte and platelet inhibitory receptor G6b	intensity_pre_omics_enrich_s5	NA	PreOmicsEnrich
O95866-2;O95866-7	A0A140T9L8;O95866-2;O95866-7	G6B_HUMAN	MPIG6B	Isoform of O95866, Isoform A of Megakaryocyte and platelet inhibitory receptor G6b	intensity_pre_omics_enrich_s6	NA	PreOmicsEnrich
O95866-2;O95866-7	A0A140T9L8;O95866-2;O95866-7	G6B_HUMAN	MPIG6B	Isoform of O95866, Isoform A of Megakaryocyte and platelet inhibitory receptor G6b	intensity_pre_omics_enrich_s7	NA	PreOmicsEnrich
O95866-2;O95866-7	A0A140T9L8;O95866-2;O95866-7	G6B_HUMAN	MPIG6B	Isoform of O95866, Isoform A of Megakaryocyte and platelet inhibitory receptor G6b	intensity_pre_omics_enrich_s8	NA	PreOmicsEnrich
O95866-2;O95866-7	A0A140T9L8;O95866-2;O95866-7	G6B_HUMAN	MPIG6B	Isoform of O95866, Isoform A of Megakaryocyte and platelet inhibitory receptor G6b	intensity_seer_proteograph_s1	15.3994963	SeerProteograph
O95866-2;O95866-7	A0A140T9L8;O95866-2;O95866-7	G6B_HUMAN	MPIG6B	Isoform of O95866, Isoform A of Megakaryocyte and platelet inhibitory receptor G6b	intensity_seer_proteograph_s2	15.35046372	SeerProteograph
O95866-2;O95866-7	A0A140T9L8;O95866-2;O95866-7	G6B_HUMAN	MPIG6B	Isoform of O95866, Isoform A of Megakaryocyte and platelet inhibitory receptor G6b	intensity_seer_proteograph_s3	15.12657763	SeerProteograph
O95866-2;O95866-7	A0A140T9L8;O95866-2;O95866-7	G6B_HUMAN	MPIG6B	Isoform of O95866, Isoform A of Megakaryocyte and platelet inhibitory receptor G6b	intensity_seer_proteograph_s4	15.36103213	SeerProteograph
O95866-2;O95866-7	A0A140T9L8;O95866-2;O95866-7	G6B_HUMAN	MPIG6B	Isoform of O95866, Isoform A of Megakaryocyte and platelet inhibitory receptor G6b	intensity_seer_proteograph_s5	15.66198474	SeerProteograph
O95866-2;O95866-7	A0A140T9L8;O95866-2;O95866-7	G6B_HUMAN	MPIG6B	Isoform of O95866, Isoform A of Megakaryocyte and platelet inhibitory receptor G6b	intensity_seer_proteograph_s6	15.23695126	SeerProteograph
O95866-2;O95866-7	A0A140T9L8;O95866-2;O95866-7	G6B_HUMAN	MPIG6B	Isoform of O95866, Isoform A of Megakaryocyte and platelet inhibitory receptor G6b	intensity_seer_proteograph_s7	15.3889453	SeerProteograph
O95866-2;O95866-7	A0A140T9L8;O95866-2;O95866-7	G6B_HUMAN	MPIG6B	Isoform of O95866, Isoform A of Megakaryocyte and platelet inhibitory receptor G6b	intensity_seer_proteograph_s8	15.49056137	SeerProteograph
A0A1B0GTC6	A0A1B0GTC6	CC085_HUMAN	C3orf85	Uncharacterized protein C3orf85	intensity_neat_plasma_s1	NA	NeatPlasma
A0A1B0GTC6	A0A1B0GTC6	CC085_HUMAN	C3orf85	Uncharacterized protein C3orf85	intensity_neat_plasma_s2	NA	NeatPlasma
A0A1B0GTC6	A0A1B0GTC6	CC085_HUMAN	C3orf85	Uncharacterized protein C3orf85	intensity_neat_plasma_s3	NA	NeatPlasma
A0A1B0GTC6	A0A1B0GTC6	CC085_HUMAN	C3orf85	Uncharacterized protein C3orf85	intensity_neat_plasma_s4	NA	NeatPlasma
A0A1B0GTC6	A0A1B0GTC6	CC085_HUMAN	C3orf85	Uncharacterized protein C3orf85	intensity_neat_plasma_s5	10.09269108	NeatPlasma
A0A1B0GTC6	A0A1B0GTC6	CC085_HUMAN	C3orf85	Uncharacterized protein C3orf85	intensity_neat_plasma_s6	NA	NeatPlasma
A0A1B0GTC6	A0A1B0GTC6	CC085_HUMAN	C3orf85	Uncharacterized protein C3orf85	intensity_neat_plasma_s7	NA	NeatPlasma
A0A1B0GTC6	A0A1B0GTC6	CC085_HUMAN	C3orf85	Uncharacterized protein C3orf85	intensity_neat_plasma_s8	NA	NeatPlasma
A0A1B0GTC6	A0A1B0GTC6	CC085_HUMAN	C3orf85	Uncharacterized protein C3orf85	intensity_pre_omics_enrich_s1	15.01455231	PreOmicsEnrich
A0A1B0GTC6	A0A1B0GTC6	CC085_HUMAN	C3orf85	Uncharacterized protein C3orf85	intensity_pre_omics_enrich_s2	15.16640634	PreOmicsEnrich
A0A1B0GTC6	A0A1B0GTC6	CC085_HUMAN	C3orf85	Uncharacterized protein C3orf85	intensity_pre_omics_enrich_s3	15.10510233	PreOmicsEnrich
A0A1B0GTC6	A0A1B0GTC6	CC085_HUMAN	C3orf85	Uncharacterized protein C3orf85	intensity_pre_omics_enrich_s4	15.359578	PreOmicsEnrich
A0A1B0GTC6	A0A1B0GTC6	CC085_HUMAN	C3orf85	Uncharacterized protein C3orf85	intensity_pre_omics_enrich_s5	15.38236397	PreOmicsEnrich
A0A1B0GTC6	A0A1B0GTC6	CC085_HUMAN	C3orf85	Uncharacterized protein C3orf85	intensity_pre_omics_enrich_s6	15.10159411	PreOmicsEnrich
A0A1B0GTC6	A0A1B0GTC6	CC085_HUMAN	C3orf85	Uncharacterized protein C3orf85	intensity_pre_omics_enrich_s7	15.54291699	PreOmicsEnrich
A0A1B0GTC6	A0A1B0GTC6	CC085_HUMAN	C3orf85	Uncharacterized protein C3orf85	intensity_pre_omics_enrich_s8	15.63251816	PreOmicsEnrich
A0A1B0GTC6	A0A1B0GTC6	CC085_HUMAN	C3orf85	Uncharacterized protein C3orf85	intensity_seer_proteograph_s1	16.44645839	SeerProteograph
A0A1B0GTC6	A0A1B0GTC6	CC085_HUMAN	C3orf85	Uncharacterized protein C3orf85	intensity_seer_proteograph_s2	16.15536758	SeerProteograph
A0A1B0GTC6	A0A1B0GTC6	CC085_HUMAN	C3orf85	Uncharacterized protein C3orf85	intensity_seer_proteograph_s3	16.03046929	SeerProteograph
A0A1B0GTC6	A0A1B0GTC6	CC085_HUMAN	C3orf85	Uncharacterized protein C3orf85	intensity_seer_proteograph_s4	16.66957644	SeerProteograph
A0A1B0GTC6	A0A1B0GTC6	CC085_HUMAN	C3orf85	Uncharacterized protein C3orf85	intensity_seer_proteograph_s5	15.78278341	SeerProteograph
A0A1B0GTC6	A0A1B0GTC6	CC085_HUMAN	C3orf85	Uncharacterized protein C3orf85	intensity_seer_proteograph_s6	16.97595452	SeerProteograph
A0A1B0GTC6	A0A1B0GTC6	CC085_HUMAN	C3orf85	Uncharacterized protein C3orf85	intensity_seer_proteograph_s7	16.44576306	SeerProteograph
A0A1B0GTC6	A0A1B0GTC6	CC085_HUMAN	C3orf85	Uncharacterized protein C3orf85	intensity_seer_proteograph_s8	16.36625762	SeerProteograph
P36507	A0A1B0GUL7;P36507	MP2K2_HUMAN	MAP2K2	Dual specificity mitogen-activated protein kinase kinase 2	intensity_neat_plasma_s1	NA	NeatPlasma
P36507	A0A1B0GUL7;P36507	MP2K2_HUMAN	MAP2K2	Dual specificity mitogen-activated protein kinase kinase 2	intensity_neat_plasma_s2	NA	NeatPlasma
P36507	A0A1B0GUL7;P36507	MP2K2_HUMAN	MAP2K2	Dual specificity mitogen-activated protein kinase kinase 2	intensity_neat_plasma_s3	NA	NeatPlasma
P36507	A0A1B0GUL7;P36507	MP2K2_HUMAN	MAP2K2	Dual specificity mitogen-activated protein kinase kinase 2	intensity_neat_plasma_s4	NA	NeatPlasma
P36507	A0A1B0GUL7;P36507	MP2K2_HUMAN	MAP2K2	Dual specificity mitogen-activated protein kinase kinase 2	intensity_neat_plasma_s5	NA	NeatPlasma
P36507	A0A1B0GUL7;P36507	MP2K2_HUMAN	MAP2K2	Dual specificity mitogen-activated protein kinase kinase 2	intensity_neat_plasma_s6	NA	NeatPlasma
P36507	A0A1B0GUL7;P36507	MP2K2_HUMAN	MAP2K2	Dual specificity mitogen-activated protein kinase kinase 2	intensity_neat_plasma_s7	NA	NeatPlasma
P36507	A0A1B0GUL7;P36507	MP2K2_HUMAN	MAP2K2	Dual specificity mitogen-activated protein kinase kinase 2	intensity_neat_plasma_s8	NA	NeatPlasma
P36507	A0A1B0GUL7;P36507	MP2K2_HUMAN	MAP2K2	Dual specificity mitogen-activated protein kinase kinase 2	intensity_pre_omics_enrich_s1	12.30355531	PreOmicsEnrich
P36507	A0A1B0GUL7;P36507	MP2K2_HUMAN	MAP2K2	Dual specificity mitogen-activated protein kinase kinase 2	intensity_pre_omics_enrich_s2	12.90160608	PreOmicsEnrich
P36507	A0A1B0GUL7;P36507	MP2K2_HUMAN	MAP2K2	Dual specificity mitogen-activated protein kinase kinase 2	intensity_pre_omics_enrich_s3	12.73776703	PreOmicsEnrich
P36507	A0A1B0GUL7;P36507	MP2K2_HUMAN	MAP2K2	Dual specificity mitogen-activated protein kinase kinase 2	intensity_pre_omics_enrich_s4	12.96058483	PreOmicsEnrich
P36507	A0A1B0GUL7;P36507	MP2K2_HUMAN	MAP2K2	Dual specificity mitogen-activated protein kinase kinase 2	intensity_pre_omics_enrich_s5	12.50784666	PreOmicsEnrich
P36507	A0A1B0GUL7;P36507	MP2K2_HUMAN	MAP2K2	Dual specificity mitogen-activated protein kinase kinase 2	intensity_pre_omics_enrich_s6	12.78440787	PreOmicsEnrich
P36507	A0A1B0GUL7;P36507	MP2K2_HUMAN	MAP2K2	Dual specificity mitogen-activated protein kinase kinase 2	intensity_pre_omics_enrich_s7	12.74638415	PreOmicsEnrich
P36507	A0A1B0GUL7;P36507	MP2K2_HUMAN	MAP2K2	Dual specificity mitogen-activated protein kinase kinase 2	intensity_pre_omics_enrich_s8	12.7864718	PreOmicsEnrich
P36507	A0A1B0GUL7;P36507	MP2K2_HUMAN	MAP2K2	Dual specificity mitogen-activated protein kinase kinase 2	intensity_seer_proteograph_s1	13.71598609	SeerProteograph
P36507	A0A1B0GUL7;P36507	MP2K2_HUMAN	MAP2K2	Dual specificity mitogen-activated protein kinase kinase 2	intensity_seer_proteograph_s2	13.7926707	SeerProteograph
P36507	A0A1B0GUL7;P36507	MP2K2_HUMAN	MAP2K2	Dual specificity mitogen-activated protein kinase kinase 2	intensity_seer_proteograph_s3	13.86368613	SeerProteograph
P36507	A0A1B0GUL7;P36507	MP2K2_HUMAN	MAP2K2	Dual specificity mitogen-activated protein kinase kinase 2	intensity_seer_proteograph_s4	13.70259349	SeerProteograph
P36507	A0A1B0GUL7;P36507	MP2K2_HUMAN	MAP2K2	Dual specificity mitogen-activated protein kinase kinase 2	intensity_seer_proteograph_s5	13.89177591	SeerProteograph
P36507	A0A1B0GUL7;P36507	MP2K2_HUMAN	MAP2K2	Dual specificity mitogen-activated protein kinase kinase 2	intensity_seer_proteograph_s6	13.57985951	SeerProteograph
P36507	A0A1B0GUL7;P36507	MP2K2_HUMAN	MAP2K2	Dual specificity mitogen-activated protein kinase kinase 2	intensity_seer_proteograph_s7	13.63188423	SeerProteograph
P36507	A0A1B0GUL7;P36507	MP2K2_HUMAN	MAP2K2	Dual specificity mitogen-activated protein kinase kinase 2	intensity_seer_proteograph_s8	13.61135225	SeerProteograph
P68036	A0A1B0GUS4;P68036;P68036-2;P68036-3	UB2L3_HUMAN	UBE2L3	Ubiquitin-conjugating enzyme E2 L3	intensity_neat_plasma_s1	13.32715964	NeatPlasma
P68036	A0A1B0GUS4;P68036;P68036-2;P68036-3	UB2L3_HUMAN	UBE2L3	Ubiquitin-conjugating enzyme E2 L3	intensity_neat_plasma_s2	13.29322735	NeatPlasma
P68036	A0A1B0GUS4;P68036;P68036-2;P68036-3	UB2L3_HUMAN	UBE2L3	Ubiquitin-conjugating enzyme E2 L3	intensity_neat_plasma_s3	13.7276227	NeatPlasma
P68036	A0A1B0GUS4;P68036;P68036-2;P68036-3	UB2L3_HUMAN	UBE2L3	Ubiquitin-conjugating enzyme E2 L3	intensity_neat_plasma_s4	13.68657712	NeatPlasma
P68036	A0A1B0GUS4;P68036;P68036-2;P68036-3	UB2L3_HUMAN	UBE2L3	Ubiquitin-conjugating enzyme E2 L3	intensity_neat_plasma_s5	13.48964729	NeatPlasma
P68036	A0A1B0GUS4;P68036;P68036-2;P68036-3	UB2L3_HUMAN	UBE2L3	Ubiquitin-conjugating enzyme E2 L3	intensity_neat_plasma_s6	13.76846349	NeatPlasma
P68036	A0A1B0GUS4;P68036;P68036-2;P68036-3	UB2L3_HUMAN	UBE2L3	Ubiquitin-conjugating enzyme E2 L3	intensity_neat_plasma_s7	13.12945529	NeatPlasma
P68036	A0A1B0GUS4;P68036;P68036-2;P68036-3	UB2L3_HUMAN	UBE2L3	Ubiquitin-conjugating enzyme E2 L3	intensity_neat_plasma_s8	13.37240258	NeatPlasma
P68036	A0A1B0GUS4;P68036;P68036-2;P68036-3	UB2L3_HUMAN	UBE2L3	Ubiquitin-conjugating enzyme E2 L3	intensity_pre_omics_enrich_s1	15.27417429	PreOmicsEnrich
P68036	A0A1B0GUS4;P68036;P68036-2;P68036-3	UB2L3_HUMAN	UBE2L3	Ubiquitin-conjugating enzyme E2 L3	intensity_pre_omics_enrich_s2	14.98444516	PreOmicsEnrich
P68036	A0A1B0GUS4;P68036;P68036-2;P68036-3	UB2L3_HUMAN	UBE2L3	Ubiquitin-conjugating enzyme E2 L3	intensity_pre_omics_enrich_s3	14.87075963	PreOmicsEnrich
P68036	A0A1B0GUS4;P68036;P68036-2;P68036-3	UB2L3_HUMAN	UBE2L3	Ubiquitin-conjugating enzyme E2 L3	intensity_pre_omics_enrich_s4	14.71200029	PreOmicsEnrich
P68036	A0A1B0GUS4;P68036;P68036-2;P68036-3	UB2L3_HUMAN	UBE2L3	Ubiquitin-conjugating enzyme E2 L3	intensity_pre_omics_enrich_s5	15.17276345	PreOmicsEnrich
P68036	A0A1B0GUS4;P68036;P68036-2;P68036-3	UB2L3_HUMAN	UBE2L3	Ubiquitin-conjugating enzyme E2 L3	intensity_pre_omics_enrich_s6	14.94211584	PreOmicsEnrich
P68036	A0A1B0GUS4;P68036;P68036-2;P68036-3	UB2L3_HUMAN	UBE2L3	Ubiquitin-conjugating enzyme E2 L3	intensity_pre_omics_enrich_s7	14.58087683	PreOmicsEnrich
P68036	A0A1B0GUS4;P68036;P68036-2;P68036-3	UB2L3_HUMAN	UBE2L3	Ubiquitin-conjugating enzyme E2 L3	intensity_pre_omics_enrich_s8	15.05011223	PreOmicsEnrich
P68036	A0A1B0GUS4;P68036;P68036-2;P68036-3	UB2L3_HUMAN	UBE2L3	Ubiquitin-conjugating enzyme E2 L3	intensity_seer_proteograph_s1	15.78555949	SeerProteograph
P68036	A0A1B0GUS4;P68036;P68036-2;P68036-3	UB2L3_HUMAN	UBE2L3	Ubiquitin-conjugating enzyme E2 L3	intensity_seer_proteograph_s2	15.60663879	SeerProteograph
P68036	A0A1B0GUS4;P68036;P68036-2;P68036-3	UB2L3_HUMAN	UBE2L3	Ubiquitin-conjugating enzyme E2 L3	intensity_seer_proteograph_s3	15.74963364	SeerProteograph
P68036	A0A1B0GUS4;P68036;P68036-2;P68036-3	UB2L3_HUMAN	UBE2L3	Ubiquitin-conjugating enzyme E2 L3	intensity_seer_proteograph_s4	15.52850808	SeerProteograph
P68036	A0A1B0GUS4;P68036;P68036-2;P68036-3	UB2L3_HUMAN	UBE2L3	Ubiquitin-conjugating enzyme E2 L3	intensity_seer_proteograph_s5	15.81643184	SeerProteograph
P68036	A0A1B0GUS4;P68036;P68036-2;P68036-3	UB2L3_HUMAN	UBE2L3	Ubiquitin-conjugating enzyme E2 L3	intensity_seer_proteograph_s6	15.78596153	SeerProteograph
P68036	A0A1B0GUS4;P68036;P68036-2;P68036-3	UB2L3_HUMAN	UBE2L3	Ubiquitin-conjugating enzyme E2 L3	intensity_seer_proteograph_s7	15.57199898	SeerProteograph
P68036	A0A1B0GUS4;P68036;P68036-2;P68036-3	UB2L3_HUMAN	UBE2L3	Ubiquitin-conjugating enzyme E2 L3	intensity_seer_proteograph_s8	15.66641214	SeerProteograph
A0A1B0GVG4	A0A1B0GVG4	CC194_HUMAN	CCDC194	Coiled-coil domain-containing protein 194	intensity_neat_plasma_s1	NA	NeatPlasma
A0A1B0GVG4	A0A1B0GVG4	CC194_HUMAN	CCDC194	Coiled-coil domain-containing protein 194	intensity_neat_plasma_s2	NA	NeatPlasma
A0A1B0GVG4	A0A1B0GVG4	CC194_HUMAN	CCDC194	Coiled-coil domain-containing protein 194	intensity_neat_plasma_s3	NA	NeatPlasma
A0A1B0GVG4	A0A1B0GVG4	CC194_HUMAN	CCDC194	Coiled-coil domain-containing protein 194	intensity_neat_plasma_s4	NA	NeatPlasma
A0A1B0GVG4	A0A1B0GVG4	CC194_HUMAN	CCDC194	Coiled-coil domain-containing protein 194	intensity_neat_plasma_s5	NA	NeatPlasma
A0A1B0GVG4	A0A1B0GVG4	CC194_HUMAN	CCDC194	Coiled-coil domain-containing protein 194	intensity_neat_plasma_s6	NA	NeatPlasma
A0A1B0GVG4	A0A1B0GVG4	CC194_HUMAN	CCDC194	Coiled-coil domain-containing protein 194	intensity_neat_plasma_s7	NA	NeatPlasma
A0A1B0GVG4	A0A1B0GVG4	CC194_HUMAN	CCDC194	Coiled-coil domain-containing protein 194	intensity_neat_plasma_s8	NA	NeatPlasma
A0A1B0GVG4	A0A1B0GVG4	CC194_HUMAN	CCDC194	Coiled-coil domain-containing protein 194	intensity_pre_omics_enrich_s1	NA	PreOmicsEnrich
A0A1B0GVG4	A0A1B0GVG4	CC194_HUMAN	CCDC194	Coiled-coil domain-containing protein 194	intensity_pre_omics_enrich_s2	NA	PreOmicsEnrich
A0A1B0GVG4	A0A1B0GVG4	CC194_HUMAN	CCDC194	Coiled-coil domain-containing protein 194	intensity_pre_omics_enrich_s3	NA	PreOmicsEnrich
A0A1B0GVG4	A0A1B0GVG4	CC194_HUMAN	CCDC194	Coiled-coil domain-containing protein 194	intensity_pre_omics_enrich_s4	NA	PreOmicsEnrich
A0A1B0GVG4	A0A1B0GVG4	CC194_HUMAN	CCDC194	Coiled-coil domain-containing protein 194	intensity_pre_omics_enrich_s5	NA	PreOmicsEnrich
A0A1B0GVG4	A0A1B0GVG4	CC194_HUMAN	CCDC194	Coiled-coil domain-containing protein 194	intensity_pre_omics_enrich_s6	NA	PreOmicsEnrich
A0A1B0GVG4	A0A1B0GVG4	CC194_HUMAN	CCDC194	Coiled-coil domain-containing protein 194	intensity_pre_omics_enrich_s7	NA	PreOmicsEnrich
A0A1B0GVG4	A0A1B0GVG4	CC194_HUMAN	CCDC194	Coiled-coil domain-containing protein 194	intensity_pre_omics_enrich_s8	NA	PreOmicsEnrich
A0A1B0GVG4	A0A1B0GVG4	CC194_HUMAN	CCDC194	Coiled-coil domain-containing protein 194	intensity_seer_proteograph_s1	9.64106187	SeerProteograph
A0A1B0GVG4	A0A1B0GVG4	CC194_HUMAN	CCDC194	Coiled-coil domain-containing protein 194	intensity_seer_proteograph_s2	9.079367443	SeerProteograph
A0A1B0GVG4	A0A1B0GVG4	CC194_HUMAN	CCDC194	Coiled-coil domain-containing protein 194	intensity_seer_proteograph_s3	9.2136875	SeerProteograph
A0A1B0GVG4	A0A1B0GVG4	CC194_HUMAN	CCDC194	Coiled-coil domain-containing protein 194	intensity_seer_proteograph_s4	9.32828896	SeerProteograph
A0A1B0GVG4	A0A1B0GVG4	CC194_HUMAN	CCDC194	Coiled-coil domain-containing protein 194	intensity_seer_proteograph_s5	9.366409648	SeerProteograph
A0A1B0GVG4	A0A1B0GVG4	CC194_HUMAN	CCDC194	Coiled-coil domain-containing protein 194	intensity_seer_proteograph_s6	8.911224188	SeerProteograph
A0A1B0GVG4	A0A1B0GVG4	CC194_HUMAN	CCDC194	Coiled-coil domain-containing protein 194	intensity_seer_proteograph_s7	8.650143441	SeerProteograph
A0A1B0GVG4	A0A1B0GVG4	CC194_HUMAN	CCDC194	Coiled-coil domain-containing protein 194	intensity_seer_proteograph_s8	9.627180007	SeerProteograph
A0A1B0GVP4	A0A1B0GVP4	A0A1B0GVP4_HUMAN	LCORL	Isoform of Q8N3X6, Ligand-dependent nuclear receptor corepressor-like protein	intensity_neat_plasma_s1	15.31467883	NeatPlasma
A0A1B0GVP4	A0A1B0GVP4	A0A1B0GVP4_HUMAN	LCORL	Isoform of Q8N3X6, Ligand-dependent nuclear receptor corepressor-like protein	intensity_neat_plasma_s2	NA	NeatPlasma
A0A1B0GVP4	A0A1B0GVP4	A0A1B0GVP4_HUMAN	LCORL	Isoform of Q8N3X6, Ligand-dependent nuclear receptor corepressor-like protein	intensity_neat_plasma_s3	NA	NeatPlasma
A0A1B0GVP4	A0A1B0GVP4	A0A1B0GVP4_HUMAN	LCORL	Isoform of Q8N3X6, Ligand-dependent nuclear receptor corepressor-like protein	intensity_neat_plasma_s4	NA	NeatPlasma
A0A1B0GVP4	A0A1B0GVP4	A0A1B0GVP4_HUMAN	LCORL	Isoform of Q8N3X6, Ligand-dependent nuclear receptor corepressor-like protein	intensity_neat_plasma_s5	NA	NeatPlasma
A0A1B0GVP4	A0A1B0GVP4	A0A1B0GVP4_HUMAN	LCORL	Isoform of Q8N3X6, Ligand-dependent nuclear receptor corepressor-like protein	intensity_neat_plasma_s6	NA	NeatPlasma
A0A1B0GVP4	A0A1B0GVP4	A0A1B0GVP4_HUMAN	LCORL	Isoform of Q8N3X6, Ligand-dependent nuclear receptor corepressor-like protein	intensity_neat_plasma_s7	NA	NeatPlasma
A0A1B0GVP4	A0A1B0GVP4	A0A1B0GVP4_HUMAN	LCORL	Isoform of Q8N3X6, Ligand-dependent nuclear receptor corepressor-like protein	intensity_neat_plasma_s8	NA	NeatPlasma
A0A1B0GVP4	A0A1B0GVP4	A0A1B0GVP4_HUMAN	LCORL	Isoform of Q8N3X6, Ligand-dependent nuclear receptor corepressor-like protein	intensity_pre_omics_enrich_s1	15.51533641	PreOmicsEnrich
A0A1B0GVP4	A0A1B0GVP4	A0A1B0GVP4_HUMAN	LCORL	Isoform of Q8N3X6, Ligand-dependent nuclear receptor corepressor-like protein	intensity_pre_omics_enrich_s2	15.42619922	PreOmicsEnrich
A0A1B0GVP4	A0A1B0GVP4	A0A1B0GVP4_HUMAN	LCORL	Isoform of Q8N3X6, Ligand-dependent nuclear receptor corepressor-like protein	intensity_pre_omics_enrich_s3	15.57216136	PreOmicsEnrich
A0A1B0GVP4	A0A1B0GVP4	A0A1B0GVP4_HUMAN	LCORL	Isoform of Q8N3X6, Ligand-dependent nuclear receptor corepressor-like protein	intensity_pre_omics_enrich_s4	15.76646938	PreOmicsEnrich
A0A1B0GVP4	A0A1B0GVP4	A0A1B0GVP4_HUMAN	LCORL	Isoform of Q8N3X6, Ligand-dependent nuclear receptor corepressor-like protein	intensity_pre_omics_enrich_s5	15.97406723	PreOmicsEnrich
A0A1B0GVP4	A0A1B0GVP4	A0A1B0GVP4_HUMAN	LCORL	Isoform of Q8N3X6, Ligand-dependent nuclear receptor corepressor-like protein	intensity_pre_omics_enrich_s6	15.60292789	PreOmicsEnrich
A0A1B0GVP4	A0A1B0GVP4	A0A1B0GVP4_HUMAN	LCORL	Isoform of Q8N3X6, Ligand-dependent nuclear receptor corepressor-like protein	intensity_pre_omics_enrich_s7	16.23222791	PreOmicsEnrich
A0A1B0GVP4	A0A1B0GVP4	A0A1B0GVP4_HUMAN	LCORL	Isoform of Q8N3X6, Ligand-dependent nuclear receptor corepressor-like protein	intensity_pre_omics_enrich_s8	16.24219348	PreOmicsEnrich
A0A1B0GVP4	A0A1B0GVP4	A0A1B0GVP4_HUMAN	LCORL	Isoform of Q8N3X6, Ligand-dependent nuclear receptor corepressor-like protein	intensity_seer_proteograph_s1	13.54421662	SeerProteograph
A0A1B0GVP4	A0A1B0GVP4	A0A1B0GVP4_HUMAN	LCORL	Isoform of Q8N3X6, Ligand-dependent nuclear receptor corepressor-like protein	intensity_seer_proteograph_s2	13.4022723	SeerProteograph
A0A1B0GVP4	A0A1B0GVP4	A0A1B0GVP4_HUMAN	LCORL	Isoform of Q8N3X6, Ligand-dependent nuclear receptor corepressor-like protein	intensity_seer_proteograph_s3	13.45237768	SeerProteograph
A0A1B0GVP4	A0A1B0GVP4	A0A1B0GVP4_HUMAN	LCORL	Isoform of Q8N3X6, Ligand-dependent nuclear receptor corepressor-like protein	intensity_seer_proteograph_s4	13.73250416	SeerProteograph
A0A1B0GVP4	A0A1B0GVP4	A0A1B0GVP4_HUMAN	LCORL	Isoform of Q8N3X6, Ligand-dependent nuclear receptor corepressor-like protein	intensity_seer_proteograph_s5	13.35616704	SeerProteograph
A0A1B0GVP4	A0A1B0GVP4	A0A1B0GVP4_HUMAN	LCORL	Isoform of Q8N3X6, Ligand-dependent nuclear receptor corepressor-like protein	intensity_seer_proteograph_s6	13.32323009	SeerProteograph
A0A1B0GVP4	A0A1B0GVP4	A0A1B0GVP4_HUMAN	LCORL	Isoform of Q8N3X6, Ligand-dependent nuclear receptor corepressor-like protein	intensity_seer_proteograph_s7	13.24232933	SeerProteograph
A0A1B0GVP4	A0A1B0GVP4	A0A1B0GVP4_HUMAN	LCORL	Isoform of Q8N3X6, Ligand-dependent nuclear receptor corepressor-like protein	intensity_seer_proteograph_s8	13.2820527	SeerProteograph
A0A1B0GW05	A0A1B0GW05	A0A1B0GW05_HUMAN	DPY19L1	Isoform of Q2PZI1, Probable C-mannosyltransferase DPY19L1	intensity_neat_plasma_s1	NA	NeatPlasma
A0A1B0GW05	A0A1B0GW05	A0A1B0GW05_HUMAN	DPY19L1	Isoform of Q2PZI1, Probable C-mannosyltransferase DPY19L1	intensity_neat_plasma_s2	NA	NeatPlasma
A0A1B0GW05	A0A1B0GW05	A0A1B0GW05_HUMAN	DPY19L1	Isoform of Q2PZI1, Probable C-mannosyltransferase DPY19L1	intensity_neat_plasma_s3	NA	NeatPlasma
A0A1B0GW05	A0A1B0GW05	A0A1B0GW05_HUMAN	DPY19L1	Isoform of Q2PZI1, Probable C-mannosyltransferase DPY19L1	intensity_neat_plasma_s4	NA	NeatPlasma
A0A1B0GW05	A0A1B0GW05	A0A1B0GW05_HUMAN	DPY19L1	Isoform of Q2PZI1, Probable C-mannosyltransferase DPY19L1	intensity_neat_plasma_s5	NA	NeatPlasma
A0A1B0GW05	A0A1B0GW05	A0A1B0GW05_HUMAN	DPY19L1	Isoform of Q2PZI1, Probable C-mannosyltransferase DPY19L1	intensity_neat_plasma_s6	NA	NeatPlasma
A0A1B0GW05	A0A1B0GW05	A0A1B0GW05_HUMAN	DPY19L1	Isoform of Q2PZI1, Probable C-mannosyltransferase DPY19L1	intensity_neat_plasma_s7	NA	NeatPlasma
A0A1B0GW05	A0A1B0GW05	A0A1B0GW05_HUMAN	DPY19L1	Isoform of Q2PZI1, Probable C-mannosyltransferase DPY19L1	intensity_neat_plasma_s8	NA	NeatPlasma
A0A1B0GW05	A0A1B0GW05	A0A1B0GW05_HUMAN	DPY19L1	Isoform of Q2PZI1, Probable C-mannosyltransferase DPY19L1	intensity_pre_omics_enrich_s1	NA	PreOmicsEnrich
A0A1B0GW05	A0A1B0GW05	A0A1B0GW05_HUMAN	DPY19L1	Isoform of Q2PZI1, Probable C-mannosyltransferase DPY19L1	intensity_pre_omics_enrich_s2	NA	PreOmicsEnrich
A0A1B0GW05	A0A1B0GW05	A0A1B0GW05_HUMAN	DPY19L1	Isoform of Q2PZI1, Probable C-mannosyltransferase DPY19L1	intensity_pre_omics_enrich_s3	NA	PreOmicsEnrich
A0A1B0GW05	A0A1B0GW05	A0A1B0GW05_HUMAN	DPY19L1	Isoform of Q2PZI1, Probable C-mannosyltransferase DPY19L1	intensity_pre_omics_enrich_s4	NA	PreOmicsEnrich
A0A1B0GW05	A0A1B0GW05	A0A1B0GW05_HUMAN	DPY19L1	Isoform of Q2PZI1, Probable C-mannosyltransferase DPY19L1	intensity_pre_omics_enrich_s5	NA	PreOmicsEnrich
A0A1B0GW05	A0A1B0GW05	A0A1B0GW05_HUMAN	DPY19L1	Isoform of Q2PZI1, Probable C-mannosyltransferase DPY19L1	intensity_pre_omics_enrich_s6	NA	PreOmicsEnrich
A0A1B0GW05	A0A1B0GW05	A0A1B0GW05_HUMAN	DPY19L1	Isoform of Q2PZI1, Probable C-mannosyltransferase DPY19L1	intensity_pre_omics_enrich_s7	NA	PreOmicsEnrich
A0A1B0GW05	A0A1B0GW05	A0A1B0GW05_HUMAN	DPY19L1	Isoform of Q2PZI1, Probable C-mannosyltransferase DPY19L1	intensity_pre_omics_enrich_s8	NA	PreOmicsEnrich
A0A1B0GW05	A0A1B0GW05	A0A1B0GW05_HUMAN	DPY19L1	Isoform of Q2PZI1, Probable C-mannosyltransferase DPY19L1	intensity_seer_proteograph_s1	10.19113033	SeerProteograph
A0A1B0GW05	A0A1B0GW05	A0A1B0GW05_HUMAN	DPY19L1	Isoform of Q2PZI1, Probable C-mannosyltransferase DPY19L1	intensity_seer_proteograph_s2	10.71650276	SeerProteograph
A0A1B0GW05	A0A1B0GW05	A0A1B0GW05_HUMAN	DPY19L1	Isoform of Q2PZI1, Probable C-mannosyltransferase DPY19L1	intensity_seer_proteograph_s3	10.27391062	SeerProteograph
A0A1B0GW05	A0A1B0GW05	A0A1B0GW05_HUMAN	DPY19L1	Isoform of Q2PZI1, Probable C-mannosyltransferase DPY19L1	intensity_seer_proteograph_s4	10.31598163	SeerProteograph
A0A1B0GW05	A0A1B0GW05	A0A1B0GW05_HUMAN	DPY19L1	Isoform of Q2PZI1, Probable C-mannosyltransferase DPY19L1	intensity_seer_proteograph_s5	11.55706353	SeerProteograph
A0A1B0GW05	A0A1B0GW05	A0A1B0GW05_HUMAN	DPY19L1	Isoform of Q2PZI1, Probable C-mannosyltransferase DPY19L1	intensity_seer_proteograph_s6	10.71849167	SeerProteograph
A0A1B0GW05	A0A1B0GW05	A0A1B0GW05_HUMAN	DPY19L1	Isoform of Q2PZI1, Probable C-mannosyltransferase DPY19L1	intensity_seer_proteograph_s7	10.9529739	SeerProteograph
A0A1B0GW05	A0A1B0GW05	A0A1B0GW05_HUMAN	DPY19L1	Isoform of Q2PZI1, Probable C-mannosyltransferase DPY19L1	intensity_seer_proteograph_s8	10.20842367	SeerProteograph
A0A1C7CYX0	A0A1C7CYX0	A0A1C7CYX0_HUMAN	EXOC3L2	Isoform of Q2M3D2, Exocyst complex component 3-like protein 2	intensity_neat_plasma_s1	14.78045262	NeatPlasma
A0A1C7CYX0	A0A1C7CYX0	A0A1C7CYX0_HUMAN	EXOC3L2	Isoform of Q2M3D2, Exocyst complex component 3-like protein 2	intensity_neat_plasma_s2	NA	NeatPlasma
A0A1C7CYX0	A0A1C7CYX0	A0A1C7CYX0_HUMAN	EXOC3L2	Isoform of Q2M3D2, Exocyst complex component 3-like protein 2	intensity_neat_plasma_s3	NA	NeatPlasma
A0A1C7CYX0	A0A1C7CYX0	A0A1C7CYX0_HUMAN	EXOC3L2	Isoform of Q2M3D2, Exocyst complex component 3-like protein 2	intensity_neat_plasma_s4	NA	NeatPlasma
A0A1C7CYX0	A0A1C7CYX0	A0A1C7CYX0_HUMAN	EXOC3L2	Isoform of Q2M3D2, Exocyst complex component 3-like protein 2	intensity_neat_plasma_s5	NA	NeatPlasma
A0A1C7CYX0	A0A1C7CYX0	A0A1C7CYX0_HUMAN	EXOC3L2	Isoform of Q2M3D2, Exocyst complex component 3-like protein 2	intensity_neat_plasma_s6	NA	NeatPlasma
A0A1C7CYX0	A0A1C7CYX0	A0A1C7CYX0_HUMAN	EXOC3L2	Isoform of Q2M3D2, Exocyst complex component 3-like protein 2	intensity_neat_plasma_s7	NA	NeatPlasma
A0A1C7CYX0	A0A1C7CYX0	A0A1C7CYX0_HUMAN	EXOC3L2	Isoform of Q2M3D2, Exocyst complex component 3-like protein 2	intensity_neat_plasma_s8	NA	NeatPlasma
A0A1C7CYX0	A0A1C7CYX0	A0A1C7CYX0_HUMAN	EXOC3L2	Isoform of Q2M3D2, Exocyst complex component 3-like protein 2	intensity_pre_omics_enrich_s1	14.6621621	PreOmicsEnrich
A0A1C7CYX0	A0A1C7CYX0	A0A1C7CYX0_HUMAN	EXOC3L2	Isoform of Q2M3D2, Exocyst complex component 3-like protein 2	intensity_pre_omics_enrich_s2	15.40535091	PreOmicsEnrich
A0A1C7CYX0	A0A1C7CYX0	A0A1C7CYX0_HUMAN	EXOC3L2	Isoform of Q2M3D2, Exocyst complex component 3-like protein 2	intensity_pre_omics_enrich_s3	15.21317258	PreOmicsEnrich
A0A1C7CYX0	A0A1C7CYX0	A0A1C7CYX0_HUMAN	EXOC3L2	Isoform of Q2M3D2, Exocyst complex component 3-like protein 2	intensity_pre_omics_enrich_s4	15.13653459	PreOmicsEnrich
A0A1C7CYX0	A0A1C7CYX0	A0A1C7CYX0_HUMAN	EXOC3L2	Isoform of Q2M3D2, Exocyst complex component 3-like protein 2	intensity_pre_omics_enrich_s5	14.85814131	PreOmicsEnrich
A0A1C7CYX0	A0A1C7CYX0	A0A1C7CYX0_HUMAN	EXOC3L2	Isoform of Q2M3D2, Exocyst complex component 3-like protein 2	intensity_pre_omics_enrich_s6	15.16351603	PreOmicsEnrich
A0A1C7CYX0	A0A1C7CYX0	A0A1C7CYX0_HUMAN	EXOC3L2	Isoform of Q2M3D2, Exocyst complex component 3-like protein 2	intensity_pre_omics_enrich_s7	14.79105094	PreOmicsEnrich
A0A1C7CYX0	A0A1C7CYX0	A0A1C7CYX0_HUMAN	EXOC3L2	Isoform of Q2M3D2, Exocyst complex component 3-like protein 2	intensity_pre_omics_enrich_s8	15.15821914	PreOmicsEnrich
A0A1C7CYX0	A0A1C7CYX0	A0A1C7CYX0_HUMAN	EXOC3L2	Isoform of Q2M3D2, Exocyst complex component 3-like protein 2	intensity_seer_proteograph_s1	12.37666109	SeerProteograph
A0A1C7CYX0	A0A1C7CYX0	A0A1C7CYX0_HUMAN	EXOC3L2	Isoform of Q2M3D2, Exocyst complex component 3-like protein 2	intensity_seer_proteograph_s2	12.29897021	SeerProteograph
A0A1C7CYX0	A0A1C7CYX0	A0A1C7CYX0_HUMAN	EXOC3L2	Isoform of Q2M3D2, Exocyst complex component 3-like protein 2	intensity_seer_proteograph_s3	12.42634616	SeerProteograph
A0A1C7CYX0	A0A1C7CYX0	A0A1C7CYX0_HUMAN	EXOC3L2	Isoform of Q2M3D2, Exocyst complex component 3-like protein 2	intensity_seer_proteograph_s4	12.17227432	SeerProteograph
A0A1C7CYX0	A0A1C7CYX0	A0A1C7CYX0_HUMAN	EXOC3L2	Isoform of Q2M3D2, Exocyst complex component 3-like protein 2	intensity_seer_proteograph_s5	12.28077735	SeerProteograph
A0A1C7CYX0	A0A1C7CYX0	A0A1C7CYX0_HUMAN	EXOC3L2	Isoform of Q2M3D2, Exocyst complex component 3-like protein 2	intensity_seer_proteograph_s6	11.83943652	SeerProteograph
A0A1C7CYX0	A0A1C7CYX0	A0A1C7CYX0_HUMAN	EXOC3L2	Isoform of Q2M3D2, Exocyst complex component 3-like protein 2	intensity_seer_proteograph_s7	12.27879145	SeerProteograph
A0A1C7CYX0	A0A1C7CYX0	A0A1C7CYX0_HUMAN	EXOC3L2	Isoform of Q2M3D2, Exocyst complex component 3-like protein 2	intensity_seer_proteograph_s8	12.30974995	SeerProteograph
A0A1W2PQ73	A0A1W2PQ73	ERFL_HUMAN	ERFL	ETS domain-containing transcription factor ERF-like	intensity_neat_plasma_s1	22.29893963	NeatPlasma
A0A1W2PQ73	A0A1W2PQ73	ERFL_HUMAN	ERFL	ETS domain-containing transcription factor ERF-like	intensity_neat_plasma_s2	22.40665345	NeatPlasma
A0A1W2PQ73	A0A1W2PQ73	ERFL_HUMAN	ERFL	ETS domain-containing transcription factor ERF-like	intensity_neat_plasma_s3	22.49960067	NeatPlasma
A0A1W2PQ73	A0A1W2PQ73	ERFL_HUMAN	ERFL	ETS domain-containing transcription factor ERF-like	intensity_neat_plasma_s4	17.10041596	NeatPlasma
A0A1W2PQ73	A0A1W2PQ73	ERFL_HUMAN	ERFL	ETS domain-containing transcription factor ERF-like	intensity_neat_plasma_s5	22.27355432	NeatPlasma
A0A1W2PQ73	A0A1W2PQ73	ERFL_HUMAN	ERFL	ETS domain-containing transcription factor ERF-like	intensity_neat_plasma_s6	22.63865156	NeatPlasma
A0A1W2PQ73	A0A1W2PQ73	ERFL_HUMAN	ERFL	ETS domain-containing transcription factor ERF-like	intensity_neat_plasma_s7	22.70134031	NeatPlasma
A0A1W2PQ73	A0A1W2PQ73	ERFL_HUMAN	ERFL	ETS domain-containing transcription factor ERF-like	intensity_neat_plasma_s8	22.26785196	NeatPlasma
A0A1W2PQ73	A0A1W2PQ73	ERFL_HUMAN	ERFL	ETS domain-containing transcription factor ERF-like	intensity_pre_omics_enrich_s1	NA	PreOmicsEnrich
A0A1W2PQ73	A0A1W2PQ73	ERFL_HUMAN	ERFL	ETS domain-containing transcription factor ERF-like	intensity_pre_omics_enrich_s2	NA	PreOmicsEnrich
A0A1W2PQ73	A0A1W2PQ73	ERFL_HUMAN	ERFL	ETS domain-containing transcription factor ERF-like	intensity_pre_omics_enrich_s3	NA	PreOmicsEnrich
A0A1W2PQ73	A0A1W2PQ73	ERFL_HUMAN	ERFL	ETS domain-containing transcription factor ERF-like	intensity_pre_omics_enrich_s4	NA	PreOmicsEnrich
A0A1W2PQ73	A0A1W2PQ73	ERFL_HUMAN	ERFL	ETS domain-containing transcription factor ERF-like	intensity_pre_omics_enrich_s5	NA	PreOmicsEnrich
A0A1W2PQ73	A0A1W2PQ73	ERFL_HUMAN	ERFL	ETS domain-containing transcription factor ERF-like	intensity_pre_omics_enrich_s6	NA	PreOmicsEnrich
A0A1W2PQ73	A0A1W2PQ73	ERFL_HUMAN	ERFL	ETS domain-containing transcription factor ERF-like	intensity_pre_omics_enrich_s7	NA	PreOmicsEnrich
A0A1W2PQ73	A0A1W2PQ73	ERFL_HUMAN	ERFL	ETS domain-containing transcription factor ERF-like	intensity_pre_omics_enrich_s8	NA	PreOmicsEnrich
A0A1W2PQ73	A0A1W2PQ73	ERFL_HUMAN	ERFL	ETS domain-containing transcription factor ERF-like	intensity_seer_proteograph_s1	14.18121871	SeerProteograph
A0A1W2PQ73	A0A1W2PQ73	ERFL_HUMAN	ERFL	ETS domain-containing transcription factor ERF-like	intensity_seer_proteograph_s2	15.43968695	SeerProteograph
A0A1W2PQ73	A0A1W2PQ73	ERFL_HUMAN	ERFL	ETS domain-containing transcription factor ERF-like	intensity_seer_proteograph_s3	14.74491462	SeerProteograph
A0A1W2PQ73	A0A1W2PQ73	ERFL_HUMAN	ERFL	ETS domain-containing transcription factor ERF-like	intensity_seer_proteograph_s4	14.07391427	SeerProteograph
A0A1W2PQ73	A0A1W2PQ73	ERFL_HUMAN	ERFL	ETS domain-containing transcription factor ERF-like	intensity_seer_proteograph_s5	16.18302324	SeerProteograph
A0A1W2PQ73	A0A1W2PQ73	ERFL_HUMAN	ERFL	ETS domain-containing transcription factor ERF-like	intensity_seer_proteograph_s6	15.44836132	SeerProteograph
A0A1W2PQ73	A0A1W2PQ73	ERFL_HUMAN	ERFL	ETS domain-containing transcription factor ERF-like	intensity_seer_proteograph_s7	15.03341785	SeerProteograph
A0A1W2PQ73	A0A1W2PQ73	ERFL_HUMAN	ERFL	ETS domain-containing transcription factor ERF-like	intensity_seer_proteograph_s8	15.1780639	SeerProteograph
A0A140T975;A0A1W2PS39;Q5RJ27;Q9GJ45	A0A1W2PS39;A0A140T975;Q5RJ27;Q9GJ45	A0A140T975_HUMAN;A0A1W2PS39_HUMAN;Q5RJ27_HUMAN;Q9GJ45_HUMAN	HLA-A	Isoform of P04439, HLA class I histocompatibility antigen, A alpha chain	intensity_neat_plasma_s1	NA	NeatPlasma
A0A140T975;A0A1W2PS39;Q5RJ27;Q9GJ45	A0A1W2PS39;A0A140T975;Q5RJ27;Q9GJ45	A0A140T975_HUMAN;A0A1W2PS39_HUMAN;Q5RJ27_HUMAN;Q9GJ45_HUMAN	HLA-A	Isoform of P04439, HLA class I histocompatibility antigen, A alpha chain	intensity_neat_plasma_s2	NA	NeatPlasma
A0A140T975;A0A1W2PS39;Q5RJ27;Q9GJ45	A0A1W2PS39;A0A140T975;Q5RJ27;Q9GJ45	A0A140T975_HUMAN;A0A1W2PS39_HUMAN;Q5RJ27_HUMAN;Q9GJ45_HUMAN	HLA-A	Isoform of P04439, HLA class I histocompatibility antigen, A alpha chain	intensity_neat_plasma_s3	NA	NeatPlasma
A0A140T975;A0A1W2PS39;Q5RJ27;Q9GJ45	A0A1W2PS39;A0A140T975;Q5RJ27;Q9GJ45	A0A140T975_HUMAN;A0A1W2PS39_HUMAN;Q5RJ27_HUMAN;Q9GJ45_HUMAN	HLA-A	Isoform of P04439, HLA class I histocompatibility antigen, A alpha chain	intensity_neat_plasma_s4	NA	NeatPlasma
A0A140T975;A0A1W2PS39;Q5RJ27;Q9GJ45	A0A1W2PS39;A0A140T975;Q5RJ27;Q9GJ45	A0A140T975_HUMAN;A0A1W2PS39_HUMAN;Q5RJ27_HUMAN;Q9GJ45_HUMAN	HLA-A	Isoform of P04439, HLA class I histocompatibility antigen, A alpha chain	intensity_neat_plasma_s5	NA	NeatPlasma
A0A140T975;A0A1W2PS39;Q5RJ27;Q9GJ45	A0A1W2PS39;A0A140T975;Q5RJ27;Q9GJ45	A0A140T975_HUMAN;A0A1W2PS39_HUMAN;Q5RJ27_HUMAN;Q9GJ45_HUMAN	HLA-A	Isoform of P04439, HLA class I histocompatibility antigen, A alpha chain	intensity_neat_plasma_s6	NA	NeatPlasma
A0A140T975;A0A1W2PS39;Q5RJ27;Q9GJ45	A0A1W2PS39;A0A140T975;Q5RJ27;Q9GJ45	A0A140T975_HUMAN;A0A1W2PS39_HUMAN;Q5RJ27_HUMAN;Q9GJ45_HUMAN	HLA-A	Isoform of P04439, HLA class I histocompatibility antigen, A alpha chain	intensity_neat_plasma_s7	NA	NeatPlasma
A0A140T975;A0A1W2PS39;Q5RJ27;Q9GJ45	A0A1W2PS39;A0A140T975;Q5RJ27;Q9GJ45	A0A140T975_HUMAN;A0A1W2PS39_HUMAN;Q5RJ27_HUMAN;Q9GJ45_HUMAN	HLA-A	Isoform of P04439, HLA class I histocompatibility antigen, A alpha chain	intensity_neat_plasma_s8	NA	NeatPlasma
A0A140T975;A0A1W2PS39;Q5RJ27;Q9GJ45	A0A1W2PS39;A0A140T975;Q5RJ27;Q9GJ45	A0A140T975_HUMAN;A0A1W2PS39_HUMAN;Q5RJ27_HUMAN;Q9GJ45_HUMAN	HLA-A	Isoform of P04439, HLA class I histocompatibility antigen, A alpha chain	intensity_pre_omics_enrich_s1	NA	PreOmicsEnrich
A0A140T975;A0A1W2PS39;Q5RJ27;Q9GJ45	A0A1W2PS39;A0A140T975;Q5RJ27;Q9GJ45	A0A140T975_HUMAN;A0A1W2PS39_HUMAN;Q5RJ27_HUMAN;Q9GJ45_HUMAN	HLA-A	Isoform of P04439, HLA class I histocompatibility antigen, A alpha chain	intensity_pre_omics_enrich_s2	NA	PreOmicsEnrich
A0A140T975;A0A1W2PS39;Q5RJ27;Q9GJ45	A0A1W2PS39;A0A140T975;Q5RJ27;Q9GJ45	A0A140T975_HUMAN;A0A1W2PS39_HUMAN;Q5RJ27_HUMAN;Q9GJ45_HUMAN	HLA-A	Isoform of P04439, HLA class I histocompatibility antigen, A alpha chain	intensity_pre_omics_enrich_s3	NA	PreOmicsEnrich
A0A140T975;A0A1W2PS39;Q5RJ27;Q9GJ45	A0A1W2PS39;A0A140T975;Q5RJ27;Q9GJ45	A0A140T975_HUMAN;A0A1W2PS39_HUMAN;Q5RJ27_HUMAN;Q9GJ45_HUMAN	HLA-A	Isoform of P04439, HLA class I histocompatibility antigen, A alpha chain	intensity_pre_omics_enrich_s4	NA	PreOmicsEnrich
A0A140T975;A0A1W2PS39;Q5RJ27;Q9GJ45	A0A1W2PS39;A0A140T975;Q5RJ27;Q9GJ45	A0A140T975_HUMAN;A0A1W2PS39_HUMAN;Q5RJ27_HUMAN;Q9GJ45_HUMAN	HLA-A	Isoform of P04439, HLA class I histocompatibility antigen, A alpha chain	intensity_pre_omics_enrich_s5	NA	PreOmicsEnrich
A0A140T975;A0A1W2PS39;Q5RJ27;Q9GJ45	A0A1W2PS39;A0A140T975;Q5RJ27;Q9GJ45	A0A140T975_HUMAN;A0A1W2PS39_HUMAN;Q5RJ27_HUMAN;Q9GJ45_HUMAN	HLA-A	Isoform of P04439, HLA class I histocompatibility antigen, A alpha chain	intensity_pre_omics_enrich_s6	NA	PreOmicsEnrich
A0A140T975;A0A1W2PS39;Q5RJ27;Q9GJ45	A0A1W2PS39;A0A140T975;Q5RJ27;Q9GJ45	A0A140T975_HUMAN;A0A1W2PS39_HUMAN;Q5RJ27_HUMAN;Q9GJ45_HUMAN	HLA-A	Isoform of P04439, HLA class I histocompatibility antigen, A alpha chain	intensity_pre_omics_enrich_s7	NA	PreOmicsEnrich
A0A140T975;A0A1W2PS39;Q5RJ27;Q9GJ45	A0A1W2PS39;A0A140T975;Q5RJ27;Q9GJ45	A0A140T975_HUMAN;A0A1W2PS39_HUMAN;Q5RJ27_HUMAN;Q9GJ45_HUMAN	HLA-A	Isoform of P04439, HLA class I histocompatibility antigen, A alpha chain	intensity_pre_omics_enrich_s8	10.38623974	PreOmicsEnrich
A0A140T975;A0A1W2PS39;Q5RJ27;Q9GJ45	A0A1W2PS39;A0A140T975;Q5RJ27;Q9GJ45	A0A140T975_HUMAN;A0A1W2PS39_HUMAN;Q5RJ27_HUMAN;Q9GJ45_HUMAN	HLA-A	Isoform of P04439, HLA class I histocompatibility antigen, A alpha chain	intensity_seer_proteograph_s1	11.82309033	SeerProteograph
A0A140T975;A0A1W2PS39;Q5RJ27;Q9GJ45	A0A1W2PS39;A0A140T975;Q5RJ27;Q9GJ45	A0A140T975_HUMAN;A0A1W2PS39_HUMAN;Q5RJ27_HUMAN;Q9GJ45_HUMAN	HLA-A	Isoform of P04439, HLA class I histocompatibility antigen, A alpha chain	intensity_seer_proteograph_s2	12.07340607	SeerProteograph
A0A140T975;A0A1W2PS39;Q5RJ27;Q9GJ45	A0A1W2PS39;A0A140T975;Q5RJ27;Q9GJ45	A0A140T975_HUMAN;A0A1W2PS39_HUMAN;Q5RJ27_HUMAN;Q9GJ45_HUMAN	HLA-A	Isoform of P04439, HLA class I histocompatibility antigen, A alpha chain	intensity_seer_proteograph_s3	12.07619454	SeerProteograph
A0A140T975;A0A1W2PS39;Q5RJ27;Q9GJ45	A0A1W2PS39;A0A140T975;Q5RJ27;Q9GJ45	A0A140T975_HUMAN;A0A1W2PS39_HUMAN;Q5RJ27_HUMAN;Q9GJ45_HUMAN	HLA-A	Isoform of P04439, HLA class I histocompatibility antigen, A alpha chain	intensity_seer_proteograph_s4	12.03073212	SeerProteograph
A0A140T975;A0A1W2PS39;Q5RJ27;Q9GJ45	A0A1W2PS39;A0A140T975;Q5RJ27;Q9GJ45	A0A140T975_HUMAN;A0A1W2PS39_HUMAN;Q5RJ27_HUMAN;Q9GJ45_HUMAN	HLA-A	Isoform of P04439, HLA class I histocompatibility antigen, A alpha chain	intensity_seer_proteograph_s5	12.23054445	SeerProteograph
A0A140T975;A0A1W2PS39;Q5RJ27;Q9GJ45	A0A1W2PS39;A0A140T975;Q5RJ27;Q9GJ45	A0A140T975_HUMAN;A0A1W2PS39_HUMAN;Q5RJ27_HUMAN;Q9GJ45_HUMAN	HLA-A	Isoform of P04439, HLA class I histocompatibility antigen, A alpha chain	intensity_seer_proteograph_s6	11.49739492	SeerProteograph
A0A140T975;A0A1W2PS39;Q5RJ27;Q9GJ45	A0A1W2PS39;A0A140T975;Q5RJ27;Q9GJ45	A0A140T975_HUMAN;A0A1W2PS39_HUMAN;Q5RJ27_HUMAN;Q9GJ45_HUMAN	HLA-A	Isoform of P04439, HLA class I histocompatibility antigen, A alpha chain	intensity_seer_proteograph_s7	11.51808831	SeerProteograph
A0A140T975;A0A1W2PS39;Q5RJ27;Q9GJ45	A0A1W2PS39;A0A140T975;Q5RJ27;Q9GJ45	A0A140T975_HUMAN;A0A1W2PS39_HUMAN;Q5RJ27_HUMAN;Q9GJ45_HUMAN	HLA-A	Isoform of P04439, HLA class I histocompatibility antigen, A alpha chain	intensity_seer_proteograph_s8	12.32439133	SeerProteograph
Q9UBP0-2;Q9UBP0-4	A0A2R8Y4I8;Q9UBP0-2;Q9UBP0-4	SPAST_HUMAN	SPAST	Isoform of Q9UBP0, Isoform 2 of Spastin	intensity_neat_plasma_s1	NA	NeatPlasma
Q9UBP0-2;Q9UBP0-4	A0A2R8Y4I8;Q9UBP0-2;Q9UBP0-4	SPAST_HUMAN	SPAST	Isoform of Q9UBP0, Isoform 2 of Spastin	intensity_neat_plasma_s2	NA	NeatPlasma
Q9UBP0-2;Q9UBP0-4	A0A2R8Y4I8;Q9UBP0-2;Q9UBP0-4	SPAST_HUMAN	SPAST	Isoform of Q9UBP0, Isoform 2 of Spastin	intensity_neat_plasma_s3	NA	NeatPlasma
Q9UBP0-2;Q9UBP0-4	A0A2R8Y4I8;Q9UBP0-2;Q9UBP0-4	SPAST_HUMAN	SPAST	Isoform of Q9UBP0, Isoform 2 of Spastin	intensity_neat_plasma_s4	NA	NeatPlasma
Q9UBP0-2;Q9UBP0-4	A0A2R8Y4I8;Q9UBP0-2;Q9UBP0-4	SPAST_HUMAN	SPAST	Isoform of Q9UBP0, Isoform 2 of Spastin	intensity_neat_plasma_s5	NA	NeatPlasma
Q9UBP0-2;Q9UBP0-4	A0A2R8Y4I8;Q9UBP0-2;Q9UBP0-4	SPAST_HUMAN	SPAST	Isoform of Q9UBP0, Isoform 2 of Spastin	intensity_neat_plasma_s6	NA	NeatPlasma
Q9UBP0-2;Q9UBP0-4	A0A2R8Y4I8;Q9UBP0-2;Q9UBP0-4	SPAST_HUMAN	SPAST	Isoform of Q9UBP0, Isoform 2 of Spastin	intensity_neat_plasma_s7	NA	NeatPlasma
Q9UBP0-2;Q9UBP0-4	A0A2R8Y4I8;Q9UBP0-2;Q9UBP0-4	SPAST_HUMAN	SPAST	Isoform of Q9UBP0, Isoform 2 of Spastin	intensity_neat_plasma_s8	NA	NeatPlasma
Q9UBP0-2;Q9UBP0-4	A0A2R8Y4I8;Q9UBP0-2;Q9UBP0-4	SPAST_HUMAN	SPAST	Isoform of Q9UBP0, Isoform 2 of Spastin	intensity_pre_omics_enrich_s1	NA	PreOmicsEnrich
Q9UBP0-2;Q9UBP0-4	A0A2R8Y4I8;Q9UBP0-2;Q9UBP0-4	SPAST_HUMAN	SPAST	Isoform of Q9UBP0, Isoform 2 of Spastin	intensity_pre_omics_enrich_s2	NA	PreOmicsEnrich
Q9UBP0-2;Q9UBP0-4	A0A2R8Y4I8;Q9UBP0-2;Q9UBP0-4	SPAST_HUMAN	SPAST	Isoform of Q9UBP0, Isoform 2 of Spastin	intensity_pre_omics_enrich_s3	NA	PreOmicsEnrich
Q9UBP0-2;Q9UBP0-4	A0A2R8Y4I8;Q9UBP0-2;Q9UBP0-4	SPAST_HUMAN	SPAST	Isoform of Q9UBP0, Isoform 2 of Spastin	intensity_pre_omics_enrich_s4	NA	PreOmicsEnrich
Q9UBP0-2;Q9UBP0-4	A0A2R8Y4I8;Q9UBP0-2;Q9UBP0-4	SPAST_HUMAN	SPAST	Isoform of Q9UBP0, Isoform 2 of Spastin	intensity_pre_omics_enrich_s5	NA	PreOmicsEnrich
Q9UBP0-2;Q9UBP0-4	A0A2R8Y4I8;Q9UBP0-2;Q9UBP0-4	SPAST_HUMAN	SPAST	Isoform of Q9UBP0, Isoform 2 of Spastin	intensity_pre_omics_enrich_s6	NA	PreOmicsEnrich
Q9UBP0-2;Q9UBP0-4	A0A2R8Y4I8;Q9UBP0-2;Q9UBP0-4	SPAST_HUMAN	SPAST	Isoform of Q9UBP0, Isoform 2 of Spastin	intensity_pre_omics_enrich_s7	NA	PreOmicsEnrich
Q9UBP0-2;Q9UBP0-4	A0A2R8Y4I8;Q9UBP0-2;Q9UBP0-4	SPAST_HUMAN	SPAST	Isoform of Q9UBP0, Isoform 2 of Spastin	intensity_pre_omics_enrich_s8	10.70933372	PreOmicsEnrich
Q9UBP0-2;Q9UBP0-4	A0A2R8Y4I8;Q9UBP0-2;Q9UBP0-4	SPAST_HUMAN	SPAST	Isoform of Q9UBP0, Isoform 2 of Spastin	intensity_seer_proteograph_s1	10.59959876	SeerProteograph
Q9UBP0-2;Q9UBP0-4	A0A2R8Y4I8;Q9UBP0-2;Q9UBP0-4	SPAST_HUMAN	SPAST	Isoform of Q9UBP0, Isoform 2 of Spastin	intensity_seer_proteograph_s2	11.22269256	SeerProteograph
Q9UBP0-2;Q9UBP0-4	A0A2R8Y4I8;Q9UBP0-2;Q9UBP0-4	SPAST_HUMAN	SPAST	Isoform of Q9UBP0, Isoform 2 of Spastin	intensity_seer_proteograph_s3	11.20027033	SeerProteograph
Q9UBP0-2;Q9UBP0-4	A0A2R8Y4I8;Q9UBP0-2;Q9UBP0-4	SPAST_HUMAN	SPAST	Isoform of Q9UBP0, Isoform 2 of Spastin	intensity_seer_proteograph_s4	10.92991077	SeerProteograph
Q9UBP0-2;Q9UBP0-4	A0A2R8Y4I8;Q9UBP0-2;Q9UBP0-4	SPAST_HUMAN	SPAST	Isoform of Q9UBP0, Isoform 2 of Spastin	intensity_seer_proteograph_s5	11.05113684	SeerProteograph
Q9UBP0-2;Q9UBP0-4	A0A2R8Y4I8;Q9UBP0-2;Q9UBP0-4	SPAST_HUMAN	SPAST	Isoform of Q9UBP0, Isoform 2 of Spastin	intensity_seer_proteograph_s6	11.08805862	SeerProteograph
Q9UBP0-2;Q9UBP0-4	A0A2R8Y4I8;Q9UBP0-2;Q9UBP0-4	SPAST_HUMAN	SPAST	Isoform of Q9UBP0, Isoform 2 of Spastin	intensity_seer_proteograph_s7	10.53928567	SeerProteograph
Q9UBP0-2;Q9UBP0-4	A0A2R8Y4I8;Q9UBP0-2;Q9UBP0-4	SPAST_HUMAN	SPAST	Isoform of Q9UBP0, Isoform 2 of Spastin	intensity_seer_proteograph_s8	11.03607031	SeerProteograph
P09651;P09651-2;P09651-3	A0A2R8Y4L2;P09651;F8W6I7;A0A7I2YQX9;P09651-2;P09651-3;A0A7I2V2L6;A0A7I2V3R8;A0A7I2V3W0	ROA1_HUMAN	HNRNPA1	Heterogeneous nuclear ribonucleoprotein A1	intensity_neat_plasma_s1	NA	NeatPlasma
P09651;P09651-2;P09651-3	A0A2R8Y4L2;P09651;F8W6I7;A0A7I2YQX9;P09651-2;P09651-3;A0A7I2V2L6;A0A7I2V3R8;A0A7I2V3W0	ROA1_HUMAN	HNRNPA1	Heterogeneous nuclear ribonucleoprotein A1	intensity_neat_plasma_s2	NA	NeatPlasma
P09651;P09651-2;P09651-3	A0A2R8Y4L2;P09651;F8W6I7;A0A7I2YQX9;P09651-2;P09651-3;A0A7I2V2L6;A0A7I2V3R8;A0A7I2V3W0	ROA1_HUMAN	HNRNPA1	Heterogeneous nuclear ribonucleoprotein A1	intensity_neat_plasma_s3	NA	NeatPlasma
P09651;P09651-2;P09651-3	A0A2R8Y4L2;P09651;F8W6I7;A0A7I2YQX9;P09651-2;P09651-3;A0A7I2V2L6;A0A7I2V3R8;A0A7I2V3W0	ROA1_HUMAN	HNRNPA1	Heterogeneous nuclear ribonucleoprotein A1	intensity_neat_plasma_s4	NA	NeatPlasma
P09651;P09651-2;P09651-3	A0A2R8Y4L2;P09651;F8W6I7;A0A7I2YQX9;P09651-2;P09651-3;A0A7I2V2L6;A0A7I2V3R8;A0A7I2V3W0	ROA1_HUMAN	HNRNPA1	Heterogeneous nuclear ribonucleoprotein A1	intensity_neat_plasma_s5	NA	NeatPlasma
P09651;P09651-2;P09651-3	A0A2R8Y4L2;P09651;F8W6I7;A0A7I2YQX9;P09651-2;P09651-3;A0A7I2V2L6;A0A7I2V3R8;A0A7I2V3W0	ROA1_HUMAN	HNRNPA1	Heterogeneous nuclear ribonucleoprotein A1	intensity_neat_plasma_s6	NA	NeatPlasma
P09651;P09651-2;P09651-3	A0A2R8Y4L2;P09651;F8W6I7;A0A7I2YQX9;P09651-2;P09651-3;A0A7I2V2L6;A0A7I2V3R8;A0A7I2V3W0	ROA1_HUMAN	HNRNPA1	Heterogeneous nuclear ribonucleoprotein A1	intensity_neat_plasma_s7	NA	NeatPlasma
P09651;P09651-2;P09651-3	A0A2R8Y4L2;P09651;F8W6I7;A0A7I2YQX9;P09651-2;P09651-3;A0A7I2V2L6;A0A7I2V3R8;A0A7I2V3W0	ROA1_HUMAN	HNRNPA1	Heterogeneous nuclear ribonucleoprotein A1	intensity_neat_plasma_s8	NA	NeatPlasma
P09651;P09651-2;P09651-3	A0A2R8Y4L2;P09651;F8W6I7;A0A7I2YQX9;P09651-2;P09651-3;A0A7I2V2L6;A0A7I2V3R8;A0A7I2V3W0	ROA1_HUMAN	HNRNPA1	Heterogeneous nuclear ribonucleoprotein A1	intensity_pre_omics_enrich_s1	12.04002596	PreOmicsEnrich
P09651;P09651-2;P09651-3	A0A2R8Y4L2;P09651;F8W6I7;A0A7I2YQX9;P09651-2;P09651-3;A0A7I2V2L6;A0A7I2V3R8;A0A7I2V3W0	ROA1_HUMAN	HNRNPA1	Heterogeneous nuclear ribonucleoprotein A1	intensity_pre_omics_enrich_s2	12.17779013	PreOmicsEnrich
P09651;P09651-2;P09651-3	A0A2R8Y4L2;P09651;F8W6I7;A0A7I2YQX9;P09651-2;P09651-3;A0A7I2V2L6;A0A7I2V3R8;A0A7I2V3W0	ROA1_HUMAN	HNRNPA1	Heterogeneous nuclear ribonucleoprotein A1	intensity_pre_omics_enrich_s3	12.45360246	PreOmicsEnrich
P09651;P09651-2;P09651-3	A0A2R8Y4L2;P09651;F8W6I7;A0A7I2YQX9;P09651-2;P09651-3;A0A7I2V2L6;A0A7I2V3R8;A0A7I2V3W0	ROA1_HUMAN	HNRNPA1	Heterogeneous nuclear ribonucleoprotein A1	intensity_pre_omics_enrich_s4	11.50342328	PreOmicsEnrich
P09651;P09651-2;P09651-3	A0A2R8Y4L2;P09651;F8W6I7;A0A7I2YQX9;P09651-2;P09651-3;A0A7I2V2L6;A0A7I2V3R8;A0A7I2V3W0	ROA1_HUMAN	HNRNPA1	Heterogeneous nuclear ribonucleoprotein A1	intensity_pre_omics_enrich_s5	11.80431659	PreOmicsEnrich
P09651;P09651-2;P09651-3	A0A2R8Y4L2;P09651;F8W6I7;A0A7I2YQX9;P09651-2;P09651-3;A0A7I2V2L6;A0A7I2V3R8;A0A7I2V3W0	ROA1_HUMAN	HNRNPA1	Heterogeneous nuclear ribonucleoprotein A1	intensity_pre_omics_enrich_s6	11.59579361	PreOmicsEnrich
P09651;P09651-2;P09651-3	A0A2R8Y4L2;P09651;F8W6I7;A0A7I2YQX9;P09651-2;P09651-3;A0A7I2V2L6;A0A7I2V3R8;A0A7I2V3W0	ROA1_HUMAN	HNRNPA1	Heterogeneous nuclear ribonucleoprotein A1	intensity_pre_omics_enrich_s7	12.07770031	PreOmicsEnrich
P09651;P09651-2;P09651-3	A0A2R8Y4L2;P09651;F8W6I7;A0A7I2YQX9;P09651-2;P09651-3;A0A7I2V2L6;A0A7I2V3R8;A0A7I2V3W0	ROA1_HUMAN	HNRNPA1	Heterogeneous nuclear ribonucleoprotein A1	intensity_pre_omics_enrich_s8	12.59621772	PreOmicsEnrich
P09651;P09651-2;P09651-3	A0A2R8Y4L2;P09651;F8W6I7;A0A7I2YQX9;P09651-2;P09651-3;A0A7I2V2L6;A0A7I2V3R8;A0A7I2V3W0	ROA1_HUMAN	HNRNPA1	Heterogeneous nuclear ribonucleoprotein A1	intensity_seer_proteograph_s1	14.16175112	SeerProteograph
P09651;P09651-2;P09651-3	A0A2R8Y4L2;P09651;F8W6I7;A0A7I2YQX9;P09651-2;P09651-3;A0A7I2V2L6;A0A7I2V3R8;A0A7I2V3W0	ROA1_HUMAN	HNRNPA1	Heterogeneous nuclear ribonucleoprotein A1	intensity_seer_proteograph_s2	14.15609966	SeerProteograph
P09651;P09651-2;P09651-3	A0A2R8Y4L2;P09651;F8W6I7;A0A7I2YQX9;P09651-2;P09651-3;A0A7I2V2L6;A0A7I2V3R8;A0A7I2V3W0	ROA1_HUMAN	HNRNPA1	Heterogeneous nuclear ribonucleoprotein A1	intensity_seer_proteograph_s3	14.23121095	SeerProteograph
P09651;P09651-2;P09651-3	A0A2R8Y4L2;P09651;F8W6I7;A0A7I2YQX9;P09651-2;P09651-3;A0A7I2V2L6;A0A7I2V3R8;A0A7I2V3W0	ROA1_HUMAN	HNRNPA1	Heterogeneous nuclear ribonucleoprotein A1	intensity_seer_proteograph_s4	14.23841803	SeerProteograph
P09651;P09651-2;P09651-3	A0A2R8Y4L2;P09651;F8W6I7;A0A7I2YQX9;P09651-2;P09651-3;A0A7I2V2L6;A0A7I2V3R8;A0A7I2V3W0	ROA1_HUMAN	HNRNPA1	Heterogeneous nuclear ribonucleoprotein A1	intensity_seer_proteograph_s5	14.12359561	SeerProteograph
P09651;P09651-2;P09651-3	A0A2R8Y4L2;P09651;F8W6I7;A0A7I2YQX9;P09651-2;P09651-3;A0A7I2V2L6;A0A7I2V3R8;A0A7I2V3W0	ROA1_HUMAN	HNRNPA1	Heterogeneous nuclear ribonucleoprotein A1	intensity_seer_proteograph_s6	14.08052132	SeerProteograph
P09651;P09651-2;P09651-3	A0A2R8Y4L2;P09651;F8W6I7;A0A7I2YQX9;P09651-2;P09651-3;A0A7I2V2L6;A0A7I2V3R8;A0A7I2V3W0	ROA1_HUMAN	HNRNPA1	Heterogeneous nuclear ribonucleoprotein A1	intensity_seer_proteograph_s7	14.08827094	SeerProteograph
P09651;P09651-2;P09651-3	A0A2R8Y4L2;P09651;F8W6I7;A0A7I2YQX9;P09651-2;P09651-3;A0A7I2V2L6;A0A7I2V3R8;A0A7I2V3W0	ROA1_HUMAN	HNRNPA1	Heterogeneous nuclear ribonucleoprotein A1	intensity_seer_proteograph_s8	14.23682495	SeerProteograph
A0A2R8Y4T1;A0A804HI61;E9PGF5;H0Y4U1	A0A2R8Y4T1;H0Y4U1;A0A804HI61;E9PGF5	A0A2R8Y4T1_HUMAN;A0A804HI61_HUMAN;E9PGF5_HUMAN;H0Y4U1_HUMAN	TNS1	Isoform of Q9HBL0, Tensin-1	intensity_neat_plasma_s1	NA	NeatPlasma
A0A2R8Y4T1;A0A804HI61;E9PGF5;H0Y4U1	A0A2R8Y4T1;H0Y4U1;A0A804HI61;E9PGF5	A0A2R8Y4T1_HUMAN;A0A804HI61_HUMAN;E9PGF5_HUMAN;H0Y4U1_HUMAN	TNS1	Isoform of Q9HBL0, Tensin-1	intensity_neat_plasma_s2	NA	NeatPlasma
A0A2R8Y4T1;A0A804HI61;E9PGF5;H0Y4U1	A0A2R8Y4T1;H0Y4U1;A0A804HI61;E9PGF5	A0A2R8Y4T1_HUMAN;A0A804HI61_HUMAN;E9PGF5_HUMAN;H0Y4U1_HUMAN	TNS1	Isoform of Q9HBL0, Tensin-1	intensity_neat_plasma_s3	NA	NeatPlasma
A0A2R8Y4T1;A0A804HI61;E9PGF5;H0Y4U1	A0A2R8Y4T1;H0Y4U1;A0A804HI61;E9PGF5	A0A2R8Y4T1_HUMAN;A0A804HI61_HUMAN;E9PGF5_HUMAN;H0Y4U1_HUMAN	TNS1	Isoform of Q9HBL0, Tensin-1	intensity_neat_plasma_s4	NA	NeatPlasma
A0A2R8Y4T1;A0A804HI61;E9PGF5;H0Y4U1	A0A2R8Y4T1;H0Y4U1;A0A804HI61;E9PGF5	A0A2R8Y4T1_HUMAN;A0A804HI61_HUMAN;E9PGF5_HUMAN;H0Y4U1_HUMAN	TNS1	Isoform of Q9HBL0, Tensin-1	intensity_neat_plasma_s5	NA	NeatPlasma
A0A2R8Y4T1;A0A804HI61;E9PGF5;H0Y4U1	A0A2R8Y4T1;H0Y4U1;A0A804HI61;E9PGF5	A0A2R8Y4T1_HUMAN;A0A804HI61_HUMAN;E9PGF5_HUMAN;H0Y4U1_HUMAN	TNS1	Isoform of Q9HBL0, Tensin-1	intensity_neat_plasma_s6	NA	NeatPlasma
A0A2R8Y4T1;A0A804HI61;E9PGF5;H0Y4U1	A0A2R8Y4T1;H0Y4U1;A0A804HI61;E9PGF5	A0A2R8Y4T1_HUMAN;A0A804HI61_HUMAN;E9PGF5_HUMAN;H0Y4U1_HUMAN	TNS1	Isoform of Q9HBL0, Tensin-1	intensity_neat_plasma_s7	NA	NeatPlasma
A0A2R8Y4T1;A0A804HI61;E9PGF5;H0Y4U1	A0A2R8Y4T1;H0Y4U1;A0A804HI61;E9PGF5	A0A2R8Y4T1_HUMAN;A0A804HI61_HUMAN;E9PGF5_HUMAN;H0Y4U1_HUMAN	TNS1	Isoform of Q9HBL0, Tensin-1	intensity_neat_plasma_s8	NA	NeatPlasma
A0A2R8Y4T1;A0A804HI61;E9PGF5;H0Y4U1	A0A2R8Y4T1;H0Y4U1;A0A804HI61;E9PGF5	A0A2R8Y4T1_HUMAN;A0A804HI61_HUMAN;E9PGF5_HUMAN;H0Y4U1_HUMAN	TNS1	Isoform of Q9HBL0, Tensin-1	intensity_pre_omics_enrich_s1	NA	PreOmicsEnrich
A0A2R8Y4T1;A0A804HI61;E9PGF5;H0Y4U1	A0A2R8Y4T1;H0Y4U1;A0A804HI61;E9PGF5	A0A2R8Y4T1_HUMAN;A0A804HI61_HUMAN;E9PGF5_HUMAN;H0Y4U1_HUMAN	TNS1	Isoform of Q9HBL0, Tensin-1	intensity_pre_omics_enrich_s2	NA	PreOmicsEnrich
A0A2R8Y4T1;A0A804HI61;E9PGF5;H0Y4U1	A0A2R8Y4T1;H0Y4U1;A0A804HI61;E9PGF5	A0A2R8Y4T1_HUMAN;A0A804HI61_HUMAN;E9PGF5_HUMAN;H0Y4U1_HUMAN	TNS1	Isoform of Q9HBL0, Tensin-1	intensity_pre_omics_enrich_s3	NA	PreOmicsEnrich
A0A2R8Y4T1;A0A804HI61;E9PGF5;H0Y4U1	A0A2R8Y4T1;H0Y4U1;A0A804HI61;E9PGF5	A0A2R8Y4T1_HUMAN;A0A804HI61_HUMAN;E9PGF5_HUMAN;H0Y4U1_HUMAN	TNS1	Isoform of Q9HBL0, Tensin-1	intensity_pre_omics_enrich_s4	NA	PreOmicsEnrich
A0A2R8Y4T1;A0A804HI61;E9PGF5;H0Y4U1	A0A2R8Y4T1;H0Y4U1;A0A804HI61;E9PGF5	A0A2R8Y4T1_HUMAN;A0A804HI61_HUMAN;E9PGF5_HUMAN;H0Y4U1_HUMAN	TNS1	Isoform of Q9HBL0, Tensin-1	intensity_pre_omics_enrich_s5	NA	PreOmicsEnrich
A0A2R8Y4T1;A0A804HI61;E9PGF5;H0Y4U1	A0A2R8Y4T1;H0Y4U1;A0A804HI61;E9PGF5	A0A2R8Y4T1_HUMAN;A0A804HI61_HUMAN;E9PGF5_HUMAN;H0Y4U1_HUMAN	TNS1	Isoform of Q9HBL0, Tensin-1	intensity_pre_omics_enrich_s6	NA	PreOmicsEnrich
A0A2R8Y4T1;A0A804HI61;E9PGF5;H0Y4U1	A0A2R8Y4T1;H0Y4U1;A0A804HI61;E9PGF5	A0A2R8Y4T1_HUMAN;A0A804HI61_HUMAN;E9PGF5_HUMAN;H0Y4U1_HUMAN	TNS1	Isoform of Q9HBL0, Tensin-1	intensity_pre_omics_enrich_s7	NA	PreOmicsEnrich
A0A2R8Y4T1;A0A804HI61;E9PGF5;H0Y4U1	A0A2R8Y4T1;H0Y4U1;A0A804HI61;E9PGF5	A0A2R8Y4T1_HUMAN;A0A804HI61_HUMAN;E9PGF5_HUMAN;H0Y4U1_HUMAN	TNS1	Isoform of Q9HBL0, Tensin-1	intensity_pre_omics_enrich_s8	NA	PreOmicsEnrich
A0A2R8Y4T1;A0A804HI61;E9PGF5;H0Y4U1	A0A2R8Y4T1;H0Y4U1;A0A804HI61;E9PGF5	A0A2R8Y4T1_HUMAN;A0A804HI61_HUMAN;E9PGF5_HUMAN;H0Y4U1_HUMAN	TNS1	Isoform of Q9HBL0, Tensin-1	intensity_seer_proteograph_s1	12.26133827	SeerProteograph
A0A2R8Y4T1;A0A804HI61;E9PGF5;H0Y4U1	A0A2R8Y4T1;H0Y4U1;A0A804HI61;E9PGF5	A0A2R8Y4T1_HUMAN;A0A804HI61_HUMAN;E9PGF5_HUMAN;H0Y4U1_HUMAN	TNS1	Isoform of Q9HBL0, Tensin-1	intensity_seer_proteograph_s2	11.86008177	SeerProteograph
A0A2R8Y4T1;A0A804HI61;E9PGF5;H0Y4U1	A0A2R8Y4T1;H0Y4U1;A0A804HI61;E9PGF5	A0A2R8Y4T1_HUMAN;A0A804HI61_HUMAN;E9PGF5_HUMAN;H0Y4U1_HUMAN	TNS1	Isoform of Q9HBL0, Tensin-1	intensity_seer_proteograph_s3	12.30375637	SeerProteograph
A0A2R8Y4T1;A0A804HI61;E9PGF5;H0Y4U1	A0A2R8Y4T1;H0Y4U1;A0A804HI61;E9PGF5	A0A2R8Y4T1_HUMAN;A0A804HI61_HUMAN;E9PGF5_HUMAN;H0Y4U1_HUMAN	TNS1	Isoform of Q9HBL0, Tensin-1	intensity_seer_proteograph_s4	12.24810416	SeerProteograph
A0A2R8Y4T1;A0A804HI61;E9PGF5;H0Y4U1	A0A2R8Y4T1;H0Y4U1;A0A804HI61;E9PGF5	A0A2R8Y4T1_HUMAN;A0A804HI61_HUMAN;E9PGF5_HUMAN;H0Y4U1_HUMAN	TNS1	Isoform of Q9HBL0, Tensin-1	intensity_seer_proteograph_s5	12.65580969	SeerProteograph
A0A2R8Y4T1;A0A804HI61;E9PGF5;H0Y4U1	A0A2R8Y4T1;H0Y4U1;A0A804HI61;E9PGF5	A0A2R8Y4T1_HUMAN;A0A804HI61_HUMAN;E9PGF5_HUMAN;H0Y4U1_HUMAN	TNS1	Isoform of Q9HBL0, Tensin-1	intensity_seer_proteograph_s6	12.47217013	SeerProteograph
A0A2R8Y4T1;A0A804HI61;E9PGF5;H0Y4U1	A0A2R8Y4T1;H0Y4U1;A0A804HI61;E9PGF5	A0A2R8Y4T1_HUMAN;A0A804HI61_HUMAN;E9PGF5_HUMAN;H0Y4U1_HUMAN	TNS1	Isoform of Q9HBL0, Tensin-1	intensity_seer_proteograph_s7	12.73374393	SeerProteograph
A0A2R8Y4T1;A0A804HI61;E9PGF5;H0Y4U1	A0A2R8Y4T1;H0Y4U1;A0A804HI61;E9PGF5	A0A2R8Y4T1_HUMAN;A0A804HI61_HUMAN;E9PGF5_HUMAN;H0Y4U1_HUMAN	TNS1	Isoform of Q9HBL0, Tensin-1	intensity_seer_proteograph_s8	12.45082281	SeerProteograph
A0A2R8Y661	A0A2R8Y661	A0A2R8Y661_HUMAN	RAPGEF2	Isoform of Q9Y4G8, Rap guanine nucleotide exchange factor 2	intensity_neat_plasma_s1	NA	NeatPlasma
A0A2R8Y661	A0A2R8Y661	A0A2R8Y661_HUMAN	RAPGEF2	Isoform of Q9Y4G8, Rap guanine nucleotide exchange factor 2	intensity_neat_plasma_s2	NA	NeatPlasma
A0A2R8Y661	A0A2R8Y661	A0A2R8Y661_HUMAN	RAPGEF2	Isoform of Q9Y4G8, Rap guanine nucleotide exchange factor 2	intensity_neat_plasma_s3	NA	NeatPlasma
A0A2R8Y661	A0A2R8Y661	A0A2R8Y661_HUMAN	RAPGEF2	Isoform of Q9Y4G8, Rap guanine nucleotide exchange factor 2	intensity_neat_plasma_s4	NA	NeatPlasma
A0A2R8Y661	A0A2R8Y661	A0A2R8Y661_HUMAN	RAPGEF2	Isoform of Q9Y4G8, Rap guanine nucleotide exchange factor 2	intensity_neat_plasma_s5	NA	NeatPlasma
A0A2R8Y661	A0A2R8Y661	A0A2R8Y661_HUMAN	RAPGEF2	Isoform of Q9Y4G8, Rap guanine nucleotide exchange factor 2	intensity_neat_plasma_s6	NA	NeatPlasma
A0A2R8Y661	A0A2R8Y661	A0A2R8Y661_HUMAN	RAPGEF2	Isoform of Q9Y4G8, Rap guanine nucleotide exchange factor 2	intensity_neat_plasma_s7	NA	NeatPlasma
A0A2R8Y661	A0A2R8Y661	A0A2R8Y661_HUMAN	RAPGEF2	Isoform of Q9Y4G8, Rap guanine nucleotide exchange factor 2	intensity_neat_plasma_s8	NA	NeatPlasma
A0A2R8Y661	A0A2R8Y661	A0A2R8Y661_HUMAN	RAPGEF2	Isoform of Q9Y4G8, Rap guanine nucleotide exchange factor 2	intensity_pre_omics_enrich_s1	NA	PreOmicsEnrich
A0A2R8Y661	A0A2R8Y661	A0A2R8Y661_HUMAN	RAPGEF2	Isoform of Q9Y4G8, Rap guanine nucleotide exchange factor 2	intensity_pre_omics_enrich_s2	NA	PreOmicsEnrich
A0A2R8Y661	A0A2R8Y661	A0A2R8Y661_HUMAN	RAPGEF2	Isoform of Q9Y4G8, Rap guanine nucleotide exchange factor 2	intensity_pre_omics_enrich_s3	10.32337007	PreOmicsEnrich
A0A2R8Y661	A0A2R8Y661	A0A2R8Y661_HUMAN	RAPGEF2	Isoform of Q9Y4G8, Rap guanine nucleotide exchange factor 2	intensity_pre_omics_enrich_s4	NA	PreOmicsEnrich
A0A2R8Y661	A0A2R8Y661	A0A2R8Y661_HUMAN	RAPGEF2	Isoform of Q9Y4G8, Rap guanine nucleotide exchange factor 2	intensity_pre_omics_enrich_s5	NA	PreOmicsEnrich
A0A2R8Y661	A0A2R8Y661	A0A2R8Y661_HUMAN	RAPGEF2	Isoform of Q9Y4G8, Rap guanine nucleotide exchange factor 2	intensity_pre_omics_enrich_s6	NA	PreOmicsEnrich
A0A2R8Y661	A0A2R8Y661	A0A2R8Y661_HUMAN	RAPGEF2	Isoform of Q9Y4G8, Rap guanine nucleotide exchange factor 2	intensity_pre_omics_enrich_s7	NA	PreOmicsEnrich
A0A2R8Y661	A0A2R8Y661	A0A2R8Y661_HUMAN	RAPGEF2	Isoform of Q9Y4G8, Rap guanine nucleotide exchange factor 2	intensity_pre_omics_enrich_s8	NA	PreOmicsEnrich
A0A2R8Y661	A0A2R8Y661	A0A2R8Y661_HUMAN	RAPGEF2	Isoform of Q9Y4G8, Rap guanine nucleotide exchange factor 2	intensity_seer_proteograph_s1	12.32365182	SeerProteograph
A0A2R8Y661	A0A2R8Y661	A0A2R8Y661_HUMAN	RAPGEF2	Isoform of Q9Y4G8, Rap guanine nucleotide exchange factor 2	intensity_seer_proteograph_s2	12.26060121	SeerProteograph
A0A2R8Y661	A0A2R8Y661	A0A2R8Y661_HUMAN	RAPGEF2	Isoform of Q9Y4G8, Rap guanine nucleotide exchange factor 2	intensity_seer_proteograph_s3	12.58487578	SeerProteograph
A0A2R8Y661	A0A2R8Y661	A0A2R8Y661_HUMAN	RAPGEF2	Isoform of Q9Y4G8, Rap guanine nucleotide exchange factor 2	intensity_seer_proteograph_s4	12.45149631	SeerProteograph
A0A2R8Y661	A0A2R8Y661	A0A2R8Y661_HUMAN	RAPGEF2	Isoform of Q9Y4G8, Rap guanine nucleotide exchange factor 2	intensity_seer_proteograph_s5	12.22418739	SeerProteograph
A0A2R8Y661	A0A2R8Y661	A0A2R8Y661_HUMAN	RAPGEF2	Isoform of Q9Y4G8, Rap guanine nucleotide exchange factor 2	intensity_seer_proteograph_s6	12.07835022	SeerProteograph
A0A2R8Y661	A0A2R8Y661	A0A2R8Y661_HUMAN	RAPGEF2	Isoform of Q9Y4G8, Rap guanine nucleotide exchange factor 2	intensity_seer_proteograph_s7	12.39256528	SeerProteograph
A0A2R8Y661	A0A2R8Y661	A0A2R8Y661_HUMAN	RAPGEF2	Isoform of Q9Y4G8, Rap guanine nucleotide exchange factor 2	intensity_seer_proteograph_s8	12.76352215	SeerProteograph
A0A2R8Y6D0	A0A2R8Y6D0	A0A2R8Y6D0_HUMAN	EPB41	Isoform of P11171, Protein 4.1	intensity_neat_plasma_s1	NA	NeatPlasma
A0A2R8Y6D0	A0A2R8Y6D0	A0A2R8Y6D0_HUMAN	EPB41	Isoform of P11171, Protein 4.1	intensity_neat_plasma_s2	NA	NeatPlasma
A0A2R8Y6D0	A0A2R8Y6D0	A0A2R8Y6D0_HUMAN	EPB41	Isoform of P11171, Protein 4.1	intensity_neat_plasma_s3	NA	NeatPlasma
A0A2R8Y6D0	A0A2R8Y6D0	A0A2R8Y6D0_HUMAN	EPB41	Isoform of P11171, Protein 4.1	intensity_neat_plasma_s4	NA	NeatPlasma
A0A2R8Y6D0	A0A2R8Y6D0	A0A2R8Y6D0_HUMAN	EPB41	Isoform of P11171, Protein 4.1	intensity_neat_plasma_s5	NA	NeatPlasma
A0A2R8Y6D0	A0A2R8Y6D0	A0A2R8Y6D0_HUMAN	EPB41	Isoform of P11171, Protein 4.1	intensity_neat_plasma_s6	NA	NeatPlasma
A0A2R8Y6D0	A0A2R8Y6D0	A0A2R8Y6D0_HUMAN	EPB41	Isoform of P11171, Protein 4.1	intensity_neat_plasma_s7	NA	NeatPlasma
A0A2R8Y6D0	A0A2R8Y6D0	A0A2R8Y6D0_HUMAN	EPB41	Isoform of P11171, Protein 4.1	intensity_neat_plasma_s8	NA	NeatPlasma
A0A2R8Y6D0	A0A2R8Y6D0	A0A2R8Y6D0_HUMAN	EPB41	Isoform of P11171, Protein 4.1	intensity_pre_omics_enrich_s1	NA	PreOmicsEnrich
A0A2R8Y6D0	A0A2R8Y6D0	A0A2R8Y6D0_HUMAN	EPB41	Isoform of P11171, Protein 4.1	intensity_pre_omics_enrich_s2	NA	PreOmicsEnrich
A0A2R8Y6D0	A0A2R8Y6D0	A0A2R8Y6D0_HUMAN	EPB41	Isoform of P11171, Protein 4.1	intensity_pre_omics_enrich_s3	NA	PreOmicsEnrich
A0A2R8Y6D0	A0A2R8Y6D0	A0A2R8Y6D0_HUMAN	EPB41	Isoform of P11171, Protein 4.1	intensity_pre_omics_enrich_s4	NA	PreOmicsEnrich
A0A2R8Y6D0	A0A2R8Y6D0	A0A2R8Y6D0_HUMAN	EPB41	Isoform of P11171, Protein 4.1	intensity_pre_omics_enrich_s5	NA	PreOmicsEnrich
A0A2R8Y6D0	A0A2R8Y6D0	A0A2R8Y6D0_HUMAN	EPB41	Isoform of P11171, Protein 4.1	intensity_pre_omics_enrich_s6	NA	PreOmicsEnrich
A0A2R8Y6D0	A0A2R8Y6D0	A0A2R8Y6D0_HUMAN	EPB41	Isoform of P11171, Protein 4.1	intensity_pre_omics_enrich_s7	NA	PreOmicsEnrich
A0A2R8Y6D0	A0A2R8Y6D0	A0A2R8Y6D0_HUMAN	EPB41	Isoform of P11171, Protein 4.1	intensity_pre_omics_enrich_s8	NA	PreOmicsEnrich
A0A2R8Y6D0	A0A2R8Y6D0	A0A2R8Y6D0_HUMAN	EPB41	Isoform of P11171, Protein 4.1	intensity_seer_proteograph_s1	12.62661937	SeerProteograph
A0A2R8Y6D0	A0A2R8Y6D0	A0A2R8Y6D0_HUMAN	EPB41	Isoform of P11171, Protein 4.1	intensity_seer_proteograph_s2	12.5517395	SeerProteograph
A0A2R8Y6D0	A0A2R8Y6D0	A0A2R8Y6D0_HUMAN	EPB41	Isoform of P11171, Protein 4.1	intensity_seer_proteograph_s3	13.19337135	SeerProteograph
A0A2R8Y6D0	A0A2R8Y6D0	A0A2R8Y6D0_HUMAN	EPB41	Isoform of P11171, Protein 4.1	intensity_seer_proteograph_s4	12.16252036	SeerProteograph
A0A2R8Y6D0	A0A2R8Y6D0	A0A2R8Y6D0_HUMAN	EPB41	Isoform of P11171, Protein 4.1	intensity_seer_proteograph_s5	12.50045601	SeerProteograph
A0A2R8Y6D0	A0A2R8Y6D0	A0A2R8Y6D0_HUMAN	EPB41	Isoform of P11171, Protein 4.1	intensity_seer_proteograph_s6	12.45008743	SeerProteograph
A0A2R8Y6D0	A0A2R8Y6D0	A0A2R8Y6D0_HUMAN	EPB41	Isoform of P11171, Protein 4.1	intensity_seer_proteograph_s7	12.58313449	SeerProteograph
A0A2R8Y6D0	A0A2R8Y6D0	A0A2R8Y6D0_HUMAN	EPB41	Isoform of P11171, Protein 4.1	intensity_seer_proteograph_s8	12.61847727	SeerProteograph
Q9Y4F9-2	A0A2R8Y7B3;A0A2R8YEE0;B7Z6U4;Q9Y4F9-2;F5GX51;F5H029	RIPR2_HUMAN	RIPOR2	Isoform of Q9Y4F9, Isoform 2 of Rho family-interacting cell polarization regulator 2	intensity_neat_plasma_s1	NA	NeatPlasma
Q9Y4F9-2	A0A2R8Y7B3;A0A2R8YEE0;B7Z6U4;Q9Y4F9-2;F5GX51;F5H029	RIPR2_HUMAN	RIPOR2	Isoform of Q9Y4F9, Isoform 2 of Rho family-interacting cell polarization regulator 2	intensity_neat_plasma_s2	NA	NeatPlasma
Q9Y4F9-2	A0A2R8Y7B3;A0A2R8YEE0;B7Z6U4;Q9Y4F9-2;F5GX51;F5H029	RIPR2_HUMAN	RIPOR2	Isoform of Q9Y4F9, Isoform 2 of Rho family-interacting cell polarization regulator 2	intensity_neat_plasma_s3	NA	NeatPlasma
Q9Y4F9-2	A0A2R8Y7B3;A0A2R8YEE0;B7Z6U4;Q9Y4F9-2;F5GX51;F5H029	RIPR2_HUMAN	RIPOR2	Isoform of Q9Y4F9, Isoform 2 of Rho family-interacting cell polarization regulator 2	intensity_neat_plasma_s4	NA	NeatPlasma
Q9Y4F9-2	A0A2R8Y7B3;A0A2R8YEE0;B7Z6U4;Q9Y4F9-2;F5GX51;F5H029	RIPR2_HUMAN	RIPOR2	Isoform of Q9Y4F9, Isoform 2 of Rho family-interacting cell polarization regulator 2	intensity_neat_plasma_s5	NA	NeatPlasma
Q9Y4F9-2	A0A2R8Y7B3;A0A2R8YEE0;B7Z6U4;Q9Y4F9-2;F5GX51;F5H029	RIPR2_HUMAN	RIPOR2	Isoform of Q9Y4F9, Isoform 2 of Rho family-interacting cell polarization regulator 2	intensity_neat_plasma_s6	NA	NeatPlasma
Q9Y4F9-2	A0A2R8Y7B3;A0A2R8YEE0;B7Z6U4;Q9Y4F9-2;F5GX51;F5H029	RIPR2_HUMAN	RIPOR2	Isoform of Q9Y4F9, Isoform 2 of Rho family-interacting cell polarization regulator 2	intensity_neat_plasma_s7	NA	NeatPlasma
Q9Y4F9-2	A0A2R8Y7B3;A0A2R8YEE0;B7Z6U4;Q9Y4F9-2;F5GX51;F5H029	RIPR2_HUMAN	RIPOR2	Isoform of Q9Y4F9, Isoform 2 of Rho family-interacting cell polarization regulator 2	intensity_neat_plasma_s8	NA	NeatPlasma
Q9Y4F9-2	A0A2R8Y7B3;A0A2R8YEE0;B7Z6U4;Q9Y4F9-2;F5GX51;F5H029	RIPR2_HUMAN	RIPOR2	Isoform of Q9Y4F9, Isoform 2 of Rho family-interacting cell polarization regulator 2	intensity_pre_omics_enrich_s1	NA	PreOmicsEnrich
Q9Y4F9-2	A0A2R8Y7B3;A0A2R8YEE0;B7Z6U4;Q9Y4F9-2;F5GX51;F5H029	RIPR2_HUMAN	RIPOR2	Isoform of Q9Y4F9, Isoform 2 of Rho family-interacting cell polarization regulator 2	intensity_pre_omics_enrich_s2	NA	PreOmicsEnrich
Q9Y4F9-2	A0A2R8Y7B3;A0A2R8YEE0;B7Z6U4;Q9Y4F9-2;F5GX51;F5H029	RIPR2_HUMAN	RIPOR2	Isoform of Q9Y4F9, Isoform 2 of Rho family-interacting cell polarization regulator 2	intensity_pre_omics_enrich_s3	NA	PreOmicsEnrich
Q9Y4F9-2	A0A2R8Y7B3;A0A2R8YEE0;B7Z6U4;Q9Y4F9-2;F5GX51;F5H029	RIPR2_HUMAN	RIPOR2	Isoform of Q9Y4F9, Isoform 2 of Rho family-interacting cell polarization regulator 2	intensity_pre_omics_enrich_s4	NA	PreOmicsEnrich
Q9Y4F9-2	A0A2R8Y7B3;A0A2R8YEE0;B7Z6U4;Q9Y4F9-2;F5GX51;F5H029	RIPR2_HUMAN	RIPOR2	Isoform of Q9Y4F9, Isoform 2 of Rho family-interacting cell polarization regulator 2	intensity_pre_omics_enrich_s5	NA	PreOmicsEnrich
Q9Y4F9-2	A0A2R8Y7B3;A0A2R8YEE0;B7Z6U4;Q9Y4F9-2;F5GX51;F5H029	RIPR2_HUMAN	RIPOR2	Isoform of Q9Y4F9, Isoform 2 of Rho family-interacting cell polarization regulator 2	intensity_pre_omics_enrich_s6	NA	PreOmicsEnrich
Q9Y4F9-2	A0A2R8Y7B3;A0A2R8YEE0;B7Z6U4;Q9Y4F9-2;F5GX51;F5H029	RIPR2_HUMAN	RIPOR2	Isoform of Q9Y4F9, Isoform 2 of Rho family-interacting cell polarization regulator 2	intensity_pre_omics_enrich_s7	NA	PreOmicsEnrich
Q9Y4F9-2	A0A2R8Y7B3;A0A2R8YEE0;B7Z6U4;Q9Y4F9-2;F5GX51;F5H029	RIPR2_HUMAN	RIPOR2	Isoform of Q9Y4F9, Isoform 2 of Rho family-interacting cell polarization regulator 2	intensity_pre_omics_enrich_s8	NA	PreOmicsEnrich
Q9Y4F9-2	A0A2R8Y7B3;A0A2R8YEE0;B7Z6U4;Q9Y4F9-2;F5GX51;F5H029	RIPR2_HUMAN	RIPOR2	Isoform of Q9Y4F9, Isoform 2 of Rho family-interacting cell polarization regulator 2	intensity_seer_proteograph_s1	10.33913456	SeerProteograph
Q9Y4F9-2	A0A2R8Y7B3;A0A2R8YEE0;B7Z6U4;Q9Y4F9-2;F5GX51;F5H029	RIPR2_HUMAN	RIPOR2	Isoform of Q9Y4F9, Isoform 2 of Rho family-interacting cell polarization regulator 2	intensity_seer_proteograph_s2	9.780178828	SeerProteograph
Q9Y4F9-2	A0A2R8Y7B3;A0A2R8YEE0;B7Z6U4;Q9Y4F9-2;F5GX51;F5H029	RIPR2_HUMAN	RIPOR2	Isoform of Q9Y4F9, Isoform 2 of Rho family-interacting cell polarization regulator 2	intensity_seer_proteograph_s3	9.23613412	SeerProteograph
Q9Y4F9-2	A0A2R8Y7B3;A0A2R8YEE0;B7Z6U4;Q9Y4F9-2;F5GX51;F5H029	RIPR2_HUMAN	RIPOR2	Isoform of Q9Y4F9, Isoform 2 of Rho family-interacting cell polarization regulator 2	intensity_seer_proteograph_s4	9.505559856	SeerProteograph
Q9Y4F9-2	A0A2R8Y7B3;A0A2R8YEE0;B7Z6U4;Q9Y4F9-2;F5GX51;F5H029	RIPR2_HUMAN	RIPOR2	Isoform of Q9Y4F9, Isoform 2 of Rho family-interacting cell polarization regulator 2	intensity_seer_proteograph_s5	10.49861697	SeerProteograph
Q9Y4F9-2	A0A2R8Y7B3;A0A2R8YEE0;B7Z6U4;Q9Y4F9-2;F5GX51;F5H029	RIPR2_HUMAN	RIPOR2	Isoform of Q9Y4F9, Isoform 2 of Rho family-interacting cell polarization regulator 2	intensity_seer_proteograph_s6	9.958889359	SeerProteograph
Q9Y4F9-2	A0A2R8Y7B3;A0A2R8YEE0;B7Z6U4;Q9Y4F9-2;F5GX51;F5H029	RIPR2_HUMAN	RIPOR2	Isoform of Q9Y4F9, Isoform 2 of Rho family-interacting cell polarization regulator 2	intensity_seer_proteograph_s7	10.21631229	SeerProteograph
Q9Y4F9-2	A0A2R8Y7B3;A0A2R8YEE0;B7Z6U4;Q9Y4F9-2;F5GX51;F5H029	RIPR2_HUMAN	RIPOR2	Isoform of Q9Y4F9, Isoform 2 of Rho family-interacting cell polarization regulator 2	intensity_seer_proteograph_s8	9.983542156	SeerProteograph
A0A2R8YFM0	A0A2R8YFM0;A0A286YF23	A0A2R8YFM0_HUMAN	MYO15B	Isoform of Q96JP2, Unconventional myosin-XVB	intensity_neat_plasma_s1	15.50985849	NeatPlasma
A0A2R8YFM0	A0A2R8YFM0;A0A286YF23	A0A2R8YFM0_HUMAN	MYO15B	Isoform of Q96JP2, Unconventional myosin-XVB	intensity_neat_plasma_s2	16.05049064	NeatPlasma
A0A2R8YFM0	A0A2R8YFM0;A0A286YF23	A0A2R8YFM0_HUMAN	MYO15B	Isoform of Q96JP2, Unconventional myosin-XVB	intensity_neat_plasma_s3	15.8013345	NeatPlasma
A0A2R8YFM0	A0A2R8YFM0;A0A286YF23	A0A2R8YFM0_HUMAN	MYO15B	Isoform of Q96JP2, Unconventional myosin-XVB	intensity_neat_plasma_s4	15.98283096	NeatPlasma
A0A2R8YFM0	A0A2R8YFM0;A0A286YF23	A0A2R8YFM0_HUMAN	MYO15B	Isoform of Q96JP2, Unconventional myosin-XVB	intensity_neat_plasma_s5	15.66328846	NeatPlasma
A0A2R8YFM0	A0A2R8YFM0;A0A286YF23	A0A2R8YFM0_HUMAN	MYO15B	Isoform of Q96JP2, Unconventional myosin-XVB	intensity_neat_plasma_s6	15.61142831	NeatPlasma
A0A2R8YFM0	A0A2R8YFM0;A0A286YF23	A0A2R8YFM0_HUMAN	MYO15B	Isoform of Q96JP2, Unconventional myosin-XVB	intensity_neat_plasma_s7	15.83771169	NeatPlasma
A0A2R8YFM0	A0A2R8YFM0;A0A286YF23	A0A2R8YFM0_HUMAN	MYO15B	Isoform of Q96JP2, Unconventional myosin-XVB	intensity_neat_plasma_s8	16.28338502	NeatPlasma
A0A2R8YFM0	A0A2R8YFM0;A0A286YF23	A0A2R8YFM0_HUMAN	MYO15B	Isoform of Q96JP2, Unconventional myosin-XVB	intensity_pre_omics_enrich_s1	NA	PreOmicsEnrich
A0A2R8YFM0	A0A2R8YFM0;A0A286YF23	A0A2R8YFM0_HUMAN	MYO15B	Isoform of Q96JP2, Unconventional myosin-XVB	intensity_pre_omics_enrich_s2	NA	PreOmicsEnrich
A0A2R8YFM0	A0A2R8YFM0;A0A286YF23	A0A2R8YFM0_HUMAN	MYO15B	Isoform of Q96JP2, Unconventional myosin-XVB	intensity_pre_omics_enrich_s3	NA	PreOmicsEnrich
A0A2R8YFM0	A0A2R8YFM0;A0A286YF23	A0A2R8YFM0_HUMAN	MYO15B	Isoform of Q96JP2, Unconventional myosin-XVB	intensity_pre_omics_enrich_s4	NA	PreOmicsEnrich
A0A2R8YFM0	A0A2R8YFM0;A0A286YF23	A0A2R8YFM0_HUMAN	MYO15B	Isoform of Q96JP2, Unconventional myosin-XVB	intensity_pre_omics_enrich_s5	NA	PreOmicsEnrich
A0A2R8YFM0	A0A2R8YFM0;A0A286YF23	A0A2R8YFM0_HUMAN	MYO15B	Isoform of Q96JP2, Unconventional myosin-XVB	intensity_pre_omics_enrich_s6	NA	PreOmicsEnrich
A0A2R8YFM0	A0A2R8YFM0;A0A286YF23	A0A2R8YFM0_HUMAN	MYO15B	Isoform of Q96JP2, Unconventional myosin-XVB	intensity_pre_omics_enrich_s7	NA	PreOmicsEnrich
A0A2R8YFM0	A0A2R8YFM0;A0A286YF23	A0A2R8YFM0_HUMAN	MYO15B	Isoform of Q96JP2, Unconventional myosin-XVB	intensity_pre_omics_enrich_s8	NA	PreOmicsEnrich
A0A2R8YFM0	A0A2R8YFM0;A0A286YF23	A0A2R8YFM0_HUMAN	MYO15B	Isoform of Q96JP2, Unconventional myosin-XVB	intensity_seer_proteograph_s1	9.999004073	SeerProteograph
A0A2R8YFM0	A0A2R8YFM0;A0A286YF23	A0A2R8YFM0_HUMAN	MYO15B	Isoform of Q96JP2, Unconventional myosin-XVB	intensity_seer_proteograph_s2	10.29243599	SeerProteograph
A0A2R8YFM0	A0A2R8YFM0;A0A286YF23	A0A2R8YFM0_HUMAN	MYO15B	Isoform of Q96JP2, Unconventional myosin-XVB	intensity_seer_proteograph_s3	10.82863126	SeerProteograph
A0A2R8YFM0	A0A2R8YFM0;A0A286YF23	A0A2R8YFM0_HUMAN	MYO15B	Isoform of Q96JP2, Unconventional myosin-XVB	intensity_seer_proteograph_s4	10.10355606	SeerProteograph
A0A2R8YFM0	A0A2R8YFM0;A0A286YF23	A0A2R8YFM0_HUMAN	MYO15B	Isoform of Q96JP2, Unconventional myosin-XVB	intensity_seer_proteograph_s5	10.92073381	SeerProteograph
A0A2R8YFM0	A0A2R8YFM0;A0A286YF23	A0A2R8YFM0_HUMAN	MYO15B	Isoform of Q96JP2, Unconventional myosin-XVB	intensity_seer_proteograph_s6	9.962331377	SeerProteograph
A0A2R8YFM0	A0A2R8YFM0;A0A286YF23	A0A2R8YFM0_HUMAN	MYO15B	Isoform of Q96JP2, Unconventional myosin-XVB	intensity_seer_proteograph_s7	10.52768072	SeerProteograph
A0A2R8YFM0	A0A2R8YFM0;A0A286YF23	A0A2R8YFM0_HUMAN	MYO15B	Isoform of Q96JP2, Unconventional myosin-XVB	intensity_seer_proteograph_s8	10.62513161	SeerProteograph
Q9UDY2-4	A0A3B3ISF1;A0A3B3IU51;Q9UDY2-2;Q9UDY2-4	ZO2_HUMAN	TJP2	Isoform of Q9UDY2, Isoform C2 of Tight junction protein ZO-2	intensity_neat_plasma_s1	NA	NeatPlasma
Q9UDY2-4	A0A3B3ISF1;A0A3B3IU51;Q9UDY2-2;Q9UDY2-4	ZO2_HUMAN	TJP2	Isoform of Q9UDY2, Isoform C2 of Tight junction protein ZO-2	intensity_neat_plasma_s2	NA	NeatPlasma
Q9UDY2-4	A0A3B3ISF1;A0A3B3IU51;Q9UDY2-2;Q9UDY2-4	ZO2_HUMAN	TJP2	Isoform of Q9UDY2, Isoform C2 of Tight junction protein ZO-2	intensity_neat_plasma_s3	NA	NeatPlasma
Q9UDY2-4	A0A3B3ISF1;A0A3B3IU51;Q9UDY2-2;Q9UDY2-4	ZO2_HUMAN	TJP2	Isoform of Q9UDY2, Isoform C2 of Tight junction protein ZO-2	intensity_neat_plasma_s4	NA	NeatPlasma
Q9UDY2-4	A0A3B3ISF1;A0A3B3IU51;Q9UDY2-2;Q9UDY2-4	ZO2_HUMAN	TJP2	Isoform of Q9UDY2, Isoform C2 of Tight junction protein ZO-2	intensity_neat_plasma_s5	NA	NeatPlasma
Q9UDY2-4	A0A3B3ISF1;A0A3B3IU51;Q9UDY2-2;Q9UDY2-4	ZO2_HUMAN	TJP2	Isoform of Q9UDY2, Isoform C2 of Tight junction protein ZO-2	intensity_neat_plasma_s6	NA	NeatPlasma
Q9UDY2-4	A0A3B3ISF1;A0A3B3IU51;Q9UDY2-2;Q9UDY2-4	ZO2_HUMAN	TJP2	Isoform of Q9UDY2, Isoform C2 of Tight junction protein ZO-2	intensity_neat_plasma_s7	NA	NeatPlasma
[truncated: 139,145 more rows]
