# Supplementary material for: Frontiers in plasma proteome profiling platforms: innovations and applications
Source: Clin Proteomics. 2024 Jun 21;21:43. doi: 10.1186/s12014-024-09497-2 (PMC11191172; doi:10.1186/s12014-024-09497-2)
Supplement: Supplementary file 7 — Supplementary material 7. Table S6_CommonProtein_Seer_Secretomedatabase.csv [file 12014_2024_9497_MOESM7_ESM.csv]

Genes
FSTL1
CD44
MMP2
EDN1
CFHR5
LCORL
MMP7
CPXM2
ZG16
IGKV1D-13
IPO9
SORL1
LEP
SERPINF1
IGKV3-20
A2M
VKORC1
ELANE
COL1A1
C1QTNF3
GARS1
LTBP4
CCL19
CNPY4
PODN
ISM1
APOE
ST8SIA4
ORM1
B3GNT7
SHBG
TOR3A
FNDC1
CRELD2
C8G
BCHE
EMILIN1
GKN1
COL18A1
PXDN
FCN1
TNXB
TF
CRHBP
CHST11
MTMR14
F7
NUCB1
IGLV3-25
PPBP
ECRG4
NCAM1
PRDX4
AGT
COL7A1
DBH
IGKV1-33
AGPS
SELENOP
PCCB
CDHR5
PCSK6
BST1
SPINK5
IGHV2-70D
IGHV3-13
KLKB1
IDS
OLFML2A
GOT2
SFRP2
TNFAIP6
MIA2
MANF
OMD
FETUB
C1QBP
SEMA3G
C5
CPVL
FST
FAM177A1
NTN4
SHH
CD177
CD8A
APOA2
B2M
AGER
IGLL5
NT5E
NPY
IL18
HHIPL1
IGFBP2
SULF2
TOR2A
MGP
SOST
GPX4
SNCA
NPNT
DEFA5
FOLR2
PROS1
VEGFA
APOL1
DNASE1L1
IGLV1-40
RPLP2
PCSK9
BGN
GAL
COCH
RDH11
APOM
GLTPD2
MMP1
SERPINA4
TWSG1
CRTAP
SLIT1
GUCA2A
IGKV1-8
CCER2
SRL
TOR1A
DNAJB11
PROC
PLXNA4
ADGRG1
GNLY
ASPN
SMOC2
IGLV1-51
YBX1
ANXA2
DIPK2A
FAM3C
PAM
CCL23
IGHV4-28
PCDH12
ADGRE5
LRRC32
BGLAP
BPIFB1
MMP3
CCL18
F13A1
OGN
PLA2G12B
GFOD1
MFGE8
AGRN
CNPY3
TSKU
KLK7
LRP1
NAGLU
SCG2
SDF4
ITGBL1
CXCL2
CPXM1
OC90
TMX3
ERFE
ADAMTS8
NAA38
MXRA7
LGALS3
RASA2
IGKV3D-7
LAT
IGKV1-27
SERPINA11
APOOL
CHRDL2
MASP2
IGHV1-69
MINPP1
HS6ST1
IGLV6-57
FBLN2
F10
MYOC
COMP
THBS1
VIP
CRELD1
RNPEP
GDF11
OIT3
HTRA1
CETP
VMO1
DHX29
MPIG6B
INHBE
KNG1
IGHV2-26
SRPX
DDX17
IGKV2D-40
CXCL10
PLG
ABHD10
RSPRY1
FBLN7
VCAN
ERO1B
SAA4
PDIA6
CDC23
NBL1
LPL
LIPC
RARRES1
FAT1
HRC
LRG1
PTPRJ
IGHV3-64
CCBE1
MASP1
SEMA3F
CPE
HPSE
BTD
LCAT
ST6GAL1
APOA4
SDF2L1
IGFBP3
C4BPA
IGHV1-58
C1QA
DCN
NINJ1
IGHV3-35
S100A12
PLA2G12A
SLIT2
FAM20C
CASP4
IGLV4-60
BPI
SERPINA3
CPN2
PCOLCE2
GBA1
ALG1
HEXA
CCDC126
COL1A2
IGKV1-5
SERPINA5
LY96
IGHV6-1
LTBP3
FKBP2
APOC1
RNASE4
RCN2
GKN2
IGLV9-49
COL12A1
ADAMTS7
HYAL1
IGKV1D-39
HMGB1
ESM1
RCN3
KARS1
DNASE1
PTPRCAP
THEM6
NMB
CXCL14
CHRDL1
LAMA2
NID1
C1QC
SVBP
ITIH5
C8A
IGHV3-7
IGHV3-72
NAXE
ITLN1
MMRN2
COL20A1
FAM20A
SDHB
MBL2
EPDR1
BPIFA2
JAM3
CHSY1
GPNMB
PTPRZ1
PRL
TIMP3
CD55
LNPEP
MEPE
TAGLN2
CEACAM8
PLTP
ANGPTL3
IGHV3-15
FAS
PON1
HBEGF
SOD3
DNASE1L3
COPA
TNFRSF11B
PIBF1
HSD17B11
CTSW
C1QTNF5
PLXNB1
F9
B4GALT1
CD40
IGFBP7
FGB
FOLR1
NCEH1
SERPINA1
ANTXR2
OLFM1
LIPH
CCL17
MAGT1
IGKV2-28
SCUBE1
DCD
OXCT1
LTBP2
PGLYRP2
GP6
PLA1A
HPR
COL6A2
CHL1
SPOCK3
GSN
SPON1
VEGFC
MPO
PDGFB
ELN
LGALS3BP
CPN1
ARSB
CRISPLD1
ADAM9
AGK
EGFLAM
NDUFB5
GATD1
HEXB
GALNT12
ABI3BP
HSPA1A
TINAG
SUMF2
CAMP
ADAMTSL2
MYL1
PPIB
SFN
CD9
SRGN
CASP7
PTX3
SCGB3A1
ANG
AFM
QPCT
PPT1
MST1
PLOD3
S100A8
C7
PRXL2A
B3GLCT
CPQ
IGHV1-3
F8
ACHE
SERPIND1
B4GAT1
CHAD
ASGR1
HMGB2
TOR1B
ISG15
ENTPD5
CNOT9
SUCLG1
PDIA5
ACE
CD163
DPT
PGAM5
IGLV3-27
LEAP2
NT5C3A
IGHV3-73
CD59
ERP29
TTR
PSAP
PTGDS
BPIFA1
ELP5
SERPINE2
DMKN
LGMN
SDCBP
LILRB1
CTSG
NUCB2
RNASE3
ANOS1
LPA
CD5L
TPP1
C8B
COL28A1
IGLV2-14
GPR15LG
COLEC10
SDC1
SERPINB1
FGA
IGFBP1
MYCBP2
RETN
CCDC80
SPOCK2
AZGP1
PAMR1
CLU
IGKV3D-15
CXCL12
NTN1
ENDOD1
OS9
CCL16
NGLY1
CD63
SIL1
EFEMP2
A1BG
AEBP1
CCL28
HMGCL
SPARCL1
IGHV4-4
IL6ST
PRSS23
ANK1
APCS
SFTPB
C1QB
IGKV3D-20
ANGPTL6
LOXL3
SDF2
CD48
SPON2
IL7R
MSRA
IFI35
CFHR2
ADAMTS13
ITFG1
MATN2
FGFBP2
FGL1
TGFBR2
MSLN
DEFA6
ARHGAP6
GPD2
SCUBE2
MMP25
FRZB
COL6A3
CRTAC1
VEGFD
PCSK5
CYP2B6
ORM2
PON2
GPX3
HPX
TIMP2
CCL15
STC2
COL6A1
RASL11A
HDGF
MMRN1
LCN2
SPARC
CTSH
COL5A1
SERPINC1
CFP
MFNG
CTSZ
THSD4
CASQ2
APOA1
WNT5B
CTHRC1
GPC6
SNED1
GSDMD
RELN
MAMDC2
PDIA4
TFPI2
IGHV1-2
CSF1R
ADAMTS5
ADAMTSL3
CRISPLD2
CA6
IGLV4-69
IGHV2-5
IGKV4-1
SCG5
SCGB3A2
CUTA
SFRP1
TMED4
ALDH9A1
INPP5A
CD40LG
CES1
SUSD1
GPC1
APP
C6
PRSS1
ATRN
FBLN5
HAPLN1
S100A9
SPOCK1
IGLV3-21
DMP1
IGF1
SSC4D
GDF15
C1RL
PEBP4
HRG
PON3
PCSK1
PCOLCE
DKK2
ITM2B
IGHV3-49
PDIA3
CES2
MGAT4B
PF4
C3
APOC4
IGHV3-33
FABP5
HYOU1
SERPING1
ALCAM
ERLIN2
GHRL
FUCA2
PIK3AP1
PENK
LGI4
MFAP5
CST3
IGHV3-38
CHI3L1
CD300A
FCGBP
VASH1
CLEC3B
CRP
GLA
COLEC11
IGLL1
NDNF
TNFSF12
FN1
PRG3
LOXL1
NPPA
VIT
GC
CTSB
SVEP1
GANAB
GDF2
C1orf198
PDGFD
CCL14
RAB9B
DPP7
ANTXR1
TAC3
SPP1
MCFD2
SFTPD
F2
EPS15
WNT5A
GNS
CFHR1
ADAMTSL4
SSC5D
GALNT2
REPS2
FAM78A
FCGR3A
USP11
PDCD6IP
CILP2
ITIH3
FMOD
MXRA5
RCN1
XYLT2
GAL3ST1
ENPP2
ACAN
TGFB1
TINAGL1
GAST
MYG1
NTS
TXNDC12
GLCE
FCMR
DAG1
TIMP1
PLOD2
TPST2
MIA
PCSK2
LFNG
IBSP
GFRA2
IGFBP5
IGKV2D-29
SPINK9
MEGF6
HABP2
BMP10
POGLUT1
APOF
CXCL17
ANGPTL1
PHB1
EFEMP1
PCSK1N
GALNT15
PTPRC
MMP11
CD14
IGLV8-61
GREM2
CGREF1
CASQ1
EMCN
IHH
CHGB
GGH
COPS6
MCCC1
GPC4
COL5A3
LUM
C1S
NECTIN1
IGHV5-51
EBI3
IGHV3-64D
ADA2
COL11A2
TFAM
ANGPTL4
NAMPT
IGHV2-70
C1QTNF9B
PRSS2
ACP5
CTRC
ISLR
HNRNPA2B1
DKK3
PLAT
ATG2A
PTPRF
ADAMTS15
THBS4
SRPX2
IGFBP6
APOH
PDGFA
NAPSA
PRG2
GBP1
F13B
CEMIP
LIPG
APOD
WNT11
FCGR3B
BMP1
UXS1
HSP90AB1
CHST7
C2
GUSB
NID2
PLA2G7
FUCA1
MFAP2
IL17RA
COL16A1
SAA1
PF4V1
VASN
IGLV2-8
TFPI
TMEM87A
SCG3
CD209
P4HA1
RNASE1
PCYOX1L
GLS
SPP2
CCL5
LOX
LAMB2
TGFBR3
CCN1
LYZ
F5
OLFML3
SYCN
CNDP1
MESD
HAPLN3
ABCB6
PPIC
AHSG
TNFRSF6B
CTSA
VGF
COLGALT1
IL12B
ADPGK
SIAE
SNTB1
NCAN
CLEC11A
TPST1
HAMP
IDE
HMCN2
PRELP
IGLV10-54
CCN5
GALNT1
PSAPL1
MMP19
GLB1
GAS6
REG3A
MMP10
TCN2
COL27A1
NME1
BMP5
LACTB
PZP
MEP1B
IGHV1-24
HGF
SERPINA10
CFD
XYLT1
IGKV1-16
GNPTG
C1QTNF1
SCARF1
SYAP1
IGLV3-9
C9
RNASEH1
PLOD1
IGLV1-36
TEX264
PRCP
CNPY2
FGL2
KLK14
PTEN
ANXA1
MATR3
CILP
PROZ
RDH13
SERPINA6
GOLM1
AGR3
CHID1
NRP1
CDH13
RNASE6
AMBP
TGM2
WFDC5
PROK2
ADAMDEC1
GASK1A
FBN2
ST3GAL1
P3H1
DPP4
APOC3
IGLV3-10
PLA2G2A
LGALS1
COL15A1
HLA-E
BDNF
NDUFS8
FGG
CSF1
TNFSF10
MGAT5
LRRC17
LBP
GPI
CTSV
IGFALS
APOB
PIGR
NRP2
METRN
LAG3
NOTUM
ERAP1
GIP
C4A
CHGA
CXCL11
MTTP
ECM1
GZMK
DNAJC3
CPB2
CHST13
EGFL7
FCN2
F11
LEFTY1
CCL27
IGKV1D-37
PNLIP
KAZALD1
AOC3
CCN2
CTSS
FBLN1
TLL2
FURIN
IGKV1-17
APOA5
IGHV1-46
EDN3
SELENOF
CFHR4
SDC4
IGHV1-18
CALR
PTK7
ATG5
RSPO1
CCDC134
GM2A
IGLV7-46
PCYOX1
SLPI
IRAK3
ADAM10
LIPA
GALC
CTRB2
RGCC
VWF
VTN
LAT2
ANGPTL8
SFRP4
IL1RAP
PPIA
TXNDC5
PRAP1
PRSS3
CTSD
SEMA3B
TFRC
SERPINF2
FBN1
INHBB
TBL2
AFG1L
ZG16B
AZU1
LAMA5
BMPER
HEG1
SNTB2
COASY
LAMC1
CCL24
ANGPT1
KDM3B
ADPRS
IGLV5-45
BAG6
ITGA4
DEFA3
WDR81
PRKCSH
GLUD1
MMP28
PDGFRL
MFAP4
CARM1
PTPRS
ECM2
CLEC3A
TNC
IGLV1-47
SERPINH1
LEFTY2
IGKV5-2
IGHV5-10-1
PRG4
IGLV3-1
SCPEP1
RBP4
S100A4
LAMB1
LOXL2
IGF2
SERPINA7
RARRES2
ADAMTS1
CFI
IGLV2-18
CYTL1
FGF7
VNN1
HINT2
CALU
EDA
HSPA5
CMPK1
R3HCC1
IFI30
MDK
CIAO2A
METRNL
AIMP1
COL14A1
CXCL9
EGFL6
LGALS9
IGHV3-23
ATPAF1
ITIH2
CELSR1
CTSL
THBS2
LTF
IGLV3-19
ATP5PB
DNAJB9
CTBS
HSP90B1
SMOC1
IGHV3-43
GRN
MMP17
STOML2
ERP44
IGLV2-11
DKK1
OLFML2B
ST6GALNAC6
NMI
LECT2
CCL21
ITIH1
IL16
SERPINE1
KRTDAP
CHRD
OAF
HHIP
GXYLT1
ANGPTL2
RNASET2
SMPDL3B
GCG
FCER2
IDUA
CFB
FSTL3
QSOX1
FCN3
CXCL6
PKDCC
PAPLN
PNLIPRP1
C4BPB
CCN3
ITGB3
CFHR3
CABLES1
P4HB
INHBC
F12
PI16
TXN
IGHV3-74
SAA2
PTGS1
LAMA4
IGFBP4
NDUFA10
NME3
LRCH3
TGFBI
HSPG2
APOL3
FAM180A
OLFML1
PDGFC
JCHAIN
MMP9
GPLD1
CTSC
ADIPOQ
