# Supplementary material for: Frontiers in plasma proteome profiling platforms: innovations and applications
Source: Clin Proteomics. 2024 Jun 21;21:43. doi: 10.1186/s12014-024-09497-2 (PMC11191172; doi:10.1186/s12014-024-09497-2)
Supplement: Supplementary file 8 — Supplementary material 8. Table S7_CommonProtein_Secretome_venn [file 12014_2024_9497_MOESM8_ESM.csv]

	SYMBOL	ENTREZID
1	FSTL1	11167
2	CD44	960
3	MMP2	4313
4	EDN1	1906
5	CFHR5	81494
6	LCORL	254251
7	MMP7	4316
8	CPXM2	119587
9	ZG16	653808
10	IGKV1D-13	28902
11	IPO9	55705
12	SORL1	6653
13	LEP	3952
14	SERPINF1	5176
15	IGKV3-20	28912
16	A2M	2
17	VKORC1	79001
18	ELANE	1991
19	COL1A1	1277
20	C1QTNF3	114899
21	GARS1	2617
22	LTBP4	8425
23	CCL19	6363
24	CNPY4	245812
25	PODN	127435
26	ISM1	140862
27	APOE	348
28	ST8SIA4	7903
29	ORM1	5004
30	B3GNT7	93010
31	SHBG	6462
32	TOR3A	64222
33	FNDC1	84624
34	CRELD2	79174
35	C8G	733
36	BCHE	590
37	EMILIN1	11117
38	GKN1	56287
39	COL18A1	80781
40	PXDN	7837
41	FCN1	2219
42	TNXB	7148
43	TF	7018
44	CRHBP	1393
45	CHST11	50515
46	MTMR14	64419
47	F7	2155
48	NUCB1	4924
49	IGLV3-25	28793
50	PPBP	5473
51	ECRG4	84417
52	NCAM1	4684
53	PRDX4	10549
54	AGT	183
55	COL7A1	1294
56	DBH	1621
57	IGKV1-33	28933
58	AGPS	8540
59	SELENOP	6414
60	PCCB	5096
61	CDHR5	53841
62	PCSK6	5046
63	BST1	683
64	SPINK5	11005
65	IGHV2-70D	102723168
66	IGHV3-13	28449
67	KLKB1	3818
68	IDS	3423
69	OLFML2A	169611
70	GOT2	2806
71	SFRP2	6423
72	TNFAIP6	7130
73	MIA2	4253
74	MANF	7873
75	OMD	4958
76	FETUB	26998
77	C1QBP	708
78	SEMA3G	56920
79	C5	727
80	CPVL	54504
81	FST	10468
82	FAM177A1	283635
83	NTN4	59277
84	SHH	6469
85	CD177	57126
86	CD8A	925
87	APOA2	336
88	B2M	567
89	AGER	177
90	IGLL5	100423062
91	NT5E	4907
92	NPY	4852
93	IL18	3606
94	HHIPL1	84439
95	IGFBP2	3485
96	SULF2	55959
97	TOR2A	27433
98	MGP	4256
99	SOST	50964
100	GPX4	2879
101	SNCA	6622
102	NPNT	255743
103	DEFA5	1670
104	FOLR2	2350
105	PROS1	5627
106	VEGFA	7422
107	APOL1	8542
108	DNASE1L1	1774
109	IGLV1-40	28825
110	RPLP2	6181
111	PCSK9	255738
112	BGN	633
113	GAL	51083
114	COCH	1690
115	RDH11	51109
116	APOM	55937
117	GLTPD2	388323
118	MMP1	4312
119	SERPINA4	5267
120	TWSG1	57045
121	CRTAP	10491
122	SLIT1	6585
123	GUCA2A	2980
124	IGKV1-8	28942
125	CCER2	643669
126	SRL	6345
127	TOR1A	1861
128	DNAJB11	51726
129	PROC	5624
130	PLXNA4	91584
131	ADGRG1	9289
132	GNLY	10578
133	ASPN	54829
134	SMOC2	64094
135	IGLV1-51	28820
136	YBX1	4904
137	ANXA2	302
138	DIPK2A	205428
139	FAM3C	10447
140	PAM	5066
141	CCL23	6368
142	IGHV4-28	28400
143	PCDH12	51294
144	ADGRE5	976
145	LRRC32	2615
146	BGLAP	632
147	BPIFB1	92747
148	MMP3	4314
149	CCL18	6362
150	F13A1	2162
151	OGN	4969
152	PLA2G12B	84647
153	GFOD1	54438
154	MFGE8	4240
155	AGRN	375790
156	CNPY3	10695
157	TSKU	25987
158	KLK7	5650
159	LRP1	4035
160	NAGLU	4669
161	SCG2	7857
162	SDF4	51150
163	ITGBL1	9358
164	CXCL2	2920
165	CPXM1	56265
166	OC90	729330
167	TMX3	54495
168	ERFE	151176
169	ADAMTS8	11095
170	NAA38	84316
171	MXRA7	439921
172	LGALS3	3958
173	RASA2	5922
174	IGKV3D-7	28877
175	LAT	27040
176	IGKV1-27	28935
177	SERPINA11	256394
178	APOOL	139322
179	CHRDL2	25884
180	MASP2	10747
181	IGHV1-69	28461
182	MINPP1	9562
183	HS6ST1	9394
184	IGLV6-57	28778
185	FBLN2	2199
186	F10	2159
187	MYOC	4653
188	COMP	1311
189	THBS1	7057
190	VIP	7432
191	CRELD1	78987
192	RNPEP	6051
193	GDF11	10220
194	OIT3	170392
195	HTRA1	5654
196	CETP	1071
197	VMO1	284013
198	DHX29	54505
199	MPIG6B	80739
200	INHBE	83729
201	KNG1	3827
202	IGHV2-26	28455
203	SRPX	8406
204	DDX17	10521
205	IGKV2D-40	28878
206	CXCL10	3627
207	PLG	5340
208	ABHD10	55347
209	RSPRY1	89970
210	FBLN7	129804
211	VCAN	1462
212	ERO1B	56605
213	SAA4	6291
214	PDIA6	10130
215	CDC23	8697
216	NBL1	4681
217	LPL	4023
218	LIPC	3990
219	RARRES1	5918
220	FAT1	2195
221	HRC	3270
222	LRG1	116844
223	PTPRJ	5795
224	IGHV3-64	28414
225	CCBE1	147372
226	MASP1	5648
227	SEMA3F	6405
228	CPE	1363
229	HPSE	10855
230	BTD	686
231	LCAT	3931
232	ST6GAL1	6480
233	APOA4	337
234	SDF2L1	23753
235	IGFBP3	3486
236	C4BPA	722
237	IGHV1-58	28464
238	C1QA	712
239	DCN	1634
240	NINJ1	4814
241	IGHV3-35	28432
242	S100A12	6283
243	PLA2G12A	81579
244	SLIT2	9353
245	FAM20C	56975
246	CASP4	837
247	IGLV4-60	28785
248	BPI	671
249	SERPINA3	12
250	CPN2	1370
251	PCOLCE2	26577
253	ALG1	56052
254	HEXA	3073
255	CCDC126	90693
256	COL1A2	1278
257	IGKV1-5	28299
258	SERPINA5	5104
259	LY96	23643
260	IGHV6-1	28385
261	LTBP3	4054
262	FKBP2	2286
263	APOC1	341
264	RNASE4	6038
265	RCN2	5955
266	GKN2	200504
267	IGLV9-49	28773
268	COL12A1	1303
269	ADAMTS7	11173
270	HYAL1	3373
271	IGKV1D-39	28893
272	HMGB1	3146
273	ESM1	11082
274	RCN3	57333
275	KARS1	3735
276	DNASE1	1773
277	PTPRCAP	5790
278	THEM6	51337
279	NMB	4828
280	CXCL14	9547
281	CHRDL1	91851
282	LAMA2	3908
283	NID1	4811
284	C1QC	714
285	SVBP	374969
286	ITIH5	80760
287	C8A	731
288	IGHV3-7	28452
289	IGHV3-72	28410
290	NAXE	128240
291	ITLN1	55600
292	MMRN2	79812
293	COL20A1	57642
294	FAM20A	54757
295	SDHB	6390
296	MBL2	4153
297	EPDR1	54749
298	BPIFA2	140683
299	JAM3	83700
300	CHSY1	22856
301	GPNMB	10457
302	PTPRZ1	5803
303	PRL	5617
304	TIMP3	7078
305	CD55	1604
306	LNPEP	4012
307	MEPE	56955
308	TAGLN2	8407
309	CEACAM8	1088
310	PLTP	5360
311	ANGPTL3	27329
312	IGHV3-15	28448
313	FAS	355
314	PON1	5444
315	HBEGF	1839
316	SOD3	6649
317	DNASE1L3	1776
318	COPA	1314
319	TNFRSF11B	4982
320	PIBF1	10464
321	HSD17B11	51170
322	CTSW	1521
323	C1QTNF5	114902
324	PLXNB1	5364
325	F9	2158
326	B4GALT1	2683
327	CD40	958
328	IGFBP7	3490
329	FGB	2244
330	FOLR1	2348
331	NCEH1	57552
332	SERPINA1	5265
333	ANTXR2	118429
334	OLFM1	10439
335	LIPH	200879
336	CCL17	6361
337	MAGT1	84061
338	IGKV2-28	28921
339	SCUBE1	80274
340	DCD	117159
341	OXCT1	5019
342	LTBP2	4053
343	PGLYRP2	114770
344	GP6	51206
345	PLA1A	51365
346	HPR	3250
347	COL6A2	1292
348	CHL1	10752
349	SPOCK3	50859
350	GSN	2934
351	SPON1	10418
352	VEGFC	7424
353	MPO	4353
354	PDGFB	5155
355	ELN	2006
356	LGALS3BP	3959
357	CPN1	1369
358	ARSB	411
359	CRISPLD1	83690
360	ADAM9	8754
361	AGK	55750
362	EGFLAM	133584
363	NDUFB5	4711
364	GATD1	347862
365	HEXB	3074
366	GALNT12	79695
367	ABI3BP	25890
368	HSPA1A	3303
369	TINAG	27283
370	SUMF2	25870
371	CAMP	820
372	ADAMTSL2	9719
373	MYL1	4632
374	PPIB	5479
375	SFN	2810
376	CD9	928
377	SRGN	5552
378	CASP7	840
379	PTX3	5806
380	SCGB3A1	92304
381	ANG	283
382	AFM	173
383	QPCT	25797
384	PPT1	5538
385	MST1	4485
386	PLOD3	8985
387	S100A8	6279
388	C7	730
389	PRXL2A	84293
390	B3GLCT	145173
391	CPQ	10404
392	IGHV1-3	28473
393	F8	2157
394	ACHE	43
395	SERPIND1	3053
396	B4GAT1	11041
397	CHAD	1101
398	ASGR1	432
399	HMGB2	3148
400	TOR1B	27348
401	ISG15	9636
402	ENTPD5	957
403	CNOT9	9125
404	SUCLG1	8802
405	PDIA5	10954
406	ACE	1636
407	CD163	9332
408	DPT	1805
409	PGAM5	192111
410	IGLV3-27	28791
411	LEAP2	116842
412	NT5C3A	51251
413	IGHV3-73	28409
414	CD59	966
415	ERP29	10961
416	TTR	7276
417	PSAP	5660
418	PTGDS	5730
419	BPIFA1	51297
420	ELP5	23587
421	SERPINE2	5270
422	DMKN	93099
423	LGMN	5641
424	SDCBP	6386
425	LILRB1	10859
426	CTSG	1511
427	NUCB2	4925
428	RNASE3	6037
429	ANOS1	3730
430	LPA	4018
431	CD5L	922
432	TPP1	1200
433	C8B	732
434	COL28A1	340267
435	IGLV2-14	28815
437	COLEC10	10584
438	SDC1	6382
439	SERPINB1	1992
440	FGA	2243
441	IGFBP1	3484
442	MYCBP2	23077
443	RETN	56729
444	CCDC80	151887
445	SPOCK2	9806
446	AZGP1	563
447	PAMR1	25891
448	CLU	1191
449	IGKV3D-15	28875
450	CXCL12	6387
451	NTN1	9423
452	ENDOD1	23052
453	OS9	10956
454	CCL16	6360
455	NGLY1	55768
456	CD63	967
457	SIL1	64374
458	EFEMP2	30008
459	A1BG	1
460	AEBP1	165
461	CCL28	56477
462	HMGCL	3155
463	SPARCL1	8404
464	IGHV4-4	28401
465	IL6ST	3572
466	PRSS23	11098
467	ANK1	286
468	APCS	325
469	SFTPB	6439
470	C1QB	713
471	IGKV3D-20	28874
472	ANGPTL6	83854
473	LOXL3	84695
474	SDF2	6388
475	CD48	962
476	SPON2	10417
477	IL7R	3575
478	MSRA	4482
479	IFI35	3430
480	CFHR2	3080
481	ADAMTS13	11093
482	ITFG1	81533
483	MATN2	4147
484	FGFBP2	83888
485	FGL1	2267
486	TGFBR2	7048
487	MSLN	10232
488	DEFA6	1671
489	ARHGAP6	395
490	GPD2	2820
491	SCUBE2	57758
492	MMP25	64386
493	FRZB	2487
494	COL6A3	1293
495	CRTAC1	55118
496	VEGFD	2277
497	PCSK5	5125
498	CYP2B6	1555
499	ORM2	5005
500	PON2	5445
501	GPX3	2878
502	HPX	3263
503	TIMP2	7077
504	CCL15	6359
505	STC2	8614
506	COL6A1	1291
507	RASL11A	387496
508	HDGF	3068
509	MMRN1	22915
510	LCN2	3934
511	SPARC	6678
512	CTSH	1512
513	COL5A1	1289
514	SERPINC1	462
515	CFP	5199
516	MFNG	4242
517	CTSZ	1522
518	THSD4	79875
519	CASQ2	845
520	APOA1	335
521	WNT5B	81029
522	CTHRC1	115908
523	GPC6	10082
524	SNED1	25992
525	GSDMD	79792
526	RELN	5649
527	MAMDC2	256691
528	PDIA4	9601
529	TFPI2	7980
530	IGHV1-2	28474
531	CSF1R	1436
532	ADAMTS5	11096
533	ADAMTSL3	57188
534	CRISPLD2	83716
535	CA6	765
536	IGLV4-69	28784
537	IGHV2-5	28457
538	IGKV4-1	28908
539	SCG5	6447
540	SCGB3A2	117156
541	CUTA	51596
542	SFRP1	6422
543	TMED4	222068
544	ALDH9A1	223
545	INPP5A	3632
546	CD40LG	959
547	CES1	1066
548	SUSD1	64420
549	GPC1	2817
550	APP	351
551	C6	729
552	PRSS1	5644
553	ATRN	8455
554	FBLN5	10516
555	HAPLN1	1404
556	S100A9	6280
557	SPOCK1	6695
558	IGLV3-21	28796
559	DMP1	1758
560	IGF1	3479
561	SSC4D	136853
562	GDF15	9518
563	C1RL	51279
564	PEBP4	157310
565	HRG	3273
566	PON3	5446
567	PCSK1	5122
568	PCOLCE	5118
569	DKK2	27123
570	ITM2B	9445
571	IGHV3-49	28423
572	PDIA3	2923
573	CES2	8824
574	MGAT4B	11282
575	PF4	5196
576	C3	718
577	APOC4	346
578	IGHV3-33	28434
579	FABP5	2171
580	HYOU1	10525
581	SERPING1	710
582	ALCAM	214
583	ERLIN2	11160
584	GHRL	51738
585	FUCA2	2519
586	PIK3AP1	118788
587	PENK	5179
588	LGI4	163175
589	MFAP5	8076
590	CST3	1471
591	IGHV3-38	28429
592	CHI3L1	1116
593	CD300A	11314
594	FCGBP	8857
595	VASH1	22846
596	CLEC3B	7123
597	CRP	1401
598	GLA	2717
599	COLEC11	78989
600	IGLL1	3543
601	NDNF	79625
602	TNFSF12	8742
603	FN1	2335
604	PRG3	10394
605	LOXL1	4016
606	NPPA	4878
607	VIT	5212
608	GC	2638
609	CTSB	1508
610	SVEP1	79987
611	GANAB	23193
612	GDF2	2658
613	C1orf198	84886
614	PDGFD	80310
615	CCL14	6358
616	RAB9B	51209
617	DPP7	29952
618	ANTXR1	84168
619	TAC3	6866
620	SPP1	6696
621	MCFD2	90411
622	SFTPD	6441
623	F2	2147
624	EPS15	2060
625	WNT5A	7474
626	GNS	2799
627	CFHR1	3078
628	ADAMTSL4	54507
629	SSC5D	284297
630	GALNT2	2590
631	REPS2	9185
632	FAM78A	286336
633	FCGR3A	2214
634	USP11	8237
635	PDCD6IP	10015
636	CILP2	148113
637	ITIH3	3699
638	FMOD	2331
639	MXRA5	25878
640	RCN1	5954
641	XYLT2	64132
642	GAL3ST1	9514
643	ENPP2	5168
644	ACAN	176
645	TGFB1	7040
646	TINAGL1	64129
647	GAST	2520
648	MYG1	60314
649	NTS	4922
650	TXNDC12	51060
651	GLCE	26035
652	FCMR	9214
653	DAG1	1605
654	TIMP1	7076
655	PLOD2	5352
656	TPST2	8459
657	MIA	8190
658	PCSK2	5126
659	LFNG	3955
660	IBSP	3381
661	GFRA2	2675
662	IGFBP5	3488
663	IGKV2D-29	28882
664	SPINK9	643394
665	MEGF6	1953
666	HABP2	3026
667	BMP10	27302
668	POGLUT1	56983
669	APOF	319
670	CXCL17	284340
671	ANGPTL1	9068
672	PHB1	5245
673	EFEMP1	2202
674	PCSK1N	27344
675	GALNT15	117248
676	PTPRC	5788
677	MMP11	4320
678	CD14	929
679	IGLV8-61	28774
680	GREM2	64388
681	CGREF1	10669
682	CASQ1	844
683	EMCN	51705
684	IHH	3549
685	CHGB	1114
686	GGH	8836
687	COPS6	10980
688	MCCC1	56922
689	GPC4	2239
690	COL5A3	50509
691	LUM	4060
692	C1S	716
693	NECTIN1	5818
694	IGHV5-51	28388
695	EBI3	10148
696	IGHV3-64D	102723170
697	ADA2	51816
698	COL11A2	1302
699	TFAM	7019
700	ANGPTL4	51129
701	NAMPT	10135
702	IGHV2-70	28454
703	C1QTNF9B	387911
704	PRSS2	5645
705	ACP5	54
706	CTRC	11330
707	ISLR	3671
708	HNRNPA2B1	3181
709	DKK3	27122
710	PLAT	5327
711	ATG2A	23130
712	PTPRF	5792
713	ADAMTS15	170689
714	THBS4	7060
715	SRPX2	27286
716	IGFBP6	3489
717	APOH	350
718	PDGFA	5154
719	NAPSA	9476
720	PRG2	5553
721	GBP1	2633
722	F13B	2165
723	CEMIP	57214
724	LIPG	9388
725	APOD	347
726	WNT11	7481
727	FCGR3B	2215
728	BMP1	649
729	UXS1	80146
730	HSP90AB1	3326
731	CHST7	56548
732	C2	717
733	GUSB	2990
734	NID2	22795
735	PLA2G7	7941
736	FUCA1	2517
737	MFAP2	4237
738	IL17RA	23765
739	COL16A1	1307
740	SAA1	6288
741	PF4V1	5197
742	VASN	114990
743	IGLV2-8	28817
744	TFPI	7035
745	TMEM87A	25963
746	SCG3	29106
747	CD209	30835
748	P4HA1	5033
749	RNASE1	6035
750	PCYOX1L	78991
751	GLS	2744
752	SPP2	6694
753	CCL5	6352
754	LOX	4015
755	LAMB2	3913
756	TGFBR3	7049
757	CCN1	3491
758	LYZ	4069
759	F5	2153
760	OLFML3	56944
761	SYCN	342898
762	CNDP1	84735
763	MESD	23184
764	HAPLN3	145864
765	ABCB6	10058
766	PPIC	5480
767	AHSG	197
768	TNFRSF6B	8771
769	CTSA	5476
770	VGF	7425
771	COLGALT1	79709
772	IL12B	3593
773	ADPGK	83440
774	SIAE	54414
775	SNTB1	6641
776	NCAN	1463
777	CLEC11A	6320
778	TPST1	8460
779	HAMP	57817
780	IDE	3416
781	HMCN2	256158
782	PRELP	5549
783	IGLV10-54	28772
784	CCN5	8839
785	GALNT1	2589
786	PSAPL1	768239
787	MMP19	4327
788	GLB1	2720
789	GAS6	2621
790	REG3A	5068
791	MMP10	4319
792	TCN2	6948
793	COL27A1	85301
794	NME1	4830
795	BMP5	653
796	LACTB	114294
797	PZP	5858
798	MEP1B	4225
799	IGHV1-24	28467
800	HGF	3082
801	SERPINA10	51156
802	CFD	1675
803	XYLT1	64131
804	IGKV1-16	28938
805	GNPTG	84572
806	C1QTNF1	114897
807	SCARF1	8578
808	SYAP1	94056
809	IGLV3-9	28804
810	C9	735
811	RNASEH1	246243
812	PLOD1	5351
813	IGLV1-36	28826
814	TEX264	51368
815	PRCP	5547
816	CNPY2	10330
817	FGL2	10875
818	KLK14	43847
819	PTEN	5728
820	ANXA1	301
821	MATR3	9782
822	CILP	8483
823	PROZ	8858
824	RDH13	112724
825	SERPINA6	866
826	GOLM1	51280
827	AGR3	155465
828	CHID1	66005
829	NRP1	8829
830	CDH13	1012
831	RNASE6	6039
832	AMBP	259
833	TGM2	7052
834	WFDC5	149708
835	PROK2	60675
836	ADAMDEC1	27299
837	GASK1A	729085
838	FBN2	2201
839	ST3GAL1	6482
840	P3H1	64175
841	DPP4	1803
842	APOC3	345
843	IGLV3-10	28803
844	PLA2G2A	5320
845	LGALS1	3956
846	COL15A1	1306
847	HLA-E	3133
848	BDNF	627
849	NDUFS8	4728
850	FGG	2266
851	CSF1	1435
852	TNFSF10	8743
853	MGAT5	4249
854	LRRC17	10234
855	LBP	3929
856	GPI	2821
857	CTSV	1515
858	IGFALS	3483
859	APOB	338
860	PIGR	5284
861	NRP2	8828
862	METRN	79006
863	LAG3	3902
864	NOTUM	147111
865	ERAP1	51752
866	GIP	2695
867	C4A	720
868	CHGA	1113
869	CXCL11	6373
870	MTTP	4547
871	ECM1	1893
872	GZMK	3003
873	DNAJC3	5611
874	CPB2	1361
875	CHST13	166012
876	EGFL7	51162
877	FCN2	2220
878	F11	2160
879	LEFTY1	10637
880	CCL27	10850
881	IGKV1D-37	28894
882	PNLIP	5406
883	KAZALD1	81621
884	AOC3	8639
885	CCN2	1490
886	CTSS	1520
887	FBLN1	2192
888	TLL2	7093
889	FURIN	5045
890	IGKV1-17	28937
891	APOA5	116519
892	IGHV1-46	28465
893	EDN3	1908
894	SELENOF	9403
895	CFHR4	10877
896	SDC4	6385
897	IGHV1-18	28468
898	CALR	811
899	PTK7	5754
900	ATG5	9474
901	RSPO1	284654
902	CCDC134	79879
903	GM2A	2760
904	IGLV7-46	28775
905	PCYOX1	51449
906	SLPI	6590
907	IRAK3	11213
908	ADAM10	102
909	LIPA	3988
910	GALC	2581
911	CTRB2	440387
912	RGCC	28984
913	VWF	7450
914	VTN	7448
915	LAT2	7462
916	ANGPTL8	55908
917	SFRP4	6424
918	IL1RAP	3556
919	PPIA	5478
920	TXNDC5	81567
921	PRAP1	118471
922	PRSS3	5646
923	CTSD	1509
924	SEMA3B	7869
925	TFRC	7037
926	SERPINF2	5345
927	FBN1	2200
928	INHBB	3625
929	TBL2	26608
930	AFG1L	246269
931	ZG16B	124220
932	AZU1	566
933	LAMA5	3911
934	BMPER	168667
935	HEG1	57493
936	SNTB2	6645
937	COASY	80347
938	LAMC1	3915
939	CCL24	6369
940	ANGPT1	284
941	KDM3B	51780
942	ADPRS	54936
943	IGLV5-45	28781
944	BAG6	7917
945	ITGA4	3676
946	DEFA3	1668
947	WDR81	124997
948	PRKCSH	5589
949	GLUD1	2746
950	MMP28	79148
951	PDGFRL	5157
952	MFAP4	4239
953	CARM1	10498
954	PTPRS	5802
955	ECM2	1842
956	CLEC3A	10143
957	TNC	3371
958	IGLV1-47	28822
959	SERPINH1	871
960	LEFTY2	7044
961	IGKV5-2	28907
962	IGHV5-10-1	28386
963	PRG4	10216
964	IGLV3-1	28809
965	SCPEP1	59342
966	RBP4	5950
967	S100A4	6275
968	LAMB1	3912
969	LOXL2	4017
970	IGF2	3481
971	SERPINA7	6906
972	RARRES2	5919
973	ADAMTS1	9510
974	CFI	3426
975	IGLV2-18	28814
976	CYTL1	54360
977	FGF7	2252
978	VNN1	8876
979	HINT2	84681
980	CALU	813
981	EDA	1896
982	HSPA5	3309
983	CMPK1	51727
984	R3HCC1	203069
985	IFI30	10437
986	MDK	4192
987	CIAO2A	84191
988	METRNL	284207
989	AIMP1	9255
990	COL14A1	7373
991	CXCL9	4283
992	EGFL6	25975
993	LGALS9	3965
994	IGHV3-23	28442
995	ATPAF1	64756
996	ITIH2	3698
997	CELSR1	9620
998	CTSL	1514
999	THBS2	7058
1000	LTF	4057
1001	IGLV3-19	28797
1002	ATP5PB	515
1003	DNAJB9	4189
1004	CTBS	1486
1005	HSP90B1	7184
1006	SMOC1	64093
1007	IGHV3-43	28426
1008	GRN	2896
1009	MMP17	4326
1010	STOML2	30968
1011	ERP44	23071
1012	IGLV2-11	28816
1013	DKK1	22943
1014	OLFML2B	25903
1015	ST6GALNAC6	30815
1016	NMI	9111
1017	LECT2	3950
1018	CCL21	6366
1019	ITIH1	3697
1020	IL16	3603
1021	SERPINE1	5054
1022	KRTDAP	388533
1023	CHRD	8646
1024	OAF	220323
1025	HHIP	64399
1026	GXYLT1	283464
1027	ANGPTL2	23452
1028	RNASET2	8635
1029	SMPDL3B	27293
1030	GCG	2641
1031	FCER2	2208
1032	IDUA	3425
1033	CFB	629
1034	FSTL3	10272
1035	QSOX1	5768
1036	FCN3	8547
1037	CXCL6	6372
1038	PKDCC	91461
1039	PAPLN	89932
1040	PNLIPRP1	5407
1041	C4BPB	725
1042	CCN3	4856
1043	ITGB3	3690
1044	CFHR3	10878
1045	CABLES1	91768
1046	P4HB	5034
1047	INHBC	3626
1048	F12	2161
1049	PI16	221476
1050	TXN	7295
1051	IGHV3-74	28408
1052	SAA2	6289
1053	PTGS1	5742
1054	LAMA4	3910
1055	IGFBP4	3487
1056	NDUFA10	4705
1057	NME3	4832
1058	LRCH3	84859
1059	TGFBI	7045
1060	HSPG2	3339
1061	APOL3	80833
1062	FAM180A	389558
1063	OLFML1	283298
1064	PDGFC	56034
1065	JCHAIN	3512
1066	MMP9	4318
1067	GPLD1	2822
1068	CTSC	1075
1069	ADIPOQ	9370
