# Supplementary material for: Frontiers in plasma proteome profiling platforms: innovations and applications
Source: Clin Proteomics. 2024 Jun 21;21:43. doi: 10.1186/s12014-024-09497-2 (PMC11191172; doi:10.1186/s12014-024-09497-2)
Supplement: Supplementary file 9 — Supplementary material 9. Table S8_Heatmap_Cluster_1.csv [file 12014_2024_9497_MOESM9_ESM.csv]

Cluster	Protein.Group	Protein.Ids	Protein.Names	Genes	First.Protein.Description
Cluster -5874	P69905	P69905	HBA_HUMAN	HBA2	Hemoglobin subunit alpha
Cluster -5874	P15169	P15169	CBPN_HUMAN	CPN1	Carboxypeptidase N catalytic chain
Cluster -5874	P07737	P07737;K7EJ44	PROF1_HUMAN	PFN1	Profilin-1
Cluster -5874	P07225	P07225;G5E9F8;A0A3B3ISJ1;A0A3B3IRK9	PROS_HUMAN	PROS1	Vitamin K-dependent protein S
Cluster -5874	P04003	P04003;F2Z2V7	C4BPA_HUMAN	C4BPA	C4b-binding protein alpha chain
Cluster -5874	P02746	P02746;D6R934;A0A8Q3WM25;A0A8Q3SI33	C1QB_HUMAN	C1QB	Complement C1q subcomponent subunit B
Cluster -5874	P01591	P01591	IGJ_HUMAN	JCHAIN	Immunoglobulin J chain
Cluster -5874	P01031	P01031;A0A8Q3SID6	CO5_HUMAN	C5	Complement C5
Cluster -5874	P00736	P00736;B4DPQ0;A0A3B3ISR2;F5H2D0	C1R_HUMAN	C1R	Complement C1r subcomponent
Cluster -5874	O43866	O43866	CD5L_HUMAN	CD5L	CD5 antigen-like
Cluster -5874	P00734	P00734;E9PIT3	THRB_HUMAN	F2	Prothrombin
Cluster -5874	Q14520;Q14520-2	Q14520;Q14520-2	HABP2_HUMAN	HABP2	Hyaluronan-binding protein 2
Cluster -5874	Q03591	Q03591;B1AKG0	FHR1_HUMAN	CFHR1	Complement factor H-related protein 1
Cluster -5874	P60709	P62736;P60709;P63261;Q562R1;P68032;P63267;A0A6Q8PFE4;A0A804GS07;P63267-2;I3L4N8	ACTB_HUMAN	ACTB	Actin, cytoplasmic 1
Cluster -5874	P49908	P49908	SEPP1_HUMAN	SELENOP	Selenoprotein P
Cluster -5874	P27169	P27169	PON1_HUMAN	PON1	Serum paraoxonase/arylesterase 1
Cluster -5874	P18428	P18428	LBP_HUMAN	LBP	Lipopolysaccharide-binding protein
Cluster -5874	P17936;P17936-2	P17936;A6XND0;B3KWK7;P17936-2	IBP3_HUMAN	IGFBP3	Insulin-like growth factor-binding protein 3
Cluster -5874	P0DJI8	P0DJI8;E9PQD6	SAA1_HUMAN	SAA1	Serum amyloid A-1 protein
Cluster -5874	P09871	P09871;F8WCZ6	C1S_HUMAN	C1S	Complement C1s subcomponent
Cluster -5874	P07358	P07358;A0A8Q3WM97;A0A8Q3WL56;A0A8Q3SI88	CO8B_HUMAN	C8B	Complement component C8 beta chain
Cluster -5874	P05452	P05452;E9PHK0	TETN_HUMAN	CLEC3B	Tetranectin
Cluster -5874	P05090	P05090	APOD_HUMAN	APOD	Apolipoprotein D
Cluster -5874	P02775	P02775;A0A8I5KW61	CXCL7_HUMAN	PPBP	Platelet basic protein
Cluster -5874	P02776	P02776;P10720;A0A8I5KW61	PLF4_HUMAN	PF4	Platelet factor 4
Cluster -5874	Q9Y490	Q9Y490	TLN1_HUMAN	TLN1	Talin-1
Cluster -5874	Q92954-6	Q92954;Q92954-2;Q92954-3;Q92954-4;Q92954-5;Q92954-6	PRG4_HUMAN	PRG4	Isoform of Q92954, Isoform F of Proteoglycan 4
Cluster -5874	Q86UX7;Q86UX7-2	Q86UX7;Q86UX7-2	URP2_HUMAN	FERMT3	Fermitin family homolog 3
Cluster -5874	Q01518	Q01518;Q01518-2	CAP1_HUMAN	CAP1	Adenylyl cyclase-associated protein 1
Cluster -5874	P61224	P62834;P61224;P61224-2;P61224-3;F5GYB5;F5H7Y6	RAP1B_HUMAN	RAP1B	Ras-related protein Rap-1b
Cluster -5874	P23284	P23284;A0A7P0TB45;A0A7P0Z497	PPIB_HUMAN	PPIB	Peptidyl-prolyl cis-trans isomerase B
Cluster -5874	P12259	P12259;A0A0A0MRJ7	FA5_HUMAN	F5	Coagulation factor V
Cluster -5874	P07996	P07996;P07996-2	TSP1_HUMAN	THBS1	Thrombospondin-1
Cluster -5874	P06733	P06733;A0A2R8Y6G6;P06733-2	ENOA_HUMAN	ENO1	Alpha-enolase
Cluster -5874	P04406-2	P04406;P04406-2;E7EUT5	G3P_HUMAN	GAPDH	Isoform of P04406, Isoform 2 of Glyceraldehyde-3-phosphate dehydrogenase
Cluster -5874	CONP15636	CONP15636	CONP15636_ACHLY	CONP15636	CONP15636
Cluster -5874	O95810	O95810	CAVN2_HUMAN	CAVIN2	Caveolae-associated protein 2
Cluster -5874	Q9UK55	Q9UK55;G3V2W1	ZPI_HUMAN	SERPINA10	Protein Z-dependent protease inhibitor
Cluster -5874	Q9BXR6	Q9BXR6	FHR5_HUMAN	CFHR5	Complement factor H-related protein 5
Cluster -5874	Q6P4Q7	Q8NE01;Q6P4Q7	CNNM4_HUMAN	CNNM4	Metal transporter CNNM4
Cluster -5874	P55056	P55056	APOC4_HUMAN	APOC4	Apolipoprotein C-IV
Cluster -5874	P37802;P37802-2	P37802;P37802-2	TAGL2_HUMAN	TAGLN2	Transgelin-2
Cluster -5874	P24592	P24592;F8VYK9;A0A3B3IUE0	IBP6_HUMAN	IGFBP6	Insulin-like growth factor-binding protein 6
Cluster -5874	P18206;P18206-2	P18206;P18206-2	VINC_HUMAN	VCL	Vinculin
Cluster -5874	P08519	P08519	APOA_HUMAN	LPA	Apolipoprotein(a)
Cluster -5874	P05154	P05154	IPSP_HUMAN	SERPINA5	Plasma serine protease inhibitor
Cluster -5874	P04278	P04278;P04278-2;P04278-3;P04278-4;P04278-5;I3L1J1;I3L145	SHBG_HUMAN	SHBG	Sex hormone-binding globulin
Cluster -5874	P03951	P03951;D6RB32;P03951-2	FA11_HUMAN	F11	Coagulation factor XI
Cluster -5874	P02741	P02741;P02741-2;C9JRE9;Q5VVP7	CRP_HUMAN	CRP	C-reactive protein
Cluster -5874	P00746	P00746;A0A8Q3WKW0;A0A8Q3WKV6;K7ERG9	CFAD_HUMAN	CFD	Complement factor D
Cluster -5874	P00742	P00742;F8WBM7;B7ZBK1;Q5JVE8	FA10_HUMAN	F10	Coagulation factor X
Cluster -5874	P00740	P00740;P00740-2	FA9_HUMAN	F9	Coagulation factor IX
Cluster -5874	A0A075B6P5	A0A075B6P5	KV228_HUMAN	IGKV2-28	Immunoglobulin kappa variable 2-28
Cluster -5874	O00187	O00187	MASP2_HUMAN	MASP2	Mannan-binding lectin serine protease 2
Cluster -5874	Q9Y5R5;Q9Y5R5-3	Q9Y5R5;Q9Y5R5-3;A0A0A0MR18	DMRT2_HUMAN	DMRT2	Doublesex- and mab-3-related transcription factor 2
Cluster -5874	P68871	P68871;P02042	HBB_HUMAN	HBB	Hemoglobin subunit beta
Cluster -5874	P19827	P19827;P19827-2	ITIH1_HUMAN	ITIH1	Inter-alpha-trypsin inhibitor heavy chain H1
Cluster -5874	P19823	P19823;Q5T985	ITIH2_HUMAN	ITIH2	Inter-alpha-trypsin inhibitor heavy chain H2
Cluster -5874	P19652	P19652	A1AG2_HUMAN	ORM2	Alpha-1-acid glycoprotein 2
Cluster -5874	P01772	P0DP02;P01768;P01772	HV333_HUMAN	IGHV3-33	Immunoglobulin heavy variable 3-33
Cluster -5874	P0C0L4	P0C0L4;P0C0L5;A0A0G2JPR0;P0C0L4-2;A0A140TA29;A0A140TA32;A0A140TA44;A0A140TA49;F5GXS0;A0A0G2JL54	CO4A_HUMAN	C4A	Complement C4-A
Cluster -5874	P08697	P08697;P08697-2;A0A0G2JPA8	A2AP_HUMAN	SERPINF2	Alpha-2-antiplasmin
Cluster -5874	P05155;P05155-3	P05155;E9PGN7;A0A087WUD9;P05155-2;P05155-3;A0A7I2V2D2;H9KV48;A0A7I2V5R3	IC1_HUMAN	SERPING1	Plasma protease C1 inhibitor
Cluster -5874	P02790	P02790	HEMO_HUMAN	HPX	Hemopexin
Cluster -5874	P02787	P02787	TRFE_HUMAN	TF	Serotransferrin
Cluster -5874	P02774;P02774-3	P02774;D6RF35;P02774-2;P02774-3	VTDB_HUMAN	GC	Vitamin D-binding protein
Cluster -5874	P02766	P02766;A0A087WT59	TTHY_HUMAN	TTR	Transthyretin
Cluster -5874	P02765	P02765;C9JV77	FETUA_HUMAN	AHSG	Alpha-2-HS-glycoprotein
Cluster -5874	P02763	P02763	A1AG1_HUMAN	ORM1	Alpha-1-acid glycoprotein 1
Cluster -5874	P02760	P02760;S4R3Y4	AMBP_HUMAN	AMBP	Protein AMBP
Cluster -5874	P01023	P01023	A2MG_HUMAN	A2M	Alpha-2-macroglobulin
Cluster -5874	P00738	P00738;P00738-2;H0Y300;A0A0C4DGL8	HPT_HUMAN	HP	Haptoglobin
Cluster -5874	P01011	P01011;G3V3A0	AACT_HUMAN	SERPINA3	Alpha-1-antichymotrypsin
Cluster -5874	Q14624	Q14624;B7ZKJ8	ITIH4_HUMAN	ITIH4	Inter-alpha-trypsin inhibitor heavy chain H4
Cluster -5874	P36980	P36980;P36980-2;V9GYE7;A0A3B3IS28;A0A3B3IRW0;A0A3B3IQ51;A0A3B3IS00	FHR2_HUMAN	CFHR2	Complement factor H-related protein 2
Cluster -5874	P36955	P36955	PEDF_HUMAN	SERPINF1	Pigment epithelium-derived factor
Cluster -5874	P35542	P35542;A0A096LPE2	SAA4_HUMAN	SAA4	Serum amyloid A-4 protein
Cluster -5874	P15848;P15848-2	P15848;A0A2U3U034;P15848-2	ARSB_HUMAN	ARSB	Arylsulfatase B
Cluster -5874	P05546	P05546	HEP2_HUMAN	SERPIND1	Heparin cofactor 2
Cluster -5874	P04196	P04196	HRG_HUMAN	HRG	Histidine-rich glycoprotein
Cluster -5874	P02748	P02748;A0A8Q3SI37;A0A8Q3SI39;A0A8Q3SI95	CO9_HUMAN	C9	Complement component C9
Cluster -5874	P02654	P02654;K7EJI9;K7ELM9;K7EPF9	APOC1_HUMAN	APOC1	Apolipoprotein C-I
Cluster -5874	P01742	P01742	HV169_HUMAN	IGHV1-69	Immunoglobulin heavy variable 1-69
Cluster -5874	P01619	P01619	KV320_HUMAN	IGKV3-20	Immunoglobulin kappa variable 3-20
Cluster -5874	P01042-3	P01042-2;P01042-3	KNG1_HUMAN	KNG1	Isoform of P01042, Isoform 3 of Kininogen-1
Cluster -5874	P01008	P01008	ANT3_HUMAN	SERPINC1	Antithrombin-III
Cluster -5874	P00751	P00751;B4E1Z4;E7ETN3	CFAB_HUMAN	CFB	Complement factor B
Cluster -5874	P00748	P00748;A0A8Q3WL35;A0A8Q3WL37;A0A8Q3WL25	FA12_HUMAN	F12	Coagulation factor XII
Cluster -5874	P00747	P00747;P08519	PLMN_HUMAN	PLG	Plasminogen
Cluster -5874	P00450	P00450;E9PFZ2	CERU_HUMAN	CP	Ceruloplasmin
Cluster -5874	CONP00761	CONP00761	CONP00761_PIG	CONP00761	CONP00761
Cluster -5874	A0A0C4DH55	A0A075B6H7;A0A0C4DH55;P01624	KVD07_HUMAN	IGKV3D-7	Immunoglobulin kappa variable 3D-7
Cluster -5874	A0A0A0MRZ8;P04433	A0A0A0MRZ8;P04433	KV311_HUMAN;KVD11_HUMAN	IGKV3-11;IGKV3D-11	Immunoglobulin kappa variable 3D-11
Cluster -5874	P10909-6	P10909;P10909-2;P10909-4;P10909-5;P10909-6	CLUS_HUMAN	CLU	Isoform of P10909, Isoform 6 of Clusterin
Cluster -5874	P08603	P08603;Q03591;A0A8Q3WLF7;A0A8Q3WKW3;A0A8Q3WKW7;A0A8Q3WKX4;A0A8Q3SIC3;A0A8Q3SID8;A0A8Q3SIE0;A0A8Q3SIB6;A0A8Q3SI99;A0A8Q3SIA1	CFAH_HUMAN	CFH	Complement factor H
Cluster -5874	P06727	P06727	APOA4_HUMAN	APOA4	Apolipoprotein A-IV
Cluster -5874	P06396	P06396;P06396-2;P06396-3;P06396-4;A0A0A0MS51;A0A0A0MT01	GELS_HUMAN	GSN	Gelsolin
Cluster -5874	P04114	P04114	APOB_HUMAN	APOB	Apolipoprotein B-100
Cluster -5874	P04004	P04004	VTNC_HUMAN	VTN	Vitronectin
Cluster -5874	P02768	P02768;A0A0C4DGB6	ALBU_HUMAN	ALB	Albumin
Cluster -5874	P02749	P02749	APOH_HUMAN	APOH	Beta-2-glycoprotein 1
Cluster -5874	P02679-2	P02679;C9JC84;C9JEU5;P02679-2	FIBG_HUMAN	FGG	Isoform of P02679, Isoform Gamma-A of Fibrinogen gamma chain
Cluster -5874	P02675	P02675;D6REL8	FIBB_HUMAN	FGB	Fibrinogen beta chain
Cluster -5874	P02671	P02671;P02671-2	FIBA_HUMAN	FGA	Fibrinogen alpha chain
Cluster -5874	P02656	P02656;B0YIW2	APOC3_HUMAN	APOC3	Apolipoprotein C-III
Cluster -5874	P02655	P02655;Q6P163;K7ER74	APOC2_HUMAN	APOC2	Apolipoprotein C-II
Cluster -5874	P02652	P02652;V9GYE3;V9GYM3;V9GYS1	APOA2_HUMAN	APOA2	Apolipoprotein A-II
Cluster -5874	P02649	P02649	APOE_HUMAN	APOE	Apolipoprotein E
Cluster -5874	P02647	P02647;F8W696	APOA1_HUMAN	APOA1	Apolipoprotein A-I
Cluster -5874	P01042	P01042;P01042-2;P01042-3	KNG1_HUMAN	KNG1	Kininogen-1
Cluster -5874	P01024	P01024	CO3_HUMAN	C3	Complement C3
Cluster -5874	B9A064	B9A064;A0A0B4J231	IGLL5_HUMAN	IGLL5	Immunoglobulin lambda-like polypeptide 5
Cluster -5874	P01009	P01009;A0A0G2JRN3;P01009-2;P01009-3;A0A024R6I7	A1AT_HUMAN	SERPINA1	Alpha-1-antitrypsin
