# Supplementary material for: Frontiers in plasma proteome profiling platforms: innovations and applications
Source: Clin Proteomics. 2024 Jun 21;21:43. doi: 10.1186/s12014-024-09497-2 (PMC11191172; doi:10.1186/s12014-024-09497-2)
Supplement: Supplementary file 10 — Supplementary material 10. Table S9_Heatmap_Cluster_2.csv [file 12014_2024_9497_MOESM10_ESM.csv]

Cluster	Protein.Group	Protein.Ids	Protein.Names	Genes	First.Protein.Description
Cluster -5878	Q9UNF0	Q9UNF0;Q9UNF0-2	PACN2_HUMAN	PACSIN2	Protein kinase C and casein kinase substrate in neurons protein 2
Cluster -5878	Q9UDY2	Q9UDY2;A0A2R8YDH4;A0A1B0GTW1;A0A3B3ISF1;A0A3B3ISZ5;A0A3B3IU51;A0A3B3IRI3;Q9UDY2-2;Q9UDY2-3;Q9UDY2-4;Q9UDY2-5;Q9UDY2-6;Q9UDY2-7	ZO2_HUMAN	TJP2	Tight junction protein ZO-2
Cluster -5878	Q9H853	Q9H853	TBA4B_HUMAN	TUBA4B	Putative tubulin-like protein alpha-4B
Cluster -5878	Q92619	Q92619;Q92619-2;K7EM85;K7ES98;F5H1R4	HMHA1_HUMAN	ARHGAP45	Rho GTPase-activating protein 45
Cluster -5878	P41091	Q2VIR3;P41091;Q2VIR3-2	IF2G_HUMAN	EIF2S3	Eukaryotic translation initiation factor 2 subunit 3
Cluster -5878	P78344	P78344;P78344-2	IF4G2_HUMAN	EIF4G2	Eukaryotic translation initiation factor 4 gamma 2
Cluster -5878	P50238	P50238	CRIP1_HUMAN	CRIP1	Cysteine-rich protein 1
Cluster -5878	P42768	P42768	WASP_HUMAN	WAS	Actin nucleation-promoting factor WAS
Cluster -5878	O00139;O00139-4	O00139;A0A6Q8PFA6;A0A6Q8PG37;A0A6Q8PGG1;A0A6Q8PH57;D6R9M0;O00139-1;O00139-2;O00139-4;O00139-5	KIF2A_HUMAN	KIF2A	Kinesin-like protein KIF2A
Cluster -5878	P13501	P13501	CCL5_HUMAN	CCL5	C-C motif chemokine 5
Cluster -5878	Q9H8W4	Q9H8W4	PKHF2_HUMAN	PLEKHF2	Pleckstrin homology domain-containing family F member 2
Cluster -5878	Q92954-4	Q92954-3;Q92954-4	PRG4_HUMAN	PRG4	Isoform of Q92954, Isoform D of Proteoglycan 4
Cluster -5878	Q92930	Q92930;H0YMN7	RAB8B_HUMAN	RAB8B	Ras-related protein Rab-8B
Cluster -5878	Q8NEM8;Q8NEM8-2;Q8NEM8-4	Q8NEM8;Q8NEM8-2;Q8NEM8-4;F8W7R4	CBPC3_HUMAN	AGBL3	Cytosolic carboxypeptidase 3
Cluster -5878	Q04637-8	Q04637;E7EX73;E7EUU4;A0A7I2Y1C3;Q04637-3;Q04637-4;Q04637-5;Q04637-6;Q04637-7;Q04637-8;Q04637-9;E9PGM1	IF4G1_HUMAN	EIF4G1	Isoform of Q04637, Isoform 8 of Eukaryotic translation initiation factor 4 gamma 1
Cluster -5878	P55010	P55010	IF5_HUMAN	EIF5	Eukaryotic translation initiation factor 5
Cluster -5878	P23588	P23588;E7EX17;P23588-2	IF4B_HUMAN	EIF4B	Eukaryotic translation initiation factor 4B
Cluster -5878	O43776	O43776;O43776-2	SYNC_HUMAN	NARS1	Asparagine--tRNA ligase, cytoplasmic
Cluster -5878	O75558	O75558	STX11_HUMAN	STX11	Syntaxin-11
Cluster -5878	Q9Y3A5	Q9Y3A5	SBDS_HUMAN	SBDS	Ribosome maturation protein SBDS
Cluster -5878	Q9H299	Q9H299;Q5T123	SH3L3_HUMAN	SH3BGRL3	SH3 domain-binding glutamic acid-rich-like protein 3
Cluster -5878	Q96AG4	Q96AG4	LRC59_HUMAN	LRRC59	Leucine-rich repeat-containing protein 59
Cluster -5878	Q9UKE5-4;Q9UKE5-6	Q8N4C8;O95819;Q9UKE5;E7EX83;Q8N4C8-2;Q8N4C8-3;Q8N4C8-4;Q8N4C8-5;A0A0D9SEY1;O95819-2;O95819-3;O95819-4;O95819-5;O95819-6;G5E948;Q9UKE5-2;Q9UKE5-3;Q9UKE5-4;Q9UKE5-5;Q9UKE5-6;Q9UKE5-7;Q9UKE5-8;E7EN19;E7ENQ1	TNIK_HUMAN	TNIK	Isoform of Q9UKE5, Isoform 4 of TRAF2 and NCK-interacting protein kinase
Cluster -5878	O00203	Q13367;O00203;A0A0S2Z4Z4;A0A2R8Y2A8;A0A590UKC4;A0A590UK04;A0A590UJE5;A0A590UJ60;O00203-3;A0A8Q3WKF8;A0A8Q3WKJ9;Q13367-3;Q13367-4;A0A8Q3WKI5;A0A8Q3WKK0;A0A8Q3WKN2;A0A8Q3SIM7;A0A8Q3WL34;A0A8Q3SIS1;A0A8Q3SHS3;A0A8Q3SHR2;A0A8Q3SHU2;A0A8Q3SHW6;A0A8Q3SHP3;A0A8Q3SI03;A0A5F9UJV3	AP3B1_HUMAN	AP3B1	AP-3 complex subunit beta-1
Cluster -5878	P48740-4	P48740-2;P48740-4	MASP1_HUMAN	MASP1	Isoform of P48740, Isoform 4 of Mannan-binding lectin serine protease 1
Cluster -5878	P27797	P27797;K7EJB9;A0A7P0T861;K7EL50	CALR_HUMAN	CALR	Calreticulin
Cluster -5878	P22891;P22891-2	P22891;P22891-2	PROZ_HUMAN	PROZ	Vitamin K-dependent protein Z
Cluster -5878	P14555	P14555;A0A3B3IRX2	PA2GA_HUMAN	PLA2G2A	Phospholipase A2, membrane associated
Cluster -5878	P10321	P10321;A2AEA2;O19617;F8W9Z8;P10321-2;A0A1W2PR11;A0A140T9U8;A0A140T9Z7;A0A140T9H5;A0A140T9J9;A0A140T9B3;A0A140T962;A0A140T921;A0A140TA05;A0A140TA12;Q5QT33	HLAC_HUMAN	HLA-C	HLA class I histocompatibility antigen, C alpha chain
Cluster -5878	P02730	P02730;P02730-2	B3AT_HUMAN	SLC4A1	Band 3 anion transport protein
Cluster -5878	P0DP24	P0DP24;E7EMB3;Q96HY3	CALM2_HUMAN	CALM2	Calmodulin-2
Cluster -5878	Q9UHD2	Q9UHD2;A0A494C167;A0A494C0X2;A0A494C148;A0A494C045;A0A7I2V2F4;A0A7I2V4W4;A0A7I2V643;A0A7I2V646	TBK1_HUMAN	TBK1	Serine/threonine-protein kinase TBK1
Cluster -5878	Q9NP79	Q9NP79;A0A087WY55	VTA1_HUMAN	VTA1	Vacuolar protein sorting-associated protein VTA1 homolog
Cluster -5878	Q9BY43;Q9BY43-2	Q9BY43;H0YIN6;Q9BY43-2	CHM4A_HUMAN	CHMP4A	Charged multivesicular body protein 4a
Cluster -5878	Q92558	Q92558	WASF1_HUMAN	WASF1	Actin-binding protein WASF1
Cluster -5878	Q8TDX7	Q8TDX7	NEK7_HUMAN	NEK7	Serine/threonine-protein kinase Nek7
Cluster -5878	Q8N556;Q8N556-2	Q8N556;Q8N556-2	AFAP1_HUMAN	AFAP1	Actin filament-associated protein 1
Cluster -5878	A0A0G2JPD3;A0A140T8W8;A0A140T8Y4;A0A1W2PPF8;A0A1W2PR61;Q5SPM2	Q5SPM2;A0A1W2PPF8;A0A1W2PR61;A0A140T8Y4;A0A0G2JPD3;A0A140T8W8	A0A0G2JPD3_HUMAN;A0A140T8W8_HUMAN;A0A140T8Y4_HUMAN;A0A1W2PPF8_HUMAN;A0A1W2PR61_HUMAN;Q5SPM2_HUMAN	HLA-A	Isoform of P04439, HLA class I histocompatibility antigen, A alpha chain
Cluster -5878	Q15485	Q15485;Q15485-2	FCN2_HUMAN	FCN2	Ficolin-2
Cluster -5878	Q15293	Q15293;Q15293-2	RCN1_HUMAN	RCN1	Reticulocalbin-1
Cluster -5878	P62140	P62140	PP1B_HUMAN	PPP1CB	Serine/threonine-protein phosphatase PP1-beta catalytic subunit
Cluster -5878	P61221	P61221;D6R9I9	ABCE1_HUMAN	ABCE1	ATP-binding cassette sub-family E member 1
Cluster -5878	P19367;P19367-2;P19367-3;P19367-4	P19367;P19367-2;P19367-3;P19367-4	HXK1_HUMAN	HK1	Hexokinase-1
Cluster -5878	P16070;P16070-10;P16070-11;P16070-12;P16070-13;P16070-14;P16070-16;P16070-17;P16070-18;P16070-3;P16070-4;P16070-5;P16070-6;P16070-7;P16070-8	P16070;P16070-10;P16070-11;P16070-12;P16070-13;P16070-14;P16070-15;P16070-16;P16070-17;P16070-18;H0YD13;P16070-3;P16070-4;P16070-5;P16070-6;P16070-7;P16070-8;P16070-9	CD44_HUMAN	CD44	CD44 antigen
Cluster -5878	P04275	P04275	VWF_HUMAN	VWF	von Willebrand factor
Cluster -5878	P02786	P02786;G3V0E5	TFR1_HUMAN	TFRC	Transferrin receptor protein 1
Cluster -5878	O75417	O75417;O75417-2	DPOLQ_HUMAN	POLQ	DNA polymerase theta
Cluster -5878	O75129;O75129-2;O75129-3	O75129;O75129-2;O75129-3;A0A0A0MRH9	ASTN2_HUMAN	ASTN2	Astrotactin-2
Cluster -5878	P41567	O60739;P41567;K7EM18	EIF1_HUMAN	EIF1	Eukaryotic translation initiation factor 1
Cluster -5878	O43491-4	O43491;O43491-2;O43491-3;O43491-4;E9PK52;E9PHY5;E9PII3	E41L2_HUMAN	EPB41L2	Isoform of O43491, Isoform 4 of Band 4.1-like protein 2
Cluster -5878	O60488;O60488-2	O60488;A0A804HI36;O60488-2	ACSL4_HUMAN	ACSL4	Long-chain-fatty-acid--CoA ligase 4
Cluster -5878	Q9Y450	Q9Y450;B7Z524;Q9Y450-4;J3QT46	HBS1L_HUMAN	HBS1L	HBS1-like protein
Cluster -5878	Q9UDW1	Q9UDW1	QCR9_HUMAN	UQCR10	Cytochrome b-c1 complex subunit 9
Cluster -5878	Q9UBQ5;Q9UBQ5-2	Q9UBQ5;K7ES31;K7ERF1;Q9UBQ5-2	EIF3K_HUMAN	EIF3K	Eukaryotic translation initiation factor 3 subunit K
Cluster -5878	Q9P2J5	Q9P2J5;B4DER1;A0A6I8PL42;A0A6I8PLB3;A0A6I8PLB8;A0A6I8PIP7;A0A6I8PIT3;A0A6I8PIV1;A0A6I8PTV8;Q9P2J5-2;A0A6I8PS05;A0A6I8PRS0;A0A6I8PRU9	SYLC_HUMAN	LARS1	Leucine--tRNA ligase, cytoplasmic
Cluster -5878	Q9NZ08;Q9NZ08-2	Q9NZ08;Q9NZ08-2	ERAP1_HUMAN	ERAP1	Endoplasmic reticulum aminopeptidase 1
Cluster -5878	Q9BU40-4;Q9BU40-5	Q9BU40;A0A452Q6Z9;Q9BU40-3;Q9BU40-4;Q9BU40-5	CRDL1_HUMAN	CHRDL1	Isoform of Q9BU40, Isoform 3 of Chordin-like protein 1
Cluster -5878	Q99759;Q99759-2	Q99759;J3KRN4;Q99759-2;J3QRB6	M3K3_HUMAN	MAP3K3	Mitogen-activated protein kinase kinase kinase 3
Cluster -5878	Q8IZD0;Q8IZD0-2	Q8IZD0;Q8IZD0-2	SAM14_HUMAN	SAMD14	Sterile alpha motif domain-containing protein 14
Cluster -5878	Q66K74;Q66K74-2	Q66K74;Q66K74-2	MAP1S_HUMAN	MAP1S	Microtubule-associated protein 1S
Cluster -5878	Q15785	Q15785	TOM34_HUMAN	TOMM34	Mitochondrial import receptor subunit TOM34
Cluster -5878	Q15311	Q15311	RBP1_HUMAN	RALBP1	RalA-binding protein 1
Cluster -5878	Q13144	Q13144;A0A3B3IUB1	EI2BE_HUMAN	EIF2B5	Translation initiation factor eIF-2B subunit epsilon
Cluster -5878	P42680	P42680	TEC_HUMAN	TEC	Tyrosine-protein kinase Tec
Cluster -5878	P23560;P23560-2;P23560-3;P23560-4;P23560-5	P23560;P23560-2;P23560-3;P23560-4;P23560-5	BDNF_HUMAN	BDNF	Brain-derived neurotrophic factor
Cluster -5878	P20160	P20160	CAP7_HUMAN	AZU1	Azurocidin
Cluster -5878	P11310;P11310-2	P11310;P11310-2;A0A7P0T8G6;Q5T4U5;A0A7P0TB51;A0A7P0TB55;F6YB23	ACADM_HUMAN	ACADM	Medium-chain specific acyl-CoA dehydrogenase, mitochondrial
Cluster -5878	P0C7P3;P0C7P3-2	P0C7P3;P0C7P3-2	SLN14_HUMAN	SLFN14	Protein SLFN14
Cluster -5878	O75390	O75390;B4DJV2;A0A0C4DGI3	CISY_HUMAN	CS	Citrate synthase, mitochondrial
Cluster -5878	O43432;O43432-3	O43432;A0A8I5QJH9;A0A0U1RQK7;A0A8J9G7U8;O43432-3;O43432-4;A0A0A0MSA7;A0A804HJV5;A0A8I5KT99;A0A8I5KV92	IF4G3_HUMAN	EIF4G3	Eukaryotic translation initiation factor 4 gamma 3
Cluster -5878	A1L157	A1L157;F5H2P0	TSN11_HUMAN	TSPAN11	Tetraspanin-11
Cluster -5878	O00178	O00178	GTPB1_HUMAN	GTPBP1	GTP-binding protein 1
Cluster -5878	Q9Y285	Q9Y285;Q9Y285-2;K7ER00	SYFA_HUMAN	FARSA	Phenylalanine--tRNA ligase alpha subunit
Cluster -5878	Q9NZT1	Q9NZT1	CALL5_HUMAN	CALML5	Calmodulin-like protein 5
Cluster -5878	Q9NZK5	Q9NZK5;B4E3Q4;A0A8Q3SIK1;Q9NZK5-2;A0A087X0I3	ADA2_HUMAN	ADA2	Adenosine deaminase 2
Cluster -5878	Q9NV70-2	Q9NV70;Q9NV70-2	EXOC1_HUMAN	EXOC1	Isoform of Q9NV70, Isoform 2 of Exocyst complex component 1
Cluster -5878	Q07866-6	Q9NSK0;Q07866;Q9H0B6;A8MX29;A8MZ87;Q9H0B6-2;F8W6L3;G3V5R9;G3V3H3;G3V2E7;Q9NSK0-3;Q9NSK0-4;Q9NSK0-5;G5E9S8;Q07866-2;Q07866-3;Q07866-4;Q07866-5;Q07866-6;Q07866-7;Q07866-8;Q07866-9;Q07866-10;E7EVH7	KLC1_HUMAN	KLC1	Isoform of Q07866, Isoform N of Kinesin light chain 1
Cluster -5878	Q9NRY5	Q9NRY5;E7ESJ7	F1142_HUMAN	FAM114A2	Protein FAM114A2
Cluster -5878	Q9BW04	Q9BW04;Q9BW04-2	SARG_HUMAN	SARG	Specifically androgen-regulated gene protein
Cluster -5878	Q92499	Q92499;Q92499-2;A0A7I2YQ77;A0A7I2YQD0;A0A7I2V2M5;A0A7I2V421;A0A7I2V430;A0A7I2V4F0;A0A7I2V4J3;A0A7I2V4Q0;A0A7I2V5X8	DDX1_HUMAN	DDX1	ATP-dependent RNA helicase DDX1
Cluster -5878	Q86UE4	Q86UE4;E5RJU9	LYRIC_HUMAN	MTDH	Protein LYRIC
Cluster -5878	Q7Z6Z7;Q7Z6Z7-2;Q7Z6Z7-3	Q7Z6Z7;Q7Z6Z7-2;Q7Z6Z7-3	HUWE1_HUMAN	HUWE1	E3 ubiquitin-protein ligase HUWE1
Cluster -5878	Q68EM7;Q68EM7-2	Q68EM7;Q68EM7-2;Q68EM7-4;Q68EM7-5;Q68EM7-6;I3L4P0;I3L1S9	RHG17_HUMAN	ARHGAP17	Rho GTPase-activating protein 17
Cluster -5878	Q5T0N5-3;Q5T0N5-4	Q5T0N5;Q5T0N5-2;Q5T0N5-3;Q5T0N5-4;Q5T0N5-5	FBP1L_HUMAN	FNBP1L	Isoform of Q5T0N5, Isoform 3 of Formin-binding protein 1-like
Cluster -5878	Q14677-3	Q14677;Q14677-2;Q14677-3	EPN4_HUMAN	CLINT1	Isoform of Q14677, Isoform 3 of Clathrin interactor 1
Cluster -5878	Q14515	Q14515;Q14515-2	SPRL1_HUMAN	SPARCL1	SPARC-like protein 1
Cluster -5878	Q14344	Q14344;Q14344-2	GNA13_HUMAN	GNA13	Guanine nucleotide-binding protein subunit alpha-13
Cluster -5878	Q13884	Q13884	SNTB1_HUMAN	SNTB1	Beta-1-syntrophin
Cluster -5878	Q12913;Q12913-3	Q12913;Q12913-3	PTPRJ_HUMAN	PTPRJ	Receptor-type tyrosine-protein phosphatase eta
Cluster -5878	Q12797-3;Q12797-4	Q12797-3;Q12797-4	ASPH_HUMAN	ASPH	Isoform of Q12797, Isoform 3 of Aspartyl/asparaginyl beta-hydroxylase
Cluster -5878	P82987;P82987-2	P82987;P82987-2	ATL3_HUMAN	ADAMTSL3	ADAMTS-like protein 3
Cluster -5878	P53621	P53621;P53621-2;A0A3B3IS84;A0A3B3IT15;A0A3B3ITV3	COPA_HUMAN	COPA	Coatomer subunit alpha
Cluster -5878	P51858	P51858;P51858-2;P51858-3	HDGF_HUMAN	HDGF	Hepatoma-derived growth factor
Cluster -5878	P36915	P36915;P36915-2	GNL1_HUMAN	GNL1	Guanine nucleotide-binding protein-like 1
Cluster -5878	P30419	P30419;P30419-2;A0A7I2V3U5;A0A7I2V3X4;A0A7I2V539	NMT1_HUMAN	NMT1	Glycylpeptide N-tetradecanoyltransferase 1
Cluster -5878	P30086	P30086	PEBP1_HUMAN	PEBP1	Phosphatidylethanolamine-binding protein 1
Cluster -5878	P18669	P18669	PGAM1_HUMAN	PGAM1	Phosphoglycerate mutase 1
Cluster -5878	P14317	P14317;E7EVW7;P14317-2	HCLS1_HUMAN	HCLS1	Hematopoietic lineage cell-specific protein
Cluster -5878	P09382	P09382;F8WEI7	LEG1_HUMAN	LGALS1	Galectin-1
Cluster -5878	P08237-3	P08237;A0A2R8Y891;F8VZI0;P08237-2;P08237-3	PFKAM_HUMAN	PFKM	Isoform of P08237, Isoform 3 of ATP-dependent 6-phosphofructokinase, muscle type
Cluster -5878	P07339	P07339;F8W787;C9JH19;A0A1B0GVD5;A0A1B0GV23;A0A1B0GWE8;A0A1B0GVP3;A0A1B0GW44	CATD_HUMAN	CTSD	Cathepsin D
Cluster -5878	P07332	P07332;P07332-2;P07332-3;P07332-4;E7ENM8	FES_HUMAN	FES	Tyrosine-protein kinase Fes/Fps
Cluster -5878	P06744	P06744;A0A2R8Y6C7;P06744-2;A0A2U3TZU2	G6PI_HUMAN	GPI	Glucose-6-phosphate isomerase
Cluster -5878	P04040	P04040	CATA_HUMAN	CAT	Catalase
Cluster -5878	P00325	P00325;P00326;D6RHZ6	ADH1B_HUMAN	ADH1B	All-trans-retinol dehydrogenase [NAD(+)] ADH1B
Cluster -5878	O76003	O76003	GLRX3_HUMAN	GLRX3	Glutaredoxin-3
Cluster -5878	O75787;O75787-2	O75787;A0A1B0GVB9;A0A1B0GVC7;A0A1B0GUT7;A0A1B0GTU8;A0A1B0GU12;A0A1B0GWJ8;A0A1B0GVW0;A0A1B0GVI9;B7Z1I9;B7Z413;O75787-2;A0A1C7CYW4;H7C3E1	RENR_HUMAN	ATP6AP2	Renin receptor
Cluster -5878	O15305	O15305;H3BV55;O15305-2;A0A804HKA7	PMM2_HUMAN	PMM2	Phosphomannomutase 2
Cluster -5878	O60331-3	O60331;O60331-2;O60331-3;O60331-4;A0A7P0T808	PI51C_HUMAN	PIP5K1C	Isoform of O60331, Isoform 3 of Phosphatidylinositol 4-phosphate 5-kinase type-1 gamma
Cluster -5878	Q9Y237;Q9Y237-2	Q9Y237;Q9Y237-2	PIN4_HUMAN	PIN4	Peptidyl-prolyl cis-trans isomerase NIMA-interacting 4
Cluster -5878	Q9HAV0	Q9HAV0;A0A6Q8PG88;A0A7I2S2S9	GBB4_HUMAN	GNB4	Guanine nucleotide-binding protein subunit beta-4
Cluster -5878	Q9BY44	Q9BY44;F8WAE5;Q9BY44-2;Q9BY44-3;Q9BY44-4	EIF2A_HUMAN	EIF2A	Eukaryotic translation initiation factor 2A
Cluster -5878	Q92804;Q92804-2	Q92804;Q92804-2	RBP56_HUMAN	TAF15	TATA-binding protein-associated factor 2N
Cluster -5878	Q8WWA0	Q8WWA0	ITLN1_HUMAN	ITLN1	Intelectin-1
Cluster -5878	Q8NE71	Q8NE71;Q8NE71-2;Q5STZ8	ABCF1_HUMAN	ABCF1	ATP-binding cassette sub-family F member 1
Cluster -5878	Q7Z478	Q7Z478	DHX29_HUMAN	DHX29	ATP-dependent RNA helicase DHX29
Cluster -5878	Q6UXI9;Q6UXI9-6	Q6UXI9;Q6UXI9-2;Q6UXI9-3;Q6UXI9-4;Q6UXI9-5;Q6UXI9-6	NPNT_HUMAN	NPNT	Nephronectin
Cluster -5878	D5H3J5;Q2L6G2	Q2L6G2;A0A140TA11;A0A140TA14;D5H3J5	D5H3J5_HUMAN;Q2L6G2_HUMAN	HLA-B	Isoform of P01889, HLA class I histocompatibility antigen B alpha chain
Cluster -5878	Q12797;Q12797-10	Q12797;Q12797-10	ASPH_HUMAN	ASPH	Aspartyl/asparaginyl beta-hydroxylase
Cluster -5878	P78527;P78527-2	P78527;P78527-2	PRKDC_HUMAN	PRKDC	DNA-dependent protein kinase catalytic subunit
Cluster -5878	P55039	P55039	DRG2_HUMAN	DRG2	Developmentally-regulated GTP-binding protein 2
Cluster -5878	P51153	P51153	RAB13_HUMAN	RAB13	Ras-related protein Rab-13
Cluster -5878	P49746	P49746;B4DQH6;P49746-2;F5H4Z8	TSP3_HUMAN	THBS3	Thrombospondin-3
Cluster -5878	P49593	P49593;A8MX49;B5MCT7;P49593-2	PPM1F_HUMAN	PPM1F	Protein phosphatase 1F
Cluster -5878	P40238;P40238-2	P40238;Q5JUY5;P40238-2	TPOR_HUMAN	MPL	Thrombopoietin receptor
Cluster -5878	P27824;P27824-2	P27824;A0A7P0T9L0;A0A7P0T8G1;A0A7P0T8N1;A0A7P0T937;A0A7P0T840;P27824-2;A0A7P0TB65;A0A7P0TAE9;A0A7P0TAN9;A0A7P0TAR9;A0A7P0Z4H2;A0A7P0Z484;A0A7P0Z4D6	CALX_HUMAN	CANX	Calnexin
Cluster -5878	P26640	P26640	SYVC_HUMAN	VARS1	Valine--tRNA ligase
Cluster -5878	P04406	P04406	G3P_HUMAN	GAPDH	Glyceraldehyde-3-phosphate dehydrogenase
Cluster -5878	P00387;P00387-2;P00387-3	P00387;P00387-2;P00387-3;A0A8J8Z3C6;A0A8J8YWN6;A0A8I5KPU0;A0A8I5KR71	NB5R3_HUMAN	CYB5R3	NADH-cytochrome b5 reductase 3
Cluster -5878	O43396	O43396	TXNL1_HUMAN	TXNL1	Thioredoxin-like protein 1
Cluster -5878	O15371;O15371-2;O15371-3	O15371;O15371-3;O15371-2	EIF3D_HUMAN	EIF3D	Eukaryotic translation initiation factor 3 subunit D
Cluster -5878	A0A8Q3WL37	A0A8Q3WL37	A0A8Q3WL37_HUMAN	F12	Isoform of P00748, Coagulation factor XII
Cluster -5878	P09429	B2RPK0;P09429;P26583;Q5T7C4	HMGB1_HUMAN	HMGB1	High mobility group protein B1
Cluster -5878	Q9P2Y5	Q9P2Y5;E9PR71	UVRAG_HUMAN	UVRAG	UV radiation resistance-associated gene protein
Cluster -5878	Q9NRA1	Q9NRA1;Q9NRA1-4	PDGFC_HUMAN	PDGFC	Platelet-derived growth factor C
Cluster -5878	Q99497	Q99497;K7ELW0	PARK7_HUMAN	PARK7	Parkinson disease protein 7
Cluster -5878	Q15166	Q15166;F8WD41	PON3_HUMAN	PON3	Serum paraoxonase/lactonase 3
Cluster -5878	P98171;P98171-2	P98171;P98171-2;E7EQN5;E9PCM6	RHG04_HUMAN	ARHGAP4	Rho GTPase-activating protein 4
Cluster -5878	Q15907	P62491;Q15907;H3BSC1;B4DQU5;P62491-2;Q15907-2	RB11B_HUMAN	RAB11B	Ras-related protein Rab-11B
Cluster -5878	P61158	P61158;B4DXW1	ARP3_HUMAN	ACTR3	Actin-related protein 3
Cluster -5878	P50991	P50991;P50991-2	TCPD_HUMAN	CCT4	T-complex protein 1 subunit delta
Cluster -5878	P34096	P34096	RNAS4_HUMAN	RNASE4	Ribonuclease 4
Cluster -5878	P30043	P30043;A0A2R8YEP4	BLVRB_HUMAN	BLVRB	Flavin reductase (NADPH)
Cluster -5878	P18085	P18085;C9JAK5;U3KQF2	ARF4_HUMAN	ARF4	ADP-ribosylation factor 4
Cluster -5878	P12814	P12814;A0A804HIN7;A0A804HII9;P12814-2;P12814-3;P12814-4;A0A804HLF4;A0A804HJU8;A0A804HK61;A0A804HL31;A0A804HKE2;H9KV75;A0A7I2V4Y4	ACTN1_HUMAN	ACTN1	Alpha-actinin-1
Cluster -5878	P09104	P09104;P09104-2;F5H0C8	ENOG_HUMAN	ENO2	Gamma-enolase
Cluster -5878	P08493-2	P08493;P08493-2	MGP_HUMAN	MGP	Isoform of P08493, Isoform 2 of Matrix Gla protein
Cluster -5878	P08238	P08238	HS90B_HUMAN	HSP90AB1	Heat shock protein HSP 90-beta
Cluster -5878	P07741	P07741;H3BQZ9	APT_HUMAN	APRT	Adenine phosphoribosyltransferase
Cluster -5878	P00491	P00491	PNPH_HUMAN	PNP	Purine nucleoside phosphorylase
Cluster -5878	O14602	O14602;A6NJH9	IF1AY_HUMAN	EIF1AY	Eukaryotic translation initiation factor 1A, Y-chromosomal
Cluster -5878	O14672	O14672	ADA10_HUMAN	ADAM10	Disintegrin and metalloproteinase domain-containing protein 10
Cluster -5878	Q9UEW8;Q9UEW8-2	Q9UEW8;Q9UEW8-2	STK39_HUMAN	STK39	STE20/SPS1-related proline-alanine-rich protein kinase
Cluster -5878	Q9NQ75	Q9NQ75;B4DII4;Q9NQ75-2	CASS4_HUMAN	CASS4	Cas scaffolding protein family member 4
Cluster -5878	Q9H223	Q9H223	EHD4_HUMAN	EHD4	EH domain-containing protein 4
Cluster -5878	Q86YW5	Q86YW5;Q86YW5-2	TRML1_HUMAN	TREML1	Trem-like transcript 1 protein
Cluster -5878	Q15208	Q15208	STK38_HUMAN	STK38	Serine/threonine-protein kinase 38
Cluster -5878	Q14019	Q14019;H3BT58	COTL1_HUMAN	COTL1	Coactosin-like protein
Cluster -5878	Q05209	Q05209;Q05209-2;Q05209-3;F8WB51	PTN12_HUMAN	PTPN12	Tyrosine-protein phosphatase non-receptor type 12
Cluster -5878	P60174;P60174-3	P60174;P60174-3;P60174-4	TPIS_HUMAN	TPI1	Triosephosphate isomerase
Cluster -5878	P50990	P50990;P50990-2;P50990-3	TCPQ_HUMAN	CCT8	T-complex protein 1 subunit theta
Cluster -5878	P40925;P40925-3	P40925;F8WFC2;P40925-3	MDHC_HUMAN	MDH1	Malate dehydrogenase, cytoplasmic
Cluster -5878	P37837;P37837-2	P37837;P37837-2	TALDO_HUMAN	TALDO1	Transaldolase
Cluster -5878	P25325;P25325-2	P25325;B1AH49;P25325-2	THTM_HUMAN	MPST	3-mercaptopyruvate sulfurtransferase
Cluster -5878	P18054	P18054	LOX12_HUMAN	ALOX12	Polyunsaturated fatty acid lipoxygenase ALOX12
Cluster -5878	P13598	P13598;J3QKR4;J3QRT5	ICAM2_HUMAN	ICAM2	Intercellular adhesion molecule 2
Cluster -5878	P12318;P12318-2	P12318;P31994;P31995;P31994-2;P31994-3;P31994-4;P31994-5;P31995-2;P31995-3;P31995-4;P12318-2	FCG2A_HUMAN	FCGR2A	Low affinity immunoglobulin gamma Fc region receptor II-a
Cluster -5878	P09211	P09211	GSTP1_HUMAN	GSTP1	Glutathione S-transferase P
Cluster -5878	P08709;P08709-2	P08709;P08709-2;F5H8B0	FA7_HUMAN	F7	Coagulation factor VII
Cluster -5878	P06730;P06730-2;P06730-3	P06730;D6RBW1;P06730-2;P06730-3	IF4E_HUMAN	EIF4E	Eukaryotic translation initiation factor 4E
Cluster -5878	P05019	P05019;P05019-4	IGF1_HUMAN	IGF1	Insulin-like growth factor I
Cluster -5878	O95866;O95866-3;O95866-5	O95866;B7ZLJ5;F8WDG3;A0A140T9V1;A0A140T9L8;O95866-2;O95866-3;O95866-4;O95866-5;O95866-6;O95866-7;A0A0G2JJG8	G6B_HUMAN	MPIG6B	Megakaryocyte and platelet inhibitory receptor G6b
Cluster -5878	O75339	O75339	CILP1_HUMAN	CILP	Cartilage intermediate layer protein 1
Cluster -5878	O15144	O15144	ARPC2_HUMAN	ARPC2	Actin-related protein 2/3 complex subunit 2
Cluster -5878	P33176	O60282;P33176;Q12840;J3KNA1;O60282-2;A0A6Q8PGJ3;A0A6Q8PEZ8;A0A7I2YQQ7;A0A7I2V352;A0A7I2V3N5;A0A7I2V492;A0A7I2V581	KINH_HUMAN	KIF5B	Kinesin-1 heavy chain
Cluster -5878	Q9Y6B6	Q9Y6B6;D6RDB2;Q9H029	SAR1B_HUMAN	SAR1B	GTP-binding protein SAR1b
Cluster -5878	Q9Y4B5	Q9Y4B5;Q9Y4B5-2;Q9Y4B5-3;A0A8Q3WKN6;A0A8Q3SIW6	MTCL1_HUMAN	MTCL1	Microtubule cross-linking factor 1
Cluster -5878	Q9UBV8	Q9UBV8	PEF1_HUMAN	PEF1	Peflin
Cluster -5878	Q9BR76	Q9BR76	COR1B_HUMAN	CORO1B	Coronin-1B
Cluster -5878	Q96CN4-2	Q96CN4;Q96CN4-2	EVI5L_HUMAN	EVI5L	Isoform of Q96CN4, Isoform 2 of EVI5-like protein
Cluster -5878	Q5TEC6	Q5TEC6;P84243;Q71DI3;P68431;Q16695;Q6NXT2;B4DEB1;A0A590UJJ6;K7EMV3;K7EP01	H37_HUMAN	H3-7	Histone H3-7
Cluster -5878	P55145	P55145	MANF_HUMAN	MANF	Mesencephalic astrocyte-derived neurotrophic factor
Cluster -5878	P49862	P49862	KLK7_HUMAN	KLK7	Kallikrein-7
Cluster -5878	P30273	P30273	FCERG_HUMAN	FCER1G	High affinity immunoglobulin epsilon receptor subunit gamma
Cluster -5878	P18564;P18564-2	P18564;P18564-2;E9PEE8;A0A087WXP3	ITB6_HUMAN	ITGB6	Integrin beta-6
Cluster -5878	P05164;P05164-3	P05164;P05164-2;P05164-3	PERM_HUMAN	MPO	Myeloperoxidase
Cluster -5878	O43312;O43312-4	O43312;E7EWW5;O43312-4;O43312-5	MTSS1_HUMAN	MTSS1	Protein MTSS 1
Cluster -5878	P04075	P04075;P09972;H3BQN4;P04075-2	ALDOA_HUMAN	ALDOA	Fructose-bisphosphate aldolase A
Cluster -5878	Q9Y6E2	Q9Y6E2;B5MCH7;B5MCE7	5MP1_HUMAN	BZW2	eIF5-mimic protein 1
Cluster -5878	Q9Y624	Q9Y624;A0A087WY82	JAM1_HUMAN	F11R	Junctional adhesion molecule A
Cluster -5878	Q9ULK4;Q9ULK4-2;Q9ULK4-3;Q9ULK4-4;Q9ULK4-5;Q9ULK4-6	Q9ULK4;Q9ULK4-2;Q9ULK4-3;Q9ULK4-4;Q9ULK4-5;Q9ULK4-6;Q5JWT2	MED23_HUMAN	MED23	Mediator of RNA polymerase II transcription subunit 23
Cluster -5878	Q8IZP0;Q8IZP0-2;Q8IZP0-3;Q8IZP0-4;Q8IZP0-5;Q8IZP0-6;Q8IZP0-9	Q9NYB9;Q8IZP0;E7EW77;B6VEX4;F8WAL6;A0A7D9NKC8;A0A0A0MRT6;Q9NYB9-2;Q9NYB9-3;Q9NYB9-4;E9PEZ7;Q8IZP0-10;Q8IZP0-11;Q8IZP0-12;Q8IZP0-2;Q8IZP0-3;Q8IZP0-4;Q8IZP0-5;Q8IZP0-6;Q8IZP0-7;Q8IZP0-8;Q8IZP0-9;A0A0C4DG21	ABI1_HUMAN	ABI1	Abl interactor 1
Cluster -5878	Q9C0C9	Q9C0C9	UBE2O_HUMAN	UBE2O	(E3-independent) E2 ubiquitin-conjugating enzyme
Cluster -5878	Q8TEA8	Q8TEA8;A0A2R8Y6X2;A0A2R8YCT7	DTD1_HUMAN	DTD1	D-aminoacyl-tRNA deacylase 1
Cluster -5878	Q70IA8	Q70IA8;X6R3L3	MOB3C_HUMAN	MOB3C	MOB kinase activator 3C
Cluster -5878	P50148	P50148	GNAQ_HUMAN	GNAQ	Guanine nucleotide-binding protein G(q) subunit alpha
Cluster -5878	O14950;P19105	P19105;O14950;J3QRS3	ML12A_HUMAN;ML12B_HUMAN	MYL12A;MYL12B	Myosin regulatory light chain 12B
Cluster -5878	P05771-2	P05771;P05771-2	KPCB_HUMAN	PRKCB	Isoform of P05771, Isoform Beta-II of Protein kinase C beta type
Cluster -5878	O75822	O75822;O75822-2;O75822-3	EIF3J_HUMAN	EIF3J	Eukaryotic translation initiation factor 3 subunit J
Cluster -5878	O15335	O15335	CHAD_HUMAN	CHAD	Chondroadherin
Cluster -5878	O60506	O60506;B7Z645;A0A7I2YQN2;A0A7I2V2F2;A0A7I2V309;A0A7I2V4Z0;O60506-2;O60506-3;O60506-4;A0A7I2V5Q6	HNRPQ_HUMAN	SYNCRIP	Heterogeneous nuclear ribonucleoprotein Q
Cluster -5878	Q9UQ80	Q9UQ80;F8VR77;Q9UQ80-2	PA2G4_HUMAN	PA2G4	Proliferation-associated protein 2G4
Cluster -5878	Q9HDC9	Q9HDC9	APMAP_HUMAN	APMAP	Adipocyte plasma membrane-associated protein
Cluster -5878	Q9H4M9	Q9H4M9;A0A024R571	EHD1_HUMAN	EHD1	EH domain-containing protein 1
Cluster -5878	Q9BWP8;Q9BWP8-10;Q9BWP8-2;Q9BWP8-4	Q9BWP8;Q9BWP8-10;Q9BWP8-2;Q9BWP8-3;Q9BWP8-4;Q9BWP8-5;Q9BWP8-6;Q9BWP8-7;Q9BWP8-8;Q9BWP8-9	COL11_HUMAN	COLEC11	Collectin-11
Cluster -5878	Q5JSH3	Q5JSH3;Q5JSH3-2;Q5JSH3-3;Q5JSH3-4	WDR44_HUMAN	WDR44	WD repeat-containing protein 44
Cluster -5878	Q13822-3	Q13822;Q13822-3;E7EUF1	ENPP2_HUMAN	ENPP2	Isoform of Q13822, Isoform 3 of Ectonucleotide pyrophosphatase/phosphodiesterase family member 2
Cluster -5878	Q13201	Q13201;E7EPG1	MMRN1_HUMAN	MMRN1	Multimerin-1
Cluster -5878	Q06187-2	Q06187;Q06187-2;Q5JY90;A0A8Q3WLZ5;A0A8Q3WL62;A0A8Q3SHZ6;A0A8Q3SI35	BTK_HUMAN	BTK	Isoform of Q06187, Isoform BTK-C of Tyrosine-protein kinase BTK
Cluster -5878	P82970	P82970	HMGN5_HUMAN	HMGN5	High mobility group nucleosome-binding domain-containing protein 5
Cluster -5878	P78417	P78417;P78417-3	GSTO1_HUMAN	GSTO1	Glutathione S-transferase omega-1
Cluster -5878	Q9H0U4	P62820;Q9H0U4;E9PLD0;E7END7;P62820-2	RAB1B_HUMAN	RAB1B	Ras-related protein Rab-1B
Cluster -5878	P60981;P60981-2	P60981;P60981-2;F6RFD5	DEST_HUMAN	DSTN	Destrin
Cluster -5878	P60953	P60953	CDC42_HUMAN	CDC42	Cell division control protein 42 homolog
Cluster -5878	P59998;P59998-3	P59998;P59998-2;P59998-3;F8WDD7;F8WCF6	ARPC4_HUMAN	ARPC4	Actin-related protein 2/3 complex subunit 4
Cluster -5878	P52566	P52566	GDIR2_HUMAN	ARHGDIB	Rho GDP-dissociation inhibitor 2
Cluster -5878	P49747	P49747;P49747-2;G3XAP6	COMP_HUMAN	COMP	Cartilage oligomeric matrix protein
Cluster -5878	P47756	P47756;P47756-1;B1AK85;B1AK87;B1AK88	CAPZB_HUMAN	CAPZB	F-actin-capping protein subunit beta
Cluster -5878	P40197	P40197	GPV_HUMAN	GP5	Platelet glycoprotein V
Cluster -5878	P29350;P29350-3	P29350;P29350-2;P29350-3;P29350-4	PTN6_HUMAN	PTPN6	Tyrosine-protein phosphatase non-receptor type 6
Cluster -5878	P22694-2	P22694;P17612;P22694-10;P17612-2;P22694-2;P22694-3;P22694-4;P22694-5;P22694-6;P22694-7;P22694-9;A0A087WVC4;A0A7I2V5J4	KAPCB_HUMAN	PRKACB	Isoform of P22694, Isoform 2 of cAMP-dependent protein kinase catalytic subunit beta
Cluster -5878	P14625	P14625;H0YIV0;A0A7P0T917;A0A7P0T823;A0A7P0TAT8;A0A7P0TAY2;A0A7P0TBC2;A0A7P0TAE1;A0A087WT78	ENPL_HUMAN	HSP90B1	Endoplasmin
Cluster -5878	P10599	P10599;P10599-2	THIO_HUMAN	TXN	Thioredoxin
Cluster -5878	P0C0S8;P20671;Q96KK5;Q99878;Q9BTM1	P0C0S8;Q6FI13;P04908;P20671;Q9BTM1;Q7L7L0;Q99878;Q93077;Q16777;Q96KK5;A0A0U1RR32;A0A0U1RRH7	H2A1D_HUMAN;H2A1H_HUMAN;H2A1J_HUMAN;H2A1_HUMAN;H2AJ_HUMAN	H2AC12;H2AC14;H2AC17;H2AC7;H2AJ	Histone H2A type 1
Cluster -5878	P09486	P09486	SPRC_HUMAN	SPARC	SPARC
Cluster -5878	P61586	P08134;P62745;P61586;C9JX21;C9JRM1;Q5JR05;E9PLA2;A0A7I2YQV1;A0A7I2V3G1;A0A7I2V5E6	RHOA_HUMAN	RHOA	Transforming protein RhoA
Cluster -5878	P07900;P07900-2	P07900;P07900-2	HS90A_HUMAN	HSP90AA1	Heat shock protein HSP 90-alpha
Cluster -5878	P07384	P07384;E9PRM1	CAN1_HUMAN	CAPN1	Calpain-1 catalytic subunit
Cluster -5878	P05556	P05556;E7EUI6;H7C4K3;A0A7I2V2F9	ITB1_HUMAN	ITGB1	Integrin beta-1
Cluster -5878	P05109	P05109	S10A8_HUMAN	S100A8	Protein S100-A8
Cluster -5878	P04439	P01889;P04439;Q2L6G2;B0UXQ0;S6AU73;Q5SPM2;A0A1W2PP29;A0A1W2PPQ2;A0A1W2PPF8;Q5SUL5;Q5SS57;Q5SRN5;Q5SRN7;A0A1W2PQS8;A0A1W2PR61;A0A1W2PQD0;A0A1W2PS39;A0A1W2PS24;A0A140T9Z6;A0A140T941;A0A140T955;A0A140T8Y4;A0A140T975;A0A0G2JPD3;A0A140T8W8;A0A140T913;Q5RJ27;P04439-2;D9J307;Q53Z42;D5H3J5;Q9GJ45;A0A0G2JL56;A0A0G2JIF2;A0A0G2JI36	HLAA_HUMAN	HLA-A	HLA class I histocompatibility antigen, A alpha chain
Cluster -5878	O43516;O43516-3	O43516;O43516-2;O43516-3;O43516-4	WIPF1_HUMAN	WIPF1	WAS/WASL-interacting protein family member 1
Cluster -5878	P00558	P00558;P00558-2	PGK1_HUMAN	PGK1	Phosphoglycerate kinase 1
Cluster -5878	Q99439	Q99439;H3BVI6;B4DUT8;B4DDF4;Q99439-2;K7ES69	CNN2_HUMAN	CNN2	Calponin-2
Cluster -5878	Q96NZ9-3	Q96NZ9;Q96NZ9-2;Q96NZ9-3;Q96NZ9-4	PRAP1_HUMAN	PRAP1	Isoform of Q96NZ9, Isoform 3 of Proline-rich acidic protein 1
Cluster -5878	Q92743	Q92743;A0A3B3IU24	HTRA1_HUMAN	HTRA1	Serine protease HTRA1
Cluster -5878	Q6R2W3	Q6R2W3;A0A2R8Y5N3	SCND3_HUMAN	ZBED9	SCAN domain-containing protein 3
Cluster -5878	Q16543	Q16543	CDC37_HUMAN	CDC37	Hsp90 co-chaperone Cdc37
Cluster -5878	Q16270	Q16270;Q16270-2	IBP7_HUMAN	IGFBP7	Insulin-like growth factor-binding protein 7
Cluster -5878	Q16181	Q16181;E7ES33;E7EPK1;Q16181-2;G3V1Q4;A0A024RA87	SEPT7_HUMAN	SEPTIN7	Septin-7
Cluster -5878	Q14574;Q14574-2	Q14574;Q14574-2	DSC3_HUMAN	DSC3	Desmocollin-3
Cluster -5878	Q0VDG4;Q0VDG4-2	Q0VDG4;Q0VDG4-2	SCRN3_HUMAN	SCRN3	Secernin-3
Cluster -5878	P62805	P62805	H4_HUMAN	H4C16	Histone H4
Cluster -5878	P62330	P62330	ARF6_HUMAN	ARF6	ADP-ribosylation factor 6
Cluster -5878	P60842	P60842;J3KT12;P60842-2	IF4A1_HUMAN	EIF4A1	Eukaryotic initiation factor 4A-I
Cluster -5878	P52907	P52907	CAZA1_HUMAN	CAPZA1	F-actin-capping protein subunit alpha-1
Cluster -5878	P41240	P41240	CSK_HUMAN	CSK	Tyrosine-protein kinase CSK
Cluster -5878	P37840;P37840-2	P37840;E7EPV7;H6UYS7;P37840-2;P37840-3;A0A669KBH5;A0A669KB41	SYUA_HUMAN	SNCA	Alpha-synuclein
Cluster -5878	P31948;P31948-2	P31948;P31948-2;F5GXD8;F5H783	STIP1_HUMAN	STIP1	Stress-induced-phosphoprotein 1
Cluster -5878	P02788	P02788;P02788-2;E7ER44	TRFL_HUMAN	LTF	Lactotransferrin
Cluster -5878	O00187-2	O00187-2	MASP2_HUMAN	MASP2	Isoform of O00187, Isoform 2 of Mannan-binding lectin serine protease 2
Cluster -5878	O75563	O75563	SKAP2_HUMAN	SKAP2	Src kinase-associated phosphoprotein 2
Cluster -5878	Q9Y251;Q9Y251-2	Q9Y251;A0A7P0TBD9;Q9Y251-2;Q9Y251-3	HPSE_HUMAN	HPSE	Heparanase
Cluster -5878	Q9NR31	Q9NR31;Q9NR31-2	SAR1A_HUMAN	SAR1A	GTP-binding protein SAR1a
Cluster -5878	Q9NR12	Q9NR12;Q9NR12-3;Q9NR12-4;Q9NR12-5;Q9NR12-6	PDLI7_HUMAN	PDLIM7	PDZ and LIM domain protein 7
Cluster -5878	P04632	Q96L46;P04632;K7EKD8;K7ELJ7;A0A0C4DGQ5	CPNS1_HUMAN	CAPNS1	Calpain small subunit 1
Cluster -5878	Q8N392	Q8N392;Q8N392-2	RHG18_HUMAN	ARHGAP18	Rho GTPase-activating protein 18
Cluster -5878	Q15746-6	Q15746;A0A8I5QKL9;Q15746-2;Q15746-3;Q15746-4;Q15746-5;Q15746-6;A0A8I5KU53	MYLK_HUMAN	MYLK	Isoform of Q15746, Isoform Del-1790 of Myosin light chain kinase, smooth muscle
Cluster -5878	Q14766	Q14766;E7EV71;Q14766-2;Q14766-3;Q14766-4;Q14766-5;C9JD84	LTBP1_HUMAN	LTBP1	Latent-transforming growth factor beta-binding protein 1
Cluster -5878	Q14554	Q14554	PDIA5_HUMAN	PDIA5	Protein disulfide-isomerase A5
Cluster -5878	Q14247	Q14247;Q14247-2;Q14247-3	SRC8_HUMAN	CTTN	Src substrate cortactin
Cluster -5878	Q13576	Q13576;Q13576-2;Q13576-3;F5H7S7	IQGA2_HUMAN	IQGAP2	Ras GTPase-activating-like protein IQGAP2
Cluster -5878	Q01813	Q01813;B1APP6;Q01813-2;A0A7I2V3Z0	PFKAP_HUMAN	PFKP	ATP-dependent 6-phosphofructokinase, platelet type
Cluster -5878	P68104	P68104;Q5VTE0;A0A087WV01;A0A087WVQ9;A0A7I2V3H3;A0A7I2V5N4;A0A7I2V659	EF1A1_HUMAN	EEF1A1	Elongation factor 1-alpha 1
Cluster -5878	P62873	P62873;P62879;P62879-2;E7EP32;B3KVK2	GBB1_HUMAN	GNB1	Guanine nucleotide-binding protein G(I)/G(S)/G(T) subunit beta-1
Cluster -5878	P61006	P61006;Q92930;H0YMN7;H0YLJ8;H0YL94;P61006-2	RAB8A_HUMAN	RAB8A	Ras-related protein Rab-8A
Cluster -5878	P48426	P48426;H7BXS3;P48426-2	PI42A_HUMAN	PIP4K2A	Phosphatidylinositol 5-phosphate 4-kinase type-2 alpha
Cluster -5878	P43405;P43405-2	P43405;P43405-2	KSYK_HUMAN	SYK	Tyrosine-protein kinase SYK
Cluster -5878	P29279	P29279;P29279-2	CCN2_HUMAN	CCN2	CCN family member 2
Cluster -5878	P27105	P27105;P27105-2	STOM_HUMAN	STOM	Stomatin
Cluster -5878	P24844	P24844	MYL9_HUMAN	MYL9	Myosin regulatory light polypeptide 9
Cluster -5878	P16671	P16671;P16671-2;P16671-3;P16671-4;E9PLT1	CD36_HUMAN	CD36	Platelet glycoprotein 4
Cluster -5878	P14770	P14770	GPIX_HUMAN	GP9	Platelet glycoprotein IX
Cluster -5878	P12931;P12931-2;P12931-3	P12931;P12931-2;P12931-3	SRC_HUMAN	SRC	Proto-oncogene tyrosine-protein kinase Src
Cluster -5878	P07951-2	A7XZE4;P07951-2;P07951-3	TPM2_HUMAN	TPM2	Isoform of P07951, Isoform 2 of Tropomyosin beta chain
Cluster -5878	O15117-2;O15117-3	O15117;O15117-2;O15117-3	FYB1_HUMAN	FYB1	Isoform of O15117, Isoform FYB-130 of FYN-binding protein 1
Cluster -5878	Q9Y6E0-2	Q9Y6E0;B4DR80;Q9Y6E0-2	STK24_HUMAN	STK24	Isoform of Q9Y6E0, Isoform A of Serine/threonine-protein kinase 24
Cluster -5878	Q9NVA2	Q9NVA2;Q14141;D6RER5;D6RGI3;Q9NVA2-2;Q14141-2;Q14141-4;B1AMS2	SEP11_HUMAN	SEPTIN11	Septin-11
Cluster -5878	Q9NTK5	Q9NTK5;J3KQ32;Q9NTK5-2	OLA1_HUMAN	OLA1	Obg-like ATPase 1
Cluster -5878	Q9NS28	Q9NS28	RGS18_HUMAN	RGS18	Regulator of G-protein signaling 18
Cluster -5878	Q99719	Q99719;E7EX32;E7EQM7;Q99719-2;B4DJ62;G3XAH0	SEPT5_HUMAN	SEPTIN5	Septin-5
Cluster -5878	Q7LBR1	Q7LBR1	CHM1B_HUMAN	CHMP1B	Charged multivesicular body protein 1b
Cluster -5878	Q7L591	Q7L591;D6RAM3;Q7L591-3	DOK3_HUMAN	DOK3	Docking protein 3
Cluster -5878	P13693	Q56UQ5;P13693;J3KPG2;P13693-2;Q5W0H4;A0A0B4J2C3	TCTP_HUMAN	TPT1	Translationally-controlled tumor protein
Cluster -5878	Q15019;Q15019-2	Q15019;Q15019-2;Q15019-3;B5MCX3	SEPT2_HUMAN	SEPTIN2	Septin-2
Cluster -5878	Q14011	Q14011;D6W5Y5;K7ELT6;K7EMY9;K7EPM4;K7EQR7;Q14011-2	CIRBP_HUMAN	CIRBP	Cold-inducible RNA-binding protein
Cluster -5878	Q6IBS0	Q12792;Q6IBS0;D6RG15;Q12792-3;Q12792-4;A0A7I2V2U8;A0A7I2V5B1;A0A7I2V5D3	TWF2_HUMAN	TWF2	Twinfilin-2
Cluster -5878	P78371	P78371;P78371-2;F8VQ14;F5GWF6	TCPB_HUMAN	CCT2	T-complex protein 1 subunit beta
Cluster -5878	P63218	P63218	GBG5_HUMAN	GNG5	Guanine nucleotide-binding protein G(I)/G(S)/G(O) subunit gamma-5
Cluster -5878	P54577	P54577;A0A6Q8PFX2	SYYC_HUMAN	YARS1	Tyrosine--tRNA ligase, cytoplasmic
Cluster -5878	P36959	P36959	GMPR1_HUMAN	GMPR	GMP reductase 1
Cluster -5878	P30044;P30044-2	P30044;P30044-2;P30044-3	PRDX5_HUMAN	PRDX5	Peroxiredoxin-5, mitochondrial
Cluster -5878	P24534	P24534	EF1B_HUMAN	EEF1B2	Elongation factor 1-beta
Cluster -5878	P18827	P18827;E9PHH3	SDC1_HUMAN	SDC1	Syndecan-1
Cluster -5878	P14868	P14868;P14868-2	SYDC_HUMAN	DARS1	Aspartate--tRNA ligase, cytoplasmic
Cluster -5878	P00533	P00533;P00533-2;P00533-3;P00533-4;Q504U8;E9PFD7	EGFR_HUMAN	EGFR	Epidermal growth factor receptor
Cluster -5878	O43294;O43294-2	O43294;O43294-2	TGFI1_HUMAN	TGFB1I1	Transforming growth factor beta-1-induced transcript 1 protein
Cluster -5878	A0A1B0GTC6	A0A1B0GTC6	CC085_HUMAN	C3orf85	Uncharacterized protein C3orf85
Cluster -5878	O00161	O00161	SNP23_HUMAN	SNAP23	Synaptosomal-associated protein 23
Cluster -5878	Q9UPN3	Q9UPN3;H3BQK9;H3BPE1;A0A590UJG2;E9PLY0;Q9UPN3-2;Q9UPN3-3;Q9UPN3-4;A0A7P0MQR8	MACF1_HUMAN	MACF1	Microtubule-actin cross-linking factor 1, isoforms 1/2/3/4/5
Cluster -5878	Q9BWV7	Q9BWV7;A0A3B3IRU1	TTLL2_HUMAN	TTLL2	Probable tubulin polyglutamylase TTLL2
Cluster -5878	O60814;P57053;P58876;P62807;Q5QNW6;Q5QNW6-2;Q93079;Q99877;Q99879	Q99879;P57053;Q16778;Q5QNW6;P62807;O60814;P23527;Q99880;P06899;Q99877;P33778;Q96A08;P58876;Q93079;Q8N257;U3KQK0;Q5QNW6-2	H2B1C_HUMAN;H2B1D_HUMAN;H2B1H_HUMAN;H2B1K_HUMAN;H2B1M_HUMAN;H2B1N_HUMAN;H2B2F_HUMAN;H2BFS_HUMAN	H2BC10;H2BC12;H2BC12L;H2BC14;H2BC15;H2BC18;H2BC5;H2BC9	Histone H2B type 1-K
Cluster -5878	Q99832	Q99832;Q99832-2;Q99832-3;Q99832-4	TCPH_HUMAN	CCT7	T-complex protein 1 subunit eta
Cluster -5878	Q7Z7E8	Q7Z7E8;Q7Z7E8-2	UB2Q1_HUMAN	UBE2Q1	Ubiquitin-conjugating enzyme E2 Q1
Cluster -5878	Q15833	Q15833;Q15833-2;Q15833-3	STXB2_HUMAN	STXBP2	Syntaxin-binding protein 2
Cluster -5878	P55774	P55774	CCL18_HUMAN	CCL18	C-C motif chemokine 18
Cluster -5878	P49591	P49591;Q5T5C7	SYSC_HUMAN	SARS1	Serine--tRNA ligase, cytoplasmic
Cluster -5878	P49368	P49368;B4DUR8;P49368-2	TCPG_HUMAN	CCT3	T-complex protein 1 subunit gamma
Cluster -5878	P23381	P23381;P23381-2	SYWC_HUMAN	WARS1	Tryptophan--tRNA ligase, cytoplasmic
Cluster -5878	P60891	P21108;P11908;P60891;P60891-2;A0A2R8Y7H4;P11908-2;B1ALA9	PRPS1_HUMAN	PRPS1	Ribose-phosphate pyrophosphokinase 1
Cluster -5878	P19086	P19086	GNAZ_HUMAN	GNAZ	Guanine nucleotide-binding protein G(z) subunit alpha
Cluster -5878	P15170-2;P15170-3	P15170;P15170-2;P15170-3	ERF3A_HUMAN	GSPT1	Isoform of P15170, Isoform 2 of Eukaryotic peptide chain release factor GTP-binding subunit ERF3A
Cluster -5878	P13929	P13929;P13929-2;P13929-3;E5RGZ4	ENOB_HUMAN	ENO3	Beta-enolase
Cluster -5878	P13497	P13497;P13497-2;P13497-4;P13497-5;P13497-6	BMP1_HUMAN	BMP1	Bone morphogenetic protein 1
Cluster -5878	P10644	P10644;K7EM13;P10644-2	KAP0_HUMAN	PRKAR1A	cAMP-dependent protein kinase type I-alpha regulatory subunit
Cluster -5878	P01137	P01137;A0A499FJK2;A0A7I2YQL8;A0A7I2V5Z9	TGFB1_HUMAN	TGFB1	Transforming growth factor beta-1 proprotein
Cluster -5878	O94804	O94804	STK10_HUMAN	STK10	Serine/threonine-protein kinase 10
Cluster -5878	O00194	O00194	RB27B_HUMAN	RAB27B	Ras-related protein Rab-27B
Cluster -5878	O75116	O75116;E9PF63	ROCK2_HUMAN	ROCK2	Rho-associated protein kinase 2
Cluster -5878	Q9Y6W5	Q9Y6W5;Q9Y6W5-2	WASF2_HUMAN	WASF2	Actin-binding protein WASF2
Cluster -5878	Q9UKY7	Q9UKY7;Q9UKY7-2	CDV3_HUMAN	CDV3	Protein CDV3 homolog
Cluster -5878	Q9P289	Q9P289;Q8NBY1;B4E0Y9;Q9P289-3	STK26_HUMAN	STK26	Serine/threonine-protein kinase 26
Cluster -5878	Q7L1Q6-3	Q7L1Q6;Q7L1Q6-2;Q7L1Q6-3;Q7L1Q6-4	5MP2_HUMAN	BZW1	Isoform of Q7L1Q6, Isoform 3 of eIF5-mimic protein 2
Cluster -5878	Q7KZF4	Q7KZF4	SND1_HUMAN	SND1	Staphylococcal nuclease domain-containing protein 1
Cluster -5878	Q16627	Q16627;Q16627-2;A0A087X089	CCL14_HUMAN	CCL14	C-C motif chemokine 14
Cluster -5878	Q15382	Q15382;C9J931	RHEB_HUMAN	RHEB	GTP-binding protein Rheb
Cluster -5878	Q15366-3;Q15366-6	Q15366;F8VZX2;Q15366-2;Q15366-3;Q15366-4;Q15366-5;Q15366-6;Q15366-7;Q15366-8	PCBP2_HUMAN	PCBP2	Isoform of Q15366, Isoform 3 of Poly(rC)-binding protein 2
Cluster -5878	Q14141;Q14141-2;Q14141-4	Q14141;Q14141-2;Q14141-3;Q14141-4;B1AMS2	SEPT6_HUMAN	SEPTIN6	Septin-6
Cluster -5878	O60749	Q13596;O60749;H0YK42;O60749-2;Q13596-2	SNX2_HUMAN	SNX2	Sorting nexin-2
Cluster -5878	P61081	P61081	UBC12_HUMAN	UBE2M	NEDD8-conjugating enzyme Ubc12
Cluster -5878	P50995;P50995-2	P50995;P50995-2	ANX11_HUMAN	ANXA11	Annexin A11
Cluster -5878	P50579	P50579;F8VQZ7;F8VRR3;G3V1U3;P50579-2;P50579-3	MAP2_HUMAN	METAP2	Methionine aminopeptidase 2
Cluster -5878	P48643	P48643;P48643-2;E9PCA1;B7ZAR1;E7ENZ3	TCPE_HUMAN	CCT5	T-complex protein 1 subunit epsilon
Cluster -5878	P47755	P47755;P47755-2;C9JUG7;F8W9N7	CAZA2_HUMAN	CAPZA2	F-actin-capping protein subunit alpha-2
Cluster -5878	P46109	P46109	CRKL_HUMAN	CRKL	Crk-like protein
Cluster -5878	P35442	P35442;A0A3B3ITK0;A0A7I2YQT6;A0A7I2V585	TSP2_HUMAN	THBS2	Thrombospondin-2
Cluster -5878	P30085;P30085-3	P30085;Q5T0D2;P30085-3	KCY_HUMAN	CMPK1	UMP-CMP kinase
Cluster -5878	P0DMM9-3;P0DMN0	P0DMN0;P0DMM9-2;P0DMM9-3	ST1A3_HUMAN;ST1A4_HUMAN	SULT1A3;SULT1A4	Isoform of P0DMM9, Isoform 3 of Sulfotransferase 1A3
Cluster -5878	O75340	O75340;A0A024QZ42;O75340-2	PDCD6_HUMAN	PDCD6	Programmed cell death protein 6
Cluster -5878	O15467	O15467	CCL16_HUMAN	CCL16	C-C motif chemokine 16
Cluster -5878	O43488	O43488	ARK72_HUMAN	AKR7A2	Aflatoxin B1 aldehyde reductase member 2
Cluster -5878	Q9UKZ9	Q9UKZ9;C9JYX9;A0A3B3ITE8	PCOC2_HUMAN	PCOLCE2	Procollagen C-endopeptidase enhancer 2
Cluster -5878	Q9UJU6	Q9UJU6;Q9UJU6-5	DBNL_HUMAN	DBNL	Drebrin-like protein
Cluster -5878	Q9NQW7-3	Q9NQW7;Q9NQW7-2;Q9NQW7-3;Q9NQW7-4;Q5T6H7	XPP1_HUMAN	XPNPEP1	Isoform of Q9NQW7, Isoform 3 of Xaa-Pro aminopeptidase 1
Cluster -5878	Q9H082	Q9H082;A0A494C0Z5	RB33B_HUMAN	RAB33B	Ras-related protein Rab-33B
Cluster -5878	Q9BUL8	Q9BUL8;C9J6F3;F8WDF3	PDC10_HUMAN	PDCD10	Programmed cell death protein 10
Cluster -5878	Q8TDL5	Q8TDL5	BPIB1_HUMAN	BPIFB1	BPI fold-containing family B member 1
Cluster -5878	Q13151	Q13151	ROA0_HUMAN	HNRNPA0	Heterogeneous nuclear ribonucleoprotein A0
Cluster -5878	Q08722;Q08722-3;Q08722-4	Q08722;Q08722-2;Q08722-3;Q08722-4	CD47_HUMAN	CD47	Leukocyte surface antigen CD47
Cluster -5878	Q08495	Q08495;Q08495-2;Q08495-3;Q08495-4	DEMA_HUMAN	DMTN	Dematin
Cluster -5878	Q04917	Q04917	1433F_HUMAN	YWHAH	14-3-3 protein eta
Cluster -5878	Q02040	Q02040	AK17A_HUMAN	AKAP17A	A-kinase anchor protein 17A
Cluster -5878	P61026	P61026	RAB10_HUMAN	RAB10	Ras-related protein Rab-10
Cluster -5878	P50225	P50225;P50226;E9PKW4;E9PM76	ST1A1_HUMAN	SULT1A1	Sulfotransferase 1A1
Cluster -5878	P40227	P40227;P40227-2	TCPZ_HUMAN	CCT6A	T-complex protein 1 subunit zeta
Cluster -5878	P37235	P37235;E9PC71	HPCL1_HUMAN	HPCAL1	Hippocalcin-like protein 1
Cluster -5878	P62136	P36873;P62136;P62140;P36873-2;F8VYE8;F8VR82;F8W0W8;E9PMD7;P62136-2;P62136-3;A0A087WYY5;A0A7I2V4F7	PP1A_HUMAN	PPP1CA	Serine/threonine-protein phosphatase PP1-alpha catalytic subunit
Cluster -5878	P26641	P26641;P26641-2	EF1G_HUMAN	EEF1G	Elongation factor 1-gamma
Cluster -5878	P23229-2;P23229-4;P23229-6	P23229;P23229-2;P23229-3;P23229-4;P23229-5;P23229-6;P23229-7;P23229-9;A0A8C8KBL6	ITA6_HUMAN	ITGA6	Isoform of P23229, Isoform Alpha-6X1A of Integrin alpha-6
Cluster -5878	P16284	P16284;P16284-2;P16284-3;P16284-4;P16284-5;P16284-6	PECA1_HUMAN	PECAM1	Platelet endothelial cell adhesion molecule
Cluster -5878	P13667	P13667;A0A499FI48	PDIA4_HUMAN	PDIA4	Protein disulfide-isomerase A4
Cluster -5878	P11940	P11940;Q4VXU2;E7ERJ7;E7EQV3;P11940-2;H0YAR2;A0A6Q8JFT6;Q4VXU2-2;A0A7I2YQ88;A0A7I2YQE4;A0A087WTT1;A0A7I2V4N4	PABP1_HUMAN	PABPC1	Polyadenylate-binding protein 1
Cluster -5878	P10646	P10646	TFPI1_HUMAN	TFPI	Tissue factor pathway inhibitor
Cluster -5878	P07948-2	P07948;P07948-2	LYN_HUMAN	LYN	Isoform of P07948, Isoform 2 of Tyrosine-protein kinase Lyn
Cluster -5878	P07203	P07203;A0A2R8Y6B6	GPX1_HUMAN	GPX1	Glutathione peroxidase 1
Cluster -5878	P01116-2	P01116-2;A0A8I5KQ21;A0A8I5KUB5	RASK_HUMAN	KRAS	Isoform of P01116, Isoform 2B of GTPase KRas
Cluster -5878	O60610	O60610;A0A2R8Y5N1;O60610-2;O60610-3	DIAP1_HUMAN	DIAPH1	Protein diaphanous homolog 1
Cluster -5878	O00429;O00429-3	O00429;O00429-2;O00429-3;O00429-4;O00429-5;O00429-6;O00429-7;O00429-8;O00429-9	DNM1L_HUMAN	DNM1L	Dynamin-1-like protein
Cluster -5878	O43633	O43633;M0R1T5	CHM2A_HUMAN	CHMP2A	Charged multivesicular body protein 2a
Cluster -5878	Q9ULC4;Q9ULC4-3	Q9ULC4;A0A3B3IRV3;Q9ULC4-2;Q9ULC4-3	MCTS1_HUMAN	MCTS1	Malignant T-cell-amplified sequence 1
Cluster -5878	Q9H2K8	Q9H2K8	TAOK3_HUMAN	TAOK3	Serine/threonine-protein kinase TAO3
Cluster -5878	Q96KP4	Q96KP4;Q96KP4-2	CNDP2_HUMAN	CNDP2	Cytosolic non-specific dipeptidase
Cluster -5878	Q7L7X3	Q7L7X3;Q7L7X3-2;Q7L7X3-3	TAOK1_HUMAN	TAOK1	Serine/threonine-protein kinase TAO1
Cluster -5878	Q27J81	Q27J81;A0A6Q8PGN3;A0A6Q8PGC7;A0A6Q8PHA2;A0A6Q8PH63;A0A6Q8PH71;A0A6Q8PH25;A0A6Q8PF29;A0A6Q8PF44;A0A6Q8PHG2;Q27J81-2;A0A087X118	INF2_HUMAN	INF2	Inverted formin-2
Cluster -5878	Q13442	Q13442	HAP28_HUMAN	PDAP1	28 kDa heat- and acid-stable phosphoprotein
Cluster -5878	P62495	P62495;P62495-2;B7Z7P8	ERF1_HUMAN	ETF1	Eukaryotic peptide chain release factor subunit 1
Cluster -5878	P61981	P61981	1433G_HUMAN	YWHAG	14-3-3 protein gamma
Cluster -5878	P61978-3	P61978;P61978-2;P61978-3	HNRPK_HUMAN	HNRNPK	Isoform of P61978, Isoform 3 of Heterogeneous nuclear ribonucleoprotein K
Cluster -5878	P61160	P61160;A0A1B0GWH0;A0A1B0GWD0;P61160-2	ARP2_HUMAN	ACTR2	Actin-related protein 2
Cluster -5878	P51149	P51149;C9IZZ0;C9J7D1;C9J8S3;C9J4V0;C9J4S4;A0A6Q8PG52;A0A6Q8PH84	RAB7A_HUMAN	RAB7A	Ras-related protein Rab-7a
Cluster -5878	P31946;P31946-2	P31946;P31946-2	1433B_HUMAN	YWHAB	14-3-3 protein beta/alpha
Cluster -5878	P17301	P17301;E7ESP4;E9PB77;E7EMF1	ITA2_HUMAN	ITGA2	Integrin alpha-2
Cluster -5878	P14543	P14543;P14543-2	NID1_HUMAN	NID1	Nidogen-1
Cluster -5878	P14314-2	P14314;K7ELL7;P14314-2	GLU2B_HUMAN	PRKCSH	Isoform of P14314, Isoform 2 of Glucosidase 2 subunit beta
Cluster -5878	P13611	P13611;P13611-2;P13611-3;P13611-4;P13611-5;Q86W61;E9PF17	CSPG2_HUMAN	VCAN	Versican core protein
Cluster -5878	P11277-2	P11277;P11277-2;P11277-3	SPTB1_HUMAN	SPTB	Isoform of P11277, Isoform 2 of Spectrin beta chain, erythrocytic
Cluster -5878	P05067;P05067-8	P05067;P05067-10;P05067-11;A0A0A0MRG2;E9PG40;P05067-3;P05067-4;P05067-5;P05067-6;P05067-7;P05067-8;P05067-9	A4_HUMAN	APP	Amyloid-beta precursor protein
Cluster -5878	O94769-2	O94769;O94769-2	ECM2_HUMAN	ECM2	Isoform of O94769, Isoform 2 of Extracellular matrix protein 2
Cluster -5878	O15511	O15511;O15511-2;B1ALC0	ARPC5_HUMAN	ARPC5	Actin-related protein 2/3 complex subunit 5
Cluster -5878	O15143	O15143;F8VXW2;C9K057;A0A1W2PNV4	ARC1B_HUMAN	ARPC1B	Actin-related protein 2/3 complex subunit 1B
Cluster -5878	O15145	O15145	ARPC3_HUMAN	ARPC3	Actin-related protein 2/3 complex subunit 3
Cluster -5878	Q9HCB6	Q9HCB6	SPON1_HUMAN	SPON1	Spondin-1
Cluster -5878	Q8WUA8	Q8WUA8	TSK_HUMAN	TSKU	Tsukushi
Cluster -5878	Q15365	Q15365	PCBP1_HUMAN	PCBP1	Poly(rC)-binding protein 1
Cluster -5878	Q15084;Q15084-2;Q15084-3;Q15084-4;Q15084-5	Q15084;Q15084-2;Q15084-3;Q15084-4;Q15084-5	PDIA6_HUMAN	PDIA6	Protein disulfide-isomerase A6
Cluster -5878	Q14767	Q14767;G3V3X5;G3V511	LTBP2_HUMAN	LTBP2	Latent-transforming growth factor beta-binding protein 2
Cluster -5878	Q06323	Q06323;Q06323-2;Q06323-3;H0YKK6	PSME1_HUMAN	PSME1	Proteasome activator complex subunit 1
Cluster -5878	P61604	P61604;B8ZZ54	CH10_HUMAN	HSPE1	10 kDa heat shock protein, mitochondrial
Cluster -5878	P53990;P53990-2;P53990-4;P53990-5	P53990;P53990-2;P53990-3;P53990-4;P53990-5	IST1_HUMAN	IST1	IST1 homolog
Cluster -5878	P52565	P52565;P52565-2;J3KRE2;J3KS60;J3QQX2	GDIR1_HUMAN	ARHGDIA	Rho GDP-dissociation inhibitor 1
Cluster -5878	P50502	P50502;Q8NFI4	F10A1_HUMAN	ST13	Hsc70-interacting protein
Cluster -5878	P50395	P50395;P50395-2	GDIB_HUMAN	GDI2	Rab GDP dissociation inhibitor beta
Cluster -5878	P49407-2	P49407;P49407-2	ARRB1_HUMAN	ARRB1	Isoform of P49407, Isoform 1B of Beta-arrestin-1
Cluster -5878	P11413;P11413-2;P11413-3	P11413;P11413-2;P11413-3;E7EUI8;A0A8Q3SIN6;A0A8Q3SIS5	G6PD_HUMAN	G6PD	Glucose-6-phosphate 1-dehydrogenase
Cluster -5878	P0DMV8	P0DMV8;P34931;V9GZ37;P0DMV8-2	HS71A_HUMAN	HSPA1A	Heat shock 70 kDa protein 1A
Cluster -5878	P05121	P05121	PAI1_HUMAN	SERPINE1	Plasminogen activator inhibitor 1
Cluster -5878	P00451	P00451	FA8_HUMAN	F8	Coagulation factor VIII
Cluster -5878	P22392	O60361;P22392;P22392-2;Q32Q12	NDKB_HUMAN	NME2	Nucleoside diphosphate kinase B
Cluster -5878	O43852;O43852-3	O43852;O43852-15;O43852-2;O43852-3;O43852-4;O43852-5;O43852-6;O43852-8;O43852-9	CALU_HUMAN	CALU	Calumenin
Cluster -5878	O43665	O43665;O43665-1;O43665-2	RGS10_HUMAN	RGS10	Regulator of G-protein signaling 10
Cluster -5878	O14745	O14745;O14745-2	NHRF1_HUMAN	SLC9A3R1	Na(+)/H(+) exchange regulatory cofactor NHE-RF1
Cluster -5878	A0A3B3ISR2;B4DPQ0;F5H2D0	B4DPQ0;A0A3B3ISR2;F5H2D0	A0A3B3ISR2_HUMAN;B4DPQ0_HUMAN;F5H2D0_HUMAN	C1R	Isoform of P00736, Complement subcomponent C1r
Cluster -5878	P68036	A0A1B0GUS4;P68036;P68036-2;P68036-3	UB2L3_HUMAN	UBE2L3	Ubiquitin-conjugating enzyme E2 L3
Cluster -5878	O95260-2	A0A8I5QKV3;O95260-2;A0A8I5KNT9;A0A8I5KS65;A0A8I5KT53;A0A8I5KWU7;A0A8I5KWF1;A0A8I5KVR2;A0A8I5KVF5;A0A8I5KZ24;A0A8I5KYL1;A0A8I5KXC6;A0A8I5KX91;A0A8I5KXU0;F5GXE4	ATE1_HUMAN	ATE1	Isoform of O95260, Isoform ATE1-2 of Arginyl-tRNA--protein transferase 1
Cluster -5878	Q9NY65	Q9NY65;P0DPH7;Q6PEY2;A0A7P0T945;A0A7P0TA31;P0DPH7-2;Q9NY65-2	TBA8_HUMAN	TUBA8	Tubulin alpha-8 chain
Cluster -5878	Q9GZP8	Q9GZP8;Q9GZP8-2	IMUP_HUMAN	IMUP	Immortalization up-regulated protein
Cluster -5878	Q9BXN1	Q9BXN1	ASPN_HUMAN	ASPN	Asporin
Cluster -5878	Q96C24	Q96C24	SYTL4_HUMAN	SYTL4	Synaptotagmin-like protein 4
Cluster -5878	Q96A00	Q96A00;K7EJB8;Q96A00-2;K7EMN0	PP14A_HUMAN	PPP1R14A	Protein phosphatase 1 regulatory subunit 14A
Cluster -5878	Q8TF42	Q8TF42	UBS3B_HUMAN	UBASH3B	Ubiquitin-associated and SH3 domain-containing protein B
Cluster -5878	Q8NI99	Q8NI99;Q9UKU9;Q9UKU9-2;K7EKF6	ANGL6_HUMAN	ANGPTL6	Angiopoietin-related protein 6
Cluster -5878	Q7LDG7;Q7LDG7-4	Q7LDG7;E7EWQ7;A6NJ28;Q7LDG7-2;Q7LDG7-3;Q7LDG7-4;E7EMB4	GRP2_HUMAN	RASGRP2	RAS guanyl-releasing protein 2
Cluster -5878	Q15056-2	Q15056;Q15056-2;A0A7I2V385;A0A7I2V4E4	IF4H_HUMAN	EIF4H	Isoform of Q15056, Isoform Short of Eukaryotic translation initiation factor 4H
Cluster -5878	Q14696	Q14696	MESD_HUMAN	MESD	LRP chaperone MESD
Cluster -5878	Q14644	Q14644;Q14644-2	RASA3_HUMAN	RASA3	Ras GTPase-activating protein 3
Cluster -5878	Q05655	Q05655;Q05655-2	KPCD_HUMAN	PRKCD	Protein kinase C delta type
Cluster -5878	Q00688	Q00688	FKBP3_HUMAN	FKBP3	Peptidyl-prolyl cis-trans isomerase FKBP3
Cluster -5878	P62258	P62258;P62258-2	1433E_HUMAN	YWHAE	14-3-3 protein epsilon
Cluster -5878	P58546	P58546	MTPN_HUMAN	MTPN	Myotrophin
Cluster -5878	P48061;P48061-2;P48061-3;P48061-4;P48061-5;P48061-6	P48061;P48061-2;P48061-3;P48061-4;P48061-5;P48061-6	SDF1_HUMAN	CXCL12	Stromal cell-derived factor 1
Cluster -5878	P15153	P15153;B1AH80;B1AH77	RAC2_HUMAN	RAC2	Ras-related C3 botulinum toxin substrate 2
Cluster -5878	P10720	P10720	PF4V_HUMAN	PF4V1	Platelet factor 4 variant
Cluster -5878	P10124	P10124	SRGN_HUMAN	SRGN	Serglycin
Cluster -5878	P62979	P0CG47;A0A2R8Y422;P0CG48;P62979;P62987;B4DV12;Q96C32	RS27A_HUMAN	RPS27A	Ubiquitin-40S ribosomal protein S27a
Cluster -5878	P06858	P06858	LIPL_HUMAN	LPL	Lipoprotein lipase
Cluster -5878	P04899	P04899;P04899-2;P04899-3;P04899-4;P04899-5;P04899-6	GNAI2_HUMAN	GNAI2	Guanine nucleotide-binding protein G(i) subunit alpha-2
Cluster -5878	O43583	O43583	DENR_HUMAN	DENR	Density-regulated protein
Cluster -5878	O43182	O43182;O43182-4	RHG06_HUMAN	ARHGAP6	Rho GTPase-activating protein 6
Cluster -5878	A7E2Y1	A7E2Y1;A0A6E1W127	MYH7B_HUMAN	MYH7B	Myosin-7B
Cluster -5878	P47813	O14602;P47813;A6NJH9;X6RAC9	IF1AX_HUMAN	EIF1AX	Eukaryotic translation initiation factor 1A, X-chromosomal
Cluster -5878	Q9UEW3;Q9UEW3-2	Q9UEW3;Q9UEW3-2	MARCO_HUMAN	MARCO	Macrophage receptor MARCO
Cluster -5878	Q9BRP8;Q9BRP8-2	Q9BRP8;Q9BRP8-2	PYM1_HUMAN	PYM1	Partner of Y14 and mago
Cluster -5878	Q99733;Q99733-2	Q99733;Q99733-2	NP1L4_HUMAN	NAP1L4	Nucleosome assembly protein 1-like 4
Cluster -5878	Q99685	Q99685;A0A3B3ITT3;A0A0C4DFN3	MGLL_HUMAN	MGLL	Monoglyceride lipase
Cluster -5878	P11169	Q8TDB8;P11169;Q8TDB8-2;Q8TDB8-4;Q8TDB8-5	GTR3_HUMAN	SLC2A3	Solute carrier family 2, facilitated glucose transporter member 3
Cluster -5878	Q8IUX7	Q8IUX7;Q8IUX7-2	AEBP1_HUMAN	AEBP1	Adipocyte enhancer-binding protein 1
Cluster -5878	Q7L576	Q7L576	CYFP1_HUMAN	CYFIP1	Cytoplasmic FMR1-interacting protein 1
Cluster -5878	Q15185;Q15185-4	Q15185;Q15185-3;Q15185-4;A0A087WYT3	TEBP_HUMAN	PTGES3	Prostaglandin E synthase 3
Cluster -5878	Q14697-2	Q14697;Q14697-2;E9PKU7;F5H6X6	GANAB_HUMAN	GANAB	Isoform of Q14697, Isoform 2 of Neutral alpha-glucosidase AB
Cluster -5878	P67775	P67775;P62714;P67775-2	PP2AA_HUMAN	PPP2CA	Serine/threonine-protein phosphatase 2A catalytic subunit alpha isoform
Cluster -5878	P08319-2	P00325;P08319;P08319-2;D6RHZ6	ADH4_HUMAN	ADH4	Isoform of P08319, Isoform 2 of All-trans-retinol dehydrogenase [NAD(+)] ADH4
Cluster -5878	P31323	P31323	KAP3_HUMAN	PRKAR2B	cAMP-dependent protein kinase type II-beta regulatory subunit
Cluster -5878	Q9Y6Z7	Q9Y6Z7	COL10_HUMAN	COLEC10	Collectin-10
Cluster -5878	Q9NZN3	Q9NZN3;Q9H223;Q9NZN3-2	EHD3_HUMAN	EHD3	EH domain-containing protein 3
Cluster -5878	Q9H939	Q9H939;Q9H939-2	PPIP2_HUMAN	PSTPIP2	Proline-serine-threonine phosphatase-interacting protein 2
Cluster -5878	Q86YV6	Q32MK0;Q9H1R3;Q86YV6;A0A2R8Y4U5;Q32MK0-4	MYLK4_HUMAN	MYLK4	Myosin light chain kinase family member 4
Cluster -5878	P68371	Q13885;P68371;Q9BVA1	TBB4B_HUMAN	TUBB4B	Tubulin beta-4B chain
Cluster -5878	Q13642-1;Q13642-4;Q13642-5	Q13642-1;Q13642-4;Q13642-5	FHL1_HUMAN	FHL1	Isoform of Q13642, Isoform 1 of Four and a half LIM domains protein 1
Cluster -5878	Q13094	Q13094;E7ESF6	LCP2_HUMAN	LCP2	Lymphocyte cytosolic protein 2
Cluster -5878	P62826	P62826;B5MDF5	RAN_HUMAN	RAN	GTP-binding nuclear protein Ran
Cluster -5878	P60660;P60660-2	P60660;J3KND3;G8JLA2;F8VZU9;F8W180;F8W1R7;B7Z6Z4;G3V1V0;G3V1Y7;P60660-2	MYL6_HUMAN	MYL6	Myosin light polypeptide 6
Cluster -5878	P59666	P59666;P59665	DEF3_HUMAN	DEFA3	Neutrophil defensin 3
Cluster -5878	P55209-3	P55209;P55209-2;P55209-3;F8VV59;F8W543;F8W0J6;B7Z9C2;F5H4R6	NP1L1_HUMAN	NAP1L1	Isoform of P55209, Isoform 3 of Nucleosome assembly protein 1-like 1
Cluster -5878	P21291	P21291;E9PS42	CSRP1_HUMAN	CSRP1	Cysteine and glycine-rich protein 1
Cluster -5878	O14960	O14960;D6RD58	LECT2_HUMAN	LECT2	Leukocyte cell-derived chemotaxin-2
Cluster -5878	P07437	P07437;P68371;P04350;Q5JP53;Q5ST81	TBB5_HUMAN	TUBB	Tubulin beta chain
Cluster -5878	P23528	Q9Y281;P23528;Q9Y281-3;G3V1A4;E9PK25	COF1_HUMAN	CFL1	Cofilin-1
Cluster -5878	Q9H4B7	Q9H4B7	TBB1_HUMAN	TUBB1	Tubulin beta-1 chain
Cluster -5878	Q96LU7	Q96LU7;F8VVR8	MRFL_HUMAN	MYRFL	Myelin regulatory factor-like protein
Cluster -5878	Q15404	Q15404	RSU1_HUMAN	RSU1	Ras suppressor protein 1
Cluster -5878	Q15113	Q15113	PCOC1_HUMAN	PCOLCE	Procollagen C-endopeptidase enhancer 1
Cluster -5878	Q13418	Q13418;A0A0A0MTH3	ILK_HUMAN	ILK	Integrin-linked protein kinase
Cluster -5878	Q13103	Q13103	SPP24_HUMAN	SPP2	Secreted phosphoprotein 24
Cluster -5878	P68366;P68366-2	P68366;P68363;Q9BQE3;Q71U36;A6NHL2;A6NHL2-2;Q71U36-2;F5H5D3;P68363-2;P68366-2	TBA4A_HUMAN	TUBA4A	Tubulin alpha-4A chain
Cluster -5878	P63104	P63104;P63104-2;B7Z2E6;B0AZS6	1433Z_HUMAN	YWHAZ	14-3-3 protein zeta/delta
Cluster -5878	P62937	P62937;C9J5S7;F8WE65;A0A7I2V5J5	PPIA_HUMAN	PPIA	Peptidyl-prolyl cis-trans isomerase A
Cluster -5878	P84077	P61204;P84077;P61204-2;F5H423	ARF1_HUMAN	ARF1	ADP-ribosylation factor 1
Cluster -5878	P48059-2	P48059;P0CW19-2;P48059-2;P48059-3;P48059-4;P48059-5;A0A0J9YXC7;A0A8Q3WLX8;A0A8Q3WLN4;A0A8Q3WKI3;A0A8Q3WKJ2;A0A8Q3WKK6;A0A8Q3WKP0	LIMS1_HUMAN	LIMS1	Isoform of P48059, Isoform 2 of LIM and senescent cell antigen-like-containing domain protein 1
Cluster -5878	P35579	P35579;P35579-2;A0A8I5KWT8	MYH9_HUMAN	MYH9	Myosin-9
Cluster -5878	P31146	P31146;H3BRY3	COR1A_HUMAN	CORO1A	Coronin-1A
Cluster -5878	P21333-2	P21333;A0A7P0NMY4;Q60FE5;P21333-2	FLNA_HUMAN	FLNA	Isoform of P21333, Isoform 2 of Filamin-A
Cluster -5878	P26038	P15311;P35241;P26038;A0A2R8Y7M3;A0A2R8Y5S7;E9PNP4;P35241-5;P35241-3	MOES_HUMAN	MSN	Moesin
Cluster -5878	P63000;P63000-2	P15153;P60763;P63000;P63000-2;B1AH80;B1AH77	RAC1_HUMAN	RAC1	Ras-related C3 botulinum toxin substrate 1
Cluster -5878	P14618	P14618;H3BQ34;B4DNK4;P14618-2;P14618-3;A0A804F6T5;A0A804F729	KPYM_HUMAN	PKM	Pyruvate kinase PKM
Cluster -5878	P08567	P08567	PLEK_HUMAN	PLEK	Pleckstrin
Cluster -5878	P08514	P08514;P08514-2;P08514-3	ITA2B_HUMAN	ITGA2B	Integrin alpha-IIb
Cluster -5878	P06753-2	P07951;P09493;P06753;P67936;Q5TCU3;J3KN67;P09493-8;P09493-9;P09493-2;P09493-3;P09493-4;P09493-5;P09493-6;P09493-7;P67936-2;A0A2R8Y5V9;P06753-2;P06753-3;P06753-4;P06753-5;P06753-6;P06753-7;A0A2R8YGX3;H0YKJ4;A0A2R8YE05;H0YK48;B7Z596;A0A494BZZ2;Q6ZN40;A7XZE4;H7BYY1;A0A494C0V8;A0A494C0P6;P07951-2;P07951-3;K7ENT6;P09493-10;A0A2R2Y2Q3;F5H7S3;A0A087WWU8;A0A5F9UN72	TPM3_HUMAN	TPM3	Isoform of P06753, Isoform 2 of Tropomyosin alpha-3 chain
Cluster -5878	P03950	P03950	ANGI_HUMAN	ANG	Angiogenin
Cluster -5878	P05106	P05106;P05106-2;P05106-3	ITB3_HUMAN	ITGB3	Integrin beta-3
Cluster -5878	Q9Y5C1	Q9Y5C1	ANGL3_HUMAN	ANGPTL3	Angiopoietin-related protein 3
Cluster -5878	Q9UBW5	Q9UBW5;Q9UBW5-2;Q9UBW5-3;S4R418	BIN2_HUMAN	BIN2	Bridging integrator 2
Cluster -5878	Q9HBI1	Q9HBI1;Q9HBI1-2;Q9HBI1-3;A0A087WZB5	PARVB_HUMAN	PARVB	Beta-parvin
Cluster -5878	P63241;P63241-2	Q9GZV4;P63241;Q6IS14;C9J7B5;P63241-2;F8WCJ1;I3L504	IF5A1_HUMAN	EIF5A	Eukaryotic translation initiation factor 5A-1
Cluster -5878	Q99969	Q99969	RARR2_HUMAN	RARRES2	Retinoic acid receptor responder protein 2
Cluster -5878	Q6Q788	Q6Q788;A0A669KB69	APOA5_HUMAN	APOA5	Apolipoprotein A-V
Cluster -5878	Q562R1	Q562R1	ACTBL_HUMAN	ACTBL2	Beta-actin-like protein 2
Cluster -5878	Q15555	Q15555;Q15555-2;Q15555-3;Q15555-5	MARE2_HUMAN	MAPRE2	Microtubule-associated protein RP/EB family member 2
Cluster -5878	Q14847;Q14847-2	Q14847;Q14847-2;Q14847-3	LASP1_HUMAN	LASP1	LIM and SH3 domain protein 1
Cluster -5878	Q08830	Q08830	FGL1_HUMAN	FGL1	Fibrinogen-like protein 1
Cluster -5878	Q05682-4	Q05682;E7EX44;Q05682-2;Q05682-3;Q05682-4;Q05682-5;Q05682-6;E9PGZ1	CALD1_HUMAN	CALD1	Isoform of Q05682, Isoform 4 of Caldesmon
Cluster -5878	P50552	P50552	VASP_HUMAN	VASP	Vasodilator-stimulated phosphoprotein
Cluster -5878	P17066	P48741;P17066	HSP76_HUMAN	HSPA6	Heat shock 70 kDa protein 6
Cluster -5878	P30101	P30101;A0A8I5QKQ5;A0A8I5QJM1;H7BZJ3;A0A8I5KNU9;A0A8I5KP58;A0A8I5KPY2;A0A8I5KRV3;A0A8I5KS72;A0A8I5KT88;A0A8I5KW00;A0A8I5KW33;A0A8I5KXE2;A0A8I5KYJ6;A0A8I5KXC9	PDIA3_HUMAN	PDIA3	Protein disulfide-isomerase A3
Cluster -5878	P24593	P24593	IBP5_HUMAN	IGFBP5	Insulin-like growth factor-binding protein 5
Cluster -5878	P22692	P22692;P22692-2	IBP4_HUMAN	IGFBP4	Insulin-like growth factor-binding protein 4
Cluster -5878	P13224;P13224-2	P13224;P13224-2	GP1BB_HUMAN	GP1BB	Platelet glycoprotein Ib beta chain
Cluster -5878	O75093	O75093;Q5T0V0	SLIT1_HUMAN	SLIT1	Slit homolog 1 protein
Cluster -5878	P11234;P11234-2	P11234;P11233;P11234-2;P11234-3	RALB_HUMAN	RALB	Ras-related protein Ral-B
Cluster -5878	Q9ULV4;Q9ULV4-2;Q9ULV4-3	Q9ULV4;B4E3S0;Q9ULV4-2;Q9ULV4-3	COR1C_HUMAN	CORO1C	Coronin-1C
Cluster -5878	Q15942	Q15942;Q15942-2	ZYX_HUMAN	ZYX	Zyxin
Cluster -5878	Q14865	Q14865;A0A7P0TAD2;Q14865-2	ARI5B_HUMAN	ARID5B	AT-rich interactive domain-containing protein 5B
Cluster -5878	Q06830	Q06830	PRDX1_HUMAN	PRDX1	Peroxiredoxin-1
Cluster -5878	P49913	P49913;J3KNB4	CAMP_HUMAN	CAMP	Cathelicidin antimicrobial peptide
Cluster -5878	P40763;P40763-3	P40763;G8JLH9;P40763-3;A0A7I2YQR5;A0A7I2V444;A0A7I2V3V0;A0A7I2V4C8;A0A7I2V4R2;A0A7I2V5N9	STAT3_HUMAN	STAT3	Signal transducer and activator of transcription 3
Cluster -5878	P33908	P33908	MA1A1_HUMAN	MAN1A1	Mannosyl-oligosaccharide 1,2-alpha-mannosidase IA
Cluster -5878	P30740	P30740	ILEU_HUMAN	SERPINB1	Leukocyte elastase inhibitor
Cluster -5878	P30041	P30041	PRDX6_HUMAN	PRDX6	Peroxiredoxin-6
Cluster -5878	P26447	P26447	S10A4_HUMAN	S100A4	Protein S100-A4
Cluster -5878	P18065	P18065;C9JMY1	IBP2_HUMAN	IGFBP2	Insulin-like growth factor-binding protein 2
Cluster -5878	P11142	P11142;P54652;P11142-2;E9PKE3	HSP7C_HUMAN	HSPA8	Heat shock cognate 71 kDa protein
Cluster -5878	P09493-8	P09493-8;P09493-6;P09493-7;Q6ZN40	TPM1_HUMAN	TPM1	Isoform of P09493, Isoform 8 of Tropomyosin alpha-1 chain
Cluster -5878	P04792	P04792;A0A6Q8PFK8;A0A6Q8PFE7;A0A6Q8PGK1;A0A6Q8PGY2;A0A6Q8PHA6;A0A6Q8PH65;A0A6Q8PF43;A0A6Q8PHJ6	HSPB1_HUMAN	HSPB1	Heat shock protein beta-1
Cluster -5878	P01344;P01344-2;P01344-3	P01344;P01344-2;P01344-3	IGF2_HUMAN	IGF2	Insulin-like growth factor II
Cluster -5878	P00338	P00338;P00338-3;P00338-4	LDHA_HUMAN	LDHA	L-lactate dehydrogenase A chain
Cluster -5878	O75083	O75083;O75083-3	WDR1_HUMAN	WDR1	WD repeat-containing protein 1
Cluster -5878	O00151	O00151	PDLI1_HUMAN	PDLIM1	PDZ and LIM domain protein 1
Cluster -5878	O00299	O00299	CLIC1_HUMAN	CLIC1	Chloride intracellular channel protein 1
Cluster -5878	Q9Y274	Q9Y274;Q9Y274-2;A0A087WXB8	SIA10_HUMAN	ST3GAL6	Type 2 lactosamine alpha-2,3-sialyltransferase
Cluster -5878	Q9NQ79;Q9NQ79-2	Q9NQ79;Q9NQ79-2;Q9NQ79-3;A0A0C4DFP6	CRAC1_HUMAN	CRTAC1	Cartilage acidic protein 1
Cluster -5878	Q8NBP7	Q8NBP7;A0A669KBG0	PCSK9_HUMAN	PCSK9	Proprotein convertase subtilisin/kexin type 9
Cluster -5878	Q9H8M5;Q9H8M5-2	Q6P4Q7;Q9H8M5;Q9H8M5-2;Q6P4Q7-2	CNNM2_HUMAN	CNNM2	Metal transporter CNNM2
Cluster -5878	Q13790	Q13790	APOF_HUMAN	APOF	Apolipoprotein F
Cluster -5878	Q13362-4	Q13362;A0A8Q3WKR3;Q13362-3;Q13362-4;Q13362-5	2A5G_HUMAN	PPP2R5C	Isoform of Q13362, Isoform 4 of Serine/threonine-protein phosphatase 2A 56 kDa regulatory subunit gamma isoform
Cluster -5878	Q12805;Q12805-2;Q12805-3;Q12805-4	Q12805;Q12805-2;Q12805-3;Q12805-4;Q12805-5	FBLN3_HUMAN	EFEMP1	EGF-containing fibulin-like extracellular matrix protein 1
Cluster -5878	P80108	P80108	PHLD_HUMAN	GPLD1	Phosphatidylinositol-glycan-specific phospholipase D
Cluster -5878	P55058	P55058;P55058-2;P55058-3;P55058-4	PLTP_HUMAN	PLTP	Phospholipid transfer protein
Cluster -5878	P51884	P51884	LUM_HUMAN	LUM	Lumican
Cluster -5878	O15204	O15204;O15204-2	ADEC1_HUMAN	ADAMDEC1	ADAM DEC1
Cluster -5878	P04070-2	P04070;E7END6;P04070-2	PROC_HUMAN	PROC	Isoform of P04070, Isoform 2 of Vitamin K-dependent protein C
Cluster -5878	Q96KN2	Q96KN2;J3KRP0	CNDP1_HUMAN	CNDP1	Beta-Ala-His dipeptidase
Cluster -5878	Q8NDC4;Q8NDC4-2	Q8NDC4;Q8NDC4-2	MORN4_HUMAN	MORN4	MORN repeat-containing protein 4
Cluster -5878	Q15691	Q15691	MARE1_HUMAN	MAPRE1	Microtubule-associated protein RP/EB family member 1
Cluster -5878	P67936	P67936;P67936-2;A0A2R8YE05;K7ENT6;A0A5F9UN72	TPM4_HUMAN	TPM4	Tropomyosin alpha-4 chain
Cluster -5878	P68133	P62736;P68133;P68032;P63267;F8WB63;A6NL76;B8ZZJ2;A0A804HKV3	ACTS_HUMAN	ACTA1	Actin, alpha skeletal muscle
Cluster -5878	P61769	P61769;F5H6I0	B2MG_HUMAN	B2M	Beta-2-microglobulin
Cluster -5878	P48740	P48740;P48740-2;P48740-4	MASP1_HUMAN	MASP1	Mannan-binding lectin serine protease 1
Cluster -5878	P35443	P35443;E7ES19	TSP4_HUMAN	THBS4	Thrombospondin-4
Cluster -5878	P22352	P22352	GPX3_HUMAN	GPX3	Glutathione peroxidase 3
Cluster -5878	P21926	P21926;A0A2R8Y478;G8JLH6;A6NNI4;A0A087WU13;F5GXT1;A0A7I2V3T7	CD9_HUMAN	CD9	CD9 antigen
Cluster -5878	P12830	P12830;P12830-2;H3BNC6	CADH1_HUMAN	CDH1	Cadherin-1
Cluster -5878	P11597	P11597;P11597-2;H3BRJ9	CETP_HUMAN	CETP	Cholesteryl ester transfer protein
Cluster -5878	P07998	P07998;G3V357	RNAS1_HUMAN	RNASE1	Ribonuclease pancreatic
Cluster -5878	P07359	P07359	GP1BA_HUMAN	GP1BA	Platelet glycoprotein Ib alpha chain
Cluster -5878	P07195	P07195;A0A3B3IS95	LDHB_HUMAN	LDHB	L-lactate dehydrogenase B chain
Cluster -5878	P03973	P03973	SLPI_HUMAN	SLPI	Antileukoproteinase
Cluster -5878	P02747	P02747;A0A8Q3SIZ0	C1QC_HUMAN	C1QC	Complement C1q subcomponent subunit C
Cluster -5878	O75636	O75636;O75636-2	FCN3_HUMAN	FCN3	Ficolin-3
Cluster -5878	P00488	P00488	F13A_HUMAN	F13A1	Coagulation factor XIII A chain
Cluster -5878	Q9UNS2;Q9UNS2-2	Q9UNS2;H7C3P9;Q9UNS2-2	CSN3_HUMAN	COPS3	COP9 signalosome complex subunit 3
Cluster -5878	Q96AQ6;Q96AQ6-2	Q96AQ6;Q96AQ6-2	PBIP1_HUMAN	PBXIP1	Pre-B-cell leukemia transcription factor-interacting protein 1
Cluster -5878	Q6XZF7	Q6XZF7;A0A1B0GTX1;A0A1C7CYY6;Q6XZF7-2	DNMBP_HUMAN	DNMBP	Dynamin-binding protein
Cluster -5878	Q15286	Q15286;Q15286-2	RAB35_HUMAN	RAB35	Ras-related protein Rab-35
Cluster -5878	Q14980	Q14980;Q14980-2;Q14980-5	NUMA1_HUMAN	NUMA1	Nuclear mitotic apparatus protein 1
Cluster -5878	Q14833;Q14833-2;Q14833-3;Q14833-4	Q14833;Q14833-2;Q14833-3;Q14833-4	GRM4_HUMAN	GRM4	Metabotropic glutamate receptor 4
Cluster -5878	P78356	P78356;P78356-2	PI42B_HUMAN	PIP4K2B	Phosphatidylinositol 5-phosphate 4-kinase type-2 beta
Cluster -5878	P04259	P04259;P48668;CONP04259	K2C6B_HUMAN	KRT6B	Keratin, type II cytoskeletal 6B
Cluster -5878	P53801	P53801;A8MXQ1;A8MZH8	PTTG_HUMAN	PTTG1IP	Pituitary tumor-transforming gene 1 protein-interacting protein
Cluster -5878	Q96IY4	Q96IY4;Q96IY4-2;A0A087WSY5	CBPB2_HUMAN	CPB2	Carboxypeptidase B2
Cluster -5878	P29622	P29622	KAIN_HUMAN	SERPINA4	Kallistatin
Cluster -5878	P03952	P03952;E9PBC5	KLKB1_HUMAN	KLKB1	Plasma kallikrein
Cluster -5878	P02743	P02743	SAMP_HUMAN	APCS	Serum amyloid P-component
Cluster -5878	P01780	P01780	HV307_HUMAN	IGHV3-7	Immunoglobulin heavy variable 3-7
Cluster -5878	P01701	P01701	LV151_HUMAN	IGLV1-51	Immunoglobulin lambda variable 1-51
Cluster -5878	O14791;O14791-2	O14791;O14791-2;O14791-3	APOL1_HUMAN	APOL1	Apolipoprotein L1
Cluster -5878	P01602	P01602	KV105_HUMAN	IGKV1-5	Immunoglobulin kappa variable 1-5
Cluster -5878	Q9BTW9;Q9BTW9-4	Q9BTW9;J3KR97;Q9BTW9-4;Q9BTW9-5;A0A804HI02;A0A804HHW7;A0A804HI57;A0A804HIN6;A0A804HJ32;A0A804HIU1;A0A804HJ57;A0A804HIC0;A0A804HLI2;A0A804HLF8;A0A804HJY5;A0A804HL62;A0A804HKT8;A0A804HL21;A0A804HKB9	TBCD_HUMAN	TBCD	Tubulin-specific chaperone D
Cluster -5878	Q99459	Q99459	CDC5L_HUMAN	CDC5L	Cell division cycle 5-like protein
Cluster -5878	P35858;P35858-2	P35858;P35858-2	ALS_HUMAN	IGFALS	Insulin-like growth factor-binding protein complex acid labile subunit
Cluster -5878	P13671	P13671;C9JX36	CO6_HUMAN	C6	Complement component C6
Cluster -5878	P10643	P10643;A0A8Q3SIM0	CO7_HUMAN	C7	Complement component C7
Cluster -5878	P0DP08	P0DP06;P0DP08;P01824;A0A0C4DH41;P01825;P06331	HVD82_HUMAN	IGHV4-38-2	Immunoglobulin heavy variable 4-38-2
Cluster -5878	P07360	P07360	CO8G_HUMAN	C8G	Complement component C8 gamma chain
Cluster -5878	P07357	P07357;A0A8Q3WKT7;A0A8Q3WL79	CO8A_HUMAN	C8A	Complement component C8 alpha chain
Cluster -5878	P06681	P06681;B4DQI1;P06681-2;P06681-3;E9PDZ0;A0A8Q3WKN5;A0A0G2JL69;A0A0G2JIE7;F2Z3N2	CO2_HUMAN	C2	Complement C2
Cluster -5878	P05156	P05156;E7ETH0;D6R9Z8;G3XAM2;A0A2R8Y3M9	CFAI_HUMAN	CFI	Complement factor I
Cluster -5878	P01714	P01714	LV319_HUMAN	IGLV3-19	Immunoglobulin lambda variable 3-19
Cluster -5878	P01706	P01709;P01706	LV211_HUMAN	IGLV2-11	Immunoglobulin lambda variable 2-11
Cluster -5878	O14773;O14773-2	O14773;A0A2R8Y7I4;A0A2R8YGD1;A0A804HJ17;O14773-2	TPP1_HUMAN	TPP1	Tripeptidyl-peptidase 1
Cluster -5878	A0A075B6S2	A2NJV5;A0A075B6S2	KVD29_HUMAN	IGKV2D-29	Immunoglobulin kappa variable 2D-29
Cluster -5878	A0A0J9YXX1	A0A0J9YXX1	HV5X1_HUMAN	IGHV5-10-1	Immunoglobulin heavy variable 5-10-1
Cluster -5878	A0A0B4J1V6	A0A0B4J1V6;A0A0A0MS15	HV373_HUMAN	IGHV3-73	Immunoglobulin heavy variable 3-73
Cluster -5878	A0A0B4J1U7	A0A0B4J1U7	HV601_HUMAN	IGHV6-1	Immunoglobulin heavy variable 6-1
Cluster -5878	A0A0A0MS15	A0A0A0MS15	HV349_HUMAN	IGHV3-49	Immunoglobulin heavy variable 3-49
Cluster -5878	A0A087WSY6	A0A087WSY6	KVD15_HUMAN	IGKV3D-15	Immunoglobulin kappa variable 3D-15
Cluster -5878	A0A075B6I9	A0A075B6I9	LV746_HUMAN	IGLV7-46	Immunoglobulin lambda variable 7-46
Cluster -5878	A0A075B6K5	A0A075B6K5	LV39_HUMAN	IGLV3-9	Immunoglobulin lambda variable 3-9
Cluster -5878	Q96PD5	Q96PD5;Q96PD5-2	PGRP2_HUMAN	PGLYRP2	N-acetylmuramoyl-L-alanine amidase
Cluster -5878	Q6ZN30;Q6ZN30-2	Q6ZN30;Q6ZN30-2;B1APH0;F5H586	BNC2_HUMAN	BNC2	Zinc finger protein basonuclin-2
Cluster -5878	Q06033;Q06033-2	Q06033;Q06033-2;A0A087WW43	ITIH3_HUMAN	ITIH3	Inter-alpha-trypsin inhibitor heavy chain H3
Cluster -5878	P23142	P23142	FBLN1_HUMAN	FBLN1	Fibulin-1
Cluster -5878	P0C0L5	P0C0L5;F5GXS0	CO4B_HUMAN	C4B_2	Complement C4-B
Cluster -5878	A0A140TA44	P0C0L5;A0A140TA44;F5GXS0;A0A0G2JL54	A0A140TA44_HUMAN	C4A	Isoform of P0C0L4, Complement C4-A
Cluster -5878	P06312	P06312	KV401_HUMAN	IGKV4-1	Immunoglobulin kappa variable 4-1
Cluster -5878	P04264	P04264;CONP04264	K2C1_HUMAN	KRT1	Keratin, type II cytoskeletal 1
Cluster -5878	P02753	P02753;Q5VY30	RET4_HUMAN	RBP4	Retinol-binding protein 4
Cluster -5878	P02751-1;P02751-3	P02751;P02751-10;P02751-11;P02751-12;P02751-13;P02751-14;P02751-16;P02751-17;P02751-6;P02751-7;P02751-1;P02751-2;P02751-3;P02751-4;P02751-5;P02751-8;P02751-9	FINC_HUMAN	FN1	Isoform of P02751, Isoform 1 of Fibronectin
Cluster -5878	P01764	P01768;P01764	HV323_HUMAN	IGHV3-23	Immunoglobulin heavy variable 3-23
Cluster -5878	P01717	P01717	LV325_HUMAN	IGLV3-25	Immunoglobulin lambda variable 3-25
Cluster -5878	P01700	P01700	LV147_HUMAN	IGLV1-47	Immunoglobulin lambda variable 1-47
Cluster -5878	P01019	P01019;A0A7P0T9S6;A0A7P0T8D1;A0A7P0TBH1;A0A7P0TA52;A0A7P0TAP4;A0A7P0Z441	ANGT_HUMAN	AGT	Angiotensinogen
Cluster -5878	P00739	P00739;P00739-2	HPTR_HUMAN	HPR	Haptoglobin-related protein
Cluster -5878	O95445	O95445;O95445-2;Q5SRP5	APOM_HUMAN	APOM	Apolipoprotein M
Cluster -5878	O75962;O75962-2;O75962-5	O75962;O75962-2;O75962-4;O75962-5;E7EWP2;F5H228	TRIO_HUMAN	TRIO	Triple functional domain protein
Cluster -5878	A0A0C4DH38	A0A0C4DH38	HV551_HUMAN	IGHV5-51	Immunoglobulin heavy variable 5-51
Cluster -5878	A0A075B6I0	A0A075B6I0	LV861_HUMAN	IGLV8-61	Immunoglobulin lambda variable 8-61
Cluster -5878	A0A0C4DH34	A0A0C4DH34	HV428_HUMAN	IGHV4-28	Immunoglobulin heavy variable 4-28
Cluster -5878	Q9Y3A6	Q9Y3A6;Q9Y3A6-2;B1AKT3	TMED5_HUMAN	TMED5	Transmembrane emp24 domain-containing protein 5
Cluster -5878	Q9UPU5	Q9UPU5	UBP24_HUMAN	USP24	Ubiquitin carboxyl-terminal hydrolase 24
Cluster -5878	Q13813;Q13813-2;Q13813-3	Q13813;A0A0D9SGF6;A0A0D9SF54;Q13813-2;Q13813-3	SPTN1_HUMAN	SPTAN1	Spectrin alpha chain, non-erythrocytic 1
Cluster -5878	Q01082	Q01082;Q01082-2;Q01082-3;A0A087WUZ3	SPTB2_HUMAN	SPTBN1	Spectrin beta chain, non-erythrocytic 1
Cluster -5878	P43652	P43652	AFAM_HUMAN	AFM	Afamin
Cluster -5878	P25311	P25311;C9JEV0	ZA2G_HUMAN	AZGP1	Zinc-alpha-2-glycoprotein
Cluster -5878	P20851;P20851-2	P20851;P20851-2	C4BPB_HUMAN	C4BPB	C4b-binding protein beta chain
Cluster -5878	P15311	P15311	EZRI_HUMAN	EZR	Ezrin
Cluster -5878	P11117	P11117;B7Z7D2;E9PQY3;E9PHY0	PPAL_HUMAN	ACP2	Lysosomal acid phosphatase
Cluster -5878	P08185	P08185	CBG_HUMAN	SERPINA6	Corticosteroid-binding globulin
Cluster -5878	P04217	P04217;P04217-2	A1BG_HUMAN	A1BG	Alpha-1B-glycoprotein
Cluster -5878	P02778	P02778	CXL10_HUMAN	CXCL10	C-X-C motif chemokine 10
Cluster -5878	P02745	P02745;A0A8Q3SI63	C1QA_HUMAN	C1QA	Complement C1q subcomponent subunit A
Cluster -5878	P02042	P02042;E9PFT6	HBD_HUMAN	HBD	Hemoglobin subunit delta
Cluster -5878	A0A1W2PQ73	A0A1W2PQ73	ERFL_HUMAN	ERFL	ETS domain-containing transcription factor ERF-like
Cluster -5878	O95715	O95715;A0A0C4DGC1	CXL14_HUMAN	CXCL14	C-X-C motif chemokine 14
Cluster -5878	Q9UK45	Q9UK45;A0A087X2I5	LSM7_HUMAN	LSM7	U6 snRNA-associated Sm-like protein LSm7
Cluster -5878	Q9HCK1	Q9HCK1;N0DVX5	ZDBF2_HUMAN	ZDBF2	DBF4-type zinc finger-containing protein 2
Cluster -5878	Q9C0I3	Q9C0I3;E7EUW0;Q9C0I3-2	CCSE1_HUMAN	CCSER1	Serine-rich coiled-coil domain-containing protein 1
Cluster -5878	Q9C0D7;Q9C0D7-2	Q9C0D7;Q9C0D7-2;E9PP00	ZC12C_HUMAN	ZC3H12C	Probable ribonuclease ZC3H12C
Cluster -5878	Q6ZRS2;Q6ZRS2-2	Q6ZRS2;A0A0A0MS59;Q6ZRS2-2;Q6ZRS2-3	SRCAP_HUMAN	SRCAP	Helicase SRCAP
Cluster -5878	A0A8Q3WKW2	Q5TFM2;A0A0D9SG88;A0A8Q3WM71;A0A8Q3WLF7;A0A8Q3WKW2;A0A8Q3WKW3;A0A8Q3WKW6;A0A8Q3WKW7;A0A8Q3WKX0;A0A8Q3WL05;A0A8Q3SIC3;A0A8Q3SID7;A0A8Q3SID8;A0A8Q3SJ41;A0A8Q3SIE0;A0A8Q3SIE8;A0A8Q3SIB6;A0A8Q3SI55;A0A8Q3SI76;A0A8Q3SI78;A0A8Q3SI99;A0A8Q3SIA1	A0A8Q3WKW2_HUMAN	CFH	Isoform of P08603, Complement factor H
Cluster -5878	Q4G0N0	Q4G0N0;A0A7I2V4B2	GGTA1_HUMAN	GGTA1	Inactive N-acetyllactosaminide alpha-1,3-galactosyltransferase
Cluster -5878	Q15067-2	Q15067;Q15067-2;Q15067-3	ACOX1_HUMAN	ACOX1	Isoform of Q15067, Isoform 2 of Peroxisomal acyl-coenzyme A oxidase 1
Cluster -5878	Q02509;Q02509-3	Q02509;Q02509-3;I6L893	OC90_HUMAN	OC90	Otoconin-90
Cluster -5878	P22792	P22792	CPN2_HUMAN	CPN2	Carboxypeptidase N subunit 2
Cluster -5878	P0DJI9	P0DJI9	SAA2_HUMAN	SAA2	Serum amyloid A-2 protein
Cluster -5878	P05160	P05160	F13B_HUMAN	F13B	Coagulation factor XIII B chain
Cluster -5878	P02750	P02750	A2GL_HUMAN	LRG1	Leucine-rich alpha-2-glycoprotein
Cluster -5878	P01782	P01782;P0DP04	HV309_HUMAN	IGHV3-9	Immunoglobulin heavy variable 3-9
Cluster -5878	P01766	P01766	HV313_HUMAN	IGHV3-13	Immunoglobulin heavy variable 3-13
Cluster -5878	O75064	O75064	DEN4B_HUMAN	DENND4B	DENN domain-containing protein 4B
Cluster -5878	A0A0J9YX35	A0A0J9YX35	HV64D_HUMAN	IGHV3-64D	Immunoglobulin heavy variable 3-64D
Cluster -5878	A0A024R6I7;A0A0G2JRN3	A0A0G2JRN3;A0A024R6I7	A0A024R6I7_HUMAN;A0A0G2JRN3_HUMAN	SERPINA1	Isoform of P01009, Alpha-1-antitrypsin
Cluster -5878	A0A0C4DH67	A0A0C4DH67	KV108_HUMAN	IGKV1-8	Immunoglobulin kappa variable 1-8
Cluster -5878	A0A075B6H9	A0A075B6H9	LV469_HUMAN	IGLV4-69	Immunoglobulin lambda variable 4-69
Cluster -5878	A0A0C4DH35	A0A0C4DH35	HV335_HUMAN	IGHV3-35	Probable non-functional immunoglobulin heavy variable 3-35
Cluster -5878	Q9Y4F1;Q9Y4F1-2	Q9Y4F1;C9JME2;Q9Y4F1-2	FARP1_HUMAN	FARP1	FERM, ARHGEF and pleckstrin domain-containing protein 1
Cluster -5878	Q9H257;Q9H257-2	Q9H257;Q9H257-2;Q9H257-3	CARD9_HUMAN	CARD9	Caspase recruitment domain-containing protein 9
Cluster -5878	Q86X10;Q86X10-3	Q86X10;Q86X10-2;Q86X10-3;Q86X10-4	RLGPB_HUMAN	RALGAPB	Ral GTPase-activating protein subunit beta
Cluster -5878	Q6IA69	Q6IA69;E9PKY6	NADE_HUMAN	NADSYN1	Glutamine-dependent NAD(+) synthetase
Cluster -5878	CONQ5XKE5	Q5XKE5;CONQ5XKE5	CONQ5XKE5_HUMAN	CONKRT79	CONQ5XKE5
Cluster -5878	Q03518-2	Q03518;A0A2R8Y4Y0;A0A140T9T7;Q03518-2	TAP1_HUMAN	TAP1	Isoform of Q03518, Isoform 2 of Antigen peptide transporter 1
Cluster -5878	P22695	P22695;H3BUI9;H3BUE4;H3BSJ9;H3BRG4	QCR2_HUMAN	UQCRC2	Cytochrome b-c1 complex subunit 2, mitochondrial
Cluster -5878	O95425-4	O95425-2;O95425-4	SVIL_HUMAN	SVIL	Isoform of O95425, Isoform SV4 of Supervillin
Cluster -5878	O43790	O43790	KRT86_HUMAN	KRT86	Keratin, type II cuticular Hb6
Cluster -5878	O14949	O14949	QCR8_HUMAN	UQCRQ	Cytochrome b-c1 complex subunit 8
Cluster -5878	A0A0A0MT36;A0A0C4DH26	A0A0C4DH26;A0A0A0MT36	KVD21_HUMAN;KVD41_HUMAN	IGKV6D-21;IGKV6D-41	Immunoglobulin kappa variable 6D-21
Cluster -5878	A0A0B4J1Y8	A0A0B4J1Y8	LV949_HUMAN	IGLV9-49	Immunoglobulin lambda variable 9-49
Cluster -5878	A0A0B4J2D9	A0A0B4J2D9	KVD13_HUMAN	IGKV1D-13	Immunoglobulin kappa variable 1D-13
Cluster -5878	Q96HU1;Q96HU1-2	Q96HU1;Q96HU1-2	SGSM3_HUMAN	SGSM3	Small G protein signaling modulator 3
Cluster -5878	Q93009;Q93009-3	Q93009;Q93009-3;A0A669KBL1;F5H2X1	UBP7_HUMAN	USP7	Ubiquitin carboxyl-terminal hydrolase 7
Cluster -5878	Q86YW5-2	Q86YW5-2	TRML1_HUMAN	TREML1	Isoform of Q86YW5, Isoform 2 of Trem-like transcript 1 protein
Cluster -5878	Q68DL7	Q68DL7	CR063_HUMAN	C18orf63	Uncharacterized protein C18orf63
Cluster -5878	Q5JVS0	Q5JVS0;Q5JVS0-2	HABP4_HUMAN	HABP4	Intracellular hyaluronan-binding protein 4
Cluster -5878	P23083	P23083;A0A0C4DH31	HV102_HUMAN	IGHV1-2	Immunoglobulin heavy variable 1-2
Cluster -5878	P15814	P15814	IGLL1_HUMAN	IGLL1	Immunoglobulin lambda-like polypeptide 1
Cluster -5878	P04432	P04432;A0A0C4DH73;A0A0C4DH72;P01611	KVD39_HUMAN	IGKV1D-39	Immunoglobulin kappa variable 1D-39
Cluster -5878	P02818	P02818	OSTCN_HUMAN	BGLAP	Osteocalcin
Cluster -5878	P01814	P01814	HV270_HUMAN	IGHV2-70	Immunoglobulin heavy variable 2-70
Cluster -5878	P01599	P01599;A0A0C4DH72	KV117_HUMAN	IGKV1-17	Immunoglobulin kappa variable 1-17
Cluster -5878	P01594	P01594	KV133_HUMAN	IGKV1-33	Immunoglobulin kappa variable 1-33
Cluster -5878	O14975;O14975-2	O14975;G3V1R7;O14975-2	S27A2_HUMAN	SLC27A2	Long-chain fatty acid transport protein 2
Cluster -5878	A0A0B4J1V2	A0A0B4J1V2	HV226_HUMAN	IGHV2-26	Immunoglobulin heavy variable 2-26
Cluster -5878	A0A0B4J1V0	A0A0B4J1V0	HV315_HUMAN	IGHV3-15	Immunoglobulin heavy variable 3-15
Cluster -5878	A0A075B6R9;A0A0C4DH68	A0A075B6R9;A0A0C4DH68	KV224_HUMAN;KVD24_HUMAN	IGKV2-24;IGKV2D-24	Probable non-functional immunoglobulin kappa variable 2D-24
Cluster -5878	A0A075B6J9	A0A075B6J9	LV218_HUMAN	IGLV2-18	Immunoglobulin lambda variable 2-18
Cluster -5878	A0A075B6R2	A0A075B6R2	HV404_HUMAN	IGHV4-4	Immunoglobulin heavy variable 4-4
Cluster -5878	Q9Y5T5;Q9Y5T5-2	Q9Y5T5;Q9Y5T5-2;Q9Y5T5-3;Q9Y5T5-4	UBP16_HUMAN	USP16	Ubiquitin carboxyl-terminal hydrolase 16
Cluster -5878	Q9H6S0	Q9H6S0;D6RA70	YTDC2_HUMAN	YTHDC2	3'-5' RNA helicase YTHDC2
Cluster -5878	Q99983	Q99983	OMD_HUMAN	OMD	Osteomodulin
Cluster -5878	Q8IVM8	Q8IVM8	S22A9_HUMAN	SLC22A9	Organic anion transporter 7
Cluster -5878	Q86UF1	Q86UF1	TSN33_HUMAN	TSPAN33	Tetraspanin-33
Cluster -5878	Q4KWH8;Q4KWH8-2	Q4KWH8;Q4KWH8-2;A0A2U3TZV8	PLCH1_HUMAN	PLCH1	1-phosphatidylinositol 4,5-bisphosphate phosphodiesterase eta-1
Cluster -5878	P80748	P80748	LV321_HUMAN	IGLV3-21	Immunoglobulin lambda variable 3-21
Cluster -5878	P39060;P39060-1;P39060-2	P39060;P39060-1;P39060-2	COIA1_HUMAN	COL18A1	Collagen alpha-1(XVIII) chain
Cluster -5878	B7ZKJ8	B7ZKJ8	B7ZKJ8_HUMAN	ITIH4	Isoform of Q14624, ITIH4 protein
Cluster -5878	P00505	P00505;P00505-2	AATM_HUMAN	GOT2	Aspartate aminotransferase, mitochondrial
Cluster -5878	Q9UHB6	Q9UHB6;F8VQE1;F8VRN8;Q9UHB6-2;Q9UHB6-4;Q9UHB6-5	LIMA1_HUMAN	LIMA1	LIM domain and actin-binding protein 1
Cluster -5878	Q96S96	Q96S96	PEBP4_HUMAN	PEBP4	Phosphatidylethanolamine-binding protein 4
Cluster -5878	Q8IU80;Q8IU80-1;Q8IU80-5	Q8IU80;Q8IU80-1;Q8IU80-5	TMPS6_HUMAN	TMPRSS6	Transmembrane protease serine 6
Cluster -5878	Q02388-2	Q02388;Q02388-2	CO7A1_HUMAN	COL7A1	Isoform of Q02388, Isoform 2 of Collagen alpha-1(VII) chain
Cluster -5878	P98095;P98095-2	P98095;P98095-2	FBLN2_HUMAN	FBLN2	Fibulin-2
Cluster -5878	P32119	P32119	PRDX2_HUMAN	PRDX2	Peroxiredoxin-2
Cluster -5878	P28799	P28799;P28799-2	GRN_HUMAN	GRN	Progranulin
Cluster -5878	CONP19012;P19012	P19012;P13646;A8MT21;P13646-3;K7ERE3;P19012-2;CONP13646-1;CONP08730-1;CONP19012	CONP19012_HUMAN;K1C15_HUMAN	CONKRT15;KRT15	CONP19012
Cluster -5878	P13796	P13796;P13796-2	PLSL_HUMAN	LCP1	Plastin-2
Cluster -5878	P12111	P12111;P12111-2;P12111-4	CO6A3_HUMAN	COL6A3	Collagen alpha-3(VI) chain
Cluster -5878	P11021	P11021;A0A7P0TAI0	BIP_HUMAN	HSPA5	Endoplasmic reticulum chaperone BiP
Cluster -5878	Q9BQE3	P0DPH7;Q6PEY2;P68363;Q9BQE3;Q71U36;F8VS66;F8W0F6;P0DPH7-2;A0A7P0Z4A1;Q71U36-2;F5H5D3;P68363-2	TBA1C_HUMAN	TUBA1C	Tubulin alpha-1C chain
Cluster -5878	P08253	P08253;P08253-2;P08253-3	MMP2_HUMAN	MMP2	72 kDa type IV collagenase
Cluster -5878	P06702	P06702	S10A9_HUMAN	S100A9	Protein S100-A9
Cluster -5878	P01275	P01275	GLUC_HUMAN	GCG	Pro-glucagon
Cluster -5878	O00391	O00391;O00391-2	QSOX1_HUMAN	QSOX1	Sulfhydryl oxidase 1
Cluster -5878	O14657	O14657	TOR1B_HUMAN	TOR1B	Torsin-1B
Cluster -5878	Q8NCX0	Q8NCX0	CC150_HUMAN	CCDC150	Coiled-coil domain-containing protein 150
Cluster -5878	P26927	Q2TV78;P26927;Q2TV78-2;G3XAK1	HGFL_HUMAN	MST1	Hepatocyte growth factor-like protein
Cluster -5878	Q16610;Q16610-4	Q16610;Q16610-2;Q16610-4	ECM1_HUMAN	ECM1	Extracellular matrix protein 1
Cluster -5878	Q15582	Q15582	BGH3_HUMAN	TGFBI	Transforming growth factor-beta-induced protein ig-h3
Cluster -5878	Q15025;Q15025-2;Q15025-3;Q15025-4;Q15025-5;Q15025-6;Q15025-7;Q15025-8	Q15025;Q15025-3;Q15025-4;Q15025-5;Q15025-6;Q15025-7;Q15025-8;Q15025-2;A0A0A0MRZ4;E7EMV7	TNIP1_HUMAN	TNIP1	TNFAIP3-interacting protein 1
Cluster -5878	Q04756	Q04756;D6RAR4	HGFA_HUMAN	HGFAC	Hepatocyte growth factor activator
Cluster -5878	Q02985	Q02985;Q92496;Q02985-2;Q92496-2;Q92496-3;A0A8Q3SIA1	FHR3_HUMAN	CFHR3	Complement factor H-related protein 3
Cluster -5878	P61626	P61626;F8VV32;A0A0B4J259	LYSC_HUMAN	LYZ	Lysozyme C
Cluster -5878	CONP35908;P35908	P35908;CONP35908	CONP35908_HUMAN;K22E_HUMAN	CONKRT2;KRT2	CONP35908
Cluster -5878	P35527	P35527;K7EQQ3;CONP35527	K1C9_HUMAN	KRT9	Keratin, type I cytoskeletal 9
Cluster -5878	P13647	P13647	K2C5_HUMAN	KRT5	Keratin, type II cytoskeletal 5
Cluster -5878	CONP13645;P13645	P13645;A0A1B0GVI3;CONP13645	CONP13645_HUMAN;K1C10_HUMAN	CONKRT10;KRT10	CONP13645
Cluster -5878	P08571	P08571	CD14_HUMAN	CD14	Monocyte differentiation antigen CD14
Cluster -5878	A0A0C4DH43	P01814;A0A0C4DH43	HV70D_HUMAN	IGHV2-70D	Immunoglobulin heavy variable 2-70D
Cluster -5878	P01709	P01709	LV208_HUMAN	IGLV2-8	Immunoglobulin lambda variable 2-8
Cluster -5878	A0A075B6K4	A0A075B6K0;A0A075B6K4	LV310_HUMAN	IGLV3-10	Immunoglobulin lambda variable 3-10
Cluster -5878	P01034	P01034	CYTC_HUMAN	CST3	Cystatin-C
Cluster -5878	Q9Y223;Q9Y223-2;Q9Y223-4	Q9Y223;Q9Y223-2;Q9Y223-4	GLCNE_HUMAN	GNE	Bifunctional UDP-N-acetylglucosamine 2-epimerase/N-acetylmannosamine kinase
Cluster -5878	Q9UHW5;Q9UHW5-2	Q9UHW5;Q9UHW5-2;Q9UHW5-3	GPN3_HUMAN	GPN3	GPN-loop GTPase 3
Cluster -5878	Q9P287;Q9P287-2;Q9P287-3;Q9P287-4	Q9P287;Q9P287-2;Q9P287-3;Q9P287-4	BCCIP_HUMAN	BCCIP	BRCA2 and CDKN1A-interacting protein
Cluster -5878	Q9P227;Q9P227-2	Q9P227;Q9P227-2	RHG23_HUMAN	ARHGAP23	Rho GTPase-activating protein 23
Cluster -5878	Q96BY7	Q96BY7	ATG2B_HUMAN	ATG2B	Autophagy-related protein 2 homolog B
Cluster -5878	Q92551;Q92551-2	Q92551;Q92551-2	IP6K1_HUMAN	IP6K1	Inositol hexakisphosphate kinase 1
Cluster -5878	Q8TE02;Q8TE02-4	Q8TE02;Q8TE02-2;Q8TE02-3;Q8TE02-4;I3L437	ELP5_HUMAN	ELP5	Elongator complex protein 5
Cluster -5878	Q8TDR0;Q8TDR0-2	Q8TDR0;Q8TDR0-2	MIPT3_HUMAN	TRAF3IP1	TRAF3-interacting protein 1
Cluster -5878	Q8TC05;Q8TC05-4	Q8TC05;Q8TC05-2;Q8TC05-3;Q8TC05-4;A0A804HIJ5;F5H804	MDM1_HUMAN	MDM1	Nuclear protein MDM1
Cluster -5878	Q8NFH3	Q8NFH3	NUP43_HUMAN	NUP43	Nucleoporin Nup43
Cluster -5878	Q8NB46	Q8NB46	ANR52_HUMAN	ANKRD52	Serine/threonine-protein phosphatase 6 regulatory ankyrin repeat subunit C
Cluster -5878	Q8N8A2;Q8N8A2-2	Q8N8A2;A0A2R8Y7Y4;Q8N8A2-2;Q8N8A2-4	ANR44_HUMAN	ANKRD44	Serine/threonine-protein phosphatase 6 regulatory ankyrin repeat subunit B
Cluster -5878	Q8IYU2	Q8IYU2;Q8IYU2-2;Q8IYU2-3	HACE1_HUMAN	HACE1	E3 ubiquitin-protein ligase HACE1
Cluster -5878	Q86WV1;Q86WV1-2	Q86WV1;Q86WV1-2	SKAP1_HUMAN	SKAP1	Src kinase-associated phosphoprotein 1
Cluster -5878	Q86W92;Q86W92-3;Q86W92-4	Q86W92;Q86W92-2;Q86W92-3;Q86W92-4	LIPB1_HUMAN	PPFIBP1	Liprin-beta-1
Cluster -5878	Q6UXG3;Q6UXG3-2;Q6UXG3-3;Q6UXG3-4;Q6UXG3-5	Q6UXG3;Q6UXG3-2;Q6UXG3-3;Q6UXG3-4;Q6UXG3-5	CLM9_HUMAN	CD300LG	CMRF35-like molecule 9
Cluster -5878	Q16820	Q16820;J3QKX5	MEP1B_HUMAN	MEP1B	Meprin A subunit beta
Cluster -5878	Q16630;Q16630-2;Q16630-3	Q16630;Q16630-2;Q16630-3;F8WJN3	CPSF6_HUMAN	CPSF6	Cleavage and polyadenylation specificity factor subunit 6
Cluster -5878	Q14999;Q14999-2	Q14999;Q14999-2;A0A8I5KQF0;A0A8I5KW87;A0A8I5KUS3;A0A669KBH4;A0A669KB95	CUL7_HUMAN	CUL7	Cullin-7
Cluster -5878	P62306	P62306	RUXF_HUMAN	SNRPF	Small nuclear ribonucleoprotein F
Cluster -5878	P60983	P60983	GMFB_HUMAN	GMFB	Glia maturation factor beta
Cluster -5878	P35452;P35452-2	P35452;P35452-2;B5MCD3	HXD12_HUMAN	HOXD12	Homeobox protein Hox-D12
Cluster -5878	P29597	P29597;E9PM19	TYK2_HUMAN	TYK2	Non-receptor tyrosine-protein kinase TYK2
Cluster -5878	P21359;P21359-2;P21359-6	P21359;P21359-2;P21359-3;P21359-4;P21359-5;P21359-6;A0A8Q3WL04;A0A8I5KWR6	NF1_HUMAN	NF1	Neurofibromin
Cluster -5878	P14621	P14621;F8WA34;E9PF46;U3KQL2	ACYP2_HUMAN	ACYP2	Acylphosphatase-2
Cluster -5878	O95757	O95757;E9PDE8	HS74L_HUMAN	HSPA4L	Heat shock 70 kDa protein 4L
Cluster -5878	A0A087WSY4	A0A087WSY4	HV432_HUMAN	IGHV4-30-2	Immunoglobulin heavy variable 4-30-2
Cluster -5878	O94812;O94812-2;O94812-3;O94812-5;O94812-6	O94812;O94812-2;O94812-3;O94812-5;O94812-6;O94812-7	BAIP3_HUMAN	BAIAP3	BAI1-associated protein 3
