# Supplementary material for: Frontiers in plasma proteome profiling platforms: innovations and applications
Source: Clin Proteomics. 2024 Jun 21;21:43. doi: 10.1186/s12014-024-09497-2 (PMC11191172; doi:10.1186/s12014-024-09497-2)
Supplement: Supplementary file 11 — Supplementary material 11. Table S10_Heatmap_Cluster_3.csv [file 12014_2024_9497_MOESM11_ESM.csv]

Cluster	Protein.Group	Protein.Ids	Protein.Names	Genes	First.Protein.Description
Cluster -5875	P29508	P29508;P29508-2	SPB3_HUMAN	SERPINB3	Serpin B3
Cluster -5875	Q9UI42;Q9UI42-2	Q9UI42;B7Z5J4;Q9UI42-2	CBPA4_HUMAN	CPA4	Carboxypeptidase A4
Cluster -5875	Q9Y608-4	Q9Y608-2;Q9Y608-4	LRRF2_HUMAN	LRRFIP2	Isoform of Q9Y608, Isoform 4 of Leucine-rich repeat flightless-interacting protein 2
Cluster -5875	Q9UHD8;Q9UHD8-2;Q9UHD8-5;Q9UHD8-7	Q9UHD8;A0A6Q8PHC2;Q9UHD8-2;Q9UHD8-3;Q9UHD8-4;Q9UHD8-5;Q9UHD8-7;Q9UHD8-8;Q9UHD8-9	SEPT9_HUMAN	SEPTIN9	Septin-9
Cluster -5875	Q9P0L0	Q9P0L0;Q9P0L0-2	VAPA_HUMAN	VAPA	Vesicle-associated membrane protein-associated protein A
Cluster -5875	Q9BUF5	Q9BUF5;Q13509;Q13509-2;A0A0B4J269	TBB6_HUMAN	TUBB6	Tubulin beta-6 chain
Cluster -5875	Q9BSJ2;Q9BSJ2-4	Q9BSJ2;Q9BSJ2-3;Q9BSJ2-4;A0A804HI27;A0A804HJ08;F2Z2B9;A0A804HJS9;A0A804HJQ4;A0A804HK74;A0A804HJH7;A0A804HL95	GCP2_HUMAN	TUBGCP2	Gamma-tubulin complex component 2
Cluster -5875	Q8TB40	Q8TB40;Q8TB40-2;F5H067	ABHD4_HUMAN	ABHD4	(Lyso)-N-acylphosphatidylethanolamine lipase
Cluster -5875	Q8TAT6;Q8TAT6-2	Q8TAT6;Q8TAT6-2;A0A0D9SFI9;I3L4U9	NPL4_HUMAN	NPLOC4	Nuclear protein localization protein 4 homolog
Cluster -5875	Q15435	Q15435;Q15435-2	PP1R7_HUMAN	PPP1R7	Protein phosphatase 1 regulatory subunit 7
Cluster -5875	Q14764	Q14764	MVP_HUMAN	MVP	Major vault protein
Cluster -5875	Q05586;Q05586-2;Q05586-3;Q05586-4;Q05586-5;Q05586-6;Q05586-7	Q05586;Q05586-2;Q05586-3;Q05586-4;Q05586-5;Q05586-6;Q05586-7;Q5VSF9	NMDZ1_HUMAN	GRIN1	Glutamate receptor ionotropic, NMDA 1
Cluster -5875	P98179	P98179	RBM3_HUMAN	RBM3	RNA-binding protein 3
Cluster -5875	P52306;P52306-5	P52306;P52306-2;P52306-3;P52306-4;P52306-5;P52306-6	GDS1_HUMAN	RAP1GDS1	Rap1 GTPase-GDP dissociation stimulator 1
Cluster -5875	O00468-6	O00468;O00468-3;O00468-4;O00468-5;O00468-6;O00468-7	AGRIN_HUMAN	AGRN	Isoform of O00468, Isoform 6 of Agrin
Cluster -5875	P05023;P05023-4	P05023;P05023-2;P05023-3;P05023-4	AT1A1_HUMAN	ATP1A1	Sodium/potassium-transporting ATPase subunit alpha-1
Cluster -5875	Q9Y6R7	Q9Y6R7;A0A087WXI2	FCGBP_HUMAN	FCGBP	IgGFc-binding protein
Cluster -5875	Q9HAU5	Q9HAU5	RENT2_HUMAN	UPF2	Regulator of nonsense transcripts 2
Cluster -5875	Q96RI0	Q96RI0	PAR4_HUMAN	F2RL3	Proteinase-activated receptor 4
Cluster -5875	Q86WR0	Q86WR0;Q86WR0-2	CCD25_HUMAN	CCDC25	Coiled-coil domain-containing protein 25
Cluster -5875	Q6XYB7	Q6XYB7	LBX2_HUMAN	LBX2	Transcription factor LBX2
Cluster -5875	Q14289-2	Q14289;Q14289-2	FAK2_HUMAN	PTK2B	Isoform of Q14289, Isoform 2 of Protein-tyrosine kinase 2-beta
Cluster -5875	Q08752	Q08752	PPID_HUMAN	PPID	Peptidyl-prolyl cis-trans isomerase D
Cluster -5875	P62328	P62328	TYB4_HUMAN	TMSB4X	Thymosin beta-4
Cluster -5875	P43251;P43251-2;P43251-3;P43251-4	P43251;P43251-2;P43251-3;P43251-4;A0A2R8Y5J9;A0A5F9ZH80;A0A5F9ZHR1;A0A5F9ZH97;A0A5F9ZHE9;A0A5F9ZHF5	BTD_HUMAN	BTD	Biotinidase
Cluster -5875	P00915	P00915;E5RG81	CAH1_HUMAN	CA1	Carbonic anhydrase 1
Cluster -5875	P38159	P38159;H3BUY5;P38159-2	RBMX_HUMAN	RBMX	RNA-binding motif protein, X chromosome
Cluster -5875	Q99996;Q99996-1;Q99996-3;Q99996-5;Q99996-6	Q99996;Q99996-1;Q99996-3;Q99996-4;Q99996-5;Q99996-6;A0A7P0T928;A0A7P0T8N5;A0A7P0T939;A0A7P0T9A9;A0A7P0TAX3;A0A7P0TBH8;A0A7P0TBI4;A0A7P0TAA2;A0A7P0TAD6;A0A0A0MRF6;A0A7P0Z4N5;A0A7P0Z4Q5	AKAP9_HUMAN	AKAP9	A-kinase anchor protein 9
Cluster -5875	Q96A26	Q96A26;F8W7Q4;E9PH05;A0A8I5KQT5;A0A8I5KUL7;A0A8I5KUT6	F162A_HUMAN	FAM162A	Protein FAM162A
Cluster -5875	Q92734;Q92734-2;Q92734-3;Q92734-4	Q92734;A0A6Q8PFC4;A0A6Q8PFY7;A0A6Q8PG00;A0A6Q8PG04;A0A6Q8PH89;A0A6Q8PH27;A0A6Q8PGS4;A0A6Q8PF40;A0A6Q8PF51;C9JTY3;Q92734-2;Q92734-3;Q92734-4	TFG_HUMAN	TFG	Protein TFG
Cluster -5875	Q8IW41;Q8IW41-2	Q8IW41;Q8IW41-2;F8VRP2	MAPK5_HUMAN	MAPKAPK5	MAP kinase-activated protein kinase 5
Cluster -5875	A0A1B0GVP4	A0A1B0GVP4	A0A1B0GVP4_HUMAN	LCORL	Isoform of Q8N3X6, Ligand-dependent nuclear receptor corepressor-like protein
Cluster -5875	A0A0C4DH36	A0A0C4DH36	HV338_HUMAN	IGHV3-38	Probable non-functional immunoglobulin heavy variable 3-38
Cluster -5875	A0A0B4J1X5	A0A0B4J1X5	HV374_HUMAN	IGHV3-74	Immunoglobulin heavy variable 3-74
Cluster -5875	A0A0B4J1Y9	A0A0B4J1Y9	HV372_HUMAN	IGHV3-72	Immunoglobulin heavy variable 3-72
Cluster -5875	Q9Y3A3;Q9Y3A3-2;Q9Y3A3-3	Q9Y3A3;B4DM50;Q9Y3A3-2;Q9Y3A3-3;S4R3N1	PHOCN_HUMAN	MOB4	MOB-like protein phocein
Cluster -5875	Q9UPQ0;Q9UPQ0-10;Q9UPQ0-2;Q9UPQ0-3;Q9UPQ0-4;Q9UPQ0-5;Q9UPQ0-6;Q9UPQ0-8;Q9UPQ0-9	Q9UPQ0;E7EPK0;D6RJ93;Q6NVB9;D6RD46;Q9UPQ0-2;Q9UPQ0-3;Q9UPQ0-4;Q9UPQ0-5;Q9UPQ0-6;Q9UPQ0-7;Q9UPQ0-8;Q9UPQ0-9;G5EA03;Q9UPQ0-10;E9PDJ9	LIMC1_HUMAN	LIMCH1	LIM and calponin homology domains-containing protein 1
Cluster -5875	Q9NZP8	Q9NZP8	C1RL_HUMAN	C1RL	Complement C1r subcomponent-like protein
Cluster -5875	Q92835;Q92835-2	Q92835;Q92835-2;Q92835-3	SHIP1_HUMAN	INPP5D	Phosphatidylinositol 3,4,5-trisphosphate 5-phosphatase 1
Cluster -5875	Q8N1N4	Q8N1N4;Q8N1N4-2	K2C78_HUMAN	KRT78	Keratin, type II cytoskeletal 78
Cluster -5875	Q5PRF9	Q5PRF9;M0QZ22	SMAG2_HUMAN	SAMD4B	Protein Smaug homolog 2
Cluster -5875	P24557	P24557;A0A0A0MSK3;P24557-2;P24557-3;P24557-4;A0A0C4DH47	THAS_HUMAN	TBXAS1	Thromboxane-A synthase
Cluster -5875	P20742	P20742;P20742-2	PZP_HUMAN	PZP	Pregnancy zone protein
Cluster -5875	P05543	P05543	THBG_HUMAN	SERPINA7	Thyroxine-binding globulin
Cluster -5875	P04180	P04180	LCAT_HUMAN	LCAT	Phosphatidylcholine-sterol acyltransferase
Cluster -5875	O75031	O75031	HSF2B_HUMAN	HSF2BP	Heat shock factor 2-binding protein
Cluster -5875	A0A075B6I1	A0A075B6I1	LV460_HUMAN	IGLV4-60	Immunoglobulin lambda variable 4-60
Cluster -5875	A0A075B6Q5	A0A075B6Q5	HV364_HUMAN	IGHV3-64	Immunoglobulin heavy variable 3-64
Cluster -5875	Q9Y4D7	Q9Y4D7	PLXD1_HUMAN	PLXND1	Plexin-D1
Cluster -5875	Q9UHG3	Q9UHG3;F8W8W4;Q9UHG3-2	PCYOX_HUMAN	PCYOX1	Prenylcysteine oxidase 1
Cluster -5875	Q9UGM5	Q9UGM5;F8WEP7;F8WAW1;Q9UGM5-2;E9PG08	FETUB_HUMAN	FETUB	Fetuin-B
Cluster -5875	Q96JA4;Q96JA4-2;Q96JA4-5	Q96JA4;F6X344;A0A0A0MS57;Q96JA4-2;Q96JA4-5	M4A14_HUMAN	MS4A14	Membrane-spanning 4-domains subfamily A member 14
Cluster -5875	Q8IYE1	Q8IYE1;A0A3B3IRZ5	CCD13_HUMAN	CCDC13	Coiled-coil domain-containing protein 13
Cluster -5875	Q5JRA6-2	Q5JRA6;Q5JRA6-2	TGO1_HUMAN	MIA3	Isoform of Q5JRA6, Isoform 2 of Transport and Golgi organization protein 1 homolog
Cluster -5875	Q15386	Q15386	UBE3C_HUMAN	UBE3C	Ubiquitin-protein ligase E3C
Cluster -5875	P41222	P41222	PTGDS_HUMAN	PTGDS	Prostaglandin-H2 D-isomerase
Cluster -5875	P33151	P33151;P33151-2;I3L1J2	CADH5_HUMAN	CDH5	Cadherin-5
Cluster -5875	P27918	P27918	PROP_HUMAN	CFP	Properdin
Cluster -5875	P11226	P11226	MBL2_HUMAN	MBL2	Mannose-binding protein C
Cluster -5875	P08254	P08254	MMP3_HUMAN	MMP3	Stromelysin-1
Cluster -5875	P01817	P01817	HV205_HUMAN	IGHV2-5	Immunoglobulin heavy variable 2-5
Cluster -5875	O95447	O95447	LCA5L_HUMAN	LCA5L	Lebercilin-like protein
Cluster -5875	O60313;O60313-10;O60313-11;O60313-13;O60313-2;O60313-9	O60313;E5KLJ9;A0A2R8Y3X5;A0A2R8YE78;A0A2R8YDM2;O60313-10;O60313-11;O60313-13;C9JMB8;O60313-2;O60313-9	OPA1_HUMAN	OPA1	Dynamin-like 120 kDa protein, mitochondrial
Cluster -5875	P23142-4	B1AHL2;P23142-4	FBLN1_HUMAN	FBLN1	Isoform of P23142, Isoform C of Fibulin-1
Cluster -5875	A0A087WSX0	A0A0G2JS06;A0A087WSX0	LV545_HUMAN	IGLV5-45	Immunoglobulin lambda variable 5-45
Cluster -5875	Q8WZ42-12	A0A0A0MTS7;Q8WZ42-12;Q8WZ42-13	TITIN_HUMAN	TTN	Isoform of Q8WZ42, Isoform 12 of Titin
Cluster -5875	A0A0G2JS06	A0A0G2JS06	LV539_HUMAN	IGLV5-39	Immunoglobulin lambda variable 5-39
Cluster -5875	Q9Y4W6	Q9Y4W6;Q01484;A0A8I5QJR7;I6L894;D6RHE1;Q01484-2;Q01484-5;A0A5F9ZH19;A0A5F9ZGS5;A0A5F9ZH30;A0A5F9ZH34;A0A5F9ZH35;A0A5F9ZH38;A0A5F9ZH39;A0A5F9ZGS7;A0A5F9ZH58;A0A5F9ZH70;A0A5F9ZHJ6;A0A5F9ZHJ4;A0A5F9ZHL5;A0A5F9ZHL9;A0A5F9ZHM6;A0A5F9ZHN5;A0A5F9ZI15;A0A5F9ZHQ5;A0A5F9ZHR2;A0A5F9ZHR8;A0A5F9ZI18;A0A5F9ZI30;A0A5F9ZHS1;A0A5F9ZI40;A0A5F9ZI45;A0A5F9ZI53;A0A5F9ZI56;A0A5F9ZI65;A0A5F9ZI69;A0A5F9ZI73;A0A5F9ZI81;A…	AFG32_HUMAN	AFG3L2	AFG3-like protein 2
Cluster -5875	Q9HD45	Q9HD45	TM9S3_HUMAN	TM9SF3	Transmembrane 9 superfamily member 3
Cluster -5875	Q8TBQ9	Q8TBQ9	KISHA_HUMAN	TMEM167A	Protein kish-A
Cluster -5875	P56211;P56211-2	P56211;H3BQ52;H3BMD8;P56211-2	ARP19_HUMAN	ARPP19	cAMP-regulated phosphoprotein 19
Cluster -5875	P33121;P33121-2	P33121;E7EPM6;P33121-2;P33121-3;B7Z3Z9	ACSL1_HUMAN	ACSL1	Long-chain-fatty-acid--CoA ligase 1
Cluster -5875	P16083	P16083;Q5TD07	NQO2_HUMAN	NQO2	Ribosyldihydronicotinamide dehydrogenase [quinone]
Cluster -5875	P14927	P14927	QCR7_HUMAN	UQCRB	Cytochrome b-c1 complex subunit 7
Cluster -5875	P0DP02	P0DP02;P01768	HVC33_HUMAN	IGHV3-30-3	Immunoglobulin heavy variable 3-30-3
Cluster -5875	P09874	P09874;A0A7I2V3E1	PARP1_HUMAN	PARP1	Poly [ADP-ribose] polymerase 1
Cluster -5875	P01127;P01127-2	P01127;P01127-2	PDGFB_HUMAN	PDGFB	Platelet-derived growth factor subunit B
Cluster -5875	O43493;O43493-3;O43493-5;O43493-7	O43493;A0A5F9UY30;O43493-3;O43493-4;O43493-5;O43493-7	TGON2_HUMAN	TGOLN2	Trans-Golgi network integral membrane protein 2
Cluster -5875	A0A804F6T5;A0A804F729	A0A804F6T5;A0A804F729	A0A804F6T5_HUMAN;A0A804F729_HUMAN	PKM	Isoform of P14618, Pyruvate kinase
Cluster -5875	A0A1C7CYX0	A0A1C7CYX0	A0A1C7CYX0_HUMAN	EXOC3L2	Isoform of Q2M3D2, Exocyst complex component 3-like protein 2
Cluster -5875	A0A087WWI0	A0A087WWI0	A0A087WWI0_HUMAN	LRMDA	Isoform of Q9H2I8, Leucine-rich melanocyte differentiation-associated protein
Cluster -5875	A0A0A0MQS9;A0A0A0MTC7	A0A0A0MTC7;A0A0A0MQS9	A0A0A0MQS9_HUMAN;A0A0A0MTC7_HUMAN	LAMA4	Isoform of Q16363, Laminin subunit alpha-4
Cluster -5875	Q9P2R7;Q9P2R7-2	Q9P2R7;A0A2R8Y6Y7;A0A0U1RQF8;A0A2R8Y6E6;A0A2R8Y5P6;A0A2R8Y5P4;A0A2R8YDQ9;Q9P2R7-2	SUCB1_HUMAN	SUCLA2	Succinate--CoA ligase [ADP-forming] subunit beta, mitochondrial
Cluster -5875	Q9H9G7	Q9H9G7;Q9H9G7-2	AGO3_HUMAN	AGO3	Protein argonaute-3
Cluster -5875	Q8WXW3;Q8WXW3-4	Q8WXW3;Q8WXW3-4;A0A087WUI6	PIBF1_HUMAN	PIBF1	Progesterone-induced-blocking factor 1
Cluster -5875	Q8IWU5	Q8IWU5;Q8IWU5-2	SULF2_HUMAN	SULF2	Extracellular sulfatase Sulf-2
Cluster -5875	Q86UD1	Q86UD1;E9PJ29	OAF_HUMAN	OAF	Out at first protein homolog
Cluster -5875	Q5JQS6	Q5JQS6;Q5JQS6-2;E9PLW0	GSAML_HUMAN	GCSAML	Germinal center-associated signaling and motility-like protein
Cluster -5875	Q12907	Q12907;D6RBV2;A0A8Q3WK65	LMAN2_HUMAN	LMAN2	Vesicular integral-membrane protein VIP36
Cluster -5875	P80723	P80723;P80723-2	BASP1_HUMAN	BASP1	Brain acid soluble protein 1
Cluster -5875	P30040	P30040;F8VY02	ERP29_HUMAN	ERP29	Endoplasmic reticulum resident protein 29
Cluster -5875	P19021;P19021-5;P19021-6	P19021;A0A8C8KD64;A0A804HI59;A0A804HIQ0;A0A804HKV8;A0A804HKM7;P19021-6;P19021-2;P19021-3;P19021-4;P19021-5	AMD_HUMAN	PAM	Peptidyl-glycine alpha-amidating monooxygenase
Cluster -5875	P20062	P20062;F8WE86;B5MBX2	TCO2_HUMAN	TCN2	Transcobalamin-2
Cluster -5875	Q9UNW1	Q9UNW1;Q9UNW1-4	MINP1_HUMAN	MINPP1	Multiple inositol polyphosphate phosphatase 1
Cluster -5875	Q9UJJ9	Q9UJJ9;H0YEA7;A0A804HI41	GNPTG_HUMAN	GNPTG	N-acetylglucosamine-1-phosphotransferase subunit gamma
Cluster -5875	P12314;Q92637;Q92637-3	Q92637;P12314;A0A0A0MRM3;Q92637-3	FCGR1_HUMAN;FCGRB_HUMAN	FCGR1A;FCGR1BP	High affinity immunoglobulin gamma Fc receptor I
Cluster -5875	Q86U17	Q86U17	SPA11_HUMAN	SERPINA11	Serpin A11
Cluster -5875	Q0VGL1	Q0VGL1;A0A087WT92;A0A087WVU0	LTOR4_HUMAN	LAMTOR4	Ragulator complex protein LAMTOR4
Cluster -5875	P49281;P49281-2;P49281-3;P49281-4;P49281-5	P49281;A0A2R8YD71;F8W1P7;P49281-2;P49281-3;P49281-4;P49281-5	NRAM2_HUMAN	SLC11A2	Natural resistance-associated macrophage protein 2
Cluster -5875	P12111-4	P12111-4	CO6A3_HUMAN	COL6A3	Isoform of P12111, Isoform 4 of Collagen alpha-3(VI) chain
Cluster -5875	P04430	P04430	KV116_HUMAN	IGKV1-16	Immunoglobulin kappa variable 1-16
Cluster -5875	A6NFX1	A6NFX1;A0A590UK14;A0A2I3JL00	MFS2B_HUMAN	MFSD2B	Sphingosine-1-phosphate transporter MFSD2B
Cluster -5875	O94907	O94907	DKK1_HUMAN	DKK1	Dickkopf-related protein 1
Cluster -5875	Q13113	Q13113	PDZ1I_HUMAN	PDZK1IP1	PDZK1-interacting protein 1
Cluster -5875	P15088	P15088	CBPA3_HUMAN	CPA3	Mast cell carboxypeptidase A
Cluster -5875	P31947	P31947;P31947-2	1433S_HUMAN	SFN	14-3-3 protein sigma
Cluster -5875	Q9Y5X3	Q9Y5X3	SNX5_HUMAN	SNX5	Sorting nexin-5
Cluster -5875	Q14258	Q14258;A0A3B3IUA7	TRI25_HUMAN	TRIM25	E3 ubiquitin/ISG15 ligase TRIM25
Cluster -5875	Q13177	Q13177	PAK2_HUMAN	PAK2	Serine/threonine-protein kinase PAK 2
Cluster -5875	P49755	P49755	TMEDA_HUMAN	TMED10	Transmembrane emp24 domain-containing protein 10
Cluster -5875	P15291;P15291-2	P15291;Q86XA6;P15291-2	B4GT1_HUMAN	B4GALT1	Beta-1,4-galactosyltransferase 1
Cluster -5875	P05141	P05141;P12236;P12235;Q9H0C2;V9GYG0	ADT2_HUMAN	SLC25A5	ADP/ATP translocase 2
Cluster -5875	P08913	P08913	ADA2A_HUMAN	ADRA2A	Alpha-2A adrenergic receptor
Cluster -5875	Q9NPQ8;Q9NPQ8-4	Q9NPQ8;Q9NVN3;Q9NVN3-1;Q9NVN3-3;Q9NVN3-4;Q9NPQ8-3;Q9NPQ8-4;Q9NPQ8-2;B7WPL0	RIC8A_HUMAN	RIC8A	Synembryn-A
Cluster -5875	Q9H1Z8	Q9H1Z8;B8ZZE5	AUGN_HUMAN	ECRG4	Augurin
Cluster -5875	Q969E1	Q969E1	LEAP2_HUMAN	LEAP2	Liver-expressed antimicrobial peptide 2
Cluster -5875	Q6ZN08	Q6ZN08;A0A0G2JMG9	ZNF66_HUMAN	ZNF66	Putative zinc finger protein 66
Cluster -5875	Q15036	Q15036;F8WAZ0	SNX17_HUMAN	SNX17	Sorting nexin-17
Cluster -5875	Q15027	Q15027	ACAP1_HUMAN	ACAP1	Arf-GAP with coiled-coil, ANK repeat and PH domain-containing protein 1
Cluster -5875	P16591	P16591;W0S4B9;P16591-2;P16591-3	FER_HUMAN	FER	Tyrosine-protein kinase Fer
Cluster -5875	P16112-2	P16112;P16112-2;P16112-3;Q6PID9;H0YMF1;A0A5K1VW97	PGCA_HUMAN	ACAN	Isoform of P16112, Isoform 2 of Aggrecan core protein
Cluster -5875	O95319;O95319-2;O95319-3;O95319-4;O95319-5	O95319;O95319-2;O95319-3;O95319-4;O95319-5;E9PC62;A0A1B0GUN8;A0A1B0GU44;V9GYD9;A0A0J9YX66;A0A0J9YXJ0;Q5VZZ6	CELF2_HUMAN	CELF2	CUGBP Elav-like family member 2
Cluster -5875	O43306;O43306-2	O43306;O43306-2	ADCY6_HUMAN	ADCY6	Adenylate cyclase type 6
Cluster -5875	O75110;O75110-2	O75110;O75110-2;A0A0A0MR22	ATP9A_HUMAN	ATP9A	Probable phospholipid-transporting ATPase IIA
Cluster -5875	Q9P2D8;Q9P2D8-2;Q9P2D8-3	Q9P2D8;Q9P2D8-2;Q9P2D8-3;G3V2U4;A0A8Q3SHI5;A0A8Q3SHN5	UNC79_HUMAN	UNC79	Protein unc-79 homolog
Cluster -5875	Q9BQA1	Q9BQA1	MEP50_HUMAN	WDR77	Methylosome protein 50
Cluster -5875	Q8WYJ6	Q8WYJ6;J3KNL2	SEPT1_HUMAN	SEPTIN1	Septin-1
Cluster -5875	Q8N8Q3-3;Q8N8Q3-7	Q8N8Q3-3;Q8N8Q3-7;I3L0L4	ENDOV_HUMAN	ENDOV	Isoform of Q8N8Q3, Isoform 3 of Endonuclease V
Cluster -5875	Q4L180;Q4L180-2	Q4L180;Q4L180-2;Q4L180-3;Q4L180-5;Q4L180-6;Q4L180-7;H7C4M0	FIL1L_HUMAN	FILIP1L	Filamin A-interacting protein 1-like
Cluster -5875	Q13867	Q13867	BLMH_HUMAN	BLMH	Bleomycin hydrolase
Cluster -5875	P54578;P54578-2	P54578;A6NJA2;P54578-2;P54578-3	UBP14_HUMAN	USP14	Ubiquitin carboxyl-terminal hydrolase 14
Cluster -5875	P22223-2	P22223;P22223-2	CADH3_HUMAN	CDH3	Isoform of P22223, Isoform 2 of Cadherin-3
Cluster -5875	P13727	P13727;P13727-2	PRG2_HUMAN	PRG2	Bone marrow proteoglycan
Cluster -5875	P15056	P04049;P15056;P10398;A0A8I5QKZ6;A0A8I5QKU8;A0A2R8Y8E0;A0A2R8YDP5;P04049-2;A0A2U3TZI2;H7C560;A0A8I5KS16;A0A8I5KSB0;A0A8I5KQV4;A0A8I5KSV6;A0A8I5KYC4	BRAF_HUMAN	BRAF	Serine/threonine-protein kinase B-raf
Cluster -5875	P12109	P12109	CO6A1_HUMAN	COL6A1	Collagen alpha-1(VI) chain
Cluster -5875	Q9UBE0-2	Q9UBE0;Q9UBE0-2;Q9UBE0-3;A0A590UKC5;A0A590UK93;M0QZS6;B3KNJ4	SAE1_HUMAN	SAE1	Isoform of Q9UBE0, Isoform 2 of SUMO-activating enzyme subunit 1
Cluster -5875	Q9NR50	Q9NR50;Q9NR50-2;Q9NR50-3;A0A0D9SEN0	EI2BG_HUMAN	EIF2B3	Translation initiation factor eIF-2B subunit gamma
Cluster -5875	Q99973;Q99973-2	Q99973;G3V5X7;G3V470;G3V2A4;Q99973-2	TEP1_HUMAN	TEP1	Telomerase protein component 1
Cluster -5875	Q7L5N1	Q7L5N1;E7EM64	CSN6_HUMAN	COPS6	COP9 signalosome complex subunit 6
Cluster -5875	Q6UY14;Q6UY14-3	Q6UY14;Q6UY14-2;Q6UY14-3;A0A669KBE7	ATL4_HUMAN	ADAMTSL4	ADAMTS-like protein 4
Cluster -5875	Q08554;Q08554-2	Q08554;Q08554-2	DSC1_HUMAN	DSC1	Desmocollin-1
Cluster -5875	P98160	P98160	PGBM_HUMAN	HSPG2	Basement membrane-specific heparan sulfate proteoglycan core protein
Cluster -5875	P55103	P55103	INHBC_HUMAN	INHBC	Inhibin beta C chain
Cluster -5875	P36222	P36222	CH3L1_HUMAN	CHI3L1	Chitinase-3-like protein 1
Cluster -5875	P22105;P22105-1;P22105-4	P22105;A0A140T9C0;A0A140T8Y3;A0A140T902;P22105-1;P22105-4;A0A140TA33;A0A140TA41;A0A140TA52;A0A3B3ISX9	TENX_HUMAN	TNXB	Tenascin-X
Cluster -5875	P16035	P16035;K7EIX4;B4DFW2	TIMP2_HUMAN	TIMP2	Metalloproteinase inhibitor 2
Cluster -5875	P15531;P15531-2	P15531;J3KPD9;E7ERL0;P22392-2;Q32Q12;P15531-2	NDKA_HUMAN	NME1	Nucleoside diphosphate kinase A
Cluster -5875	P06703	P06703	S10A6_HUMAN	S100A6	Protein S100-A6
Cluster -5875	P00918	P00918;E5RID5;E5RK37	CAH2_HUMAN	CA2	Carbonic anhydrase 2
Cluster -5875	O60271;O60271-2;O60271-4	O60271;O60271-2;O60271-3;O60271-4;O60271-5;O60271-9	JIP4_HUMAN	SPAG9	C-Jun-amino-terminal kinase-interacting protein 4
Cluster -5875	O15498	O15498;O15498-2;A0A7I2V3A1;A0A7I2V3V7;A0A7I2V4L6	YKT6_HUMAN	YKT6	Synaptobrevin homolog YKT6
Cluster -5875	A2PYH4	A2PYH4	HFM1_HUMAN	HFM1	Probable ATP-dependent DNA helicase HFM1
Cluster -5875	O14786	O14786;Q5JWQ6;E9PEP6	NRP1_HUMAN	NRP1	Neuropilin-1
Cluster -5875	Q9NWZ3	Q9NWZ3	IRAK4_HUMAN	IRAK4	Interleukin-1 receptor-associated kinase 4
Cluster -5875	Q9BQ24;Q9BQ24-2	Q9BQ24;Q9BQ24-2	ZFY21_HUMAN	ZFYVE21	Zinc finger FYVE domain-containing protein 21
Cluster -5875	Q96QG7	Q96QG7;Q96QG7-2	MTMR9_HUMAN	MTMR9	Myotubularin-related protein 9
Cluster -5875	Q4KMQ2;Q4KMQ2-2;Q4KMQ2-3	Q4KMQ2;A0A7P0T8Y2;A0A7P0TAW4;A0A7P0TBC5;A0A7P0TBD5;A0A7P0TBI1;A0A7P0TAF4;Q4KMQ2-2;Q4KMQ2-3;Q4KMQ2-4	ANO6_HUMAN	ANO6	Anoctamin-6
Cluster -5875	Q15149-4	Q15149;Q15149-2;Q15149-3;Q15149-4;Q15149-5;Q15149-6;Q15149-7;Q15149-8;Q15149-9;H0YDN1;E9PMV1;A0A8I5KSD5;A0A8I5KUE3;A0A8I5KYZ1	PLEC_HUMAN	PLEC	Isoform of Q15149, Isoform 4 of Plectin
Cluster -5875	Q04695	Q04695	K1C17_HUMAN	KRT17	Keratin, type I cytoskeletal 17
Cluster -5875	P69892	P69891;P69892;A0A2R8Y7X9	HBG2_HUMAN	HBG2	Hemoglobin subunit gamma-2
Cluster -5875	P49840	P49840;A8MT37	GSK3A_HUMAN	GSK3A	Glycogen synthase kinase-3 alpha
Cluster -5875	P46976;P46976-2	P46976;P46976-2;P46976-3;G5E9W8	GLYG_HUMAN	GYG1	Glycogenin-1
Cluster -5875	P08779	P08779	K1C16_HUMAN	KRT16	Keratin, type I cytoskeletal 16
Cluster -5875	P22830;P22830-2	P22830;P22830-2;A0A499FJN5	HEMH_HUMAN	FECH	Ferrochelatase, mitochondrial
Cluster -5875	Q92526	Q92526;Q92526-3	TCPW_HUMAN	CCT6B	T-complex protein 1 subunit zeta-2
Cluster -5875	A0A0A0MRZ9	A0A0A0MRZ9	LV552_HUMAN	IGLV5-52	Immunoglobulin lambda variable 5-52
Cluster -5875	O75602;O75602-2;O75602-3;O75602-5	O75602;A0A0A0MRT8;O75602-3;O75602-4;O75602-5;O75602-2	SPAG6_HUMAN	SPAG6	Sperm-associated antigen 6
Cluster -5875	P01721	P01721	LV657_HUMAN	IGLV6-57	Immunoglobulin lambda variable 6-57
Cluster -5875	P0DSN7	P0DSN7	KVD37_HUMAN	IGKV1D-37	Probable non-functional immunoglobulinn kappa variable 1D-37
Cluster -5875	Q9HCN4;Q9HCN4-2;Q9HCN4-3;Q9HCN4-4;Q9HCN4-5	Q9HCN4;Q9HCN4-2;Q9HCN4-3;Q9HCN4-4;Q9HCN4-5	GPN1_HUMAN	GPN1	GPN-loop GTPase 1
Cluster -5875	Q9H9E3	Q9H9E3;J3KNI1;Q9H9E3-2;H3BSD2;H3BMV9;A0A6I8PIQ6;A0A0A0MS45;E9PRT5	COG4_HUMAN	COG4	Conserved oligomeric Golgi complex subunit 4
Cluster -5875	Q99757	Q99757;M0QXH0	THIOM_HUMAN	TXN2	Thioredoxin, mitochondrial
Cluster -5875	Q96L34	Q96L34;Q96L34-2	MARK4_HUMAN	MARK4	MAP/microtubule affinity-regulating kinase 4
Cluster -5875	Q96JD6;Q96JD6-4	Q96JD6;Q96JD6-4;G3V1C1	AKCL2_HUMAN	AKR1E2	1,5-anhydro-D-fructose reductase
Cluster -5875	Q96EP0	Q96EP0	RNF31_HUMAN	RNF31	E3 ubiquitin-protein ligase RNF31
Cluster -5875	Q8WTR2	Q8WTR2	DUS19_HUMAN	DUSP19	Dual specificity protein phosphatase 19
Cluster -5875	Q86X55;Q86X55-1	Q86X55;Q86X55-1;Q86X55-2	CARM1_HUMAN	CARM1	Histone-arginine methyltransferase CARM1
Cluster -5875	Q7Z392;Q7Z392-3;Q7Z392-4	Q7Z392;D6RHE5;Q7Z392-3;Q7Z392-4	TPC11_HUMAN	TRAPPC11	Trafficking protein particle complex subunit 11
Cluster -5875	Q2M2I8;Q2M2I8-2	Q2M2I8;Q2M2I8-2;A0A096LP25;E9PG46	AAK1_HUMAN	AAK1	AP2-associated protein kinase 1
Cluster -5875	Q15843	Q15843	NEDD8_HUMAN	NEDD8	NEDD8
Cluster -5875	Q15021	Q15021;F5H431	CND1_HUMAN	NCAPD2	Condensin complex subunit 1
Cluster -5875	P45984;P45984-2	P45984;P45984-2;P45984-3;P45984-4	MK09_HUMAN	MAPK9	Mitogen-activated protein kinase 9
Cluster -5875	P15735;P15735-2	P15735;J3KNN3;P15735-2	PHKG2_HUMAN	PHKG2	Phosphorylase b kinase gamma catalytic chain, liver/testis isoform
Cluster -5875	P02452	P02452	CO1A1_HUMAN	COL1A1	Collagen alpha-1(I) chain
Cluster -5875	O95140	O95140;A0A6Q8PFJ4;A0A6Q8PGA3;A0A6Q8PGS9;A0A6Q8PGV8	MFN2_HUMAN	MFN2	Mitofusin-2
Cluster -5875	E5RIR7;E9PF32	E9PF32;E5RIR7	E5RIR7_HUMAN;E9PF32_HUMAN	DENND3	Isoform of A2RUS2, DENN domain-containing protein 3
Cluster -5875	G3V1M9	G3V1M9	G3V1M9_HUMAN	PRB1	Isoform of P04280, Basic salivary proline-rich protein 1
Cluster -5875	Q9Y3C6	Q9Y3C6	PPIL1_HUMAN	PPIL1	Peptidyl-prolyl cis-trans isomerase-like 1
Cluster -5875	Q9P258	Q9P258	RCC2_HUMAN	RCC2	Protein RCC2
Cluster -5875	Q92544	Q92544;A0A0C4DFM1	TM9S4_HUMAN	TM9SF4	Transmembrane 9 superfamily member 4
Cluster -5875	Q6PCB8;Q6PCB8-2	Q6PCB8;D6RDX7;Q6PCB8-2	EMB_HUMAN	EMB	Embigin
Cluster -5875	Q14376	Q14376;Q14376-2	GALE_HUMAN	GALE	UDP-glucose 4-epimerase
Cluster -5875	P61803	P61803;F5GXX5	DAD1_HUMAN	DAD1	Dolichyl-diphosphooligosaccharide--protein glycosyltransferase subunit DAD1
Cluster -5875	P46821	P46821	MAP1B_HUMAN	MAP1B	Microtubule-associated protein 1B
Cluster -5875	P37173;P37173-2;P37173-3	P37173;P37173-2;P37173-3	TGFR2_HUMAN	TGFBR2	TGF-beta receptor type-2
Cluster -5875	O00587;O00587-2	O00587;O00587-2	MFNG_HUMAN	MFNG	Beta-1,3-N-acetylglucosaminyltransferase manic fringe
Cluster -5875	P09497;P09497-2	P09497;P09497-2	CLCB_HUMAN	CLTB	Clathrin light chain B
Cluster -5875	Q9Y2W6;Q9Y2W6-3	Q9Y2W6;Q9Y2W6-3;Q5SZR4	TDRKH_HUMAN	TDRKH	Tudor and KH domain-containing protein
Cluster -5875	Q9NWW5;Q9NWW5-2	Q9NWW5;A0A0S2Z5D0;Q9NWW5-2;H3BUV4;H3BUT1;H3BNF1;A0A1B0GUD2;A0A1B0GTV3;A0A1B0GW73	CLN6_HUMAN	CLN6	Ceroid-lipofuscinosis neuronal protein 6
Cluster -5875	P50749	Q9H2L5;P50749;P50749-2;Q9H2L5-2;Q9H2L5-3	RASF2_HUMAN	RASSF2	Ras association domain-containing protein 2
Cluster -5875	Q96DM3	Q96DM3;K7ENL9;A0A087WZD4	RMC1_HUMAN	RMC1	Regulator of MON1-CCZ1 complex
Cluster -5875	Q8TD57	Q8TD57;Q8TD57-2;Q8TD57-3;A0A8I5KSE2	DYH3_HUMAN	DNAH3	Dynein axonemal heavy chain 3
Cluster -5875	Q8IWP9	Q8IWP9;B4DUJ5	CC28A_HUMAN	CCDC28A	Coiled-coil domain-containing protein 28A
Cluster -5875	Q674X7;Q674X7-2	Q674X7;A0A1B0GWK2;Q674X7-2;Q674X7-3;Q674X7-4	KAZRN_HUMAN	KAZN	Kazrin
Cluster -5875	Q5TA50	Q5TA50	CPTP_HUMAN	CPTP	Ceramide-1-phosphate transfer protein
Cluster -5875	Q15120;Q15120-2	Q15120;Q15120-2	PDK3_HUMAN	PDK3	[Pyruvate dehydrogenase (acetyl-transferring)] kinase isozyme 3, mitochondrial
Cluster -5875	P98196	P98196;E9PEJ6	AT11A_HUMAN	ATP11A	Phospholipid-transporting ATPase IH
Cluster -5875	P07333	P07333;P07333-2;E9PEK4	CSF1R_HUMAN	CSF1R	Macrophage colony-stimulating factor 1 receptor
Cluster -5875	P06753	P06753;A0A2R8Y5V9;P06753-6;A0A2R2Y2Q3	TPM3_HUMAN	TPM3	Tropomyosin alpha-3 chain
Cluster -5875	A0A087WXL6;A0A0G2JS92;B7Z879	B7Z879;A0A0G2JS92;A0A087WXL6	A0A087WXL6_HUMAN;A0A0G2JS92_HUMAN;B7Z879_HUMAN	VPS11	Isoform of Q9H270, Vacuolar protein sorting-associated protein 11 homolog
Cluster -5875	O94929-3	O94929;O94929-3;A0A0C4DGA7	ABLM3_HUMAN	ABLIM3	Isoform of O94929, Isoform 3 of Actin-binding LIM protein 3
Cluster -5875	Q9UNE7	Q9UNE7;Q9UNE7-2	CHIP_HUMAN	STUB1	E3 ubiquitin-protein ligase CHIP
Cluster -5875	Q8TBN0;Q8TBN0-2	Q8TBN0;E9PK89;Q8TBN0-2	R3GEF_HUMAN	RAB3IL1	Guanine nucleotide exchange factor for Rab-3A
Cluster -5875	Q7Z6G8	Q7Z6G8;Q7Z6G8-10;F8VR14;Q7Z6G8-6;Q7Z6G8-7;Q7Z6G8-2;Q7Z6G8-3;Q7Z6G8-4;Q7Z6G8-5;Q7Z6G8-8;Q7Z6G8-9;A0A804HKX1	ANS1B_HUMAN	ANKS1B	Ankyrin repeat and sterile alpha motif domain-containing protein 1B
Cluster -5875	A6NCW0;Q7RTZ2	Q0WX57;C9JJH3;D6RBQ6;A8MUK1;C9JVI0;D6RCP7;C9J2P7;D6RJB6;C9JLJ4;D6R901;C9JPN9;Q7RTZ2;D6R9N7;A6NCW0;D6RA61	U17L1_HUMAN;U17L3_HUMAN	USP17L1;USP17L3	Ubiquitin carboxyl-terminal hydrolase 17-like protein 3
Cluster -5875	P54253	P54253	ATX1_HUMAN	ATXN1	Ataxin-1
Cluster -5875	P51679	P51679	CCR4_HUMAN	CCR4	C-C chemokine receptor type 4
Cluster -5875	P14174	P14174	MIF_HUMAN	MIF	Macrophage migration inhibitory factor
Cluster -5875	P14151;P14151-2	P14151;P14151-2	LYAM1_HUMAN	SELL	L-selectin
Cluster -5875	P06276	P06276;F8WF14	CHLE_HUMAN	BCHE	Cholinesterase
Cluster -5875	A0A0A0MS14	A0A0A0MS14	HV145_HUMAN	IGHV1-45	Immunoglobulin heavy variable 1-45
Cluster -5875	Q96FC9-2;Q96FC9-3;Q96FC9-4	A8MPP1;Q96FC9;Q92771;Q96FC9-2;Q96FC9-3;Q96FC9-4	DDX11_HUMAN	DDX11	Isoform of Q96FC9, Isoform 2 of ATP-dependent DNA helicase DDX11
Cluster -5875	Q9Y2L9-2	Q9Y2L9;Q9Y2L9-2;Q9Y2L9-3	LRCH1_HUMAN	LRCH1	Isoform of Q9Y2L9, Isoform 2 of Leucine-rich repeat and calponin homology domain-containing protein 1
Cluster -5875	Q9ULA0;Q9ULA0-2	Q9ULA0;E7ETB3;E7EMB6;Q9ULA0-2;E5RIA4	DNPEP_HUMAN	DNPEP	Aspartyl aminopeptidase
Cluster -5875	Q9H1I8	Q9H1I8	ASCC2_HUMAN	ASCC2	Activating signal cointegrator 1 complex subunit 2
Cluster -5875	Q86YS7;Q86YS7-2;Q86YS7-3;Q86YS7-4	Q86YS7;Q86YS7-2;Q86YS7-3;Q86YS7-4;Q86YS7-5	C2CD5_HUMAN	C2CD5	C2 domain-containing protein 5
Cluster -5875	Q86U42;Q86U42-2;Q92843-2	Q86U42;Q92843-2;G3V4T2;Q86U42-2;B4DEH8;A0A7I2V383	B2CL2_HUMAN;PABP2_HUMAN	BCL2L2;PABPN1	Polyadenylate-binding protein 2
Cluster -5875	Q6EMK4	Q6EMK4	VASN_HUMAN	VASN	Vasorin
Cluster -5875	Q16513;Q16513-2	Q16513;Q16513-2;Q16513-3;B1AL79	PKN2_HUMAN	PKN2	Serine/threonine-protein kinase N2
Cluster -5875	Q15848	Q15848	ADIPO_HUMAN	ADIPOQ	Adiponectin
Cluster -5875	P50281	P50281;A0A7P0TAV6;A0A7P0TBK8;A0A7P0TAG0	MMP14_HUMAN	MMP14	Matrix metalloproteinase-14
Cluster -5875	P46736;P46736-2;P46736-3	P46736;P46736-2;P46736-3;P46736-4;P46736-5	BRCC3_HUMAN	BRCC3	Lys-63-specific deubiquitinase BRCC36
Cluster -5875	P09012	P09012	SNRPA_HUMAN	SNRPA	U1 small nuclear ribonucleoprotein A
Cluster -5875	P01743	P01743	HV146_HUMAN	IGHV1-46	Immunoglobulin heavy variable 1-46
Cluster -5875	O94888	O94888	UBXN7_HUMAN	UBXN7	UBX domain-containing protein 7
Cluster -5875	A0A075B6K0	A0A075B6K0	LV316_HUMAN	IGLV3-16	Immunoglobulin lambda variable 3-16
Cluster -5875	O43147;O43147-2	O43147;O43147-2	SGSM2_HUMAN	SGSM2	Small G protein signaling modulator 2
Cluster -5875	Q96ET8;Q96ET8-3;Q9NYZ1	Q96ET8;Q9NYZ1;J3KS67;C9JYS5;A0A0A6YYB9;Q96ET8-3;J3QL47;J3QL63	TV23B_HUMAN;TV23C_HUMAN	TVP23B;TVP23C	Golgi apparatus membrane protein TVP23 homolog C
Cluster -5875	Q15555-3	Q15555-3	MARE2_HUMAN	MAPRE2	Isoform of Q15555, Isoform 3 of Microtubule-associated protein RP/EB family member 2
Cluster -5875	P81605	P81605;P81605-2	DCD_HUMAN	DCD	Dermcidin
Cluster -5875	P53985	P53985;P53985-2	MOT1_HUMAN	SLC16A1	Monocarboxylate transporter 1
Cluster -5875	P51797-5	P51797;P51797-5;P51797-6	CLCN6_HUMAN	CLCN6	Isoform of P51797, Isoform 5 of H(+)/Cl(-) exchange transporter 6
Cluster -5875	P34741	P34741;E7ESK6;E9PBI9	SDC2_HUMAN	SDC2	Syndecan-2
Cluster -5875	P06310	P06310	KV230_HUMAN	IGKV2-30	Immunoglobulin kappa variable 2-30
Cluster -5875	O95498;O95498-6	O95498;O95498-6	VNN2_HUMAN	VNN2	Pantetheine hydrolase VNN2
Cluster -5875	A0A0C4DH29	A0A0C4DH29	HV103_HUMAN	IGHV1-3	Immunoglobulin heavy variable 1-3
Cluster -5875	M0QZR4	M0QZR4	M0QZR4_HUMAN	ARHGEF1	Isoform of Q92888, Rho guanine nucleotide exchange factor 1
Cluster -5875	Q9Y5K8	Q9Y5K8;G3V2S6;G3V2V6	VATD_HUMAN	ATP6V1D	V-type proton ATPase subunit D
Cluster -5875	Q9Y2I9;Q9Y2I9-2;Q9Y2I9-3	Q9Y2I9;Q9Y2I9-2;Q9Y2I9-3;F8VZ81	TBC30_HUMAN	TBC1D30	TBC1 domain family member 30
Cluster -5875	Q9BZG1;Q9BZG1-4	Q9BZG1;E7ES60;Q96PJ7;H7C0Y7;Q9BZG1-4;Q9BZG1-2	RAB34_HUMAN	RAB34	Ras-related protein Rab-34
Cluster -5875	Q9BVM2	Q9BVM2;Q5JQQ4	DPCD_HUMAN	DPCD	Protein DPCD
Cluster -5875	Q92738-2	Q92738;X6RAB3;Q92738-2	US6NL_HUMAN	USP6NL	Isoform of Q92738, Isoform 2 of USP6 N-terminal-like protein
Cluster -5875	Q86UX6	Q86UX6;Q86UX6-2	ST32C_HUMAN	STK32C	Serine/threonine-protein kinase 32C
Cluster -5875	Q5W0Z9;Q5W0Z9-3;Q5W0Z9-4	Q5W0Z9;B4DRN8;Q5W0Z9-2;Q5W0Z9-3;Q5W0Z9-4	ZDH20_HUMAN	ZDHHC20	Palmitoyltransferase ZDHHC20
Cluster -5875	Q3ZCQ8;Q3ZCQ8-2	Q3ZCQ8;Q3ZCQ8-2;Q3ZCQ8-3;M0R2F8	TIM50_HUMAN	TIMM50	Mitochondrial import inner membrane translocase subunit TIM50
Cluster -5875	P51649;P51649-2	P51649;C9J8Q5;P51649-2	SSDH_HUMAN	ALDH5A1	Succinate-semialdehyde dehydrogenase, mitochondrial
Cluster -5875	O75312	O75312	ZPR1_HUMAN	ZPR1	Zinc finger protein ZPR1
Cluster -5875	A0A0C4DH24	A0A0C4DH24	KV621_HUMAN	IGKV6-21	Immunoglobulin kappa variable 6-21
Cluster -5875	O00566	O00566;A0A8Q3WKH7;A0A8Q3WK70	MPP10_HUMAN	MPHOSPH10	U3 small nucleolar ribonucleoprotein protein MPP10
Cluster -5875	Q86YZ3	Q86YZ3	HORN_HUMAN	HRNR	Hornerin
Cluster -5875	Q8IYA2	A2RUR9;Q8IYA2;Q3MJ40;A6NG92;C9JT67;A6NJB5;Q3MJ40-2	C144C_HUMAN	CCDC144CP	Putative coiled-coil domain-containing protein 144C
Cluster -5875	Q13507;Q13507-3	Q13507;Q9HCX4;Q70T25;Q9HCX4-2;Q9HCX4-3;Q13507-3;J3QTB0	TRPC3_HUMAN	TRPC3	Short transient receptor potential channel 3
Cluster -5875	Q9NSI8;Q9NSI8-3	Q9NSI8;O94885;Q9NSI8-3;A0A2R8Y4K8;S6FRS6	SAMN1_HUMAN	SAMSN1	SAM domain-containing protein SAMSN-1
Cluster -5875	Q9BWF3	Q9BWF3;Q96PK6-5	RBM4_HUMAN	RBM4	RNA-binding protein 4
Cluster -5875	Q9BQ69	Q9BQ69;A0A6Q8PH91	MACD1_HUMAN	MACROD1	ADP-ribose glycohydrolase MACROD1
Cluster -5875	Q96EM0	Q96EM0;E9PKK7	T3HPD_HUMAN	L3HYPDH	Trans-3-hydroxy-L-proline dehydratase
Cluster -5875	Q8N1A6	Q8N1A6	CD033_HUMAN	C4orf33	UPF0462 protein C4orf33
Cluster -5875	Q8IW45	Q8IW45;Q8IW45-2;A0A7P0T9D8;A0A7P0T9R3;A0A7P0T906;A0A7P0TAU0	NNRD_HUMAN	NAXD	ATP-dependent (S)-NAD(P)H-hydrate dehydratase
Cluster -5875	Q63HN8;Q63HN8-4	Q63HN8;A0A0A0MTC1;A0A0A0MTR7;Q63HN8-4	RN213_HUMAN	RNF213	E3 ubiquitin-protein ligase RNF213
Cluster -5875	P68106	P68106;P68106-2	FKB1B_HUMAN	FKBP1B	Peptidyl-prolyl cis-trans isomerase FKBP1B
Cluster -5875	A0A8Q3SI88;A0A8Q3WL56;A0A8Q3WM97	A0A8Q3WM97;A0A8Q3WL56;A0A8Q3SI88	A0A8Q3SI88_HUMAN;A0A8Q3WL56_HUMAN;A0A8Q3WM97_HUMAN	C8B	Isoform of P07358, Complement component C8 beta chain
Cluster -5875	O15162;O15162-2	O15162;C9J7K9;O15162-2	PLS1_HUMAN	PLSCR1	Phospholipid scramblase 1
Cluster -5875	Q9HA90	Q9HA90;A0A804HK68	EFCC1_HUMAN	EFCC1	EF-hand and coiled-coil domain-containing protein 1
Cluster -5875	Q9H6A0;Q9H6A0-2	Q9H6A0;Q9H6A0-2	DEN2D_HUMAN	DENND2D	DENN domain-containing protein 2D
Cluster -5875	Q9BQQ3;Q9BQQ3-2	Q9BQQ3;C9J9V9;C9J0V5;G3V0G1;H7C0J2;Q9BQQ3-2;Q9BQQ3-3;A0A8Q3WKF9;A0A8Q3WKH3;A0A8Q3WKI0;A0A8Q3WLK9;A0A8Q3WL08;A0A8Q3SIN9;A0A8Q3SHU6;A0A8Q3SHW7;A0A8Q3SHU9;A0A8Q3SI18;A0A8Q3SI07	GORS1_HUMAN	GORASP1	Golgi reassembly-stacking protein 1
Cluster -5875	Q96D31;Q96D31-2	Q96D31;Q96D31-2	CRCM1_HUMAN	ORAI1	Calcium release-activated calcium channel protein 1
Cluster -5875	Q92496;Q92496-2	Q92496;Q92496-2	FHR4_HUMAN	CFHR4	Complement factor H-related protein 4
Cluster -5875	Q8WW22-2	Q8WW22;C9JDE6;Q8WW22-2;Q8WW22-3;F5H170	DNJA4_HUMAN	DNAJA4	Isoform of Q8WW22, Isoform 2 of DnaJ homolog subfamily A member 4
Cluster -5875	Q6ZVK8	Q6ZVK8;Q6ZVK8-2	NUD18_HUMAN	NUDT18	8-oxo-dGDP phosphatase NUDT18
Cluster -5875	Q4G0M1	Q4G0M1	ERFE_HUMAN	ERFE	Erythroferrone
Cluster -5875	P10646-2	P10646-2	TFPI1_HUMAN	TFPI	Isoform of P10646, Isoform Beta of Tissue factor pathway inhibitor
Cluster -5875	O94992	O94992	HEXI1_HUMAN	HEXIM1	Protein HEXIM1
Cluster -5875	A0A8I5KZ40	A0A8I5KZ40	A0A8I5KZ40_HUMAN	RAPGEF2	Isoform of Q9Y4G8, Rap guanine nucleotide exchange factor 2
Cluster -5875	O43759;O43759-2;O43759-3	O43759;O43759-2;O43759-3;B5MCD7	SNG1_HUMAN	SYNGR1	Synaptogyrin-1
Cluster -5875	Q9Y2S2;Q9Y2S2-2	Q9Y2S2;A0A2R8Y4K2;Q9Y2S2-2	CRYL1_HUMAN	CRYL1	Lambda-crystallin homolog
Cluster -5875	Q9NPH3;Q9NPH3-5	Q9NPH3;Q9NPH3-2;Q9NPH3-3;Q9NPH3-5	IL1AP_HUMAN	IL1RAP	Interleukin-1 receptor accessory protein
Cluster -5875	Q9BZW8-2;Q9BZW8-3	Q9BZW8-2;Q9BZW8-3	CD244_HUMAN	CD244	Isoform of Q9BZW8, Isoform 2 of Natural killer cell receptor 2B4
Cluster -5875	Q9BTT0	Q9BTT0;Q5TB19;Q9BTT0-3;E9PLC4	AN32E_HUMAN	ANP32E	Acidic leucine-rich nuclear phosphoprotein 32 family member E
Cluster -5875	Q99714	Q99714;Q5H928;Q99714-2;A0A804HHW5	HCD2_HUMAN	HSD17B10	3-hydroxyacyl-CoA dehydrogenase type-2
Cluster -5875	Q969M7;Q969M7-2;Q969M7-6	Q969M7;F8WD80;F8WCT3;F8WDQ9;F8WB39;H3BUI7;H3BSR4;Q969M7-2;Q969M7-4;Q969M7-5;Q969M7-6;Q969M7-7	UBE2F_HUMAN	UBE2F	NEDD8-conjugating enzyme UBE2F
Cluster -5875	Q92750	Q92750;J3KTH2;Q92750-2	TAF4B_HUMAN	TAF4B	Transcription initiation factor TFIID subunit 4B
Cluster -5875	Q8NE86;Q8NE86-3	Q8NE86;Q8NE86-2;Q8NE86-3	MCU_HUMAN	MCU	Calcium uniporter protein, mitochondrial
Cluster -5875	Q6EMB2;Q6EMB2-3	Q6EMB2;G3V2J9;Q6EMB2-3	TTLL5_HUMAN	TTLL5	Tubulin polyglutamylase TTLL5
Cluster -5875	Q15005	Q15005;E9PL01;E9PI68	SPCS2_HUMAN	SPCS2	Signal peptidase complex subunit 2
Cluster -5875	O43318;O43318-2	O43318;O43318-2;Q9UG54	M3K7_HUMAN	MAP3K7	Mitogen-activated protein kinase kinase kinase 7
Cluster -5875	Q14156	Q14156;A0A1B0GUZ7;Q14156-3;Q14156-2	EFR3A_HUMAN	EFR3A	Protein EFR3 homolog A
Cluster -5875	Q9Y5Y7	Q9Y5Y7	LYVE1_HUMAN	LYVE1	Lymphatic vessel endothelial hyaluronic acid receptor 1
Cluster -5875	Q9Y2Y8	Q9Y2Y8	PRG3_HUMAN	PRG3	Proteoglycan 3
Cluster -5875	Q9UKV3	Q9UKV3;E7EQT4;Q9UKV3-5;S4R3H4	ACINU_HUMAN	ACIN1	Apoptotic chromatin condensation inducer in the nucleus
Cluster -5875	Q9NSV4;Q9NSV4-1;Q9NSV4-4;Q9NSV4-5;Q9NSV4-6;Q9NSV4-7	Q9NSV4;Q9NSV4-1;Q9NSV4-4;Q9NSV4-5;Q9NSV4-6;Q9NSV4-7	DIAP3_HUMAN	DIAPH3	Protein diaphanous homolog 3
Cluster -5875	Q9H3H3;Q9H3H3-1;Q9H3H3-3	Q9H3H3;Q9H3H3-3;Q9H3H3-1	CK068_HUMAN	C11orf68	UPF0696 protein C11orf68
Cluster -5875	Q9BWD1;Q9BWD1-2	Q9BWD1;Q9BWD1-2	THIC_HUMAN	ACAT2	Acetyl-CoA acetyltransferase, cytosolic
Cluster -5875	Q99988	Q99988	GDF15_HUMAN	GDF15	Growth/differentiation factor 15
Cluster -5875	Q8WTS1	Q8WTS1;A0A2R8Y7S6;A0A2R8YG27;A0A2R8YEZ7;F8W7B5;A0A2U3TZT9	ABHD5_HUMAN	ABHD5	1-acylglycerol-3-phosphate O-acyltransferase ABHD5
Cluster -5875	Q8IWA4;Q8IWA4-3	Q8IWA4;Q8IWA4-3	MFN1_HUMAN	MFN1	Mitofusin-1
Cluster -5875	Q86Y33;Q86Y33-2;Q86Y33-3	Q86Y33;Q86Y33-2;Q86Y33-3	CD20B_HUMAN	CDC20B	Cell division cycle protein 20 homolog B
Cluster -5875	Q86UP2;Q86UP2-2;Q86UP2-3;Q86UP2-4	Q86UP2;Q86UP2-2;Q86UP2-3;Q86UP2-4;G3V4Y7	KTN1_HUMAN	KTN1	Kinectin
Cluster -5875	Q6QNY0	Q6QNY0	BL1S3_HUMAN	BLOC1S3	Biogenesis of lysosome-related organelles complex 1 subunit 3
Cluster -5875	Q5QJ74	Q5QJ74	TBCEL_HUMAN	TBCEL	Tubulin-specific chaperone cofactor E-like protein
Cluster -5875	Q00537	Q00537;Q00537-2;F5H6Z0	CDK17_HUMAN	CDK17	Cyclin-dependent kinase 17
Cluster -5875	P53602	P53602	MVD1_HUMAN	MVD	Diphosphomevalonate decarboxylase
Cluster -5875	P31321	P31321	KAP1_HUMAN	PRKAR1B	cAMP-dependent protein kinase type I-beta regulatory subunit
Cluster -5875	O95876;O95876-3	O95876;E9PFG9;O95876-3	FRITZ_HUMAN	WDPCP	WD repeat-containing and planar cell polarity effector protein fritz homolog
Cluster -5875	O75882;O75882-2	O75882;O75882-2;O75882-3	ATRN_HUMAN	ATRN	Attractin
Cluster -5875	O75582;O75582-3	O75582;O75582-2;O75582-3	KS6A5_HUMAN	RPS6KA5	Ribosomal protein S6 kinase alpha-5
Cluster -5875	Q9NQG7-3;Q9NQG7-4	F8VYA9;Q9NQG7-3;Q9NQG7-4;E5RG08	HPS4_HUMAN	HPS4	Isoform of Q9NQG7, Isoform 3 of BLOC-3 complex member HPS4
Cluster -5875	A0A0C4DGB6	A0A0C4DGB6	A0A0C4DGB6_HUMAN	ALB	Isoform of P02768, Albumin
Cluster -5875	A0A0C4DH33	A0A0C4DH33	HV124_HUMAN	IGHV1-24	Immunoglobulin heavy variable 1-24
Cluster -5875	Q96A33	Q96A33;Q96A33-2	CCD47_HUMAN	CCDC47	PAT complex subunit CCDC47
Cluster -5875	Q92896;Q92896-2;Q92896-3	Q92896;Q92896-2;Q92896-3;H3BM42	GSLG1_HUMAN	GLG1	Golgi apparatus protein 1
Cluster -5875	P48739;P48739-2;P48739-3	P48739;P48739-2;P48739-3	PIPNB_HUMAN	PITPNB	Phosphatidylinositol transfer protein beta isoform
Cluster -5875	P35580;P35580-3	P35580;A0A8I5KZ38;P35580-2;P35580-3;P35580-4;P35580-5	MYH10_HUMAN	MYH10	Myosin-10
Cluster -5875	P15954	P15954;D6R9Z7	COX7C_HUMAN	COX7C	Cytochrome c oxidase subunit 7C, mitochondrial
Cluster -5875	P04279	P04279;P04279-2	SEMG1_HUMAN	SEMG1	Semenogelin-1
Cluster -5875	O75436	O75436;S4R3Q6;O75436-2	VP26A_HUMAN	VPS26A	Vacuolar protein sorting-associated protein 26A
Cluster -5875	O14880	O14880;Q5VV87;Q5VV89	MGST3_HUMAN	MGST3	Microsomal glutathione S-transferase 3
Cluster -5875	O15321;O15321-2	O15321;E9PMQ9;E9PJM1;O15321-2;E9PSI1	TM9S1_HUMAN	TM9SF1	Transmembrane 9 superfamily member 1
Cluster -5875	Q9Y4E8-2;Q9Y4E8-3	Q9Y4E8;Q9Y4E8-2;Q9Y4E8-3;Q9Y4E8-4	UBP15_HUMAN	USP15	Isoform of Q9Y4E8, Isoform 2 of Ubiquitin carboxyl-terminal hydrolase 15
Cluster -5875	Q9P2P6	Q9P2P6	STAR9_HUMAN	STARD9	StAR-related lipid transfer protein 9
Cluster -5875	Q9HC35	Q9HC35;B5MBZ0;Q9HC35-2	EMAL4_HUMAN	EML4	Echinoderm microtubule-associated protein-like 4
Cluster -5875	Q96BY6-3	Q96BY6;A0A2R8YD85;Q96BY6-2;Q96BY6-3	DOC10_HUMAN	DOCK10	Isoform of Q96BY6, Isoform 3 of Dedicator of cytokinesis protein 10
Cluster -5875	Q92993;Q92993-2;Q92993-3;Q92993-4	Q92993;Q92993-2;Q92993-3;Q92993-4;E9PJI1	KAT5_HUMAN	KAT5	Histone acetyltransferase KAT5
Cluster -5875	Q7Z2W4	Q7Z2W4;C9J6P4;Q7Z2W4-2;Q7Z2W4-3	ZCCHV_HUMAN	ZC3HAV1	Zinc finger CCCH-type antiviral protein 1
Cluster -5875	Q5T0F9;Q5T0F9-2	Q5T0F9;Q5T0F9-2;Q5T0F9-3	C2D1B_HUMAN	CC2D1B	Coiled-coil and C2 domain-containing protein 1B
Cluster -5875	Q16644	Q16644	MAPK3_HUMAN	MAPKAPK3	MAP kinase-activated protein kinase 3
Cluster -5875	Q14192	Q14192	FHL2_HUMAN	FHL2	Four and a half LIM domains protein 2
Cluster -5875	P52943;P52943-2	P52943;P52943-2	CRIP2_HUMAN	CRIP2	Cysteine-rich protein 2
Cluster -5875	P46940	P46940;H0YLE8	IQGA1_HUMAN	IQGAP1	Ras GTPase-activating-like protein IQGAP1
Cluster -5875	O00501	O00501;D3DX19	CLD5_HUMAN	CLDN5	Claudin-5
Cluster -5875	P05204	P05204;Q15651;Q15651-2;A0A087WZE9	HMGN2_HUMAN	HMGN2	Non-histone chromosomal protein HMG-17
Cluster -5875	Q9Y6D6	Q9Y6D6;Q9Y6D5;A0A7P0T9L6;A0A7P0T9L9;A0A7P0T7Z2;A0A7P0TA34;A0A7P0Z446	BIG1_HUMAN	ARFGEF1	Brefeldin A-inhibited guanine nucleotide-exchange protein 1
Cluster -5875	Q9Y4X5	Q9Y4X5	ARI1_HUMAN	ARIH1	E3 ubiquitin-protein ligase ARIH1
Cluster -5875	Q9Y3C0	Q9Y3C0;F5GZ97;F5GXZ4;F5GXZ7;F5GWI9;F5H2P1;F5H0A7	WASC3_HUMAN	WASHC3	WASH complex subunit 3
Cluster -5875	Q9NR48;Q9NR48-2	Q9NR48;Q9NR48-2;A0A7I2YQU9;A0A7I2V316;A0A7I2V3D6;A0A7I2V4K0;A0A7I2V4H9;A0A7I2V542	ASH1L_HUMAN	ASH1L	Histone-lysine N-methyltransferase ASH1L
Cluster -5875	Q9BSU1	Q9BSU1	PHAF1_HUMAN	PHAF1	Phagosome assembly factor 1
Cluster -5875	Q99543	Q99543;Q99543-2;F2Z3H0;F2Z3N9	DNJC2_HUMAN	DNAJC2	DnaJ homolog subfamily C member 2
Cluster -5875	Q96SW2;Q96SW2-2	Q96SW2;Q96SW2-2;A0A1W2PPJ5	CRBN_HUMAN	CRBN	Protein cereblon
Cluster -5875	Q92902;Q92902-2;Q92902-4	Q92902;Q92902-2;Q92902-3;Q92902-4	HPS1_HUMAN	HPS1	BLOC-3 complex member HPS1
Cluster -5875	Q92539	Q92539	LPIN2_HUMAN	LPIN2	Phosphatidate phosphatase LPIN2
Cluster -5875	Q8WZ82	Q8WZ82	OVCA2_HUMAN	OVCA2	Esterase OVCA2
Cluster -5875	Q8TB73	Q8TB73	NDNF_HUMAN	NDNF	Protein NDNF
Cluster -5875	Q8TB24	Q8TB24;Q8TB24-4;A0A087WWY9	RIN3_HUMAN	RIN3	Ras and Rab interactor 3
Cluster -5875	Q8NDI1;Q8NDI1-2;Q8NDI1-3	Q8NDI1;Q8NDI1-2;Q8NDI1-3	EHBP1_HUMAN	EHBP1	EH domain-binding protein 1
Cluster -5875	Q8IWX7;Q8IWX7-2;Q8IWX7-3	Q8IWX7;Q8IWX7-2;Q8IWX7-3	UN45B_HUMAN	UNC45B	Protein unc-45 homolog B
Cluster -5875	Q8IUD2;Q8IUD2-3	Q8IUD2;G8JLD3;X6RM00;X6RLX0;Q8IUD2-2;Q8IUD2-3;Q8IUD2-4	RB6I2_HUMAN	ERC1	ELKS/Rab6-interacting/CAST family member 1
Cluster -5875	Q7L5L3;Q7L5L3-1	Q7L5L3;Q7L5L3-1	GDPD3_HUMAN	GDPD3	Lysophospholipase D GDPD3
Cluster -5875	Q68D51	Q68D51;Q68D51-2;Q68D51-3	DEN2C_HUMAN	DENND2C	DENN domain-containing protein 2C
Cluster -5875	Q32P44	Q32P44;G3V195;G3V1D0;B7WPE2;Q32P44-2	EMAL3_HUMAN	EML3	Echinoderm microtubule-associated protein-like 3
Cluster -5875	P50461	P50461;P50461-2;A0A3B3ISZ2;A0A3B3IT61;A0A3B3IRI5	CSRP3_HUMAN	CSRP3	Cysteine and glycine-rich protein 3
Cluster -5875	P30679	P30679	GNA15_HUMAN	GNA15	Guanine nucleotide-binding protein subunit alpha-15
Cluster -5875	O95819-2	O95819;E7EX83;A0A0D9SEY1;O95819-2;O95819-3;O95819-4;O95819-5;O95819-6;G5E948;E7EN19;E7ENQ1	M4K4_HUMAN	MAP4K4	Isoform of O95819, Isoform 2 of Mitogen-activated protein kinase kinase kinase kinase 4
Cluster -5875	O75122-3	E7EW49;E7ERI8;O75122-3;A0A804HJG7	CLAP2_HUMAN	CLASP2	Isoform of O75122, Isoform 3 of CLIP-associating protein 2
Cluster -5875	O43242	O43242;O43242-2	PSMD3_HUMAN	PSMD3	26S proteasome non-ATPase regulatory subunit 3
Cluster -5875	Q9UNK4	Q9UNK4	PA2GD_HUMAN	PLA2G2D	Group IID secretory phospholipase A2
Cluster -5875	Q9UKR5	Q9UKR5	ERG28_HUMAN	ERG28	Ergosterol biosynthetic protein 28 homolog
Cluster -5875	Q9UBG0	Q9UBG0	MRC2_HUMAN	MRC2	C-type mannose receptor 2
Cluster -5875	Q92990;Q92990-2	Q92990;Q92990-2	GLMN_HUMAN	GLMN	Glomulin
Cluster -5875	Q8N9V3	Q8N9V3;B8ZZF2	WSDU1_HUMAN	WDSUB1	WD repeat, SAM and U-box domain-containing protein 1
Cluster -5875	Q70EL4;Q70EL4-4	Q70EL4;Q70EL4-4	UBP43_HUMAN	USP43	Ubiquitin carboxyl-terminal hydrolase 43
Cluster -5875	Q70EL2;Q70EL2-3	Q70EL2;Q70EL2-3;E2QRF0	UBP45_HUMAN	USP45	Ubiquitin carboxyl-terminal hydrolase 45
Cluster -5875	P51530-2	P51530;P51530-2;P51530-3;P51530-4;F8VR31	DNA2_HUMAN	DNA2	Isoform of P51530, Isoform 2 of DNA replication ATP-dependent helicase/nuclease DNA2
Cluster -5875	P42830	P42830	CXCL5_HUMAN	CXCL5	C-X-C motif chemokine 5
Cluster -5875	P27448-8	P27448;J3KNR0;H0YNV4;H0YKP9;P27448-3;P27448-8;P27448-2;P27448-4;A0A7I2YQF7;A0A7I2V2E3;A0A7I2V2I9;A0A7I2V2N8;A0A7I2V2U9;A0A7I2V3B9;A0A7I2V3C6;A0A7I2V3I9;A0A7I2V3K2;A0A7I2V409;A0A7I2V4K8;A0A7I2V4G7;A0A7I2V4T2;A0A7I2V5G3;A0A7I2V639	MARK3_HUMAN	MARK3	Isoform of P27448, Isoform 7 of MAP/microtubule affinity-regulating kinase 3
Cluster -5875	P09093	P09093;P08861	CEL3A_HUMAN	CELA3A	Chymotrypsin-like elastase family member 3A
Cluster -5875	O95822;O95822-2	O95822;O95822-2	DCMC_HUMAN	MLYCD	Malonyl-CoA decarboxylase, mitochondrial
Cluster -5875	O95232	O95232;J3KPP4	LC7L3_HUMAN	LUC7L3	Luc7-like protein 3
Cluster -5875	O75594	O75594	PGRP1_HUMAN	PGLYRP1	Peptidoglycan recognition protein 1
Cluster -5875	O75439	O75439	MPPB_HUMAN	PMPCB	Mitochondrial-processing peptidase subunit beta
Cluster -5875	O75533	O75533	SF3B1_HUMAN	SF3B1	Splicing factor 3B subunit 1
Cluster -5875	Q9NY15	Q9NY15;Q9NY15-2	STAB1_HUMAN	STAB1	Stabilin-1
Cluster -5875	Q9NP81;Q9NP81-2	Q9NP81;B4DJM9;M0QWZ7;Q9NP81-2	SYSM_HUMAN	SARS2	Serine--tRNA ligase, mitochondrial
Cluster -5875	Q9BVL4	Q9BVL4	SELO_HUMAN	SELENOO	Protein adenylyltransferase SelO, mitochondrial
Cluster -5875	Q9BRV8;Q9BRV8-2	Q9BRV8;Q9BRV8-2	SIKE1_HUMAN	SIKE1	Suppressor of IKBKE 1
Cluster -5875	Q96S66;Q96S66-2	Q96S66;A0A6Q8PFF7;A0A6Q8PG75;A0A6Q8PG30;A0A6Q8PG68;A0A6Q8PG14;A0A6Q8PGA4;A0A6Q8PEZ7;A0A6Q8PHQ1;Q96S66-2	CLCC1_HUMAN	CLCC1	Chloride channel CLIC-like protein 1
Cluster -5875	Q86V25-4	Q86V25-4	VASH2_HUMAN	VASH2	Isoform of Q86V25, Isoform 4 of Tubulinyl-Tyr carboxypeptidase 2
Cluster -5875	Q7Z7L7	Q7Z7L7	ZER1_HUMAN	ZER1	Protein zer-1 homolog
Cluster -5875	Q6NUQ1	Q6NUQ1	RINT1_HUMAN	RINT1	RAD50-interacting protein 1
Cluster -5875	Q53HV7	Q53HV7;D6RI04	SMUG1_HUMAN	SMUG1	Single-strand selective monofunctional uracil DNA glycosylase
Cluster -5875	P84157-2	P84157;P84157-2;P84157-3	MXRA7_HUMAN	MXRA7	Isoform of P84157, Isoform 2 of Matrix-remodeling-associated protein 7
Cluster -5875	Q05682-3	E7EX44;Q05682-2;Q05682-3;Q05682-6	CALD1_HUMAN	CALD1	Isoform of Q05682, Isoform 3 of Caldesmon
Cluster -5875	O00330	O00330;O00330-3;A0A8C8MSB2	ODPX_HUMAN	PDHX	Pyruvate dehydrogenase protein X component, mitochondrial
Cluster -5875	Q9Y666	Q9Y666;A0A0G2JNW7	S12A7_HUMAN	SLC12A7	Solute carrier family 12 member 7
Cluster -5875	Q9Y3E0	Q9Y3E0;G3V1U5;F5H6U7	GOT1B_HUMAN	GOLT1B	Vesicle transport protein GOT1B
Cluster -5875	Q9Y336	Q9Y336	SIGL9_HUMAN	SIGLEC9	Sialic acid-binding Ig-like lectin 9
Cluster -5875	Q9UKK3	Q9UKK3	PARP4_HUMAN	PARP4	Protein mono-ADP-ribosyltransferase PARP4
Cluster -5875	Q9UBQ6	Q9UBQ6;F5GZK1	EXTL2_HUMAN	EXTL2	Exostosin-like 2
Cluster -5875	Q9H3H5;Q9H3H5-2;Q9H3H5-3	Q9H3H5;A0A1W2PPC6;A0A804HJ11;Q9H3H5-2;Q9H3H5-3	GPT_HUMAN	DPAGT1	UDP-N-acetylglucosamine--dolichyl-phosphate N-acetylglucosaminephosphotransferase
Cluster -5875	Q9H0W8;Q9H0W8-2	Q9H0W8;Q9H0W8-2	SMG9_HUMAN	SMG9	Nonsense-mediated mRNA decay factor SMG9
Cluster -5875	Q96K19;Q96K19-2;Q96K19-3;Q96K19-5	Q96K19;Q96K19-2;Q96K19-3;Q96K19-5	RN170_HUMAN	RNF170	E3 ubiquitin-protein ligase RNF170
Cluster -5875	Q8WY22	Q8WY22	BRI3B_HUMAN	BRI3BP	BRI3-binding protein
Cluster -5875	Q8N9B5;Q8N9B5-2	Q8N9B5;Q8N9B5-2	JMY_HUMAN	JMY	Junction-mediating and -regulatory protein
Cluster -5875	Q8N4X5;Q8N4X5-2;Q8N4X5-4	Q8N4X5;Q8N4X5-2;Q8N4X5-4;A0A8Q3SIY9	AF1L2_HUMAN	AFAP1L2	Actin filament-associated protein 1-like 2
Cluster -5875	Q7Z7M0;Q7Z7M0-2	Q7Z7M0;Q7Z7M0-2	MEGF8_HUMAN	MEGF8	Multiple epidermal growth factor-like domains protein 8
Cluster -5875	Q7L1V2;Q7L1V2-2	Q7L1V2;Q7L1V2-2;E7EW32	MON1B_HUMAN	MON1B	Vacuolar fusion protein MON1 homolog B
Cluster -5875	Q5VTQ0;Q5VTQ0-2;Q5VTQ0-3;Q5VTQ0-4	Q5VTQ0;Q5VTQ0-2;Q5VTQ0-3;Q5VTQ0-4	TT39B_HUMAN	TTC39B	Tetratricopeptide repeat protein 39B
Cluster -5875	Q5BJD5	Q5BJD5	TM41B_HUMAN	TMEM41B	Transmembrane protein 41B
Cluster -5875	Q15438;Q15438-2;Q15438-3	Q15438;Q15438-2;Q15438-3	CYH1_HUMAN	CYTH1	Cytohesin-1
Cluster -5875	Q12766	Q12766;A0A8C8PVR7;E9PEK0	HMGX3_HUMAN	HMGXB3	HMG domain-containing protein 3
Cluster -5875	P56181-2	P56181-2	NDUV3_HUMAN	NDUFV3	Isoform of P56181, Isoform 2 of NADH dehydrogenase [ubiquinone] flavoprotein 3, mitochondrial
Cluster -5875	P51648;P51648-2	P51648;A0A5F9ZHI5;A0A5F9ZHN9;A0A5K1VW72;J3QRD1;P51648-2	AL3A2_HUMAN	ALDH3A2	Aldehyde dehydrogenase family 3 member A2
Cluster -5875	P35659	P35659;P35659-2;D6R9L5;H0Y993;H0Y8X0;B4DFG0;A0A494C028;A0A494C198	DEK_HUMAN	DEK	Protein DEK
Cluster -5875	P20839;P20839-2;P20839-3;P20839-4;P20839-5;P20839-6;P20839-7	P20839;C9J381;P20839-2;P20839-3;P20839-4;P20839-5;P20839-6;P20839-7	IMDH1_HUMAN	IMPDH1	Inosine-5'-monophosphate dehydrogenase 1
Cluster -5875	P11717	P11717	MPRI_HUMAN	IGF2R	Cation-independent mannose-6-phosphate receptor
Cluster -5875	P09466;P09466-2	P09466;A6XNE0;P09466-2;F2Z349	PAEP_HUMAN	PAEP	Glycodelin
Cluster -5875	P08581;P08581-2	P08581;P08581-2;P08581-3	MET_HUMAN	MET	Hepatocyte growth factor receptor
Cluster -5875	O14662;O14662-2;O14662-3;O14662-4;O14662-5	O14662;O14662-2;O14662-3;O14662-4;O14662-5;O14662-6;Q96NX8;E9PND6;H3BU86	STX16_HUMAN	STX16	Syntaxin-16
Cluster -5875	A2A3K4;A2A3K4-2	A2A3K4;A2A3K4-2;A0A087WTF0	PTPC1_HUMAN	PTPDC1	Protein tyrosine phosphatase domain-containing protein 1
Cluster -5875	O00469;O00469-2;O00469-3	O00469;E7ETU9;O00469-2;O00469-3	PLOD2_HUMAN	PLOD2	Procollagen-lysine,2-oxoglutarate 5-dioxygenase 2
Cluster -5875	Q9Y4F3;Q9Y4F3-3;Q9Y4F3-4;Q9Y4F3-5	Q9Y4F3;G8JLP4;F8VVB8;Q9Y4F3-3;Q9Y4F3-4;Q9Y4F3-5	MARF1_HUMAN	MARF1	Meiosis regulator and mRNA stability factor 1
Cluster -5875	Q9Y312	Q9Y312;A0A7P0T8J7;A0A7P0TA70;A2A2Q9	AAR2_HUMAN	AAR2	Protein AAR2 homolog
Cluster -5875	Q9UK97;Q9UK97-2;Q9UK97-3	Q9UK97;Q9UK97-2;Q9UK97-3	FBX9_HUMAN	FBXO9	F-box only protein 9
Cluster -5875	Q9H6H4;Q9H6H4-2	Q9H6H4;E5RGS2;Q9H6H4-2	REEP4_HUMAN	REEP4	Receptor expression-enhancing protein 4
Cluster -5875	Q8ND24	Q8ND24;Q8ND24-2;E9PN76	RN214_HUMAN	RNF214	RING finger protein 214
Cluster -5875	Q6IA86;Q6IA86-2;Q6IA86-3;Q6IA86-5;Q6IA86-6	Q6IA86;Q6IA86-2;Q6IA86-3;Q6IA86-4;Q6IA86-5;Q6IA86-6	ELP2_HUMAN	ELP2	Elongator complex protein 2
Cluster -5875	Q5VW38;Q5VW38-2	Q5VW38;Q5VW38-2;G5E994	GP107_HUMAN	GPR107	Protein GPR107
Cluster -5875	Q5T0D9;Q5T0D9-2	Q5T0D9;Q5T0D9-2	TPRGL_HUMAN	TPRG1L	Tumor protein p63-regulated gene 1-like protein
Cluster -5875	Q2KHT3	Q2KHT3;Q2KHT3-3	CL16A_HUMAN	CLEC16A	Protein CLEC16A
Cluster -5875	Q15437	Q15437;A0A2R8YFH5	SC23B_HUMAN	SEC23B	Protein transport protein Sec23B
Cluster -5875	Q13625;Q13625-2;Q13625-3	Q13625;Q13625-2;Q13625-3	ASPP2_HUMAN	TP53BP2	Apoptosis-stimulating of p53 protein 2
Cluster -5875	P21580	P21580	TNAP3_HUMAN	TNFAIP3	Tumor necrosis factor alpha-induced protein 3
Cluster -5875	P50440;P50440-2	P50440;A0A6Q8PHC6;P50440-2	GATM_HUMAN	GATM	Glycine amidinotransferase, mitochondrial
Cluster -5875	Q9C0A6;Q9C0A6-2;Q9C0A6-3	Q9C0A6;E7EWN3;A0A804HKJ6;A0A804HKJ9;Q9C0A6-2;Q9C0A6-3	SETD5_HUMAN	SETD5	Histone-lysine N-methyltransferase SETD5
Cluster -5875	Q9BZZ5;Q9BZZ5-1;Q9BZZ5-2;Q9BZZ5-3;Q9BZZ5-5	Q9BZZ5;Q9BZZ5-1;Q9BZZ5-2;Q9BZZ5-3;Q9BZZ5-5;Q9BZZ5-6	API5_HUMAN	API5	Apoptosis inhibitor 5
Cluster -5875	Q9BT73	Q9BT73	PSMG3_HUMAN	PSMG3	Proteasome assembly chaperone 3
Cluster -5875	Q96Q11;Q96Q11-2	Q96Q11;Q96Q11-2	TRNT1_HUMAN	TRNT1	CCA tRNA nucleotidyltransferase 1, mitochondrial
Cluster -5875	Q96PJ5-2	Q96PJ5-2	FCRL4_HUMAN	FCRL4	Isoform of Q96PJ5, Isoform 2 of Fc receptor-like protein 4
Cluster -5875	Q96JX3;Q96JX3-2	Q96JX3;A0A2R8YD19;A0A2R8YFH3;U3KQE4;Q96JX3-2;Q96JX3-3	SRAC1_HUMAN	SERAC1	Protein SERAC1
Cluster -5875	Q92945	Q92945;M0R0C6	FUBP2_HUMAN	KHSRP	Far upstream element-binding protein 2
Cluster -5875	Q8N423;Q8N423-1;Q8N423-4	Q8N423;Q8N423-1;Q8N423-4;A0A0G2JNY7;A0A0G2JPH5;A0A0G2JN35;A0A0G2JNT8;A0A0G2JNQ7	LIRB2_HUMAN	LILRB2	Leukocyte immunoglobulin-like receptor subfamily B member 2
Cluster -5875	Q86X83;Q86X83-2	Q86X83;F8WBW1;Q86X83-2	COMD2_HUMAN	COMMD2	COMM domain-containing protein 2
Cluster -5875	Q7L8L6	Q7L8L6	FAKD5_HUMAN	FASTKD5	FAST kinase domain-containing protein 5, mitochondrial
Cluster -5875	Q7L266;Q7L266-2	Q7L266;Q7L266-2	ASGL1_HUMAN	ASRGL1	Isoaspartyl peptidase/L-asparaginase
Cluster -5875	Q6P1L8	Q6P1L8	RM14_HUMAN	MRPL14	39S ribosomal protein L14, mitochondrial
Cluster -5875	P53671;P53671-2;P53671-3	P53671;B5MC51;P53671-2;P53671-3	LIMK2_HUMAN	LIMK2	LIM domain kinase 2
Cluster -5875	P29376;P29376-4;P29376-5	P29376;P29376-4;P29376-5;H3BVG6	LTK_HUMAN	LTK	Leukocyte tyrosine kinase receptor
Cluster -5875	P20023;P20023-2;P20023-3;P20023-4	P20023;P20023-2;P20023-3;P20023-4;Q5SR47	CR2_HUMAN	CR2	Complement receptor type 2
Cluster -5875	P01920	P01920;Q5Y7D3;B4DJG1;A0A0U5Q247;A0A140T9S8;A0A140T9T0;A0A140T9Z9;A0A140T9R6;A0A140T8Z1;A0A140T8Z5;A0A0D5XQ77;Q29967;A0A140TA15	DQB1_HUMAN	HLA-DQB1	HLA class II histocompatibility antigen, DQ beta 1 chain
Cluster -5875	O95427	O95427;A0A1W2PPR7;A0A1W2PPB6;A0A1W2PNW5;A0A1W2PNQ8;A0A1W2PNR0;A0A1W2PNH8;A0A1W2PQZ1;A0A1W2PQR8;A0A1W2PQP4;A0A1W2PQA9;A0A1W2PS19;K7ELE1;K7EPJ2	PIGN_HUMAN	PIGN	GPI ethanolamine phosphate transferase 1
Cluster -5875	O94966-5;O94966-6;O94966-7	O94966;O94966-3;O94966-4;O94966-5;O94966-6;O94966-7;A0A0A0MR08;A0A8I5KRW4;A0A8I5KT08;A0A8I5KV50;A0A8I5KXK1	UBP19_HUMAN	USP19	Isoform of O94966, Isoform 5 of Ubiquitin carboxyl-terminal hydrolase 19
Cluster -5875	O75352;O75352-2	O75352;J3KSI4;O75352-2;I3L4E0;I3L295;I3L1D2;J3QS48;J3QW43	MPU1_HUMAN	MPDU1	Mannose-P-dolichol utilization defect 1 protein
Cluster -5875	O00459	O00459;E9PFP1	P85B_HUMAN	PIK3R2	Phosphatidylinositol 3-kinase regulatory subunit beta
Cluster -5875	O75122	O75122;J3KR49;E3W994;A0A804HJG7	CLAP2_HUMAN	CLASP2	CLIP-associating protein 2
Cluster -5875	Q9UJM8	Q9UJM8	HAOX1_HUMAN	HAO1	2-Hydroxyacid oxidase 1
Cluster -5875	Q9NR30;Q9NR30-2	Q9NR30;A0A8I5KNN2;A0A8I5KNP3;A0A8I5KND9;A0A8I5KYZ4;Q9NR30-2	DDX21_HUMAN	DDX21	Nucleolar RNA helicase 2
Cluster -5875	Q9HBW9	Q9HBW9;A0A1W2PP07;A0A590UJX8;A0A590UJU5;A0A590UJN9	AGRL4_HUMAN	ADGRL4	Adhesion G protein-coupled receptor L4
Cluster -5875	Q9H079	Q9H079	KTBL1_HUMAN	KATNBL1	KATNB1-like protein 1
Cluster -5875	Q9H063	Q9H063;E9PSH4	MAF1_HUMAN	MAF1	Repressor of RNA polymerase III transcription MAF1 homolog
Cluster -5875	Q9C0D3	Q9C0D3;A8DPD7	ZY11B_HUMAN	ZYG11B	Protein zyg-11 homolog B
Cluster -5875	Q99567	Q99567	NUP88_HUMAN	NUP88	Nuclear pore complex protein Nup88
Cluster -5875	Q969F9;Q969F9-2	Q969F9;G5E9V4;Q969F9-2	HPS3_HUMAN	HPS3	BLOC-2 complex member HPS3
Cluster -5875	Q8TEV9;Q8TEV9-2	Q8TEV9;Q8TEV9-2	SMCR8_HUMAN	SMCR8	Guanine nucleotide exchange protein SMCR8
Cluster -5875	Q8TB96	Q8TB96;F5GXC5	TIP_HUMAN	ITFG1	T-cell immunomodulatory protein
Cluster -5875	Q8NHV4-2	Q8NHV4;Q8NHV4-2;Q8NHV4-3	NEDD1_HUMAN	NEDD1	Isoform of Q8NHV4, Isoform 2 of Protein NEDD1
Cluster -5875	Q7LBC6	Q7LBC6;Q7LBC6-2	KDM3B_HUMAN	KDM3B	Lysine-specific demethylase 3B
Cluster -5875	Q6Y288	Q6Y288	B3GLT_HUMAN	B3GLCT	Beta-1,3-glucosyltransferase
Cluster -5875	Q6P3S1;Q6P3S1-2;Q6P3S1-5	Q6P3S1;Q6P3S1-2;Q6P3S1-4;Q6P3S1-5	DEN1B_HUMAN	DENND1B	DENN domain-containing protein 1B
Cluster -5875	Q6DN14;Q6DN14-2;Q6DN14-4	Q6DN14;Q6DN14-2;Q6DN14-3;Q6DN14-4	MCTP1_HUMAN	MCTP1	Multiple C2 and transmembrane domain-containing protein 1
Cluster -5875	Q5T6J7;Q5T6J7-2;Q5T6J7-3	Q5T6J7;Q5T6J7-2;Q5T6J7-3	GNTK_HUMAN	IDNK	Probable gluconokinase
Cluster -5875	Q5JPI3;Q5JPI3-2	Q5JPI3;Q5JPI3-2	CC038_HUMAN	C3orf38	Uncharacterized protein C3orf38
Cluster -5875	Q15459	Q15459	SF3A1_HUMAN	SF3A1	Splicing factor 3A subunit 1
Cluster -5875	Q14657	Q14657	LAGE3_HUMAN	LAGE3	EKC/KEOPS complex subunit LAGE3
Cluster -5875	Q14114;Q14114-2;Q14114-3	Q14114;Q14114-2;Q14114-3;A0A590UK45;A0A590UK97;A0A590UJJ8;A0A590UJF9;A0A590UJ98;A0A590UJ57;E9PKG2	LRP8_HUMAN	LRP8	Low-density lipoprotein receptor-related protein 8
Cluster -5875	Q13868;Q13868-3	Q13868;Q13868-3;A3KFL5	EXOS2_HUMAN	EXOSC2	Exosome complex component RRP4
Cluster -5875	Q12866	Q12866	MERTK_HUMAN	MERTK	Tyrosine-protein kinase Mer
Cluster -5875	Q05639	Q05639;A0A2U3TZH3	EF1A2_HUMAN	EEF1A2	Elongation factor 1-alpha 2
Cluster -5875	P48307;P48307-2	P48307;P48307-2;A0A3B3IS67	TFPI2_HUMAN	TFPI2	Tissue factor pathway inhibitor 2
Cluster -5875	P40967;P40967-2;P40967-3;P40967-4;P40967-5	P40967;F8VUB1;P40967-2;P40967-3;P40967-4;P40967-5	PMEL_HUMAN	PMEL	Melanocyte protein PMEL
Cluster -5875	P17081	P17081	RHOQ_HUMAN	RHOQ	Rho-related GTP-binding protein RhoQ
Cluster -5875	P08949;P08949-2	P08949;P08949-2	NMB_HUMAN	NMB	Neuromedin-B
Cluster -5875	O95382;O95382-2;O95382-3	O95382;O95382-2;O95382-3	M3K6_HUMAN	MAP3K6	Mitogen-activated protein kinase kinase kinase 6
Cluster -5875	O00400	O00400;A0A2R8YF57	ACATN_HUMAN	SLC33A1	Acetyl-coenzyme A transporter 1
Cluster -5875	O43752;O43752-2	O43752;O43752-2	STX6_HUMAN	STX6	Syntaxin-6
Cluster -5875	Q9Y547	Q9Y547;A6NIR2;X6R7Y7	IFT25_HUMAN	HSPB11	Intraflagellar transport protein 25 homolog
Cluster -5875	Q9UQQ2	Q9UQQ2;F5GYM4	SH2B3_HUMAN	SH2B3	SH2B adapter protein 3
Cluster -5875	Q9HCE0	Q9HCE0;A0A8Q3SIU6	EPG5_HUMAN	EPG5	Ectopic P granules protein 5 homolog
Cluster -5875	Q9BRX8;Q9BRX8-2	Q9BRX8;Q9BRX8-2	PXL2A_HUMAN	PRXL2A	Peroxiredoxin-like 2A
Cluster -5875	Q96QH2	Q96QH2	PRAM_HUMAN	PRAM1	PML-RARA-regulated adapter molecule 1
Cluster -5875	Q8IV63;Q8IV63-2;Q8IV63-3	Q8IV63;M0R073;M0QYA8;Q8IV63-2;Q8IV63-3	VRK3_HUMAN	VRK3	Inactive serine/threonine-protein kinase VRK3
Cluster -5875	Q15653	Q15653;G5E9C2;Q15653-2	IKBB_HUMAN	NFKBIB	NF-kappa-B inhibitor beta
Cluster -5875	Q14669;Q14669-2;Q14669-3;Q14669-4	Q14669;A0A6Q8PGG9;A0A6Q8PHK0;Q14669-2;Q14669-3;Q14669-4	TRIPC_HUMAN	TRIP12	E3 ubiquitin-protein ligase TRIP12
Cluster -5875	Q08J23	Q08J23;Q08J23-2;Q08J23-3	NSUN2_HUMAN	NSUN2	RNA cytosine C(5)-methyltransferase NSUN2
Cluster -5875	P49419;P49419-2;P49419-4	P49419;F8WDY6;P49419-2;P49419-4;A0A1B0GUA1;A0A1B0GTY9;A0A1B0GTG2;A0A1B0GW77;A0A0J9YWF7	AL7A1_HUMAN	ALDH7A1	Alpha-aminoadipic semialdehyde dehydrogenase
Cluster -5875	P15309;P15309-2	P15309;P15309-2;P15309-3	PPAP_HUMAN	ACP3	Prostatic acid phosphatase
Cluster -5875	P09601	P09601;A0A7I2V3I1	HMOX1_HUMAN	HMOX1	Heme oxygenase 1
Cluster -5875	O95749	O95749;O95749-2	GGPPS_HUMAN	GGPS1	Geranylgeranyl pyrophosphate synthase
Cluster -5875	O14879	O14879;A0A7P0T7D6;A0A7P0T855	IFIT3_HUMAN	IFIT3	Interferon-induced protein with tetratricopeptide repeats 3
Cluster -5875	O60229-5	O60229-5;A0A804HLI0;A0A804HKJ7	KALRN_HUMAN	KALRN	Isoform of O60229, Isoform 5 of Kalirin
Cluster -5875	Q9Y6I9	Q9Y6I9;A0A087WTU3	TX264_HUMAN	TEX264	Testis-expressed protein 264
Cluster -5875	Q9Y6G9	Q9Y6G9;E9PHI6	DC1L1_HUMAN	DYNC1LI1	Cytoplasmic dynein 1 light intermediate chain 1
Cluster -5875	Q9Y5L4	Q9Y5L4;K7EIT2	TIM13_HUMAN	TIMM13	Mitochondrial import inner membrane translocase subunit Tim13
Cluster -5875	Q9Y394;Q9Y394-2	Q9Y394;Q9Y394-2	DHRS7_HUMAN	DHRS7	Dehydrogenase/reductase SDR family member 7
Cluster -5875	Q9UID3	Q9UID3;Q9UID3-2	VPS51_HUMAN	VPS51	Vacuolar protein sorting-associated protein 51 homolog
Cluster -5875	Q9UIA9	Q9UIA9;E7ESC6	XPO7_HUMAN	XPO7	Exportin-7
Cluster -5875	Q9UBQ0	Q9UBQ0;F8VXU5;Q9UBQ0-2	VPS29_HUMAN	VPS29	Vacuolar protein sorting-associated protein 29
Cluster -5875	Q9NZN4	Q9NZN4;Q9NZN4-2	EHD2_HUMAN	EHD2	EH domain-containing protein 2
Cluster -5875	Q9NWV4	Q9NWV4	CZIB_HUMAN	CZIB	CXXC motif containing zinc binding protein
Cluster -5875	Q9BXD5	Q9BXD5;Q9BXD5-2;Q9BXD5-3	NPL_HUMAN	NPL	N-acetylneuraminate lyase
Cluster -5875	Q96M96	Q96M96;F8VWL3;F8W1R0;B7Z493;A0A804HK93;E9PJX4	FGD4_HUMAN	FGD4	FYVE, RhoGEF and PH domain-containing protein 4
Cluster -5875	Q96JG6;Q96JG6-3	Q96JG6;Q96JG6-3	VPS50_HUMAN	VPS50	Syndetin
Cluster -5875	Q96HY6	Q96HY6;A0A0A0MRX2;Q96HY6-2	DDRGK_HUMAN	DDRGK1	DDRGK domain-containing protein 1
Cluster -5875	Q92598;Q92598-2	Q92598;Q92598-2;Q92598-3;Q92598-4;A0A0A0MSM0	HS105_HUMAN	HSPH1	Heat shock protein 105 kDa
Cluster -5875	Q8WZA0;Q8WZA0-2	Q8WZA0;Q8WZA0-2	LZIC_HUMAN	LZIC	Protein LZIC
Cluster -5875	Q8TB03	Q8TB03;Q8TB03-3	CX038_HUMAN	CXorf38	Uncharacterized protein CXorf38
Cluster -5875	Q8N6T3	Q8N6T3;F8VWH9;Q8N6T3-2;Q8N6T3-3;Q8N6T3-4;Q8N6T3-5	ARFG1_HUMAN	ARFGAP1	ADP-ribosylation factor GTPase-activating protein 1
Cluster -5875	Q8IZY2;Q8IZY2-2	Q8IZY2;Q8IZY2-2	ABCA7_HUMAN	ABCA7	Phospholipid-transporting ATPase ABCA7
Cluster -5875	Q8IXJ6-2	Q8IXJ6;Q8IXJ6-2;Q8IXJ6-3;Q8IXJ6-4;Q8IXJ6-5;F8WCF4;A0A0A0MRF5	SIR2_HUMAN	SIRT2	Isoform of Q8IXJ6, Isoform 2 of NAD-dependent protein deacetylase sirtuin-2
Cluster -5875	Q86XP1;Q86XP1-2	Q86XP1;A0A0D9SFR6;Q86XP1-2;Q86XP1-3;Q86XP1-5	DGKH_HUMAN	DGKH	Diacylglycerol kinase eta
Cluster -5875	Q7Z5R6	Q7Z5R6	AB1IP_HUMAN	APBB1IP	Amyloid beta A4 precursor protein-binding family B member 1-interacting protein
Cluster -5875	Q7Z434;Q7Z434-4	Q7Z434;Q7Z434-4	MAVS_HUMAN	MAVS	Mitochondrial antiviral-signaling protein
Cluster -5875	Q7L1T6	Q7L1T6	NB5R4_HUMAN	CYB5R4	Cytochrome b5 reductase 4
Cluster -5875	Q6WCQ1;Q6WCQ1-2;Q6WCQ1-3	Q6WCQ1;A0A494BZV2;Q6WCQ1-2;Q6WCQ1-3	MPRIP_HUMAN	MPRIP	Myosin phosphatase Rho-interacting protein
Cluster -5875	Q6IAA8	Q6IAA8;F5GX19;F5H3Y3;F5H479	LTOR1_HUMAN	LAMTOR1	Ragulator complex protein LAMTOR1
Cluster -5875	Q53HC0-2	Q53HC0;Q53HC0-2	CCD92_HUMAN	CCDC92	Isoform of Q53HC0, Isoform 2 of Coiled-coil domain-containing protein 92
Cluster -5875	Q15797	Q15797;Q99717	SMAD1_HUMAN	SMAD1	Mothers against decapentaplegic homolog 1
Cluster -5875	Q13042;Q13042-2;Q13042-3	Q13042;Q13042-2;Q13042-3;Q13042-4;Q5T8C6;A0A3B3ISD2	CDC16_HUMAN	CDC16	Cell division cycle protein 16 homolog
Cluster -5875	Q01415;Q01415-2	Q01415;B7ZAX5;Q01415-2	GALK2_HUMAN	GALK2	N-acetylgalactosamine kinase
Cluster -5875	P61011	P61011;G3V480;G3V4F7;A0A7P0PJI2;P61011-2;A0A7I2V584;A0A7I2V5K0	SRP54_HUMAN	SRP54	Signal recognition particle 54 kDa protein
Cluster -5875	P53992	P53992;G5EA31	SC24C_HUMAN	SEC24C	Protein transport protein Sec24C
Cluster -5875	P49915	P49915;P49915-2	GUAA_HUMAN	GMPS	GMP synthase [glutamine-hydrolyzing]
Cluster -5875	P49356	P49356;P49356-2;B4DL54	FNTB_HUMAN	FNTB	Protein farnesyltransferase subunit beta
Cluster -5875	P46934-4	P46934-4	NEDD4_HUMAN	NEDD4	Isoform of P46934, Isoform 4 of E3 ubiquitin-protein ligase NEDD4
Cluster -5875	P13747	P13747	HLAE_HUMAN	HLA-E	HLA class I histocompatibility antigen, alpha chain E
Cluster -5875	P04271	P04271	S100B_HUMAN	S100B	Protein S100-B
Cluster -5875	O60240	O60240	PLIN1_HUMAN	PLIN1	Perilipin-1
Cluster -5875	O15212	O15212	PFD6_HUMAN	PFDN6	Prefoldin subunit 6
Cluster -5875	O15013;O15013-4;O15013-5;O15013-6;O15013-7	O15013;O15013-4;O15013-5;O15013-6;O15013-7	ARHGA_HUMAN	ARHGEF10	Rho guanine nucleotide exchange factor 10
Cluster -5875	P30046	A6NHG4;P30046;J3KQ18;B5MC82;P30046-2	DOPD_HUMAN	DDT	D-dopachrome decarboxylase
Cluster -5875	O00267;O00267-2	O00267;O00267-2	SPT5H_HUMAN	SUPT5H	Transcription elongation factor SPT5
Cluster -5875	Q8TDW7;Q8TDW7-1	Q8TDW7;E9PQ73;Q8TDW7-1	FAT3_HUMAN	FAT3	Protocadherin Fat 3
Cluster -5875	O94986;O94986-1;O94986-2;O94986-3	O94986;A0A075B719;O94986-1;O94986-2;O94986-3	CE152_HUMAN	CEP152	Centrosomal protein of 152 kDa
Cluster -5875	Q15326;Q15326-2;Q15326-3;Q15326-4;Q15326-6	Q15326;B0QZE2;E7EV75;B7Z2J6;A0A0D9SGD6;A0A0A0MRY2;E7ENI9;J3QKD2;Q15326-2;Q15326-3;Q15326-4;Q15326-5;Q15326-6	ZMY11_HUMAN	ZMYND11	Zinc finger MYND domain-containing protein 11
Cluster -5875	Q9UNP9;Q9UNP9-2;Q9UNP9-3	Q9UNP9;Q9UNP9-2;Q9UNP9-3;E9PK21	PPIE_HUMAN	PPIE	Peptidyl-prolyl cis-trans isomerase E
Cluster -5875	Q9UK76;Q9UK76-2;Q9UK76-3	Q9UK76;J3KT51;Q9UK76-2;Q9UK76-3	JUPI1_HUMAN	JPT1	Jupiter microtubule associated homolog 1
Cluster -5875	Q9UHF1	Q9UHF1	EGFL7_HUMAN	EGFL7	Epidermal growth factor-like protein 7
Cluster -5875	Q9H845	Q9H845;A0A7P0T9N9;A0A7P0T8U3;A0A7P0T871;A0A7P0T7Z1;A0A7P0TB58;Q9H9W4	ACAD9_HUMAN	ACAD9	Complex I assembly factor ACAD9, mitochondrial
Cluster -5875	Q99986	Q99986;H0YJJ9;H0YJF7;A0A7P0T9E5;A0A7P0T9I1;A0A7P0T9T1;A0A7P0T925;A0A7P0T952;A0A7P0T977;A0A7P0T9C6;A0A7P0T838;A0A7P0T814;A0A7P0T824;A0A7P0TBB8;A0A7P0TBE4;A0A7P0TBI6;A0A7P0TA65;A0A7P0TAA6;A0A7P0TB08;A0A7P0TAS8;A0A7P0TB15;A0A7P0TA16;A0A7P0Z3Z7;A0A7P0Z445;A0A7P0Z462;A0A7P0Z4A4	VRK1_HUMAN	VRK1	Serine/threonine-protein kinase VRK1
Cluster -5875	Q99717	Q99717	SMAD5_HUMAN	SMAD5	Mothers against decapentaplegic homolog 5
Cluster -5875	Q99611	Q99611	SPS2_HUMAN	SEPHS2	Selenide, water dikinase 2
Cluster -5875	Q6VN20;Q6VN20-3	Q6VN20;R4GMX8;Q6VN20-2;Q6VN20-3	RBP10_HUMAN	RANBP10	Ran-binding protein 10
Cluster -5875	Q6UXH1;Q6UXH1-4;Q6UXH1-5;Q6UXH1-6	Q6UXH1;Q6UXH1-2;Q6UXH1-3;Q6UXH1-4;Q6UXH1-5;Q6UXH1-6	CREL2_HUMAN	CRELD2	Protein disulfide isomerase CRELD2
Cluster -5875	Q3KQU3;Q3KQU3-2;Q3KQU3-3;Q3KQU3-4	Q3KQU3;D3DPS3;Q3KQU3-2;Q3KQU3-3;Q3KQU3-4	MA7D1_HUMAN	MAP7D1	MAP7 domain-containing protein 1
Cluster -5875	Q14160;Q14160-2;Q14160-3	Q14160;Q14160-2;Q14160-3;A0A669KB89	SCRIB_HUMAN	SCRIB	Protein scribble homolog
Cluster -5875	Q13477;Q13477-2;Q13477-3	Q13477;Q13477-2;Q13477-3;Q13477-4;U3KQ59	MADCA_HUMAN	MADCAM1	Mucosal addressin cell adhesion molecule 1
Cluster -5875	P59923	P59923	ZN445_HUMAN	ZNF445	Zinc finger protein 445
Cluster -5875	P50570-3	P50570-3;P50570-4	DYN2_HUMAN	DNM2	Isoform of P50570, Isoform 3 of Dynamin-2
Cluster -5875	P41223	P41223;C9JCD9	BUD31_HUMAN	BUD31	Protein BUD31 homolog
Cluster -5875	P29536;P29536-2	P29536;P29536-2	LMOD1_HUMAN	LMOD1	Leiomodin-1
Cluster -5875	O15259;O15259-2;O15259-3;O15259-4	O15259;O15259-2;O15259-3;O15259-4;A0A6Q8PHD4;C9JNM7	NPHP1_HUMAN	NPHP1	Nephrocystin-1
Cluster -5875	O15243	O15243;A0A3B3ISI6;A0A087X0N2	OBRG_HUMAN	LEPROT	Leptin receptor gene-related protein
Cluster -5875	M0R2J8	M0R2J8;A0A804HJA9	DCDC1_HUMAN	DCDC1	Doublecortin domain-containing protein 1
Cluster -5875	A0A0J9YVY3	A0A0J9YVY3	HV741_HUMAN	IGHV7-4-1	Immunoglobulin heavy variable 7-4-1
Cluster -5875	A8MWX3	C4AMC7;A8K0Z3;Q6VEQ5;A8MWX3	WASH4_HUMAN	WASH4P	Putative WAS protein family homolog 4
Cluster -5875	Q96PI1	Q96PI1	SPRR4_HUMAN	SPRR4	Small proline-rich protein 4
Cluster -5875	Q8WWU5;Q8WWU5-2;Q8WWU5-3;Q8WWU5-4;Q8WWU5-5;Q8WWU5-6;Q8WWU5-7	Q8WWU5;Q8WWU5-2;Q8WWU5-3;Q8WWU5-4;Q8WWU5-5;Q8WWU5-6;Q8WWU5-7;A0A6E1WXZ9	TCP11_HUMAN	TCP11	T-complex protein 11 homolog
Cluster -5875	P22735	P22735;P22735-2	TGM1_HUMAN	TGM1	Protein-glutamine gamma-glutamyltransferase K
Cluster -5875	P31151	P31151;Q86SG5	S10A7_HUMAN	S100A7	Protein S100-A7
Cluster -5875	Q9H1E1	Q9H1E1	RNAS7_HUMAN	RNASE7	Ribonuclease 7
Cluster -5875	Q8NEX9	Q8NEX9	DR9C7_HUMAN	SDR9C7	Short-chain dehydrogenase/reductase family 9C member 7
Cluster -5875	Q6ZVX7	Q6ZVX7	FBX50_HUMAN	NCCRP1	F-box only protein 50
Cluster -5875	P31025;Q5VSP4	Q5VSP4;P31025	LC1L1_HUMAN;LCN1_HUMAN	LCN1;LCN1P1	Lipocalin-1
Cluster -5875	A8K2U0	A8K2U0	A2ML1_HUMAN	A2ML1	Alpha-2-macroglobulin-like protein 1
Cluster -5875	Q14766-5	Q14766-4;Q14766-5	LTBP1_HUMAN	LTBP1	Isoform of Q14766, Isoform 5 of Latent-transforming growth factor beta-binding protein 1
Cluster -5875	Q9Y5M8	Q9Y5M8	SRPRB_HUMAN	SRPRB	Signal recognition particle receptor subunit beta
Cluster -5875	Q9UL33;Q9UL33-2	Q9UL33;H3BUK6;H3BP13;Q9UL33-2;A0A0B4J294	TPC2L_HUMAN	TRAPPC2L	Trafficking protein particle complex subunit 2-like protein
Cluster -5875	Q9UIJ7	Q9UIJ7;Q9UIJ7-2;Q9UIJ7-3	KAD3_HUMAN	AK3	GTP:AMP phosphotransferase AK3, mitochondrial
Cluster -5875	Q9NRY4	Q9NRY4	RHG35_HUMAN	ARHGAP35	Rho GTPase-activating protein 35
Cluster -5875	Q9NP58;Q9NP58-4	Q9NP58;Q9NP58-4	ABCB6_HUMAN	ABCB6	ATP-binding cassette sub-family B member 6
Cluster -5875	Q9H9B4	Q9H9B4;S4R2X2	SFXN1_HUMAN	SFXN1	Sideroflexin-1
Cluster -5875	Q96K21;Q96K21-2	Q96K21;Q96K21-2;Q96K21-3;Q96K21-4;H3BRF9	ANCHR_HUMAN	ZFYVE19	Abscission/NoCut checkpoint regulator
Cluster -5875	Q96F24;Q96F24-2	Q96F24;Q96F24-2	NRBF2_HUMAN	NRBF2	Nuclear receptor-binding factor 2
Cluster -5875	Q8N573;Q8N573-5;Q8N573-8	Q8N573;Q8N573-2;Q8N573-4;Q8N573-5;Q8N573-6;Q8N573-7;Q8N573-8;E9PLW2	OXR1_HUMAN	OXR1	Oxidation resistance protein 1
Cluster -5875	Q7Z5G4	Q7Z5G4;Q2TAP0;Q7Z5G4-3;A0A8Q3WLM5;A0A8Q3WLN5;A0A8Q3WKQ1;A0A8I5KXE5	GOGA7_HUMAN	GOLGA7	Golgin subfamily A member 7
Cluster -5875	Q7Z4V5;Q7Z4V5-2	Q7Z4V5;Q9Y3E1;Q7Z4V5-2;Q7Z4V5-3;Q7Z4V5-4;M0R0J3	HDGR2_HUMAN	HDGFL2	Hepatoma-derived growth factor-related protein 2
Cluster -5875	Q6UXH8	Q6UXH8;A0A8Q3WKU1;A0A8Q3WKU2;A0A3B3IRL6	CCBE1_HUMAN	CCBE1	Collagen and calcium-binding EGF domain-containing protein 1
Cluster -5875	Q6P1A2;Q6P1A2-2	Q6P1A2;Q6P1A2-2;F5H0M4	MBOA5_HUMAN	LPCAT3	Lysophospholipid acyltransferase 5
Cluster -5875	Q5JRX3;Q5JRX3-2	Q5JRX3;Q5JRX3-2;Q5JRX3-3;A0A0A0MRX9;A0A7I2YQT2;A0A7I2YQX5;A0A7I2V397;A0A7I2V3B6;A0A7I2V5H2;A0A7I2V5C6	PREP_HUMAN	PITRM1	Presequence protease, mitochondrial
Cluster -5875	Q16891;Q16891-2	Q16891;Q16891-3;Q16891-4;Q16891-2;D6RAW4;B9A067	MIC60_HUMAN	IMMT	MICOS complex subunit MIC60
Cluster -5875	CONQ01546	Q01546;CONQ01546	CONQ01546_HUMAN	CONKRT76	CONQ01546
Cluster -5875	Q00765	Q00765;B7Z332;B7Z510;Q00765-2	REEP5_HUMAN	REEP5	Receptor expression-enhancing protein 5
Cluster -5875	O00481	P78410;O00478;O00481;O00478-2;O00481-2;O00481-3;O00481-4;P78410-2;P78410-3	BT3A1_HUMAN	BTN3A1	Butyrophilin subfamily 3 member A1
Cluster -5875	P63010-3	P63010;A0A087X253;P63010-2;P63010-3	AP2B1_HUMAN	AP2B1	Isoform of P63010, Isoform 3 of AP-2 complex subunit beta
Cluster -5875	P30530;P30530-2	P30530;P30530-2	UFO_HUMAN	AXL	Tyrosine-protein kinase receptor UFO
Cluster -5875	P30084	P30084	ECHM_HUMAN	ECHS1	Enoyl-CoA hydratase, mitochondrial
Cluster -5875	P08559;P08559-2;P08559-3;P08559-4	P08559;P08559-2;P08559-3;P08559-4;Q5JPU2	ODPA_HUMAN	PDHA1	Pyruvate dehydrogenase E1 component subunit alpha, somatic form, mitochondrial
Cluster -5875	O95965	O95965;O95965-2;O95965-3;A0A087WY35	ITGBL_HUMAN	ITGBL1	Integrin beta-like protein 1
Cluster -5875	O43505	O43505	B4GA1_HUMAN	B4GAT1	Beta-1,4-glucuronyltransferase 1
Cluster -5875	O75475	O75475;O75475-2;O75475-3	PSIP1_HUMAN	PSIP1	PC4 and SFRS1-interacting protein
Cluster -5875	Q9Y653;Q9Y653-2;Q9Y653-3	Q9Y653;Q9Y653-2;Q9Y653-3;Q9Y653-4;Q9Y653-5	AGRG1_HUMAN	ADGRG1	Adhesion G-protein coupled receptor G1
Cluster -5875	Q9Y5U2;Q9Y5U2-2	Q9Y5U2;A6NCC9;Q9Y5U2-2	TSSC4_HUMAN	TSSC4	Protein TSSC4
Cluster -5875	Q9Y2H1	Q9Y2H1;Q9Y2H1-2	ST38L_HUMAN	STK38L	Serine/threonine-protein kinase 38-like
Cluster -5875	Q9BVA0	Q9BVA0	KTNB1_HUMAN	KATNB1	Katanin p80 WD40 repeat-containing subunit B1
Cluster -5875	Q99755;Q99755-3	Q99755;Q99755-2;Q99755-3;Q99755-4;A6PW57	PI51A_HUMAN	PIP5K1A	Phosphatidylinositol 4-phosphate 5-kinase type-1 alpha
Cluster -5875	Q99731	Q99731;Q5VZ75	CCL19_HUMAN	CCL19	C-C motif chemokine 19
Cluster -5875	Q96CS3	Q96CS3	FAF2_HUMAN	FAF2	FAS-associated factor 2
Cluster -5875	Q8IYT4;Q8IYT4-2	Q8IYT4;A0A8I5QL41;K7EIJ8;K7EPQ6;A0A8I5KR90;Q8IYT4-2	KATL2_HUMAN	KATNAL2	Katanin p60 ATPase-containing subunit A-like 2
Cluster -5875	Q8IYB7	Q8IYB7;Q8IYB7-2;Q8IYB7-3	DI3L2_HUMAN	DIS3L2	DIS3-like exonuclease 2
Cluster -5875	Q5JUQ0	Q5JUQ0;Q5JUQ2	FA78A_HUMAN	FAM78A	Protein FAM78A
Cluster -5875	Q15334	Q15334;A0A087WW77	L2GL1_HUMAN	LLGL1	Lethal(2) giant larvae protein homolog 1
Cluster -5875	Q14410	Q14410	GLPK2_HUMAN	GK2	Glycerol kinase 2
Cluster -5875	Q13683-3	Q13683;J3KNV4;H0YJ98;Q13683-3;Q13683-7;Q13683-9;G3V2C6;Q13683-13;Q13683-10;A0A8I5KSX0;A0A8I5KXI3	ITA7_HUMAN	ITGA7	Isoform of Q13683, Isoform Alpha-7X1B of Integrin alpha-7
Cluster -5875	Q13630	Q13630	FCL_HUMAN	GFUS	GDP-L-fucose synthase
Cluster -5875	Q13616	Q13616;A0A590UJR3;A0A590UK34;A0A590UJ21;A0A590UJ50;A0A590UJ56	CUL1_HUMAN	CUL1	Cullin-1
Cluster -5875	P30825	P30825	CTR1_HUMAN	SLC7A1	High affinity cationic amino acid transporter 1
Cluster -5875	P16219	P16219;E9PE82	ACADS_HUMAN	ACADS	Short-chain specific acyl-CoA dehydrogenase, mitochondrial
Cluster -5875	O95837	O95837	GNA14_HUMAN	GNA14	Guanine nucleotide-binding protein subunit alpha-14
Cluster -5875	O95273	O95273;H3BR23;H3BQA6;O95273-2	CCDB1_HUMAN	CCNDBP1	Cyclin-D1-binding protein 1
Cluster -5875	O60825;O60825-2	O60825;Q16875;O60825-2;A0A1W2PR17;Q5W015;F6XNB3;Q5VX20;Q16875-2;Q16875-3;Q16875-4;F2Z2I2	F262_HUMAN	PFKFB2	6-phosphofructo-2-kinase/fructose-2,6-bisphosphatase 2
Cluster -5875	O60687	O60687	SRPX2_HUMAN	SRPX2	Sushi repeat-containing protein SRPX2
Cluster -5875	A0A140T975;A0A1W2PS39;Q5RJ27;Q9GJ45	A0A1W2PS39;A0A140T975;Q5RJ27;Q9GJ45	A0A140T975_HUMAN;A0A1W2PS39_HUMAN;Q5RJ27_HUMAN;Q9GJ45_HUMAN	HLA-A	Isoform of P04439, HLA class I histocompatibility antigen, A alpha chain
Cluster -5875	P50579-2	F8VQZ7;P50579-2	MAP2_HUMAN	METAP2	Isoform of P50579, Isoform 2 of Methionine aminopeptidase 2
Cluster -5875	Q9UJX5;Q9UJX5-3	Q9UJX5;Q9UJX5-3	APC4_HUMAN	ANAPC4	Anaphase-promoting complex subunit 4
Cluster -5875	Q9UBF2	Q9UBF2;Q9UBF2-2	COPG2_HUMAN	COPG2	Coatomer subunit gamma-2
Cluster -5875	Q9NZ52	Q9NZ52;J3KSS7;B7Z1E9;Q9NZ52-2;Q9NZ52-4	GGA3_HUMAN	GGA3	ADP-ribosylation factor-binding protein GGA3
Cluster -5875	Q9NUP1	Q9NUP1	BL1S4_HUMAN	BLOC1S4	Biogenesis of lysosome-related organelles complex 1 subunit 4
Cluster -5875	Q9NRL3;Q9NRL3-3	Q9NRL3;Q9NRL3-3;F5GYK2	STRN4_HUMAN	STRN4	Striatin-4
Cluster -5875	Q9NRB3	Q9NRB3	CHSTC_HUMAN	CHST12	Carbohydrate sulfotransferase 12
Cluster -5875	Q9NQE9	Q9NQE9	HINT3_HUMAN	HINT3	Adenosine 5'-monophosphoramidase HINT3
Cluster -5875	Q9H9Q2	Q9H9Q2;J3KQ34;Q9H9Q2-2;A0A087X1P5	CSN7B_HUMAN	COPS7B	COP9 signalosome complex subunit 7b
Cluster -5875	Q9H159;Q9H159-2	Q9H159;J3KTP3;Q9H159-2	CAD19_HUMAN	CDH19	Cadherin-19
Cluster -5875	Q9BZE9;Q9BZE9-2	Q9BZE9;Q9BZE9-2;C9JAL9;J3QR50;J3QRW3	ASPC1_HUMAN	ASPSCR1	Tether containing UBX domain for GLUT4
Cluster -5875	G9CGD6;G9CGD6-2;Q8WWN9;Q8WWN9-2	Q8WWN9;G9CGD6;Q8WWN9-2;A0A2Q2T6B6;G9CGD6-2;G9CGD6-3	CNIPF_HUMAN;ICEF1_HUMAN	CNK3/IPCEF1;IPCEF1	CNK3/IPCEF1 fusion protein
Cluster -5875	Q8NET6	Q8NET6;Q8NET6-2	CHSTD_HUMAN	CHST13	Carbohydrate sulfotransferase 13
Cluster -5875	Q8N6R0	Q8N6R0;Q8N6R0-3;Q8N6R0-4	EFNMT_HUMAN	METTL13	eEF1A lysine and N-terminal methyltransferase
Cluster -5875	Q7LGC8	Q7LGC8	CHST3_HUMAN	CHST3	Carbohydrate sulfotransferase 3
Cluster -5875	Q5R3I4	Q5R3I4	TTC38_HUMAN	TTC38	Tetratricopeptide repeat protein 38
Cluster -5875	Q53GQ0	Q53GQ0	DHB12_HUMAN	HSD17B12	Very-long-chain 3-oxoacyl-CoA reductase
Cluster -5875	Q15059	Q15059;Q15059-2	BRD3_HUMAN	BRD3	Bromodomain-containing protein 3
Cluster -5875	Q13308;Q13308-6	Q13308;Q13308-2;Q13308-3;Q13308-5;Q13308-6	PTK7_HUMAN	PTK7	Inactive tyrosine-protein kinase 7
Cluster -5875	Q0VD83	Q0VD83;Q0VD83-3	APOBR_HUMAN	APOBR	Apolipoprotein B receptor
Cluster -5875	P48047	P48047;A0A494C0K9	ATPO_HUMAN	ATP5PO	ATP synthase subunit O, mitochondrial
Cluster -5875	P42336	P42336	PK3CA_HUMAN	PIK3CA	Phosphatidylinositol 4,5-bisphosphate 3-kinase catalytic subunit alpha isoform
Cluster -5875	P41252	P41252;J3KR24;A0A804HHW9;A0A804HJ36;A0A804HIV9;A0A0A0MSX9;A0A804HJN6;A0A804HL54	SYIC_HUMAN	IARS1	Isoleucine--tRNA ligase, cytoplasmic
Cluster -5875	P35244	P35244;B5MC59	RFA3_HUMAN	RPA3	Replication protein A 14 kDa subunit
Cluster -5875	P31930	P31930	QCR1_HUMAN	UQCRC1	Cytochrome b-c1 complex subunit 1, mitochondrial
Cluster -5875	P10451-3	P10451-3	OSTP_HUMAN	SPP1	Isoform of P10451, Isoform 3 of Osteopontin
Cluster -5875	P09238	P09238	MMP10_HUMAN	MMP10	Stromelysin-2
Cluster -5875	O95571	O95571;M0QXB5	ETHE1_HUMAN	ETHE1	Persulfide dioxygenase ETHE1, mitochondrial
Cluster -5875	O75521;O75521-2	O75521;O75521-2;F8WAW4;F8W6J1;F1LLU7;A0A0C4DGA2	ECI2_HUMAN	ECI2	Enoyl-CoA delta isomerase 2
Cluster -5875	O43504	O43504;A0A0C4DGV4;R4GMU8;E9PLX3	LTOR5_HUMAN	LAMTOR5	Ragulator complex protein LAMTOR5
Cluster -5875	O60701	O60701;O60701-2;O60701-3	UGDH_HUMAN	UGDH	UDP-glucose 6-dehydrogenase
Cluster -5875	Q9Y3Z3;Q9Y3Z3-3;Q9Y3Z3-4	Q9Y3Z3;Q9Y3Z3-3;Q9Y3Z3-4;A0A2R8YCS7	SAMH1_HUMAN	SAMHD1	Deoxynucleoside triphosphate triphosphohydrolase SAMHD1
Cluster -5875	Q9UL18	Q9UL18;Q5TA58	AGO1_HUMAN	AGO1	Protein argonaute-1
Cluster -5875	Q9P2W9	Q9P2W9;D6RF48	STX18_HUMAN	STX18	Syntaxin-18
Cluster -5875	Q9P0R6	Q9P0R6	GSKIP_HUMAN	GSKIP	GSK3B-interacting protein
Cluster -5875	Q9HBE5	Q9HBE5	IL21R_HUMAN	IL21R	Interleukin-21 receptor
Cluster -5875	Q9BZL4-5	Q9BZL4-3;Q9BZL4-4;Q9BZL4-5	PP12C_HUMAN	PPP1R12C	Isoform of Q9BZL4, Isoform 5 of Protein phosphatase 1 regulatory subunit 12C
Cluster -5875	Q8NFU3;Q8NFU3-2;Q8NFU3-3;Q8NFU3-4	Q8NFU3;Q8NFU3-2;Q8NFU3-3;Q8NFU3-4;R4GNF9	TSTD1_HUMAN	TSTD1	Thiosulfate:glutathione sulfurtransferase
Cluster -5875	Q8N386	Q8N386	LRC25_HUMAN	LRRC25	Leucine-rich repeat-containing protein 25
Cluster -5875	Q8IWV8;Q8IWV8-4	Q8IWV8;Q8IWV8-2;Q8IWV8-4	UBR2_HUMAN	UBR2	E3 ubiquitin-protein ligase UBR2
Cluster -5875	Q86Y38	Q86Y38	XYLT1_HUMAN	XYLT1	Xylosyltransferase 1
Cluster -5875	Q86WT1;Q8N4P2	Q86WT1;Q8N4P2	TT30A_HUMAN;TT30B_HUMAN	TTC30A;TTC30B	Tetratricopeptide repeat protein 30A
Cluster -5875	Q86SE5;Q86SE5-3	Q86SE5;Q86SE5-3;B3KT61	RALYL_HUMAN	RALYL	RNA-binding Raly-like protein
Cluster -5875	Q6DN90;Q6DN90-2;Q6DN90-3	Q6DN90;Q5JU85;A0A2R8Y7T6;A0A6Q8PFR7;Q5JU85-3;A0A1W2PR28;Q6DN90-2;Q6DN90-3;A0A3B3IRZ4;A0A0C4DGT3	IQEC1_HUMAN	IQSEC1	IQ motif and SEC7 domain-containing protein 1
Cluster -5875	Q15147-5	Q15147-5;A0A8I5KQ87;A0A8I5KS50;A0A8I5KRK2;A0A8I5KX58;A0A7P0MRI8	PLCB4_HUMAN	PLCB4	Isoform of Q15147, Isoform 4 of 1-phosphatidylinositol 4,5-bisphosphate phosphodiesterase beta-4
Cluster -5875	Q14149	Q14149	MORC3_HUMAN	MORC3	MORC family CW-type zinc finger protein 3
Cluster -5875	Q12972	Q12972	PP1R8_HUMAN	PPP1R8	Nuclear inhibitor of protein phosphatase 1
Cluster -5875	Q05086;Q05086-2;Q05086-3	Q05086;A0A6Q8PHE5;A0A1B0GVL3;A0A0D9SG77;Q05086-2;Q05086-3	UBE3A_HUMAN	UBE3A	Ubiquitin-protein ligase E3A
Cluster -5875	P33240;P33240-2	P33240;E7EWR4;E9PID8;P33240-2	CSTF2_HUMAN	CSTF2	Cleavage stimulation factor subunit 2
Cluster -5875	P23610	P23610	HAP40_HUMAN	F8A3	40-kDa huntingtin-associated protein
Cluster -5875	P16233	P16233	LIPP_HUMAN	PNLIP	Pancreatic triacylglycerol lipase
Cluster -5875	P07451	P07451	CAH3_HUMAN	CA3	Carbonic anhydrase 3
Cluster -5875	O95786;O95786-2	O95786;O95786-2;B3KWW1;A2A376;A0A7P0TB70	DDX58_HUMAN	DDX58	Antiviral innate immune response receptor RIG-I
Cluster -5875	Q7KZI7-15	E7ETY4;Q7KZI7-5;A0A7I2YQR3;Q7KZI7-10;Q7KZI7-11;Q7KZI7-12;Q7KZI7-15	MARK2_HUMAN	MARK2	Isoform of Q7KZI7, Isoform 15 of Serine/threonine-protein kinase MARK2
Cluster -5875	O60739	O60739	EIF1B_HUMAN	EIF1B	Eukaryotic translation initiation factor 1b
Cluster -5875	Q9Y6W3	Q9Y6W3	CAN7_HUMAN	CAPN7	Calpain-7
Cluster -5875	Q9NYI0;Q9NYI0-2	Q9NYI0;Q9NYI0-2	PSD3_HUMAN	PSD3	PH and SEC7 domain-containing protein 3
Cluster -5875	Q9BXJ1;Q9BXJ1-2	Q9BXJ1;Q9BXJ1-2;A0A0C4DFP7	C1QT1_HUMAN	C1QTNF1	Complement C1q tumor necrosis factor-related protein 1
Cluster -5875	Q9BUB5;Q9BUB5-2	Q9BUB5;Q9BUB5-2;Q9BUB5-3;A0A499FJN1;A0A499FIS5;A0A499FJS1;E9PN34;E9PMM8	MKNK1_HUMAN	MKNK1	MAP kinase-interacting serine/threonine-protein kinase 1
Cluster -5875	Q96TC7	Q96TC7;Q96TC7-2	RMD3_HUMAN	RMDN3	Regulator of microtubule dynamics protein 3
Cluster -5875	Q92845	Q92845;Q92845-2;Q92845-3;Q92845-4	KIFA3_HUMAN	KIFAP3	Kinesin-associated protein 3
Cluster -5875	Q86TU7	Q86TU7;Q6NXR6;Q86TU7-2;Q86TU7-3	SETD3_HUMAN	SETD3	Actin-histidine N-methyltransferase
Cluster -5875	Q6P2E9	Q6P2E9;Q6P2E9-2	EDC4_HUMAN	EDC4	Enhancer of mRNA-decapping protein 4
Cluster -5875	Q68BL7;Q68BL7-2	Q68BL7;Q68BL7-2	OLM2A_HUMAN	OLFML2A	Olfactomedin-like protein 2A
Cluster -5875	Q5VZK9;Q5VZK9-2	Q5VZK9;Q5VZK9-2	CARL1_HUMAN	CARMIL1	F-actin-uncapping protein LRRC16A
Cluster -5875	Q53HC9	Q53HC9;A8MUM1	EIPR1_HUMAN	EIPR1	EARP and GARP complex-interacting protein 1
Cluster -5875	Q15363	Q15363	TMED2_HUMAN	TMED2	Transmembrane emp24 domain-containing protein 2
Cluster -5875	Q14444;Q14444-2	Q14444;G3V153;Q14444-2	CAPR1_HUMAN	CAPRIN1	Caprin-1
Cluster -5875	Q13247;Q13247-3	Q13247;Q13247-3;A0A590UJK4;A0A590UJP7;A0A590UK01	SRSF6_HUMAN	SRSF6	Serine/arginine-rich splicing factor 6
Cluster -5875	Q11201	Q11201	SIA4A_HUMAN	ST3GAL1	CMP-N-acetylneuraminate-beta-galactosamide-alpha-2,3-sialyltransferase 1
Cluster -5875	P61599	P61599;A8MZB2	NAA20_HUMAN	NAA20	N-alpha-acetyltransferase 20
Cluster -5875	P56962	P56962;E9PJV6;E9PIC2	STX17_HUMAN	STX17	Syntaxin-17
Cluster -5875	P50416	P50416;P50416-2	CPT1A_HUMAN	CPT1A	Carnitine O-palmitoyltransferase 1, liver isoform
Cluster -5875	P31749	P31749;P31749-2;A0A804HJM6	AKT1_HUMAN	AKT1	RAC-alpha serine/threonine-protein kinase
Cluster -5875	O95881	O95881	TXD12_HUMAN	TXNDC12	Thioredoxin domain-containing protein 12
Cluster -5875	O95825	O95825;F8WF64;C9JZK8;A6NMA8;A6NND8;A6NHJ8;O95825-2	QORL1_HUMAN	CRYZL1	Quinone oxidoreductase-like protein 1
Cluster -5875	O75534;O75534-2;O75534-3;O75534-4	O75534;A0A8I5QJA6;A0A8I5QKX0;E9PNG3;E9PLT0;O75534-2;O75534-3;O75534-4;A0A8I5KPQ8;A0A8I5KPJ6;A0A8I5KPC0;A0A8I5KS07;A0A8I5KTQ3;A0A8I5KW72;A0A8I5KV85;A0A8I5KW29;A0A8I5KYL8;A0A8I5KWW0;A0A8I5KXH5;A0A8I5KXL1	CSDE1_HUMAN	CSDE1	Cold shock domain-containing protein E1
Cluster -5875	O14727;O14727-4	O14727;O14727-2;O14727-3;O14727-4;O14727-5;C9JLV4	APAF_HUMAN	APAF1	Apoptotic protease-activating factor 1
Cluster -5875	O75170;O75170-2;O75170-3;O75170-4;O75170-5;O75170-6	O75170;O75170-2;O75170-3;O75170-4;O75170-5;O75170-6	PP6R2_HUMAN	PPP6R2	Serine/threonine-protein phosphatase 6 regulatory subunit 2
Cluster -5875	Q9Y257	Q9Y257	KCNK6_HUMAN	KCNK6	Potassium channel subfamily K member 6
Cluster -5875	Q9ULZ9;Q9ULZ9-2	Q9ULZ9;Q9ULZ9-2;F5H209	MMP17_HUMAN	MMP17	Matrix metalloproteinase-17
Cluster -5875	Q9UGI8;Q9UGI8-2	Q9UGI8;Q9UGI8-2	TES_HUMAN	TES	Testin
Cluster -5875	Q9P219	Q9P219	DAPLE_HUMAN	CCDC88C	Protein Daple
Cluster -5875	Q9BYF1	Q9BYF1;A0A7I2V2E9;A0A7I2V3N4;A0A7I2V3X6;A0A7I2V4H0	ACE2_HUMAN	ACE2	Angiotensin-converting enzyme 2
Cluster -5875	Q969X5;Q969X5-2	Q969X5;Q969X5-2;A0A8I5KS17	ERGI1_HUMAN	ERGIC1	Endoplasmic reticulum-Golgi intermediate compartment protein 1
Cluster -5875	Q92817	Q92817;K7EKI0	EVPL_HUMAN	EVPL	Envoplakin
Cluster -5875	Q8IVG5	Q8IVG5	SAM9L_HUMAN	SAMD9L	Sterile alpha motif domain-containing protein 9-like
Cluster -5875	Q86UT6	Q86UT6;Q86UT6-2	NLRX1_HUMAN	NLRX1	NLR family member X1
Cluster -5875	Q7Z3C6	Q7Z3C6;Q7Z3C6-2;Q7Z3C6-3	ATG9A_HUMAN	ATG9A	Autophagy-related protein 9A
Cluster -5875	Q6RW13	Q6RW13	ATRAP_HUMAN	AGTRAP	Type-1 angiotensin II receptor-associated protein
Cluster -5875	Q5K4L6;Q5K4L6-2	Q5K4L6;Q5K4L6-2;X6R3N0	S27A3_HUMAN	SLC27A3	Long-chain fatty acid transport protein 3
Cluster -5875	P62854;Q5JNZ5	Q5JNZ5;P62854	RS26L_HUMAN;RS26_HUMAN	RPS26;RPS26P11	40S ribosomal protein S26
Cluster -5875	Q16795	Q16795;F5H0J3;A0A3B3ISG8	NDUA9_HUMAN	NDUFA9	NADH dehydrogenase [ubiquinone] 1 alpha subcomplex subunit 9, mitochondrial
Cluster -5875	Q15427	Q15427	SF3B4_HUMAN	SF3B4	Splicing factor 3B subunit 4
Cluster -5875	Q15118	Q15118;Q15118-2	PDK1_HUMAN	PDK1	[Pyruvate dehydrogenase (acetyl-transferring)] kinase isozyme 1, mitochondrial
Cluster -5875	P60059	P60059	SC61G_HUMAN	SEC61G	Protein transport protein Sec61 subunit gamma
Cluster -5875	P18859;P18859-2	P18859;A8MUH2;P18859-2	ATP5J_HUMAN	ATP5PF	ATP synthase-coupling factor 6, mitochondrial
Cluster -5875	P01350	P01350	GAST_HUMAN	GAST	Gastrin
Cluster -5875	O96011;O96011-2	O96011;O96011-2	PX11B_HUMAN	PEX11B	Peroxisomal membrane protein 11B
Cluster -5875	A9UHW6;A9UHW6-2;A9UHW6-3	A9UHW6;J3KSB8;A9UHW6-2;A9UHW6-3;A0A3B3IU65;J3QLJ5;J3QLD1	MI4GD_HUMAN	MIF4GD	MIF4G domain-containing protein
Cluster -5875	O15438;O15438-4	O15438;O15438-2;O15438-4	MRP3_HUMAN	ABCC3	ATP-binding cassette sub-family C member 3
Cluster -5875	Q9Y385	Q9Y385	UB2J1_HUMAN	UBE2J1	Ubiquitin-conjugating enzyme E2 J1
Cluster -5875	Q9UPW5	Q9UPW5;J3KNS1;Q9UPW5-2;Q9UPW5-3	CBPC1_HUMAN	AGTPBP1	Cytosolic carboxypeptidase 1
Cluster -5875	Q9NQ36;Q9NQ36-3	Q9NQ36;A0A3B3ISZ7;Q9NQ36-2;Q9NQ36-3	SCUB2_HUMAN	SCUBE2	Signal peptide, CUB and EGF-like domain-containing protein 2
Cluster -5875	Q9NPB8	Q9NPB8	GPCP1_HUMAN	GPCPD1	Glycerophosphocholine phosphodiesterase GPCPD1
Cluster -5875	Q9H3S7	Q9H3S7	PTN23_HUMAN	PTPN23	Tyrosine-protein phosphatase non-receptor type 23
Cluster -5875	Q96T60	Q96T60;A0A0D9SFL2;M0R3C8;Q96T60-2	PNKP_HUMAN	PNKP	Bifunctional polynucleotide phosphatase/kinase
Cluster -5875	Q96PV0;Q96PV0-3	Q96PV0;A0A2R8Y6T2;A0A2R8YDS2;B7ZCA0;A0A1B0GW70;A0A804HJ92;Q96PV0-2;Q96PV0-3;Q96PV0-4	SYGP1_HUMAN	SYNGAP1	Ras/Rap GTPase-activating protein SynGAP
Cluster -5875	Q96JC1;Q96JC1-2	Q96JC1;Q96JC1-2	VPS39_HUMAN	VPS39	Vam6/Vps39-like protein
Cluster -5875	Q93100-3;Q93100-4	Q93100;Q93100-2;Q93100-3;Q93100-4;A0A8Q3WM21	KPBB_HUMAN	PHKB	Isoform of Q93100, Isoform 3 of Phosphorylase b kinase regulatory subunit beta
Cluster -5875	Q8WVN8;Q8WVN8-4	Q8WVN8;Q8WVN8-2;Q8WVN8-3;Q8WVN8-4	UB2Q2_HUMAN	UBE2Q2	Ubiquitin-conjugating enzyme E2 Q2
Cluster -5875	Q86YV0	Q86YV0;Q86YV0-2	RASL3_HUMAN	RASAL3	RAS protein activator like-3
Cluster -5875	Q6UXI7;Q6UXI7-2;Q6UXI7-4;Q6UXI7-5	Q6UXI7;C9J6F5;B5MD45;Q6UXI7-2;Q6UXI7-4;Q6UXI7-5	VITRN_HUMAN	VIT	Vitrin
Cluster -5875	Q17RN3	Q17RN3;Q17RN3-2	FA98C_HUMAN	FAM98C	Protein FAM98C
Cluster -5875	Q15198	Q15198	PGFRL_HUMAN	PDGFRL	Platelet-derived growth factor receptor-like protein
Cluster -5875	Q14242;Q14242-2	Q14242;Q14242-2;A0A0C4DFY0	SELPL_HUMAN	SELPLG	P-selectin glycoprotein ligand 1
Cluster -5875	Q13822-2	Q13822-2	ENPP2_HUMAN	ENPP2	Isoform of Q13822, Isoform 2 of Ectonucleotide pyrophosphatase/phosphodiesterase family member 2
Cluster -5875	Q02790	Q02790	FKBP4_HUMAN	FKBP4	Peptidyl-prolyl cis-trans isomerase FKBP4
Cluster -5875	Q02543	Q02543;M0R1A7;M0R0P7;M0R117	RL18A_HUMAN	RPL18A	60S ribosomal protein L18a
Cluster -5875	Q02383	Q02383;P04279;P04279-2	SEMG2_HUMAN	SEMG2	Semenogelin-2
Cluster -5875	P49796;P49796-1;P49796-4;P49796-6	P49796;P49796-1;P49796-2;P49796-4;P49796-6;P49796-7;P49796-8;P49796-9;H7BXY1;A0A8Q3WKG2;A0A087WUY2	RGS3_HUMAN	RGS3	Regulator of G-protein signaling 3
Cluster -5875	P21815	P21815	SIAL_HUMAN	IBSP	Bone sialoprotein 2
Cluster -5875	P14735	P14735;A0A3B3ISG5;A0A7I2YQS6;A0A7I2YQV5;A0A7I2V2P6;A0A7I2V2S1;A0A7I2V373;A0A7I2V3E3;A0A7I2V4A4;A0A7I2V4Q3;A0A7I2V610;A0A7I2V612;A0A7I2V634	IDE_HUMAN	IDE	Insulin-degrading enzyme
Cluster -5875	O43237	O43237;O43237-2;B4E2E0	DC1L2_HUMAN	DYNC1LI2	Cytoplasmic dynein 1 light intermediate chain 2
Cluster -5875	P04746	P04746;P04746-2	AMYP_HUMAN	AMY2A	Pancreatic alpha-amylase
Cluster -5875	Q96QA5	Q96QA5	GSDMA_HUMAN	GSDMA	Gasdermin-A
Cluster -5875	Q8WVV4;Q8WVV4-1	Q8WVV4;Q8WVV4-1;Q8WVV4-3	POF1B_HUMAN	POF1B	Protein POF1B
Cluster -5875	Q15283;Q15283-2	Q15283;Q15283-2	RASA2_HUMAN	RASA2	Ras GTPase-activating protein 2
Cluster -5875	O75629	O75629;A0A3B3IRL2	CREG1_HUMAN	CREG1	Protein CREG1
Cluster -5875	Q13835;Q13835-2	Q13835;Q13835-2	PKP1_HUMAN	PKP1	Plakophilin-1
Cluster -5875	Q9UK59	Q9UK59;Q9UK59-2	DBR1_HUMAN	DBR1	Lariat debranching enzyme
Cluster -5875	Q9NZU5	Q9NZU5;Q9NZU5-2;B4DEY6	LMCD1_HUMAN	LMCD1	LIM and cysteine-rich domains protein 1
Cluster -5875	Q9H2D6;Q9H2D6-2;Q9H2D6-3;Q9H2D6-5;Q9H2D6-7	Q9H2D6;Q9H2D6-2;Q9H2D6-3;Q9H2D6-5;Q9H2D6-7	TARA_HUMAN	TRIOBP	TRIO and F-actin-binding protein
Cluster -5875	Q9C0E2	Q9C0E2	XPO4_HUMAN	XPO4	Exportin-4
Cluster -5875	Q99836;Q99836-5;Q99836-6	Q99836;A0A494C0J8;Q99836-5;Q99836-6	MYD88_HUMAN	MYD88	Myeloid differentiation primary response protein MyD88
Cluster -5875	Q96S99	Q96S99	PKHF1_HUMAN	PLEKHF1	Pleckstrin homology domain-containing family F member 1
Cluster -5875	Q969U7;Q969U7-2	Q969U7;Q969U7-2;K7ENR6	PSMG2_HUMAN	PSMG2	Proteasome assembly chaperone 2
Cluster -5875	Q92918;Q92918-2	Q92918;K7EKT6;K7ER95;Q92918-2	M4K1_HUMAN	MAP4K1	Mitogen-activated protein kinase kinase kinase kinase 1
Cluster -5875	Q8TEQ6	Q8TEQ6	GEMI5_HUMAN	GEMIN5	Gem-associated protein 5
Cluster -5875	Q8IZ07	Q8IZ07;S4R3D2	AN13A_HUMAN	ANKRD13A	Ankyrin repeat domain-containing protein 13A
Cluster -5875	Q86TL0	Q86TL0;Q86TL0-2	ATG4D_HUMAN	ATG4D	Cysteine protease ATG4D
Cluster -5875	Q7L4E1	Q7L4E1;Q7L4E1-3	MIGA2_HUMAN	MIGA2	Mitoguardin 2
Cluster -5875	Q658Y4	Q658Y4;E7ER68	F91A1_HUMAN	FAM91A1	Protein FAM91A1
Cluster -5875	Q5GLZ8;Q5GLZ8-2;Q5GLZ8-3;Q5GLZ8-6	Q5GLZ8;Q5GLZ8-2;Q5GLZ8-3;Q5GLZ8-6	HERC4_HUMAN	HERC4	Probable E3 ubiquitin-protein ligase HERC4
Cluster -5875	Q13155;Q13155-2	Q13155;A8MU58;Q13155-2	AIMP2_HUMAN	AIMP2	Aminoacyl tRNA synthase complex-interacting multifunctional protein 2
Cluster -5875	P83731	P83731;C9JXB8;C9JNW5	RL24_HUMAN	RPL24	60S ribosomal protein L24
Cluster -5875	P63173	P63173;J3KT73;J3QL01	RL38_HUMAN	RPL38	60S ribosomal protein L38
Cluster -5875	P57737-3	P57737;P57737-2;P57737-3;P57737-4	CORO7_HUMAN	CORO7	Isoform of P57737, Isoform 3 of Coronin-7
Cluster -5875	P51531;P51531-2	P51531;P51532;F6VDE0;A0A2R8Y7S2;A0A0U1RQZ9;P51531-2;P51532-2;P51532-3;P51532-4;P51532-5;A0A2R8Y4P4;Q9HBD4	SMCA2_HUMAN	SMARCA2	Probable global transcription activator SNF2L2
Cluster -5875	P50591	P50591	TNF10_HUMAN	TNFSF10	Tumor necrosis factor ligand superfamily member 10
Cluster -5875	P48594	P48594	SPB4_HUMAN	SERPINB4	Serpin B4
Cluster -5875	P48163	P48163	MAOX_HUMAN	ME1	NADP-dependent malic enzyme
Cluster -5875	P42229	P42229;P42229-2;K7EIF9;K7EK35;A0A7I2YQF1;A0A7I2YQY3;A0A7I2V380	STA5A_HUMAN	STAT5A	Signal transducer and activator of transcription 5A
Cluster -5875	P39023	P39023;G5E9G0	RL3_HUMAN	RPL3	60S ribosomal protein L3
Cluster -5875	P21589;P21589-2	P21589;P21589-2;Q96B60	5NTD_HUMAN	NT5E	5'-nucleotidase
Cluster -5875	O14734	O14734;E9PRD4;E9PJN0;A0A494C0N6	ACOT8_HUMAN	ACOT8	Acyl-coenzyme A thioesterase 8
Cluster -5875	P15374	P15374;A0A087WTB8	UCHL3_HUMAN	UCHL3	Ubiquitin carboxyl-terminal hydrolase isozyme L3
Cluster -5875	Q9UJY5;Q9UJY5-4	Q9UJY5;Q9UJY5-4;Q9UJY5-6;Q9UJY5-2;Q9UJY5-3	GGA1_HUMAN	GGA1	ADP-ribosylation factor-binding protein GGA1
Cluster -5875	Q9UHI8	Q9UHI8;A0A7I2YQL5;A0A7I2V400	ATS1_HUMAN	ADAMTS1	A disintegrin and metalloproteinase with thrombospondin motifs 1
Cluster -5875	Q9NXW9	Q9NXW9	ALKB4_HUMAN	ALKBH4	Alpha-ketoglutarate-dependent dioxygenase alkB homolog 4
Cluster -5875	O95835	Q9NRM7;O95835	LATS1_HUMAN	LATS1	Serine/threonine-protein kinase LATS1
Cluster -5875	Q9H6D7	Q9H6D7	HAUS4_HUMAN	HAUS4	HAUS augmin-like complex subunit 4
Cluster -5875	Q96FN9	Q96FN9	DTD2_HUMAN	DTD2	D-aminoacyl-tRNA deacylase 2
Cluster -5875	Q8TE77	Q8TE77;C9JUG3;Q8TE77-2;Q8TE77-4	SSH3_HUMAN	SSH3	Protein phosphatase Slingshot homolog 3
Cluster -5875	Q8TAD7	Q8TAD7	OCC1_HUMAN	OCC1	Overexpressed in colon carcinoma 1 protein
Cluster -5875	Q8N668;Q8N668-2	Q8N668;Q8N668-2	COMD1_HUMAN	COMMD1	COMM domain-containing protein 1
Cluster -5875	P85298;P85298-3;P85298-4	P85298;P85298-3;P85298-4;B1AHC4;B1AHC3	RHG08_HUMAN	ARHGAP8	Rho GTPase-activating protein 8
Cluster -5875	P62829	P62829;J3KT29;J3KTJ3	RL23_HUMAN	RPL23	60S ribosomal protein L23
Cluster -5875	P35219	P35219	CAH8_HUMAN	CA8	Carbonic anhydrase-related protein
Cluster -5875	P33897	P33897	ABCD1_HUMAN	ABCD1	ATP-binding cassette sub-family D member 1
Cluster -5875	P27487	P27487;A0A7I2V2R5;A0A7I2V2X8;A0A7I2V5R8	DPP4_HUMAN	DPP4	Dipeptidyl peptidase 4
Cluster -5875	P30520	P30520	PURA2_HUMAN	ADSS2	Adenylosuccinate synthetase isozyme 2
Cluster -5875	Q9Y2Z0-2	Q9Y2Z0-2	SGT1_HUMAN	SUGT1	Isoform of Q9Y2Z0, Isoform 2 of Protein SGT1 homolog
Cluster -5875	Q9UKE5-3;Q9UKE5-5	Q9UKE5-3;Q9UKE5-5;Q9UKE5-7;Q9UKE5-8	TNIK_HUMAN	TNIK	Isoform of Q9UKE5, Isoform 3 of TRAF2 and NCK-interacting protein kinase
Cluster -5875	Q96MX0;Q96MX0-2	Q96MX0;J3KSR6;H3BUD5;Q96MX0-2	CKLF3_HUMAN	CMTM3	CKLF-like MARVEL transmembrane domain-containing protein 3
Cluster -5875	Q68DK2;Q68DK2-2;Q68DK2-5	Q68DK2;Q68DK2-2;Q68DK2-3;Q68DK2-5;G3V2D8;A0A7I2YQU3;A0A7I2YQV0;A0A7I2V403	ZFY26_HUMAN	ZFYVE26	Zinc finger FYVE domain-containing protein 26
Cluster -5875	Q13740;Q13740-2	Q13740;Q13740-2;F5GXJ9	CD166_HUMAN	ALCAM	CD166 antigen
Cluster -5875	Q13433;Q13433-2	Q13433;Q13433-2	S39A6_HUMAN	SLC39A6	Zinc transporter ZIP6
Cluster -5875	Q0ZGT2-2	Q0ZGT2-2	NEXN_HUMAN	NEXN	Isoform of Q0ZGT2, Isoform 2 of Nexilin
Cluster -5875	P62942	P62942;F6T7Q3;Q1JUQ5	FKB1A_HUMAN	FKBP1A	Peptidyl-prolyl cis-trans isomerase FKBP1A
Cluster -5875	P49321;P49321-2	P49321;Q5T624;P49321-2;P49321-3;P49321-4	NASP_HUMAN	NASP	Nuclear autoantigenic sperm protein
Cluster -5875	P09326	P09326;P09326-2;A0A087X1S7	CD48_HUMAN	CD48	CD48 antigen
Cluster -5875	O00560;O00560-3	O00560;O00560-2;O00560-3;G5EA09	SDCB1_HUMAN	SDCBP	Syntenin-1
Cluster -5875	O43760;O43760-2	O43760;O43760-2;K7ELD9;K7ENG9	SNG2_HUMAN	SYNGR2	Synaptogyrin-2
Cluster -5875	Q9ULE0	Q9ULE0	WWC3_HUMAN	WWC3	Protein WWC3
Cluster -5875	Q9HAU0-6	Q9HAU0;A0JP02;Q9HAU0-2;Q9HAU0-3;Q9HAU0-4;Q9HAU0-5;Q9HAU0-6;Q9HAU0-8	PKHA5_HUMAN	PLEKHA5	Isoform of Q9HAU0, Isoform 6 of Pleckstrin homology domain-containing family A member 5
Cluster -5875	Q96JK4;Q96JK4-2	Q96JK4;Q96JK4-2	HIPL1_HUMAN	HHIPL1	HHIP-like protein 1
Cluster -5875	Q8N5K1	Q8N5K1;D6RCF4	CISD2_HUMAN	CISD2	CDGSH iron-sulfur domain-containing protein 2
Cluster -5875	Q53H12	Q53H12;E9PC15;E9PG39;A0A3B3IS09;A0A3B3ISZ0;A0A3B3ITD0;A0A3B3ITX7	AGK_HUMAN	AGK	Acylglycerol kinase, mitochondrial
Cluster -5875	P11182	P11182;A0A7P0T9W1;A0A7P0Z494	ODB2_HUMAN	DBT	Lipoamide acyltransferase component of branched-chain alpha-keto acid dehydrogenase complex, mitochondrial
Cluster -5875	O43399-6	O43399-2;O43399-3;O43399-4;O43399-6	TPD54_HUMAN	TPD52L2	Isoform of O43399, Isoform 6 of Tumor protein D54
Cluster -5875	P08246	P08246	ELNE_HUMAN	ELANE	Neutrophil elastase
Cluster -5875	Q9Y6M5	Q9Y6M5	ZNT1_HUMAN	SLC30A1	Zinc transporter 1
Cluster -5875	Q9Y485	Q9Y485;F5H269	DMXL1_HUMAN	DMXL1	DmX-like protein 1
Cluster -5875	Q9C0E8;Q9C0E8-2;Q9C0E8-4	Q9C0E8;Q9C0E8-2;Q9C0E8-3;Q9C0E8-4	LNP_HUMAN	LNPK	Endoplasmic reticulum junction formation protein lunapark
Cluster -5875	Q9BVG4	Q9BVG4;A6NDF3	PBDC1_HUMAN	PBDC1	Protein PBDC1
Cluster -5875	Q96JJ7	Q96JJ7;B4DIE3;Q96JJ7-2	TMX3_HUMAN	TMX3	Protein disulfide-isomerase TMX3
Cluster -5875	Q86X76;Q86X76-2;Q86X76-4	Q86X76;Q86X76-5;Q86X76-2;Q86X76-3;Q86X76-4	NIT1_HUMAN	NIT1	Deaminated glutathione amidase
Cluster -5875	Q6UWF9	Q6UWF9	F180A_HUMAN	FAM180A	Protein FAM180A
Cluster -5875	Q6P1M3;Q6P1M3-2	Q6P1M3;Q6P1M3-2;J3QRV5	L2GL2_HUMAN	LLGL2	LLGL scribble cell polarity complex component 2
Cluster -5875	Q5TC63	Q5TC63;Q5TC63-2;Q5TC63-3	GRTP1_HUMAN	GRTP1	Growth hormone-regulated TBC protein 1
Cluster -5875	Q13164	Q13164;Q13164-2;Q13164-3;Q13164-4	MK07_HUMAN	MAPK7	Mitogen-activated protein kinase 7
Cluster -5875	P61619	P61619;B4DR61	S61A1_HUMAN	SEC61A1	Protein transport protein Sec61 subunit alpha isoform 1
Cluster -5875	P52272;P52272-2	P52272;P52272-2;A0A087X0X3	HNRPM_HUMAN	HNRNPM	Heterogeneous nuclear ribonucleoprotein M
Cluster -5875	P46778	P46778;G3V1B3	RL21_HUMAN	RPL21	60S ribosomal protein L21
Cluster -5875	Q71UI9-3;Q71UI9-4	P0C0S5;Q71UI9;C9J386;C9J0D1;A0A494C189;Q71UI9-2;Q71UI9-4;Q71UI9-3	H2AV_HUMAN	H2AZ2	Isoform of Q71UI9, Isoform 3 of Histone H2A.V
Cluster -5875	P00326	P00326	ADH1G_HUMAN	ADH1C	Alcohol dehydrogenase 1C
Cluster -5875	O95816	O95816;O95816-2	BAG2_HUMAN	BAG2	BAG family molecular chaperone regulator 2
Cluster -5875	O95295	O95295	SNAPN_HUMAN	SNAPIN	SNARE-associated protein Snapin
Cluster -5875	O95196;O95196-2	O95196;O95196-2;A0A087WUT8	CSPG5_HUMAN	CSPG5	Chondroitin sulfate proteoglycan 5
Cluster -5875	O75324	O75324	SNN_HUMAN	SNN	Stannin
Cluster -5875	O60704	O60704	TPST2_HUMAN	TPST2	Protein-tyrosine sulfotransferase 2
Cluster -5875	O00292-2	O00292;O00292-2	LFTY2_HUMAN	LEFTY2	Isoform of O00292, Isoform 2 of Left-right determination factor 2
Cluster -5875	P12814-3	A0A804HIN7;A0A804HII9;P12814-2;P12814-3;P12814-4;A0A804HLF4;A0A804HJU8;A0A804HK61;A0A804HKE2;H9KV75;A0A7I2V4Y4	ACTN1_HUMAN	ACTN1	Isoform of P12814, Isoform 3 of Alpha-actinin-1
Cluster -5875	A2RTX5	A2RTX5;B7ZLP8;A2RTX5-2	SYTC2_HUMAN	TARS3	Threonine--tRNA ligase 2, cytoplasmic
Cluster -5875	Q9Y4P3	Q9Y4P3;E9PF19	TBL2_HUMAN	TBL2	Transducin beta-like protein 2
Cluster -5875	Q9Y259	Q9Y259	CHKB_HUMAN	CHKB	Choline/ethanolamine kinase
Cluster -5875	Q9UP52;Q9UP52-2;Q9UP52-3	Q9UP52;Q9UP52-2;Q9UP52-3	TFR2_HUMAN	TFR2	Transferrin receptor protein 2
Cluster -5875	Q9P2R3;Q9P2R3-4	Q9P2R3;Q9P2R3-2;Q9P2R3-4	ANFY1_HUMAN	ANKFY1	Rabankyrin-5
Cluster -5875	Q9NRA0;Q9NRA0-2;Q9NRA0-3;Q9NRA0-4;Q9NRA0-5	Q9NRA0;Q9NRA0-2;Q9NRA0-3;Q9NRA0-4;Q9NRA0-5;A0A075B7A1;M0R0E9;M0R344	SPHK2_HUMAN	SPHK2	Sphingosine kinase 2
Cluster -5875	Q9H9T3;Q9H9T3-2;Q9H9T3-4;Q9H9T3-5	Q9H9T3;B4DKA4;Q9H9T3-2;Q9H9T3-4;Q9H9T3-5	ELP3_HUMAN	ELP3	Elongator complex protein 3
Cluster -5875	Q9BV19	Q9BV19	CA050_HUMAN	C1orf50	Uncharacterized protein C1orf50
Cluster -5875	Q9BRJ7	Q9BRJ7	TIRR_HUMAN	NUDT16L1	Tudor-interacting repair regulator protein
Cluster -5875	Q96EE3;Q96EE3-1	Q96EE3;Q96EE3-1	SEH1_HUMAN	SEH1L	Nucleoporin SEH1
Cluster -5875	Q8WVE0	Q8WVE0	EFMT1_HUMAN	EEF1AKMT1	EEF1A lysine methyltransferase 1
Cluster -5875	Q8NHU6	Q8NHU6	TDRD7_HUMAN	TDRD7	Tudor domain-containing protein 7
Cluster -5875	Q8NEZ5	Q8NEZ5;Q8NEZ5-3	FBX22_HUMAN	FBXO22	F-box only protein 22
Cluster -5875	Q8IWE4	Q8IWE4	DCNL3_HUMAN	DCUN1D3	DCN1-like protein 3
Cluster -5875	Q8IV38	Q8IV38;G3V0G5	ANKY2_HUMAN	ANKMY2	Ankyrin repeat and MYND domain-containing protein 2
Cluster -5875	Q15599	Q15599;H3BQS0;Q15599-3	NHRF2_HUMAN	SLC9A3R2	Na(+)/H(+) exchange regulatory cofactor NHE-RF2
Cluster -5875	Q14894	Q14894;I3L2W5	CRYM_HUMAN	CRYM	Ketimine reductase mu-crystallin
Cluster -5875	Q13485	Q13485;K7EIU8;K7ES96;A0A087WUF3	SMAD4_HUMAN	SMAD4	Mothers against decapentaplegic homolog 4
Cluster -5875	Q07912;Q07912-3	Q07912;C9J1X3;A0A5F9ZHJ2;A0A5F9ZHP4;A0A5F9ZI29;A0A5F9ZGX5;A0A499FJ16;Q07912-2;Q07912-3	ACK1_HUMAN	TNK2	Activated CDC42 kinase 1
Cluster -5875	Q07617	Q07617	SPAG1_HUMAN	SPAG1	Sperm-associated antigen 1
Cluster -5875	P42704	P42704;A0A804HI14;A0A804HHY9;A0A804HI40;A0A804HIN4;A0A804HIQ7;A0A804HIG4;A0A804HLG8;A0A804HK30;A0A804HJZ1;A0A804HKR3;A0A804HL40;A0A804HKI2;A0A804HKJ0	LPPRC_HUMAN	LRPPRC	Leucine-rich PPR motif-containing protein, mitochondrial
Cluster -5875	P29972	P29972	AQP1_HUMAN	AQP1	Aquaporin-1
Cluster -5875	P21980	P21980	TGM2_HUMAN	TGM2	Protein-glutamine gamma-glutamyltransferase 2
Cluster -5875	P13612	P13612	ITA4_HUMAN	ITGA4	Integrin alpha-4
Cluster -5875	P01036	P01036;P01037	CYTS_HUMAN	CST4	Cystatin-S
Cluster -5875	O96014	O96014	WNT11_HUMAN	WNT11	Protein Wnt-11
Cluster -5875	O43809	O43809	CPSF5_HUMAN	NUDT21	Cleavage and polyadenylation specificity factor subunit 5
Cluster -5875	O43684;O43684-2	O43684;O43684-2	BUB3_HUMAN	BUB3	Mitotic checkpoint protein BUB3
Cluster -5875	Q9UBP0-2;Q9UBP0-4	A0A2R8Y4I8;Q9UBP0-2;Q9UBP0-4	SPAST_HUMAN	SPAST	Isoform of Q9UBP0, Isoform 2 of Spastin
Cluster -5875	A1L390;A1L390-3	A1L390;A0A8C8NWT4;A0A0U1RR71;A1L390-3	PKHG3_HUMAN	PLEKHG3	Pleckstrin homology domain-containing family G member 3
Cluster -5875	Q9UBI6	Q9UBI6	GBG12_HUMAN	GNG12	Guanine nucleotide-binding protein G(I)/G(S)/G(O) subunit gamma-12
Cluster -5875	Q9P265	Q9P265	DIP2B_HUMAN	DIP2B	Disco-interacting protein 2 homolog B
Cluster -5875	Q9NVJ2	Q9NVJ2;Q9NVJ2-2	ARL8B_HUMAN	ARL8B	ADP-ribosylation factor-like protein 8B
Cluster -5875	Q9NP61	Q9NP61;Q9NP61-2	ARFG3_HUMAN	ARFGAP3	ADP-ribosylation factor GTPase-activating protein 3
Cluster -5875	Q9C037;Q9C037-2	Q9C037;Q9C037-2	TRIM4_HUMAN	TRIM4	E3 ubiquitin-protein ligase TRIM4
Cluster -5875	Q9BSD7	Q9BSD7;Q5TDF0	NTPCR_HUMAN	NTPCR	Cancer-related nucleoside-triphosphatase
Cluster -5875	Q96RU3;Q96RU3-2;Q96RU3-3;Q96RU3-4;Q96RU3-5	Q96RU3;B7ZL14;Q96RU3-2;Q96RU3-3;Q96RU3-4;Q96RU3-5	FNBP1_HUMAN	FNBP1	Formin-binding protein 1
Cluster -5875	Q96PM5;Q96PM5-6	Q96PM5;Q96PM5-2;Q96PM5-3;Q96PM5-4;Q96PM5-6;Q96PM5-7;Q96PM5-8	ZN363_HUMAN	RCHY1	RING finger and CHY zinc finger domain-containing protein 1
Cluster -5875	Q8TBZ3;Q8TBZ3-2;Q8TBZ3-4;Q8TBZ3-5;Q8TBZ3-6;Q8TBZ3-7	Q8TBZ3;Q8TBZ3-2;Q8TBZ3-4;Q8TBZ3-5;Q8TBZ3-6;Q8TBZ3-7;A0A088AWN2	WDR20_HUMAN	WDR20	WD repeat-containing protein 20
Cluster -5875	P69849;Q15155;Q5JPE7;Q5JPE7-2	Q5JPE7;P69849;Q15155;J3KN36;A0A0G2JP90;A0A0G2JN29;Q5JPE7-2;Q5JPE7-3;A0A7I2V2Z5;A0A7I2V3P4;A0A7I2V4D7;A0A7I2V4T6;A0A7I2V6B0	NOMO1_HUMAN;NOMO2_HUMAN;NOMO3_HUMAN	NOMO1;NOMO2;NOMO3	Nodal modulator 3
Cluster -5875	Q53TN4;Q53TN4-3	Q53TN4;Q53TN4-3	CYBR1_HUMAN	CYBRD1	Plasma membrane ascorbate-dependent reductase CYBRD1
Cluster -5875	Q53GL7	Q53GL7;E9PPE7;E9PNI7;E9PK67	PAR10_HUMAN	PARP10	Protein mono-ADP-ribosyltransferase PARP10
Cluster -5875	Q14694;Q14694-2;Q14694-3	Q14694;Q14694-2;Q14694-3	UBP10_HUMAN	USP10	Ubiquitin carboxyl-terminal hydrolase 10
Cluster -5875	Q13614	Q13614;A0A6Q8PGS5;A0A6Q8PHL9;A0A6Q8PHS7;Q13614-2	MTMR2_HUMAN	MTMR2	Myotubularin-related protein 2
Cluster -5875	Q08379	Q08379;A0A6Q8KRG2;A0A8J9BZL8	GOGA2_HUMAN	GOLGA2	Golgin subfamily A member 2
Cluster -5875	P62910	P62910;F8W727	RL32_HUMAN	RPL32	60S ribosomal protein L32
Cluster -5875	P62266	P62266	RS23_HUMAN	RPS23	40S ribosomal protein S23
Cluster -5875	P51809	P51809;P51809-2;P51809-3	VAMP7_HUMAN	VAMP7	Vesicle-associated membrane protein 7
Cluster -5875	P48960;P48960-2;P48960-3	P48960;P48960-2;P48960-3	AGRE5_HUMAN	ADGRE5	Adhesion G protein-coupled receptor E5
Cluster -5875	P42345	P42345	MTOR_HUMAN	MTOR	Serine/threonine-protein kinase mTOR
Cluster -5875	P40200;P40200-2	P40200;Q8WUE2;P40200-2;E9PEJ1	TACT_HUMAN	CD96	T-cell surface protein tactile
Cluster -5875	P0CG29;P0CG30	P0CG29;P0CG30;Q6ICJ4;A0A087WY67	GST2_HUMAN;GSTT2_HUMAN	GSTT2;GSTT2B	Glutathione S-transferase theta-2
Cluster -5875	P08236;P08236-2;P08236-3	P08236;P08236-2;P08236-3	BGLR_HUMAN	GUSB	Beta-glucuronidase
Cluster -5875	O95466-2	O95466;O95466-2;O95466-3	FMNL1_HUMAN	FMNL1	Isoform of O95466, Isoform 2 of Formin-like protein 1
Cluster -5875	O95219	O95219;O95219-2	SNX4_HUMAN	SNX4	Sorting nexin-4
Cluster -5875	O75843	O75843	AP1G2_HUMAN	AP1G2	AP-1 complex subunit gamma-like 2
Cluster -5875	H0YJ05	H0YJ05	H0YJ05_HUMAN	STON2	Isoform of Q8WXE9, Stonin-2
Cluster -5875	A8MWD9;P62308	A8MWD9;P62308;C9JVQ0;Q49AN9;F5H013	RUXGL_HUMAN;RUXG_HUMAN	SNRPG;SNRPGP15	Putative small nuclear ribonucleoprotein G-like protein 15
Cluster -5875	B7Z8H2	B7Z8H2	B7Z8H2_HUMAN	TRDMT1	Isoform of O14717, cDNA FLJ52038, highly similar to DNA (cytosine-5)-methyltransferase-like protein 2
Cluster -5875	Q9Y587	Q9Y587;Q9Y587-2;Q9Y587-3;Q9Y587-4;G3V5J6;A0A8C8KBR5;A0A8C8KCP6;A0A5F9ZH42;A0A5F9ZI62;A0A5F9ZHV3	AP4S1_HUMAN	AP4S1	AP-4 complex subunit sigma-1
Cluster -5875	Q9Y4K0	Q9Y4K0	LOXL2_HUMAN	LOXL2	Lysyl oxidase homolog 2
Cluster -5875	Q9ULX6;Q9ULX6-2	Q9ULX6;Q9ULX6-2;A0A7P0TAE3;A0A7P0TAJ5	AKP8L_HUMAN	AKAP8L	A-kinase anchor protein 8-like
Cluster -5875	Q9NTJ4;Q9NTJ4-2;Q9NTJ4-3;Q9NTJ4-4	Q9NTJ4;Q9NTJ4-2;Q9NTJ4-3;Q9NTJ4-4	MA2C1_HUMAN	MAN2C1	Alpha-mannosidase 2C1
Cluster -5875	Q9H1Y0	Q9H1Y0;A0A2R8Y718;A0A1B0GV54;A0A1B0GUS1;Q9H1Y0-2	ATG5_HUMAN	ATG5	Autophagy protein 5
Cluster -5875	Q9H0B6;Q9H0B6-2	Q9H0B6;A8MZ87;Q9H0B6-2	KLC2_HUMAN	KLC2	Kinesin light chain 2
Cluster -5875	Q9C0F1	Q9C0F1;Q9C0F1-2	CEP44_HUMAN	CEP44	Centrosomal protein of 44 kDa
Cluster -5875	Q96S38;Q96S38-2	Q96S38;F6RJM5;Q96S38-2;F5H7T0	KS6C1_HUMAN	RPS6KC1	Ribosomal protein S6 kinase delta-1
Cluster -5875	Q96MH2	Q96MH2	HEXI2_HUMAN	HEXIM2	Protein HEXIM2
Cluster -5875	Q96K37	Q96K37	S35E1_HUMAN	SLC35E1	Solute carrier family 35 member E1
Cluster -5875	Q96CX2	Q96CX2	KCD12_HUMAN	KCTD12	BTB/POZ domain-containing protein KCTD12
Cluster -5875	Q93099	Q93099	HGD_HUMAN	HGD	Homogentisate 1,2-dioxygenase
Cluster -5875	Q92878;Q92878-2;Q92878-3	Q92878;Q92878-2;Q92878-3;A0A1W2PQ90	RAD50_HUMAN	RAD50	DNA repair protein RAD50
Cluster -5875	Q8WXF7;Q8WXF7-2	Q8WXF7;Q8WXF7-2;A0A804HLC1	ATLA1_HUMAN	ATL1	Atlastin-1
Cluster -5875	Q8N9N8	Q8N9N8;E9PQD0	EIF1A_HUMAN	EIF1AD	Probable RNA-binding protein EIF1AD
Cluster -5875	Q7Z3U7;Q7Z3U7-2;Q7Z3U7-5;Q7Z3U7-6	Q7Z3U7;A0A286YFF8;Q7Z3U7-2;Q7Z3U7-3;Q7Z3U7-5;Q7Z3U7-6	MON2_HUMAN	MON2	Protein MON2 homolog
Cluster -5875	Q6UWE0;Q6UWE0-2	Q6UWE0;A0A6Q8PFL5;A0A6Q8PFT9;A0A6Q8PG02;A0A6Q8PGB2;A0A6Q8PGF7;A0A6Q8PGT8;A0A6Q8PGW1;Q6UWE0-2;Q6UWE0-3	LRSM1_HUMAN	LRSAM1	E3 ubiquitin-protein ligase LRSAM1
Cluster -5875	Q6H8Q1;Q6H8Q1-7;Q6H8Q1-9	Q6H8Q1;F5GYR0;Q6H8Q1-2;Q6H8Q1-3;Q6H8Q1-5;Q6H8Q1-6;Q6H8Q1-7;Q6H8Q1-8;Q6H8Q1-9;A0A7I2V5G9	ABLM2_HUMAN	ABLIM2	Actin-binding LIM protein 2
Cluster -5875	Q63HQ2-2;Q63HQ2-3;Q63HQ2-4	Q63HQ2-2;Q63HQ2-3;Q63HQ2-4	EGFLA_HUMAN	EGFLAM	Isoform of Q63HQ2, Isoform 2 of Pikachurin
Cluster -5875	Q5TFE4	Q5TFE4;Q5TFE4-2	NT5D1_HUMAN	NT5DC1	5'-nucleotidase domain-containing protein 1
Cluster -5875	Q5T5C7	Q5T5C7	Q5T5C7_HUMAN	SARS1	Isoform of P49591, Serine--tRNA ligase
Cluster -5875	Q5T4F4;Q5T4F4-2;Q5T4F4-3;Q5T4F4-5;Q5T4F4-6;Q5T4F4-7;Q5T4F4-8	Q5T4F4;Q5T4F4-2;Q5T4F4-3;Q5T4F4-5;Q5T4F4-6;Q5T4F4-7;Q5T4F4-8	ZFY27_HUMAN	ZFYVE27	Protrudin
Cluster -5875	Q5SSJ5	Q5SSJ5;Q5SSJ5-2;Q5SSJ5-3	HP1B3_HUMAN	HP1BP3	Heterochromatin protein 1-binding protein 3
Cluster -5875	Q16663	Q16663;A0A8I5JUL6	CCL15_HUMAN	CCL15	C-C motif chemokine 15
Cluster -5875	Q15714-2	Q15714;O75157;O75157-2;Q15714-2;Q15714-3;A0A087X0H8	T22D1_HUMAN	TSC22D1	Isoform of Q15714, Isoform 2 of TSC22 domain family protein 1
Cluster -5875	Q15040	Q15040	JOS1_HUMAN	JOSD1	Josephin-1
Cluster -5875	Q14914;Q14914-2	Q14914;Q14914-2;F2Z3J9	PTGR1_HUMAN	PTGR1	Prostaglandin reductase 1
Cluster -5875	P84098	P84098;J3KTE4;A0A7I2YQG2;J3QR09;A0A7I2V2L0;A0A7I2V4U6;A0A7I2V512;A0A7I2V638	RL19_HUMAN	RPL19	60S ribosomal protein L19
Cluster -5875	P62280	P62280;M0R1H5;M0QZC5	RS11_HUMAN	RPS11	40S ribosomal protein S11
Cluster -5875	P55011;P55011-3	P55011;P55011-3;G3XAL9	S12A2_HUMAN	SLC12A2	Solute carrier family 12 member 2
Cluster -5875	P51808	P51808;A6NGJ0;F2Z328	DYLT3_HUMAN	DYNLT3	Dynein light chain Tctex-type 3
Cluster -5875	P51784	P51784;G5E9A6	UBP11_HUMAN	USP11	Ubiquitin carboxyl-terminal hydrolase 11
Cluster -5875	P51580	P51580	TPMT_HUMAN	TPMT	Thiopurine S-methyltransferase
Cluster -5875	P48553	P48553	TPC10_HUMAN	TRAPPC10	Trafficking protein particle complex subunit 10
Cluster -5875	P42766	P42766;F2Z388	RL35_HUMAN	RPL35	60S ribosomal protein L35
Cluster -5875	P25105	P25105	PTAFR_HUMAN	PTAFR	Platelet-activating factor receptor
Cluster -5875	P10915	P10915	HPLN1_HUMAN	HAPLN1	Hyaluronan and proteoglycan link protein 1
Cluster -5875	P05305	P05305	EDN1_HUMAN	EDN1	Endothelin-1
Cluster -5875	P01210	P01210	PENK_HUMAN	PENK	Proenkephalin-A
Cluster -5875	O95985	O95985;O95985-2;O95985-3	TOP3B_HUMAN	TOP3B	DNA topoisomerase 3-beta-1
Cluster -5875	O75718	O75718;C9JP16	CRTAP_HUMAN	CRTAP	Cartilage-associated protein
Cluster -5875	O75143;O75143-2;O75143-3;O75143-5	O75143;O75143-2;O75143-3;O75143-5	ATG13_HUMAN	ATG13	Autophagy-related protein 13
Cluster -5875	O60711;O60711-2	O60711;O60711-2;B7Z5P7	LPXN_HUMAN	LPXN	Leupaxin
Cluster -5875	O43615	O43615	TIM44_HUMAN	TIMM44	Mitochondrial import inner membrane translocase subunit TIM44
Cluster -5875	A4D1P6	A4D1P6;C9J1X0;A0A804HHS8	WDR91_HUMAN	WDR91	WD repeat-containing protein 91
Cluster -5875	O00165;O00165-2;O00165-3;O00165-5	O00165;O00165-2;O00165-3;O00165-5;E9PIQ7	HAX1_HUMAN	HAX1	HCLS1-associated protein X-1
Cluster -5875	Q9UKT5	Q9UKT5;Q9UKT5-2;D6RAJ6	FBX4_HUMAN	FBXO4	F-box only protein 4
Cluster -5875	Q9UBB4	Q9UBB4;A0A1W2PQD2;Q9UBB4-2	ATX10_HUMAN	ATXN10	Ataxin-10
Cluster -5875	Q9NUQ3;Q9NUQ3-2	Q9NUQ3;Q9NUQ3-2	TXLNG_HUMAN	TXLNG	Gamma-taxilin
Cluster -5875	Q9NS00;Q9NS00-2	Q9NS00;Q9NS00-2	C1GLT_HUMAN	C1GALT1	Glycoprotein-N-acetylgalactosamine 3-beta-galactosyltransferase 1
Cluster -5875	Q9H2K0	Q9H2K0	IF3M_HUMAN	MTIF3	Translation initiation factor IF-3, mitochondrial
Cluster -5875	Q9C035	Q9C035	TRIM5_HUMAN	TRIM5	Tripartite motif-containing protein 5
Cluster -5875	Q9BZF2	Q9BZF2	OSBL7_HUMAN	OSBPL7	Oxysterol-binding protein-related protein 7
Cluster -5875	Q9BYB0	Q9BYB0;A0A0U1RQS4;Q9BYB0-3;A0A669KBA8	SHAN3_HUMAN	SHANK3	SH3 and multiple ankyrin repeat domains protein 3
Cluster -5875	Q9BSL1	Q9BSL1	UBAC1_HUMAN	UBAC1	Ubiquitin-associated domain-containing protein 1
Cluster -5875	Q9BS40	Q9BS40	LXN_HUMAN	LXN	Latexin
Cluster -5875	Q96B23-2	Q96B23;Q96B23-2;A0A087WVF1	CR025_HUMAN	C18orf25	Isoform of Q96B23, Isoform 2 of Uncharacterized protein C18orf25
Cluster -5875	Q8WVY7	Q8WVY7	UBCP1_HUMAN	UBLCP1	Ubiquitin-like domain-containing CTD phosphatase 1
Cluster -5875	Q8N1Q1	Q8N1Q1	CAH13_HUMAN	CA13	Carbonic anhydrase 13
Cluster -5875	Q86V88	Q86V88	MGDP1_HUMAN	MDP1	Magnesium-dependent phosphatase 1
Cluster -5875	Q86TD4-1	Q86TD4-1;I3L4D6	SRCA_HUMAN	SRL	Isoform of Q86TD4, Isoform 2 of Sarcalumenin
Cluster -5875	Q6V0I7;Q6V0I7-3	Q6V0I7;Q6V0I7-3;A0A6Q8JR05	FAT4_HUMAN	FAT4	Protocadherin Fat 4
Cluster -5875	Q6UN15;Q6UN15-3;Q6UN15-4;Q6UN15-5	Q6UN15;Q6UN15-3;Q6UN15-4;Q6UN15-5;A0A0B4J203	FIP1_HUMAN	FIP1L1	Pre-mRNA 3'-end-processing factor FIP1
Cluster -5875	Q15722	Q15722	LT4R1_HUMAN	LTB4R	Leukotriene B4 receptor 1
Cluster -5875	Q13627;Q13627-2	Q13627;Q9Y463;A0A2R8Y6I6;Q13627-2;Q13627-3;Q13627-4;Q13627-5;Q9Y463-2;Q9Y463-3	DYR1A_HUMAN	DYRK1A	Dual specificity tyrosine-phosphorylation-regulated kinase 1A
Cluster -5875	Q10589;Q10589-2	Q10589;Q10589-2	BST2_HUMAN	BST2	Bone marrow stromal antigen 2
Cluster -5875	P51610;P51610-2;P51610-4	P51610;A6NEM2;P51610-2;P51610-4	HCFC1_HUMAN	HCFC1	Host cell factor 1
Cluster -5875	P49720	P49720	PSB3_HUMAN	PSMB3	Proteasome subunit beta type-3
Cluster -5875	P38935	P38935;A0A6Q8PGT6;A0A6Q8PGX2	SMBP2_HUMAN	IGHMBP2	DNA-binding protein SMUBP-2
Cluster -5875	P37198	P37198;M0QXN5	NUP62_HUMAN	NUP62	Nuclear pore glycoprotein p62
Cluster -5875	P20813;P20813-2	P20813;P20813-2;M0QZJ2	CP2B6_HUMAN	CYP2B6	Cytochrome P450 2B6
Cluster -5875	P10398	P10398	ARAF_HUMAN	ARAF	Serine/threonine-protein kinase A-Raf
Cluster -5875	P08397;P08397-2	P08397;A0A3F2YNY7;A0A1W2PNU5;P08397-2;P08397-3;P08397-4;A0A3B3IRR1;A0A3B3IU56;A0A8I5KXV4;F5H345	HEM3_HUMAN	HMBS	Porphobilinogen deaminase
Cluster -5875	P08069	P08069;C9J5X1	IGF1R_HUMAN	IGF1R	Insulin-like growth factor 1 receptor
Cluster -5875	P07902	P07902;G3V3U5;G3V223;F2Z2X9;A0A8I5KVJ6	GALT_HUMAN	GALT	Galactose-1-phosphate uridylyltransferase
Cluster -5875	O96013-3	O96013-3;O96013-4	PAK4_HUMAN	PAK4	Isoform of O96013, Isoform 3 of Serine/threonine-protein kinase PAK 4
Cluster -5875	P04233-2;P04233-5	P04233;P04233-2;P04233-4;P04233-5	HG2A_HUMAN	CD74	Isoform of P04233, Isoform p35 of HLA class II histocompatibility antigen gamma chain
Cluster -5875	Q9UPY3	Q9UPY3;A0A6Q8PFV4;A0A6Q8PH99;H0YJZ6;Q9UPY3-2;A0A7I2YBM0;A0A8Q3WLH8;A0A8Q3WLJ5;A0A8Q3SJI0	DICER_HUMAN	DICER1	Endoribonuclease Dicer
Cluster -5875	Q9UKK9	Q9UKK9;A6NFX8	NUDT5_HUMAN	NUDT5	ADP-sugar pyrophosphatase
Cluster -5875	Q9NVT9	Q9NVT9;Q9NVT9-2	ARMC1_HUMAN	ARMC1	Armadillo repeat-containing protein 1
Cluster -5875	Q9NVM1	Q9NVM1	EVA1B_HUMAN	EVA1B	Protein eva-1 homolog B
Cluster -5875	Q9H446	Q9H446;Q9H446-2	RWDD1_HUMAN	RWDD1	RWD domain-containing protein 1
Cluster -5875	Q9BZF3;Q9BZF3-2;Q9BZF3-3;Q9BZF3-4;Q9BZF3-5	Q9BZF3;Q9BZF3-2;Q9BZF3-3;Q9BZF3-4;Q9BZF3-5	OSBL6_HUMAN	OSBPL6	Oxysterol-binding protein-related protein 6
Cluster -5875	Q9BRA2	Q9BRA2;I3L3M7;I3L2R6;I3L0K2	TXD17_HUMAN	TXNDC17	Thioredoxin domain-containing protein 17
Cluster -5875	Q9BPX7	Q9BPX7;Q9BPX7-2	CG025_HUMAN	C7orf25	UPF0415 protein C7orf25
Cluster -5875	Q96NL8	Q96NL8	CF418_HUMAN	CFAP418	Cilia- and flagella-associated protein 418
Cluster -5875	Q96DT0;Q96DT0-2;Q96DT0-5	Q96DT0;A0A6Q8JG94;Q96DT0-2;Q96DT0-3;Q96DT0-4;Q96DT0-5;Q96DT0-6;Q96DT0-7	LEG12_HUMAN	LGALS12	Galectin-12
Cluster -5875	Q8WXG9	Q8WXG9	AGRV1_HUMAN	ADGRV1	Adhesion G-protein coupled receptor V1
Cluster -5875	Q8NBJ4;Q8NBJ4-2	Q8NBJ4;Q8NBJ4-2	GOLM1_HUMAN	GOLM1	Golgi membrane protein 1
Cluster -5875	Q8N128;Q8N128-2	Q8N128;Q8N128-2	F177A_HUMAN	FAM177A1	Protein FAM177A1
Cluster -5875	Q8IVF7;Q8IVF7-2;Q8IVF7-3	Q8IVF7;Q8IVF7-2;Q8IVF7-3;F8W1F5	FMNL3_HUMAN	FMNL3	Formin-like protein 3
Cluster -5875	Q6ZS11	Q6ZS11;Q6ZS11-2	RINL_HUMAN	RINL	Ras and Rab interactor-like protein
Cluster -5875	Q6UWK7	Q6UWK7	GP15L_HUMAN	GPR15LG	Protein GPR15LG
Cluster -5875	Q5T6V5	Q5T6V5;Q5T6V7	QSPP_HUMAN	C9orf64	Queuosine salvage protein
Cluster -5875	Q5T1M5	Q5T1M5;A0A8I5QJ94;A0A8I5QJL3;Q5T1M5-2;A0A8I5KX71	FKB15_HUMAN	FKBP15	FK506-binding protein 15
Cluster -5875	Q3MHD2;Q3MHD2-2	Q3MHD2;Q3MHD2-2;K7ELG9	LSM12_HUMAN	LSM12	Protein LSM12
Cluster -5875	Q15418;Q15418-2;Q15418-4	Q15418;Q15418-2;Q15418-3;Q15418-4;E9PGT3	KS6A1_HUMAN	RPS6KA1	Ribosomal protein S6 kinase alpha-1
Cluster -5875	Q15370;Q15370-2	Q15370;B8ZZU8;Q15370-2;A0A0B4J296;A0A8I5KUS5	ELOB_HUMAN	ELOB	Elongin-B
Cluster -5875	Q15042	Q15042;Q15042-3;Q15042-4;A0A8J9AUI2	RB3GP_HUMAN	RAB3GAP1	Rab3 GTPase-activating protein catalytic subunit
Cluster -5875	Q14CX7	Q14CX7;Q14CX7-2	NAA25_HUMAN	NAA25	N-alpha-acetyltransferase 25, NatB auxiliary subunit
Cluster -5875	Q14956;Q14956-2	Q14956;Q14956-2;A0A3B3ISS6	GPNMB_HUMAN	GPNMB	Transmembrane glycoprotein NMB
Cluster -5875	Q02878	Q02878	RL6_HUMAN	RPL6	60S ribosomal protein L6
Cluster -5875	P43155;P43155-2	P43155;P43155-2;A0A7P0T9E7;A0A7P0T9R9;H0Y4Z7;A0A7P0TBF3;A0A7P0TAR1	CACP_HUMAN	CRAT	Carnitine O-acetyltransferase
Cluster -5875	P38919	P38919;I3L3H2	IF4A3_HUMAN	EIF4A3	Eukaryotic initiation factor 4A-III
Cluster -5875	P36578	P36578;H3BM89	RL4_HUMAN	RPL4	60S ribosomal protein L4
Cluster -5875	P30519;P30519-2	P30519;P30519-2;A0A087WT44	HMOX2_HUMAN	HMOX2	Heme oxygenase 2
Cluster -5875	P23352	P23352	KALM_HUMAN	ANOS1	Anosmin-1
Cluster -5875	P22681	P22681;A0A0U1RQX8	CBL_HUMAN	CBL	E3 ubiquitin-protein ligase CBL
Cluster -5875	P18440	P18440;F5H5R8	ARY1_HUMAN	NAT1	Arylamine N-acetyltransferase 1
Cluster -5875	P14207	P14207;J3KQP4	FOLR2_HUMAN	FOLR2	Folate receptor beta
Cluster -5875	O95159	O95159;E9PMQ3;E9PJ47;E9PJX1	ZFPL1_HUMAN	ZFPL1	Zinc finger protein-like 1
Cluster -5875	O94886	O94886	CSCL1_HUMAN	TMEM63A	CSC1-like protein 1
Cluster -5875	O14744;O14744-2	O14744;O14744-2;O14744-4	ANM5_HUMAN	PRMT5	Protein arginine N-methyltransferase 5
Cluster -5875	O00461	O00461;F8W785	GOLI4_HUMAN	GOLIM4	Golgi integral membrane protein 4
Cluster -5875	O00487	O00487	PSDE_HUMAN	PSMD14	26S proteasome non-ATPase regulatory subunit 14
Cluster -5875	Q9UM00;Q9UM00-1;Q9UM00-2	Q9UM00;Q9UM00-1;Q9UM00-2;J3QQY2	TMCO1_HUMAN	TMCO1	Calcium load-activated calcium channel
Cluster -5875	Q9UHQ4;Q9UHQ4-2	Q9UHQ4;F8WB99;Q9UHQ4-2;A0A669KBH7;A0A669KAY5;A0A669KB27	BAP29_HUMAN	BCAP29	B-cell receptor-associated protein 29
Cluster -5875	Q9UBF6	Q9UBF6	RBX2_HUMAN	RNF7	RING-box protein 2
Cluster -5875	Q9HCL0;Q9HCL0-2	Q9HCL0;Q9HCL0-2	PCD18_HUMAN	PCDH18	Protocadherin-18
Cluster -5875	Q01629	Q01629;A0A804CKL3;A0A7P0T953;A0A7P0T856;A0A7P0TB81;A0A7P0TAK5;R4GNC9;E9PQN9	IFM2_HUMAN	IFITM2	Interferon-induced transmembrane protein 2
Cluster -5875	P62913;P62913-2	P62913;Q5VVC8;P62913-2	RL11_HUMAN	RPL11	60S ribosomal protein L11
Cluster -5875	P62857	P62857	RS28_HUMAN	RPS28	40S ribosomal protein S28
Cluster -5875	O95772;O95772-2	O95772;C9JKL2;O95772-2	STR3N_HUMAN	STARD3NL	STARD3 N-terminal-like protein
Cluster -5875	O75306;O75306-2	O75306;O75306-2;A0A7I2YQD8;A0A7I2YQG7;A0A7I2V4G5;A0A7I2V4X8;A0A7I2V596	NDUS2_HUMAN	NDUFS2	NADH dehydrogenase [ubiquinone] iron-sulfur protein 2, mitochondrial
Cluster -5875	O75844	O75844	FACE1_HUMAN	ZMPSTE24	CAAX prenyl protease 1 homolog
Cluster -5875	Q9Y6C9	Q9Y6C9	MTCH2_HUMAN	MTCH2	Mitochondrial carrier homolog 2
Cluster -5875	Q9Y512	Q9Y512	SAM50_HUMAN	SAMM50	Sorting and assembly machinery component 50 homolog
Cluster -5875	Q9UDT6-2	Q9UDT6-2	CLIP2_HUMAN	CLIP2	Isoform of Q9UDT6, Isoform 2 of CAP-Gly domain-containing linker protein 2
Cluster -5875	Q9P0I2;Q9P0I2-2	Q9P0I2;Q9P0I2-2;A0A8I5KPL4;A0A8I5KS41;A0A8I5KU67	EMC3_HUMAN	EMC3	ER membrane protein complex subunit 3
Cluster -5875	Q9P035	Q9P035;H3BS72;H3BPZ1	HACD3_HUMAN	HACD3	Very-long-chain (3R)-3-hydroxyacyl-CoA dehydratase 3
Cluster -5875	Q9NVI7;Q9NVI7-2	Q9NVI7;Q9NVI7-2;Q9NVI7-3	ATD3A_HUMAN	ATAD3A	ATPase family AAA domain-containing protein 3A
Cluster -5875	Q9NTX5;Q9NTX5-2;Q9NTX5-6	Q9NTX5;J3KP84;Q9NTX5-2;Q9NTX5-3;Q9NTX5-4;Q9NTX5-5;Q9NTX5-6;E9PPG7;F2Z2D6	ECHD1_HUMAN	ECHDC1	Ethylmalonyl-CoA decarboxylase
Cluster -5875	Q9H330;Q9H330-4	Q9H330;Q9H330-4	TM245_HUMAN	TMEM245	Transmembrane protein 245
Cluster -5875	Q9BUN5	Q9BUN5;Q9BUN5-3;A0A7P0TB33;E9PM81	CC28B_HUMAN	CCDC28B	Coiled-coil domain-containing protein 28B
Cluster -5875	Q8N6L1;Q8N6L1-2	Q8N6L1;Q8N6L1-2;A0A6I8PLD9;A0A6I8PRU6	KTAP2_HUMAN	KRTCAP2	Keratinocyte-associated protein 2
Cluster -5875	Q6PI48	Q6PI48;A0A3B3ISK7;A0A3B3IT01;A0A3B3IS01	SYDM_HUMAN	DARS2	Aspartate--tRNA ligase, mitochondrial
Cluster -5875	Q6IAN0	Q6IAN0;A0A0C4DGQ8	DRS7B_HUMAN	DHRS7B	Dehydrogenase/reductase SDR family member 7B
Cluster -5875	Q5D0E6;Q5D0E6-4	Q5D0E6;Q5D0E6-4	DALD3_HUMAN	DALRD3	DALR anticodon-binding domain-containing protein 3
Cluster -5875	Q15262;Q15262-2;Q15262-3;Q15262-4	Q15262;Q5TG12;Q15262-4;Q15262-2;Q15262-3;E9PGC5	PTPRK_HUMAN	PTPRK	Receptor-type tyrosine-protein phosphatase kappa
Cluster -5875	Q15029;Q15029-2;Q15029-3	Q15029;Q15029-2;Q15029-3	U5S1_HUMAN	EFTUD2	116 kDa U5 small nuclear ribonucleoprotein component
Cluster -5875	Q07021	Q07021;I3L3B0	C1QBP_HUMAN	C1QBP	Complement component 1 Q subcomponent-binding protein, mitochondrial
Cluster -5875	P57088	P57088	TMM33_HUMAN	TMEM33	Transmembrane protein 33
Cluster -5875	P57057	P57057	G6PT2_HUMAN	SLC37A1	Glucose-6-phosphate exchanger SLC37A1
Cluster -5875	P42765	P42765;A0A0B4J2A4;K7EME0	THIM_HUMAN	ACAA2	3-ketoacyl-CoA thiolase, mitochondrial
Cluster -5875	A1L0T0	A1L0T0;M0R026	HACL2_HUMAN	ILVBL	2-hydroxyacyl-CoA lyase 2
Cluster -5875	O95299	O95299;E7ESZ7;A0A7I2YQU0;A0A087WXC5;A0A7I2V3H5;A0A7I2V594	NDUAA_HUMAN	NDUFA10	NADH dehydrogenase [ubiquinone] 1 alpha subcomplex subunit 10, mitochondrial
Cluster -5875	Q9Y693	Q9Y693	LHPL6_HUMAN	LHFPL6	LHFPL tetraspan subfamily member 6 protein
Cluster -5875	Q9ULC3	Q9ULC3	RAB23_HUMAN	RAB23	Ras-related protein Rab-23
Cluster -5875	Q9UIQ6;Q9UIQ6-2;Q9UIQ6-3	Q9UIQ6;Q9UIQ6-2;Q9UIQ6-3	LCAP_HUMAN	LNPEP	Leucyl-cystinyl aminopeptidase
Cluster -5875	Q9P2G1	Q9P2G1	AKIB1_HUMAN	ANKIB1	Ankyrin repeat and IBR domain-containing protein 1
Cluster -5875	Q9NVM6	Q9NVM6	DJC17_HUMAN	DNAJC17	DnaJ homolog subfamily C member 17
Cluster -5875	Q9NVK5-2	Q9NVK5;Q9NVK5-2;Q9NVK5-3	FGOP2_HUMAN	FGFR1OP2	Isoform of Q9NVK5, Isoform 2 of FGFR1 oncogene partner 2
Cluster -5875	Q9H1K6	Q9H1K6	TLRN1_HUMAN	TLNRD1	Talin rod domain-containing protein 1
Cluster -5875	Q9H115	Q9H115;Q9H115-2;Q9H115-3;A0A087WZQ7	SNAB_HUMAN	NAPB	Beta-soluble NSF attachment protein
Cluster -5875	Q96T66;Q96T66-2	Q96T66;A0A2R8YFG2;Q96T66-2;Q96T66-3	NMNA3_HUMAN	NMNAT3	Nicotinamide/nicotinic acid mononucleotide adenylyltransferase 3
Cluster -5875	Q96CD2	Q96CD2;H3BRQ0;Q96CD2-2	COAC_HUMAN	PPCDC	Phosphopantothenoylcysteine decarboxylase
Cluster -5875	Q969X1	Q969X1;F8WDY4;B4DUD2	LFG3_HUMAN	TMBIM1	Protein lifeguard 3
Cluster -5875	Q8TAF3;Q8TAF3-3	Q8TAF3;Q8TAF3-2;Q8TAF3-3;Q8TAF3-4;Q8TAF3-5	WDR48_HUMAN	WDR48	WD repeat-containing protein 48
Cluster -5875	Q86V81	Q86V81;E9PB61	THOC4_HUMAN	ALYREF	THO complex subunit 4
Cluster -5875	Q7Z5L7;Q7Z5L7-2;Q7Z5L7-3	Q7Z5L7;Q7Z5L7-2;Q7Z5L7-3;Q7Z5L7-4;A0A669KB13	PODN_HUMAN	PODN	Podocan
Cluster -5875	Q6ZUJ8;Q6ZUJ8-2	Q6ZUJ8;Q6ZUJ8-2	BCAP_HUMAN	PIK3AP1	Phosphoinositide 3-kinase adapter protein 1
Cluster -5875	Q6GQQ9;Q6GQQ9-2	Q6GQQ9;Q6GQQ9-2	OTU7B_HUMAN	OTUD7B	OTU domain-containing protein 7B
Cluster -5875	Q5W111	Q5W111;Q5W111-2	SPRY7_HUMAN	SPRYD7	SPRY domain-containing protein 7
Cluster -5875	Q5VYJ5	Q5VYJ5	MALR1_HUMAN	MALRD1	MAM and LDL-receptor class A domain-containing protein 1
Cluster -5875	Q15758	Q15758;M0QXM4	AAAT_HUMAN	SLC1A5	Neutral amino acid transporter B(0)
Cluster -5875	P29558;P29558-2	Q15434;P29558;E7ETU5;F8VV01;F8W1T6;P29558-2	RBMS1_HUMAN	RBMS1	RNA-binding motif, single-stranded-interacting protein 1
Cluster -5875	Q14746;Q14746-2	Q14746;Q14746-2;B7Z2Y2	COG2_HUMAN	COG2	Conserved oligomeric Golgi complex subunit 2
Cluster -5875	Q13443;Q13443-2	Q13443;A0AVL1;F8WC54;Q13443-2;A0A7I2YQ97;A0A7I2V2E1;A0A7I2V2Z6;A0A7I2V3B5;A0A7I2V3C1;A0A7I2V3W3;A0A7I2V4B3;A0A7I2V5N8	ADAM9_HUMAN	ADAM9	Disintegrin and metalloproteinase domain-containing protein 9
Cluster -5875	P41743	P41743	KPCI_HUMAN	PRKCI	Protein kinase C iota type
Cluster -5875	P29992	P29992;O95837	GNA11_HUMAN	GNA11	Guanine nucleotide-binding protein subunit alpha-11
Cluster -5875	P15927;P15927-2;P15927-3	P15927;P15927-2;P15927-3	RFA2_HUMAN	RPA2	Replication protein A 32 kDa subunit
Cluster -5875	B2RNN3	P0C862;B2RNN3	C1T9B_HUMAN	C1QTNF9B	Complement C1q and tumor necrosis factor-related protein 9B
Cluster -5875	P07204	P07204	TRBM_HUMAN	THBD	Thrombomodulin
Cluster -5875	P06729	P06729	CD2_HUMAN	CD2	T-cell surface antigen CD2
Cluster -5875	P00167;P00167-2;P00167-3	P00167;P00167-2;P00167-3	CYB5_HUMAN	CYB5A	Cytochrome b5
Cluster -5875	O43572	O43572	AKA10_HUMAN	AKAP10	A-kinase anchor protein 10, mitochondrial
Cluster -5875	O14841	O14841	OPLA_HUMAN	OPLAH	5-oxoprolinase
Cluster -5875	O15269	O15269;A0A8I5QKQ8	SPTC1_HUMAN	SPTLC1	Serine palmitoyltransferase 1
Cluster -5875	Q9Y484	Q9Y484;C9J471;A0A0U1RR06;G8JLI5;C9JYH8;Q9Y484-2;Q9Y484-3	WIPI4_HUMAN	WDR45	WD repeat domain phosphoinositide-interacting protein 4
Cluster -5875	Q9UH92;Q9UH92-3	Q9UH92;Q9UH92-2;Q9UH92-3	MLX_HUMAN	MLX	Max-like protein X
Cluster -5875	Q9P2D3;Q9P2D3-3	Q9P2D3;Q9P2D3-3	HTR5B_HUMAN	HEATR5B	HEAT repeat-containing protein 5B
Cluster -5875	Q9NZT2;Q9NZT2-2	Q9NZT2;A0A0A0MRN5;Q9NZT2-2	OGFR_HUMAN	OGFR	Opioid growth factor receptor
Cluster -5875	Q9NPF2;Q9NPF2-2	Q9NPF2;Q9NPF2-2	CHSTB_HUMAN	CHST11	Carbohydrate sulfotransferase 11
Cluster -5875	Q9BXI6;Q9BXI6-2	Q9BXI6;Q9BXI6-2;F8WCD1;B5MD46	TB10A_HUMAN	TBC1D10A	TBC1 domain family member 10A
Cluster -5875	Q9BVJ7	Q9BVJ7	DUS23_HUMAN	DUSP23	Dual specificity protein phosphatase 23
Cluster -5875	Q96RP7	Q96RP7;Q96RP7-2	G3ST4_HUMAN	GAL3ST4	Galactose-3-O-sulfotransferase 4
Cluster -5875	Q96GK7	Q96GK7;Q6P2I3	FAH2A_HUMAN	FAHD2A	Fumarylacetoacetate hydrolase domain-containing protein 2A
Cluster -5875	Q96BR1;Q96BR1-2	Q96BR1;Q96BR1-2	SGK3_HUMAN	SGK3	Serine/threonine-protein kinase Sgk3
Cluster -5875	Q969S0;Q969S0-2;Q969S0-3	Q969S0;Q969S0-2;Q969S0-3	S35B4_HUMAN	SLC35B4	UDP-xylose and UDP-N-acetylglucosamine transporter
Cluster -5875	Q92609;Q92609-2	Q92609;C9J3F6;Q92609-2	TBCD5_HUMAN	TBC1D5	TBC1 domain family member 5
Cluster -5875	Q8TF05;Q8TF05-2	Q8TF05;Q8TF05-2	PP4R1_HUMAN	PPP4R1	Serine/threonine-protein phosphatase 4 regulatory subunit 1
Cluster -5875	Q8IYS1	Q8IYS1	P20D2_HUMAN	PM20D2	Xaa-Arg dipeptidase
Cluster -5875	Q86XP6	Q86XP6;E5RHQ8	GKN2_HUMAN	GKN2	Gastrokine-2
Cluster -5875	Q5VSL9;Q5VSL9-2	Q5VSL9;Q5VSL9-2;Q5VSL9-4	STRP1_HUMAN	STRIP1	Striatin-interacting protein 1
Cluster -5875	Q16595;Q16595-2;Q16595-3	Q16595;C9JAX1;Q16595-2;Q16595-3	FRDA_HUMAN	FXN	Frataxin, mitochondrial
Cluster -5875	Q14790;Q14790-2;Q14790-4;Q14790-9	Q14790;Q14790-3;Q14790-4;Q14790-5;Q14790-6;Q14790-7;Q14790-8;Q14790-9;Q14790-2;A0A8Q3WKY8;A0A8Q3SID9	CASP8_HUMAN	CASP8	Caspase-8
Cluster -5875	Q14185	Q14185;A0A096LNH6	DOCK1_HUMAN	DOCK1	Dedicator of cytokinesis protein 1
Cluster -5875	Q14162;Q14162-2	Q14162;Q14162-2;A0A0A0MR54	SREC_HUMAN	SCARF1	Scavenger receptor class F member 1
Cluster -5875	Q12959;Q12959-2;Q12959-3;Q12959-4;Q12959-5;Q12959-6;Q12959-7	Q12959;C9JUA9;A0A590UKA8;A0A590UJS9;A0A590UK48;A0A590UJR4;A0A590UJR5;A0A590UJX2;A0A590UJC5;A0A590UJD9;A0A590UJ81;A0A590UJ18;A0A590UJ08;A0A590UJ68;Q12959-2;Q12959-3;Q12959-4;Q12959-5;Q12959-6;Q12959-7;Q12959-8;Q12959-9;A0A0C4DFT3	DLG1_HUMAN	DLG1	Disks large homolog 1
Cluster -5875	Q10472	Q10472;K7EJV8	GALT1_HUMAN	GALNT1	Polypeptide N-acetylgalactosaminyltransferase 1
Cluster -5875	P49821;P49821-2	P49821;P49821-2;B4DE93;G3V0I5	NDUV1_HUMAN	NDUFV1	NADH dehydrogenase [ubiquinone] flavoprotein 1, mitochondrial
Cluster -5875	P28074	P28074;P28074-3	PSB5_HUMAN	PSMB5	Proteasome subunit beta type-5
Cluster -5875	P11678	P11678	PERE_HUMAN	EPX	Eosinophil peroxidase
Cluster -5875	A0A2R8YE82	O95749;A0A2R8YE82	A0A2R8YE82_HUMAN	TBCE	Isoform of Q15813, Tubulin-specific chaperone E
Cluster -5875	O43414	O43414;A0A3B3ISV9;O43414-3;O43414-2	ERI3_HUMAN	ERI3	ERI1 exoribonuclease 3
Cluster -5875	O14958	O14958	CASQ2_HUMAN	CASQ2	Calsequestrin-2
Cluster -5875	A4D161;A4D161-2	A4D161;F8WCP2;F8WCP3;A4D161-2	F221A_HUMAN	FAM221A	Protein FAM221A
Cluster -5875	E7EUI8	E7EUI8	E7EUI8_HUMAN	G6PD	Isoform of P11413, Glucose-6-phosphate 1-dehydrogenase
Cluster -5875	Q92859;Q92859-2;Q92859-3;Q92859-4	Q92859;Q92859-2;Q92859-3;Q92859-4	NEO1_HUMAN	NEO1	Neogenin
Cluster -5875	P29373	P29373	RABP2_HUMAN	CRABP2	Cellular retinoic acid-binding protein 2
Cluster -5875	Q5STZ8	Q5STZ8	Q5STZ8_HUMAN	ABCF1	Isoform of Q8NE71, ATP-binding cassette sub-family F member 1
Cluster -5875	Q9P2X0;Q9P2X0-2	Q9P2X0;Q9P2X0-2	DPM3_HUMAN	DPM3	Dolichol-phosphate mannosyltransferase subunit 3
Cluster -5875	Q9NZ53	Q9NZ53	PDXL2_HUMAN	PODXL2	Podocalyxin-like protein 2
Cluster -5875	Q9HA65;Q9HA65-3	Q9HA65;Q9HA65-2;Q9HA65-3	TBC17_HUMAN	TBC1D17	TBC1 domain family member 17
Cluster -5875	Q9BXV9	Q9BXV9	GON7_HUMAN	GON7	EKC/KEOPS complex subunit GON7
Cluster -5875	Q96RE7	Q96RE7	NACC1_HUMAN	NACC1	Nucleus accumbens-associated protein 1
Cluster -5875	Q96CD0	Q96CD0	FBXL8_HUMAN	FBXL8	F-box/LRR-repeat protein 8
Cluster -5875	Q8TBE9	Q8TBE9	NANP_HUMAN	NANP	N-acylneuraminate-9-phosphatase
Cluster -5875	Q8NDY3	Q8NDY3;A0A0U1RQK4	ARHL1_HUMAN	ADPRHL1	Inactive ADP-ribosyltransferase ARH2
Cluster -5875	Q8NBM8	Q8NBM8;E7EVZ5	PCYXL_HUMAN	PCYOX1L	Prenylcysteine oxidase-like
Cluster -5875	Q8IV03	Q8IV03	LUR1L_HUMAN	LURAP1L	Leucine rich adaptor protein 1-like
Cluster -5875	Q86X52	Q86X52	CHSS1_HUMAN	CHSY1	Chondroitin sulfate synthase 1
Cluster -5875	Q6GTX8;Q6GTX8-2;Q6GTX8-3	Q6GTX8;A8MZ84;Q6GTX8-2;Q6GTX8-3;A0A0G2JP18;A0A0G2JQ50;A0A140T8W3;A0A0G2JMI0;A0A0G2JLV7;A0A0G2JNK8;A0A0G2JNU6;D3YTC8	LAIR1_HUMAN	LAIR1	Leukocyte-associated immunoglobulin-like receptor 1
Cluster -5875	Q5Y7D1	Q5Y7D1	Q5Y7D1_HUMAN	HLA-DRB1	Isoform of P01911, HLA class II histocompatibility antigen DR beta chain
Cluster -5875	Q5T5P2;Q5T5P2-3	Q5T5P2;Q5T5P2-3;A0A8Q3WMI8	SKT_HUMAN	KIAA1217	Sickle tail protein homolog
Cluster -5875	Q13951;Q13951-2	Q13951;A0A494C0A9;Q13951-2	PEBB_HUMAN	CBFB	Core-binding factor subunit beta
Cluster -5875	Q00536;Q00536-2;Q00536-3	Q00536;Q00536-2;Q00536-3	CDK16_HUMAN	CDK16	Cyclin-dependent kinase 16
Cluster -5875	P22003;P22003-2	P22003;P22003-2	BMP5_HUMAN	BMP5	Bone morphogenetic protein 5
Cluster -5875	P07988	P07988	PSPB_HUMAN	SFTPB	Pulmonary surfactant-associated protein B
Cluster -5875	O95467	O95467	GNAS3_HUMAN	GNAS	Isoform of Q5JWF2, Neuroendocrine secretory protein 55
Cluster -5875	O60308	O60308;A0A6Q8PFR4;A0A6Q8PGB3;A0A6Q8PGF0;A0A6Q8PH69;A0A6Q8PH38;A0A6Q8PHE1;A0A6Q8PHR0;Q5SR27;J3QLL3;O60308-3	CE104_HUMAN	CEP104	Centrosomal protein of 104 kDa
Cluster -5875	O43291;O43291-2	O43291;O43291-2;K7EM91	SPIT2_HUMAN	SPINT2	Kunitz-type protease inhibitor 2
Cluster -5875	O15417	O15417;O15417-2;H9KVB4	TNC18_HUMAN	TNRC18	Trinucleotide repeat-containing gene 18 protein
Cluster -5875	O15347	O15347	HMGB3_HUMAN	HMGB3	High mobility group protein B3
Cluster -5875	O14907	O14907	TX1B3_HUMAN	TAX1BP3	Tax1-binding protein 3
Cluster -5875	A0A0C4DH30	A0A0C4DH30	HV316_HUMAN	IGHV3-16	Probable non-functional immunoglobulin heavy variable 3-16
Cluster -5875	A2NJV5	A2NJV5	KV229_HUMAN	IGKV2-29	Immunoglobulin kappa variable 2-29
Cluster -5875	Q9Y4B6;Q9Y4B6-2;Q9Y4B6-3	Q9Y4B6;Q9Y4B6-2;Q9Y4B6-3	DCAF1_HUMAN	DCAF1	DDB1- and CUL4-associated factor 1
Cluster -5875	Q9Y2G8	Q9Y2G8;Q5TDG9;Q5TDH4;Q9Y2G8-2	DJC16_HUMAN	DNAJC16	DnaJ homolog subfamily C member 16
Cluster -5875	Q9Y289	Q9Y289	SC5A6_HUMAN	SLC5A6	Sodium-dependent multivitamin transporter
Cluster -5875	Q9UK99;Q9UK99-2;Q9UK99-3	Q9UK99;G3V1E0;E9PJM3;Q9UK99-2;Q9UK99-3	FBX3_HUMAN	FBXO3	F-box only protein 3
Cluster -5875	Q9NQ66;Q9NQ66-2	Q9NQ66;A0A1B0GWB6;Q9NQ66-2	PLCB1_HUMAN	PLCB1	1-phosphatidylinositol 4,5-bisphosphate phosphodiesterase beta-1
Cluster -5875	Q9HCK4;Q9HCK4-3	Q9HCK4;Q9HCK4-2;Q9HCK4-3;F8WBR3;H7C4J7	ROBO2_HUMAN	ROBO2	Roundabout homolog 2
Cluster -5875	Q9HC62;Q9HC62-2	Q9HC62;Q9HC62-2	SENP2_HUMAN	SENP2	Sentrin-specific protease 2
Cluster -5875	Q9GZY8;Q9GZY8-2;Q9GZY8-5	Q9GZY8;Q9GZY8-2;Q9GZY8-3;Q9GZY8-4;Q9GZY8-5;A0A0A0MS29	MFF_HUMAN	MFF	Mitochondrial fission factor
Cluster -5875	Q9BYT8	Q9BYT8;E9PCB6	NEUL_HUMAN	NLN	Neurolysin, mitochondrial
Cluster -5875	Q9BQL6-2;Q9BQL6-4	Q9BQL6;Q9BQL6-2;Q9BQL6-4	FERM1_HUMAN	FERMT1	Isoform of Q9BQL6, Isoform 2 of Fermitin family homolog 1
Cluster -5875	Q96LB3	Q96LB3;Q96LB3-2	IFT74_HUMAN	IFT74	Intraflagellar transport protein 74 homolog
Cluster -5875	Q96L73;Q96L73-2;Q96L73-3	Q96L73;A0A8I5QJP2;D6RBP3;Q96L73-3;Q96L73-2	NSD1_HUMAN	NSD1	Histone-lysine N-methyltransferase, H3 lysine-36 specific
Cluster -5875	Q96KR1	Q96KR1	ZFR_HUMAN	ZFR	Zinc finger RNA-binding protein
Cluster -5875	Q96CM8;Q96CM8-2;Q96CM8-3;Q96CM8-4	Q96CM8;Q96CM8-2;Q96CM8-3;Q96CM8-4;E9PF16	ACSF2_HUMAN	ACSF2	Medium-chain acyl-CoA ligase ACSF2, mitochondrial
Cluster -5875	Q96BZ9;Q96BZ9-3	Q96BZ9;A0A7P0T9R2;A0A7P0T8Q3;A0A7P0T991;A0A7P0T865;A0A7P0TBI8;Q96BZ9-3	TBC20_HUMAN	TBC1D20	TBC1 domain family member 20
Cluster -5875	Q8NI27	Q8NI27;A0A0C4DG98	THOC2_HUMAN	THOC2	THO complex subunit 2
Cluster -5875	Q7L0Y3	Q7L0Y3	TM10C_HUMAN	TRMT10C	tRNA methyltransferase 10 homolog C
Cluster -5875	Q6P1X6;Q6P1X6-2	Q6P1X6;Q6P1X6-2	CH082_HUMAN	C8orf82	UPF0598 protein C8orf82
Cluster -5875	Q15013;Q15013-3	Q15013;Q15013-3	MD2BP_HUMAN	MAD2L1BP	MAD2L1-binding protein
Cluster -5875	Q14789;Q14789-2;Q14789-3;Q14789-4	Q14789;E7EU81;A0A8J9C4H3;A0A8Q3WK91;A0A8Q3SHI6;Q14789-2;Q14789-3;Q14789-4	GOGB1_HUMAN	GOLGB1	Golgin subfamily B member 1
Cluster -5875	Q13163;Q13163-2;Q13163-3;Q13163-4	Q13163;Q13163-2;Q13163-3;Q13163-4	MP2K5_HUMAN	MAP2K5	Dual specificity mitogen-activated protein kinase kinase 5
Cluster -5875	Q12860;Q12860-2	Q12860;Q12860-2	CNTN1_HUMAN	CNTN1	Contactin-1
Cluster -5875	Q07866-3	Q07866-3	KLC1_HUMAN	KLC1	Isoform of Q07866, Isoform G of Kinesin light chain 1
Cluster -5875	P31997	P31997	CEAM8_HUMAN	CEACAM8	Carcinoembryonic antigen-related cell adhesion molecule 8
Cluster -5875	P25963	P25963;G3V286	IKBA_HUMAN	NFKBIA	NF-kappa-B inhibitor alpha
Cluster -5875	P00813	P00813;A0A8Q3WM84;A0A8Q3WM09;A0A8Q3WKY2;A0A8Q3WKZ1;A0A8Q3WKZ4;A0A8Q3WKZ6;A0A8Q3WKZ9;A0A8Q3WL01;A0A8Q3SIC0;A0A8Q3SIC7;A0A8Q3SIH0;A0A8Q3SIG8;A0A8Q3SIA9;A0A8Q3SI64;A0A8Q3SI46;A0A8Q3SJ63;F5GXW0	ADA_HUMAN	ADA	Adenosine deaminase
Cluster -5875	O95631	O95631	NET1_HUMAN	NTN1	Netrin-1
Cluster -5875	O75460	O75460	ERN1_HUMAN	ERN1	Serine/threonine-protein kinase/endoribonuclease IRE1
Cluster -5875	Q9NR80;Q9NR80-3	O43307;Q9NR80;Q96N96;Q9NR80-3;Q9NR80-4;E7EV07;A0A1B0GVC4;A0A1B0GV82;A0A1B0GV84;A0A1B0GWI5;A0A1B0GVV2;A0A5F9ZI31;A0A5F9ZGZ3;A0A5F9ZHY9;A0A0A6YYB3;A0A0A6YYF8;E9PFR9;O43307-2;O43307-3;B1AMR3;B1AMR4;A0A087X0P1;Q96N96-2;Q96N96-3;Q96N96-4;Q96N96-5;Q96N96-6;A0A0A0MRY4	ARHG4_HUMAN	ARHGEF4	Rho guanine nucleotide exchange factor 4
Cluster -5875	O15254;O15254-2	O15254;O15254-2	ACOX3_HUMAN	ACOX3	Peroxisomal acyl-coenzyme A oxidase 3
Cluster -5875	A0A1B0GVG4	A0A1B0GVG4	CC194_HUMAN	CCDC194	Coiled-coil domain-containing protein 194
Cluster -5875	O15068;O15068-10;O15068-2;O15068-3;O15068-4;O15068-5;O15068-6;O15068-8;O15068-9	O15068;O15068-2;O15068-3;O15068-4;O15068-5;O15068-6;O15068-8;O15068-9;O15068-10	MCF2L_HUMAN	MCF2L	Guanine nucleotide exchange factor DBS
Cluster -5875	Q9UQL6;Q9UQL6-2;Q9UQL6-3	Q9UQL6;Q9UQL6-2;Q9UQL6-3	HDAC5_HUMAN	HDAC5	Histone deacetylase 5
Cluster -5875	Q9UNY4	Q9UNY4;Q9UNY4-2	TTF2_HUMAN	TTF2	Transcription termination factor 2
Cluster -5875	Q96S55;Q96S55-2;Q96S55-3	Q96S55;Q96S55-2;Q96S55-3	WRIP1_HUMAN	WRNIP1	ATPase WRNIP1
Cluster -5875	Q96RT7;Q96RT7-2;Q96RT7-3	Q96RT7;E7EQL8;Q96RT7-2;Q96RT7-3	GCP6_HUMAN	TUBGCP6	Gamma-tubulin complex component 6
Cluster -5875	Q96RQ3	Q96RQ3;E9PHF7	MCCA_HUMAN	MCCC1	Methylcrotonoyl-CoA carboxylase subunit alpha, mitochondrial
Cluster -5875	Q96G74;Q96G74-2;Q96G74-3;Q96G74-5	Q96G74;Q96G74-2;Q96G74-3;Q96G74-4;Q96G74-5	OTUD5_HUMAN	OTUD5	OTU domain-containing protein 5
Cluster -5875	Q96EU7	Q96EU7	C1GLC_HUMAN	C1GALT1C1	C1GALT1-specific chaperone 1
Cluster -5875	Q96DX4	Q96DX4	RSPRY_HUMAN	RSPRY1	RING finger and SPRY domain-containing protein 1
Cluster -5875	Q96BW5;Q96BW5-2	Q96BW5;Q96BW5-2;A0A0A0MSI3	PTER_HUMAN	PTER	Phosphotriesterase-related protein
Cluster -5875	Q92623	Q92623	TTC9A_HUMAN	TTC9	Tetratricopeptide repeat protein 9A
Cluster -5875	Q92522	Q92522	H1X_HUMAN	H1-10	Histone H1.10
Cluster -5875	Q5U3C3	Q5U3C3;Q5U3C3-2;Q9H617	TM164_HUMAN	TMEM164	Transmembrane protein 164
Cluster -5875	Q5THJ4;Q5THJ4-2	Q5THJ4;Q5THJ4-2	VP13D_HUMAN	VPS13D	Intermembrane lipid transfer protein VPS13D
Cluster -5875	Q3B820;Q3B820-2;Q3B820-3	Q3B820;Q3B820-2;Q3B820-3	F161A_HUMAN	FAM161A	Protein FAM161A
Cluster -5875	Q16602	Q16602	CALRL_HUMAN	CALCRL	Calcitonin gene-related peptide type 1 receptor
Cluster -5875	Q08188	Q08188;A0A494C0J7	TGM3_HUMAN	TGM3	Protein-glutamine gamma-glutamyltransferase E
Cluster -5875	P98198;P98198-3	P98198;A0A5K1VW70;P98198-2;P98198-3	AT8B2_HUMAN	ATP8B2	Phospholipid-transporting ATPase ID
Cluster -5875	P46013;P46013-2	P46013;P46013-2	KI67_HUMAN	MKI67	Proliferation marker protein Ki-67
Cluster -5875	P13984	P13984	T2FB_HUMAN	GTF2F2	General transcription factor IIF subunit 2
Cluster -5875	B4DII4	B4DII4	B4DII4_HUMAN	CASS4	Isoform of Q9NQ75, Cas-scaffolding protein family member 4
Cluster -5875	A8MW92-2	F8W9L8;A0A0A0MQS0;A8MW92-2;E9PM57	P20L1_HUMAN	PHF20L1	Isoform of A8MW92, Isoform 2 of PHD finger protein 20-like protein 1
Cluster -5875	Q9UHD9	Q9UHD9	UBQL2_HUMAN	UBQLN2	Ubiquilin-2
Cluster -5875	Q9P0S9	Q9P0S9	TM14C_HUMAN	TMEM14C	Transmembrane protein 14C
Cluster -5875	Q9BYH1;Q9BYH1-4;Q9BYH1-5;Q9BYH1-6;Q9BYH1-7	Q9BYH1;B0QYH4;B0QYH5;B7ZLJ8;Q9BYH1-2;Q9BYH1-3;Q9BYH1-4;Q9BYH1-5;Q9BYH1-6;Q9BYH1-7	SE6L1_HUMAN	SEZ6L	Seizure 6-like protein
Cluster -5875	Q96NW4	Q96NW4;K7ELM1	ANR27_HUMAN	ANKRD27	Ankyrin repeat domain-containing protein 27
Cluster -5875	Q96KA5;Q96KA5-2	Q96KA5;G5E9Z2;Q96KA5-2	CLP1L_HUMAN	CLPTM1L	Lipid scramblase CLPTM1L
Cluster -5875	Q96C11;Q96C11-2;Q96C11-3;Q96C11-4;Q96C11-5	Q96C11;A0A0U1RQJ1;A0A0U1RRB9;Q96C11-2;Q96C11-3;Q96C11-4;Q96C11-5;F2Z2V1	FGGY_HUMAN	FGGY	FGGY carbohydrate kinase domain-containing protein
Cluster -5875	Q8TE58	Q8TE58	ATS15_HUMAN	ADAMTS15	A disintegrin and metalloproteinase with thrombospondin motifs 15
Cluster -5875	Q86VR2	Q86VR2;K7EJ34;K7ELM8;K7EMF4;K7ENF4;K7ENZ6	RETR3_HUMAN	RETREG3	Reticulophagy regulator 3
Cluster -5875	Q86V85	Q86V85	GP180_HUMAN	GPR180	Integral membrane protein GPR180
Cluster -5875	Q7Z2K6	Q7Z2K6;A0A8I5QJH1;A0A8I5QL16;A0A8I5QJT4;A0A8I5QJM6;E7ER77;A0A8I5KNY4;A0A8I5KUT1;A0A8I5KYJ3;A0A8I5KWW9;A0A8I5KXJ0	ERMP1_HUMAN	ERMP1	Endoplasmic reticulum metallopeptidase 1
Cluster -5875	Q14108	Q14108;A0A1W2PPX5;A0A1W2PPU6;A0A1W2PQR6;A0A1W2PQB7;A0A1W2PS43;A0A1W2PRF6;Q14108-2	SCRB2_HUMAN	SCARB2	Lysosome membrane protein 2
Cluster -5875	Q08623;Q08623-3;Q08623-4	Q08623;Q08623-3;Q08623-4	HDHD1_HUMAN	PUDP	Pseudouridine-5'-phosphatase
Cluster -5875	Q03426	Q03426;A0A1W2PS16;F5H8H2;F5H368;F5H163	KIME_HUMAN	MVK	Mevalonate kinase
Cluster -5875	P21802;P21802-15;P21802-16;P21802-17;P21802-18;P21802-2;P21802-23;P21802-3;P21802-5;P21802-6;P21802-8	P21802;P21802-23;P21802-2;P21802-3;P21802-5;P21802-6;P21802-8;A0A804HIH8;A0A0A0MR25;P21802-14;P21802-15;P21802-16;P21802-17;P21802-18;P21802-19	FGFR2_HUMAN	FGFR2	Fibroblast growth factor receptor 2
Cluster -5875	P17568	P17568	NDUB7_HUMAN	NDUFB7	NADH dehydrogenase [ubiquinone] 1 beta subcomplex subunit 7
Cluster -5875	P0DTE2	P0DTE2	HV511_HUMAN	IGHV8-51-1	Probable non-functional immunoglobulin heavy variable 8-51-1
Cluster -5875	P01909	P01909;Q5Y7H0;A0A1W2PP70;Q08AS3	DQA1_HUMAN	HLA-DQA1	HLA class II histocompatibility antigen, DQ alpha 1 chain
Cluster -5875	O75369;O75369-2;O75369-3;O75369-6;O75369-7;O75369-8;O75369-9	O75369;O75369-2;O75369-3;O75369-4;O75369-5;O75369-6;O75369-7;O75369-8;O75369-9;A0A804HK76;A0A804HL72;E7EN95	FLNB_HUMAN	FLNB	Filamin-B
Cluster -5875	O95905;O95905-3	O95905;O95905-2;O95905-3	ECD_HUMAN	ECD	Protein ecdysoneless homolog
Cluster -5875	Q9ULQ1;Q9ULQ1-3	Q9ULQ1;Q9ULQ1-3;B7Z3R2	TPC1_HUMAN	TPCN1	Two pore channel protein 1
Cluster -5875	Q9H305;Q9H305-2;Q9H305-3	Q9H305;Q9H305-2;Q9H305-3	CDIP1_HUMAN	CDIP1	Cell death-inducing p53-target protein 1
Cluster -5875	Q9H2W6	Q9H2W6	RM46_HUMAN	MRPL46	39S ribosomal protein L46, mitochondrial
Cluster -5875	Q70UQ0	Q70UQ0;Q70UQ0-4	IKIP_HUMAN	IKBIP	Inhibitor of nuclear factor kappa-B kinase-interacting protein
Cluster -5875	Q6ZSS7	Q6ZSS7	MFSD6_HUMAN	MFSD6	Major facilitator superfamily domain-containing protein 6
Cluster -5875	Q6P6B7;Q6P6B7-2	Q6P6B7;Q6P6B7-2	ANR16_HUMAN	ANKRD16	Ankyrin repeat domain-containing protein 16
Cluster -5875	P56556	P56556;A0A2Y9D025;R4GN43	NDUA6_HUMAN	NDUFA6	NADH dehydrogenase [ubiquinone] 1 alpha subcomplex subunit 6
Cluster -5875	P32320	P32320	CDD_HUMAN	CDA	Cytidine deaminase
Cluster -5875	P26010;P26010-2	P26010;P26010-2;F5H6T4	ITB7_HUMAN	ITGB7	Integrin beta-7
Cluster -5875	O43592	O43592	XPOT_HUMAN	XPOT	Exportin-T
Cluster -5875	O95479;O95479-2	O95479;O95479-2	G6PE_HUMAN	H6PD	GDH/6PGL endoplasmic bifunctional protein
Cluster -5875	Q9NZ01	Q9NZ01;M0R3C3;M0R2N5	TECR_HUMAN	TECR	Very-long-chain enoyl-CoA reductase
Cluster -5875	Q9H1E5	Q9H1E5	TMX4_HUMAN	TMX4	Thioredoxin-related transmembrane protein 4
Cluster -5875	Q9GZT6;Q9GZT6-2	Q9GZT6;J3KN19;E9PKQ5;Q9GZT6-2	CC90B_HUMAN	CCDC90B	Coiled-coil domain-containing protein 90B, mitochondrial
Cluster -5875	Q9BQ16;Q9BQ16-1;Q9BQ16-2;Q9BQ16-4;Q9BQ16-8;Q9BQ16-9	Q9BQ16;Q9BQ16-1;Q9BQ16-2;Q9BQ16-4;Q9BQ16-8;Q9BQ16-9;B4DG04;A0A0A0MTJ2	TICN3_HUMAN	SPOCK3	Testican-3
Cluster -5875	Q96KR6	Q96KR6	F210B_HUMAN	FAM210B	Protein FAM210B, mitochondrial
Cluster -5875	Q96FJ2	Q96FJ2	DYL2_HUMAN	DYNLL2	Dynein light chain 2, cytoplasmic
Cluster -5875	Q969M3;Q969M3-2;Q969M3-3	Q969M3;Q969M3-2;Q969M3-3	YIPF5_HUMAN	YIPF5	Protein YIPF5
Cluster -5875	Q92622;Q92622-2;Q92622-3	Q92622;E9PEM3;Q92622-2;Q92622-3	RUBIC_HUMAN	RUBCN	Run domain Beclin-1-interacting and cysteine-rich domain-containing protein
Cluster -5875	Q8N142	Q8N142	PURA1_HUMAN	ADSS1	Adenylosuccinate synthetase isozyme 1
Cluster -5875	Q7L0J3	Q7L0J3;Q7L0J3-2	SV2A_HUMAN	SV2A	Synaptic vesicle glycoprotein 2A
Cluster -5875	Q58A45;Q58A45-2;Q58A45-3	Q58A45;Q58A45-2;Q58A45-3;A0A0C4DFZ9	PAN3_HUMAN	PAN3	PAN2-PAN3 deadenylation complex subunit PAN3
Cluster -5875	Q16829;Q16829-2	Q16829;Q16829-2	DUS7_HUMAN	DUSP7	Dual specificity protein phosphatase 7
Cluster -5875	Q12912;Q12912-2	Q12912;F8W9L6;A0A1B0GU45;Q12912-2;F5H006	IRAG2_HUMAN	IRAG2	Inositol 1,4,5-triphosphate receptor associated 2
Cluster -5875	P03915	P03915	NU5M_HUMAN	MT-ND5	NADH-ubiquinone oxidoreductase chain 5
Cluster -5875	P03905	P03905	NU4M_HUMAN	MT-ND4	NADH-ubiquinone oxidoreductase chain 4
Cluster -5875	O75061;O75061-2;O75061-4	O75061;O75061-2;O75061-3;O75061-4	AUXI_HUMAN	DNAJC6	Putative tyrosine-protein phosphatase auxilin
Cluster -5875	O75144;O75144-2	A0A087X1L8;O75144;K4DIA0;O75144-2;O75144-3	ICOSL_HUMAN	ICOSLG	ICOS ligand
Cluster -5875	O15027;O15027-2;O15027-3;O15027-4;O15027-5	O15027;Q8N9G1;F1T0I1;O15027-2;O15027-3;O15027-4;O15027-5;A0A8I5KPG1	SC16A_HUMAN	SEC16A	Protein transport protein Sec16A
Cluster -5875	Q9Y3U8	Q9Y3U8;J3QSB5	RL36_HUMAN	RPL36	60S ribosomal protein L36
Cluster -5875	Q9NPC4	Q9NPC4	A4GAT_HUMAN	A4GALT	Lactosylceramide 4-alpha-galactosyltransferase
Cluster -5875	Q9NNW5	Q9NNW5;A0A087X295	WDR6_HUMAN	WDR6	WD repeat-containing protein 6
Cluster -5875	Q9H7D7-2	Q9H7D7-2	WDR26_HUMAN	WDR26	Isoform of Q9H7D7, Isoform 2 of WD repeat-containing protein 26
Cluster -5875	Q9H008	Q9H008;Q9H008-2;Q5T1Z0	LHPP_HUMAN	LHPP	Phospholysine phosphohistidine inorganic pyrophosphate phosphatase
Cluster -5875	Q9BT22	Q9BT22;A0A804HHW1;A0A804HLB7;A0A804HJL6;A0A804HKX7;A0A804HKK4;K7EQK1	ALG1_HUMAN	ALG1	Chitobiosyldiphosphodolichol beta-mannosyltransferase
Cluster -5875	Q9BSW2	Q9BSW2	EFC4B_HUMAN	CRACR2A	EF-hand calcium-binding domain-containing protein 4B
Cluster -5875	Q9BRP1	Q9BRP1	PDD2L_HUMAN	PDCD2L	Programmed cell death protein 2-like
Cluster -5875	Q96HD1-2	Q96HD1-2;A0A804HJB9;A0A804HJJ0;A0A804HKP9;A0A804HL07	CREL1_HUMAN	CRELD1	Isoform of Q96HD1, Isoform 2 of Protein disulfide isomerase CRELD1
Cluster -5875	Q96EA4	Q96EA4;Q96EA4-2;Q96EA4-3	SPDLY_HUMAN	SPDL1	Protein Spindly
Cluster -5875	Q92574;Q92574-2	Q92574;A0A2R8Y5S3;A0A2R8Y5N2;A0A2R8YFV7;Q92574-2	TSC1_HUMAN	TSC1	Hamartin
Cluster -5875	Q8N9R8;Q8N9R8-2	Q8N9R8;Q8N9R8-2	SCAI_HUMAN	SCAI	Protein SCAI
Cluster -5875	Q8IZS8;Q8IZS8-2	Q8IZS8;Q8IZS8-2;Q8IZS8-3;B4DSF6	CA2D3_HUMAN	CACNA2D3	Voltage-dependent calcium channel subunit alpha-2/delta-3
Cluster -5875	Q7RTR2;Q7RTR2-2;Q7RTR2-3;Q7RTR2-4	Q7RTR2;H3BLT9;Q7RTR2-2;Q7RTR2-3;Q7RTR2-4	NLRC3_HUMAN	NLRC3	NLR family CARD domain-containing protein 3
Cluster -5875	Q16777;Q6FI13	Q6FI13;Q16777	H2A2A_HUMAN;H2A2C_HUMAN	H2AC19;H2AC20	Histone H2A type 2-C
Cluster -5875	Q2MKA7	Q2MKA7;Q2MKA7-2	RSPO1_HUMAN	RSPO1	R-spondin-1
Cluster -5875	Q14651	Q14651	PLSI_HUMAN	PLS1	Plastin-1
Cluster -5875	P49406	P49406;A0A0A0MRF4	RM19_HUMAN	MRPL19	39S ribosomal protein L19, mitochondrial
Cluster -5875	P32754;P32754-2	P32754;P32754-2;A0A0B4J1R4	HPPD_HUMAN	HPD	4-hydroxyphenylpyruvate dioxygenase
Cluster -5875	P26358;P26358-2;P26358-3	P26358;P26358-2;P26358-3;A0A7I2YQA8;A0A7I2YQQ0;A0A7I2V311;A0A7I2V490;A0A7I2V5F1;A0A7I2V5F6;A0A7I2V5D0	DNMT1_HUMAN	DNMT1	DNA (cytosine-5)-methyltransferase 1
Cluster -5875	P10721;P10721-2	P10721;A0A8I5QKP7;A0A8I5QKL5;A0A0U2N547;P10721-2;A0A8J8Z860;A0A8I5KPX7;A0A8I5KS03;A0A8I5KR87;A0A8I5KQZ6;A0A8I5KRE7	KIT_HUMAN	KIT	Mast/stem cell growth factor receptor Kit
Cluster -5875	O94830	O94830;E9PIF5	DDHD2_HUMAN	DDHD2	Phospholipase DDHD2
Cluster -5875	O60568	O60568	PLOD3_HUMAN	PLOD3	Multifunctional procollagen lysine hydroxylase and glycosyltransferase LH3
Cluster -5875	O00533;O00533-2	O00533;O00533-2;A0A087X0M8	NCHL1_HUMAN	CHL1	Neural cell adhesion molecule L1-like protein
Cluster -5875	A0A075B6J2	A0A075B6J2	LV233_HUMAN	IGLV2-33	Probable non-functional immunoglobulin lambda variable 2-33
Cluster -5875	A0A2R8YFM0	A0A2R8YFM0;A0A286YF23	A0A2R8YFM0_HUMAN	MYO15B	Isoform of Q96JP2, Unconventional myosin-XVB
Cluster -5875	Q9Y644	Q9Y644;F5H3H7	RFNG_HUMAN	RFNG	Beta-1,3-N-acetylglucosaminyltransferase radical fringe
Cluster -5875	Q9P2M4	Q9P2M4;Q9P2M4-2;B9A071;F5GXK4	TBC14_HUMAN	TBC1D14	TBC1 domain family member 14
Cluster -5875	Q96PD5-2	Q96PD5-2	PGRP2_HUMAN	PGLYRP2	Isoform of Q96PD5, Isoform 2 of N-acetylmuramoyl-L-alanine amidase
Cluster -5875	Q96GW7	Q96GW7;Q96GW7-2	PGCB_HUMAN	BCAN	Brevican core protein
Cluster -5875	Q96EE4	Q96EE4	CC126_HUMAN	CCDC126	Coiled-coil domain-containing protein 126
Cluster -5875	Q92844	Q92844;E7EVA2;E7EW82;E7ERM9;E7EQA9;Q92844-2;Q92844-3;E7EM55	TANK_HUMAN	TANK	TRAF family member-associated NF-kappa-B activator
Cluster -5875	Q8TAC1	Q8TAC1;Q8TAC1-2	RFESD_HUMAN	RFESD	Rieske domain-containing protein
Cluster -5875	Q7Z6L1;Q7Z6L1-2;Q7Z6L1-4	Q7Z6L1;Q7Z6L1-2;Q7Z6L1-3;Q7Z6L1-4	TCPR1_HUMAN	TECPR1	Tectonin beta-propeller repeat-containing protein 1
Cluster -5875	Q7Z3B0	Q7Z3B0	SIM15_HUMAN	SMIM15	Small integral membrane protein 15
Cluster -5875	Q659C4	Q659C4;D6R9W6;G3V0E9;Q659C4-3;Q659C4-9;A0A3B3ISF0;A0A3B3ISF8;A0A3B3IT29	LAR1B_HUMAN	LARP1B	La-related protein 1B
Cluster -5875	Q4ZHG4	Q4ZHG4;Q4ZHG4-2	FNDC1_HUMAN	FNDC1	Fibronectin type III domain-containing protein 1
Cluster -5875	Q16853	Q16853;Q16853-3	AOC3_HUMAN	AOC3	Membrane primary amine oxidase
Cluster -5875	Q01804	Q01804;Q01804-3;Q01804-5	OTUD4_HUMAN	OTUD4	OTU domain-containing protein 4
Cluster -5875	P78406	P78406;E9PPG9;E9PQ57	RAE1L_HUMAN	RAE1	mRNA export factor RAE1
Cluster -5875	P57740;P57740-2;P57740-3	P57740;P57740-2;P57740-3	NU107_HUMAN	NUP107	Nuclear pore complex protein Nup107
Cluster -5875	P54108;P54108-2;P54108-3	P54108;J3KPA1;P54108-2;P54108-3	CRIS3_HUMAN	CRISP3	Cysteine-rich secretory protein 3
Cluster -5875	P49441	P49441	INPP_HUMAN	INPP1	Inositol polyphosphate 1-phosphatase
Cluster -5875	P46108	P46108	CRK_HUMAN	CRK	Adapter molecule crk
Cluster -5875	P35916;P35916-1;P35916-3	P35916;P35916-1;P35916-3;B5A927;E9PD35	VGFR3_HUMAN	FLT4	Vascular endothelial growth factor receptor 3
Cluster -5875	P04062;P04062-2;P04062-4;P04062-5	P04062;P04062-2;P04062-4;P04062-5;A0A0G2JNZ0;A0A0G2JNZ5;A0A0G2JLB3	GBA1_HUMAN	GBA1	Lysosomal acid glucosylceramidase
Cluster -5875	O95684;O95684-2;O95684-3	O95684;O95684-2;O95684-3;A0A087WV25	CEP43_HUMAN	CEP43	Centrosomal protein 43
Cluster -5875	O75528;O75528-2	O75528;O75528-2	TADA3_HUMAN	TADA3	Transcriptional adapter 3
Cluster -5875	O00451	O00451;O00451-3	GFRA2_HUMAN	GFRA2	GDNF family receptor alpha-2
Cluster -5875	O14513;O14513-2	O14513;O14513-2;O14513-3	NCKP5_HUMAN	NCKAP5	Nck-associated protein 5
Cluster -5875	Q9NZL4;Q9NZL4-3	Q9NZL4;Q9NZL4-3	HPBP1_HUMAN	HSPBP1	Hsp70-binding protein 1
Cluster -5875	Q96GX9;Q96GX9-3	Q96GX9;Q96GX9-3;S4R3D6	MTNB_HUMAN	APIP	Methylthioribulose-1-phosphate dehydratase
Cluster -5875	Q96F85;Q96F85-2	Q96F85;Q96F85-2;B8ZZB8	CNRP1_HUMAN	CNRIP1	CB1 cannabinoid receptor-interacting protein 1
Cluster -5875	Q8N9M5	Q8N9M5	TM102_HUMAN	TMEM102	Transmembrane protein 102
Cluster -5875	Q8IZE3	Q8IZE3;Q8IZE3-2	PACE1_HUMAN	SCYL3	Protein-associating with the carboxyl-terminal domain of ezrin
Cluster -5875	Q8IWJ2	Q8IWJ2;A0A8I5QJB7;A0A8I5KVA2;A0A8I5KW38	GCC2_HUMAN	GCC2	GRIP and coiled-coil domain-containing protein 2
Cluster -5875	Q5BJH7;Q5BJH7-2;Q5BJH7-3;Q5BJH7-4;Q5BJH7-5;Q5BJH7-6	Q5BJH7;Q5BJH7-2;Q5BJH7-3;Q5BJH7-4;Q5BJH7-5;Q5BJH7-6	YIF1B_HUMAN	YIF1B	Protein YIF1B
Cluster -5875	Q16875;Q16875-2	Q16875;A0A1W2PR17;Q5W015;Q5VX20;Q16875-2;Q16875-3;Q16875-4;F2Z2I2	F263_HUMAN	PFKFB3	6-phosphofructo-2-kinase/fructose-2,6-bisphosphatase 3
Cluster -5875	Q15643;Q15643-2	Q15643;Q15643-2	TRIPB_HUMAN	TRIP11	Thyroid receptor-interacting protein 11
Cluster -5875	Q15047;Q15047-3	Q15047;Q15047-2;Q15047-3;A0A8I5KT93	SETB1_HUMAN	SETDB1	Histone-lysine N-methyltransferase SETDB1
Cluster -5875	Q13425;Q13425-2	Q13425;Q13425-2	SNTB2_HUMAN	SNTB2	Beta-2-syntrophin
Cluster -5875	Q08AE8;Q08AE8-2	Q08AE8;J3KNG6;Q08AE8-2;Q08AE8-3;Q08AE8-4;Q08AE8-5	SPIR1_HUMAN	SPIRE1	Protein spire homolog 1
Cluster -5875	P52823	P52823	STC1_HUMAN	STC1	Stanniocalcin-1
Cluster -5875	P47929	P47929	LEG7_HUMAN	LGALS7B	Galectin-7
Cluster -5875	P23490	P23490	LORI_HUMAN	LORICRIN	Loricrin
Cluster -5875	O15247	O15247	CLIC2_HUMAN	CLIC2	Chloride intracellular channel protein 2
Cluster -5875	P0DTU3	P0DTU3	TRAR2_HUMAN	TRA	T cell receptor alpha chain MC.7.G5
Cluster -5875	Q9Y232;Q9Y232-2;Q9Y232-3;Q9Y232-4	Q9Y232;Q9Y232-2;Q9Y232-3;Q9Y232-4	CDYL_HUMAN	CDYL	Chromodomain Y-like protein
Cluster -5875	Q9UH65	Q9UH65;E9PJK8;E7EMB1	SWP70_HUMAN	SWAP70	Switch-associated protein 70
Cluster -5875	Q9UG01;Q9UG01-2	Q9UG01;A0A6Q8PG03;A0A6Q8PGJ2;Q9UG01-2	IF172_HUMAN	IFT172	Intraflagellar transport protein 172 homolog
Cluster -5875	Q9P0T7	Q9P0T7;B1ALM5;F2Z389	TMEM9_HUMAN	TMEM9	Proton-transporting V-type ATPase complex assembly regulator TMEM9
Cluster -5875	Q9GZX9	Q9GZX9;J3QS03	TWSG1_HUMAN	TWSG1	Twisted gastrulation protein homolog 1
Cluster -5875	Q9BRF8;Q9BRF8-2	Q9BRF8;Q9BRF8-2	CPPED_HUMAN	CPPED1	Serine/threonine-protein phosphatase CPPED1
Cluster -5875	Q96DZ1;Q96DZ1-2;Q96DZ1-3	Q96DZ1;A0A8I5KQC1;A0A8I5KS40;A0A8I5KSC7;A0A8I5KR40;A0A8I5KRL2;A0A8I5KTW2;A0A8I5KU57;A0A8I5KUG7;A0A8I5KTD9;A0A8I5KTC7;A0A8I5KWA3;A0A8I5KWJ1;A0A8I5KUW0;A0A8I5KVT1;A0A8I5KVG1;A0A8I5KXY6;A0A8I5KYX4;A0A8I5KYU6;A0A8I5KXV7;A0A8I5KXM1;A0A8I5KY03;Q96DZ1-2;Q96DZ1-3	ERLEC_HUMAN	ERLEC1	Endoplasmic reticulum lectin 1
Cluster -5875	Q96BW1;Q96BW1-3	Q96BW1;Q96BW1-3;A0A0A0MRR5;E9PSD7	UPP_HUMAN	UPRT	Uracil phosphoribosyltransferase homolog
Cluster -5875	Q8NBM4	Q8NBM4;Q8NBM4-5	UBAC2_HUMAN	UBAC2	Ubiquitin-associated domain-containing protein 2
Cluster -5875	Q8N8V2	Q8N8V2	GBP7_HUMAN	GBP7	Guanylate-binding protein 7
Cluster -5875	P02795;P04732;P13640;P13640-2;P80297;Q8N339	Q8N339;P02795;P80297;P04732;P13640;P13640-2	MT1E_HUMAN;MT1G_HUMAN;MT1M_HUMAN;MT1X_HUMAN;MT2_HUMAN	MT1E;MT1G;MT1M;MT1X;MT2A	Metallothionein-2
Cluster -5875	Q8IWB9;Q8IWB9-2	Q8IWB9;Q8IWB9-2	TEX2_HUMAN	TEX2	Testis-expressed protein 2
Cluster -5875	P13928;P13928-2;P13928-3;Q5VT79	Q5VT79;P13928;A0A075B752;P13928-2;P13928-3;A0A087WTN9;A0A087WUP0	ANXA8_HUMAN;AXA81_HUMAN	ANXA8;ANXA8L1	Annexin A8
Cluster -5875	Q15024	Q15024	EXOS7_HUMAN	EXOSC7	Exosome complex component RRP42
Cluster -5875	Q13698	Q13698;A0A7P0T8M7;B1ALM3	CAC1S_HUMAN	CACNA1S	Voltage-dependent L-type calcium channel subunit alpha-1S
Cluster -5875	Q13568;Q13568-2;Q13568-3;Q13568-4;Q13568-5	Q13568;Q13568-2;Q13568-3;Q13568-4;Q13568-5	IRF5_HUMAN	IRF5	Interferon regulatory factor 5
Cluster -5875	P62633-4;P62633-8	P62633-4;P62633-8	CNBP_HUMAN	CNBP	Isoform of P62633, Isoform 4 of CCHC-type zinc finger nucleic acid binding protein
Cluster -5875	P52434	P52434;P52434-3	RPAB3_HUMAN	POLR2H	DNA-directed RNA polymerases I, II, and III subunit RPABC3
Cluster -5875	P22897	P22897	MRC1_HUMAN	MRC1	Macrophage mannose receptor 1
Cluster -5875	P09564	P09564;J3QLC7	CD7_HUMAN	CD7	T-cell antigen CD7
Cluster -5875	Q9Y4F9-2	A0A2R8Y7B3;A0A2R8YEE0;B7Z6U4;Q9Y4F9-2;F5GX51;F5H029	RIPR2_HUMAN	RIPOR2	Isoform of Q9Y4F9, Isoform 2 of Rho family-interacting cell polarization regulator 2
Cluster -5875	O14782	O14782;F8WER6;F8WAR6	KIF3C_HUMAN	KIF3C	Kinesin-like protein KIF3C
Cluster -5875	Q9Y689;Q9Y689-2	Q9Y689;Q9Y689-2	ARL5A_HUMAN	ARL5A	ADP-ribosylation factor-like protein 5A
Cluster -5875	Q9Y5J9	Q9Y5J9;G3XAN8	TIM8B_HUMAN	TIMM8B	Mitochondrial import inner membrane translocase subunit Tim8 B
Cluster -5875	Q9Y2L5;Q9Y2L5-2	Q9Y2L5;J3KSL8;J3QQJ5;Q9Y2L5-2	TPPC8_HUMAN	TRAPPC8	Trafficking protein particle complex subunit 8
Cluster -5875	Q9Y287	Q9Y287;A0A3B3IUC0	ITM2B_HUMAN	ITM2B	Integral membrane protein 2B
Cluster -5875	Q9UKI8;Q9UKI8-2;Q9UKI8-3;Q9UKI8-4;Q9UKI8-5	Q9UKI8;Q86UE8;Q9UKI8-2;Q9UKI8-3;Q9UKI8-4;Q9UKI8-5;A0A804HIB4;Q86UE8-2;Q86UE8-3;A0A804HK10;A0A804HJZ9;A0A804HJX3;A0A804HKF1;J3QLK5	TLK1_HUMAN	TLK1	Serine/threonine-protein kinase tousled-like 1
Cluster -5875	Q9UJX6;Q9UJX6-2	Q9UJX6;Q9UJX6-2	ANC2_HUMAN	ANAPC2	Anaphase-promoting complex subunit 2
Cluster -5875	Q9UII6;Q9UII6-4	Q9UII6;Q9UII6-4;E9PSD4;U3KQA1;U3KQ82	DS13B_HUMAN	DUSP13	Dual specificity protein phosphatase 13 isoform B
Cluster -5875	Q9UHX3;Q9UHX3-2;Q9UHX3-3;Q9UHX3-4;Q9UHX3-6	Q9UHX3;M0R0K5;Q9UHX3-2;Q9UHX3-3;Q9UHX3-4;Q9UHX3-5;Q9UHX3-6	AGRE2_HUMAN	ADGRE2	Adhesion G protein-coupled receptor E2
Cluster -5875	Q9UGP8	Q9UGP8	SEC63_HUMAN	SEC63	Translocation protein SEC63 homolog
Cluster -5875	Q9P2K8	Q9P2K8;Q9P2K8-2	E2AK4_HUMAN	EIF2AK4	eIF-2-alpha kinase GCN2
Cluster -5875	Q9NS69	Q9NS69	TOM22_HUMAN	TOMM22	Mitochondrial import receptor subunit TOM22 homolog
Cluster -5875	Q9NR09	Q9NR09	BIRC6_HUMAN	BIRC6	Baculoviral IAP repeat-containing protein 6
Cluster -5875	Q9H1J1;Q9H1J1-2	Q9H1J1;Q9H1J1-2	REN3A_HUMAN	UPF3A	Regulator of nonsense transcripts 3A
Cluster -5875	Q9BYD6	Q9BYD6	RM01_HUMAN	MRPL1	39S ribosomal protein L1, mitochondrial
Cluster -5875	Q9BXJ3	Q9BXJ3	C1QT4_HUMAN	C1QTNF4	Complement C1q tumor necrosis factor-related protein 4
Cluster -5875	Q96PU5-4;Q96PU5-9	Q96PU5;A0A6Q8PFI7;A0A6Q8PG51;A0A6Q8PG81;A0A6Q8PGP5;A0A6Q8PHJ5;Q96PU5-2;Q96PU5-7;Q96PU5-9;Q96PU5-3;Q96PU5-4;Q96PU5-5;Q96PU5-6;A0A1B0GVY1	NED4L_HUMAN	NEDD4L	Isoform of Q96PU5, Isoform 4 of E3 ubiquitin-protein ligase NEDD4-like
Cluster -5875	Q96DA2	Q96DA2	RB39B_HUMAN	RAB39B	Ras-related protein Rab-39B
Cluster -5875	Q969S3	Q969S3	ZN622_HUMAN	ZNF622	Cytoplasmic 60S subunit biogenesis factor ZNF622
Cluster -5875	Q8WTW3	Q8WTW3	COG1_HUMAN	COG1	Conserved oligomeric Golgi complex subunit 1
Cluster -5875	Q8TBC3;Q8TBC3-2	Q8TBC3;Q8TBC3-2;M0R2P6	SHKB1_HUMAN	SHKBP1	SH3KBP1-binding protein 1
Cluster -5875	Q8N0U8	Q8N0U8;Q8N0U8-2;A0A3B3ISV4	VKORL_HUMAN	VKORC1L1	Vitamin K epoxide reductase complex subunit 1-like protein 1
Cluster -5875	Q8IWU6	Q8IWU6	SULF1_HUMAN	SULF1	Extracellular sulfatase Sulf-1
Cluster -5875	Q7Z3B4;Q7Z3B4-3	Q7Z3B4;Q7Z3B4-2;Q7Z3B4-3;A0A8Q3WLP2;A0A8Q3WKJ4;A0A8Q3WKK2	NUP54_HUMAN	NUP54	Nucleoporin p54
Cluster -5875	Q68DH5	Q68DH5	LMBD2_HUMAN	LMBRD2	G-protein coupled receptor-associated protein LMBRD2
Cluster -5875	P63092;P63092-4;Q5JWF2	Q5JWF2;P63092;P63092-4;Q5JWD1;H0Y7E8;A0A590UJS2;A0A590UJQ9;A0A590UJX3;A0A0A0MR13;B0AZR9;A0A7I2V5R6	GNAS1_HUMAN;GNAS2_HUMAN	GNAS	Isoform of Q5JWF2, Guanine nucleotide-binding protein G(s) subunit alpha isoforms short
Cluster -5875	Q13428;Q13428-3;Q13428-4;Q13428-5;Q13428-6;Q13428-7	Q13428;Q13428-2;Q13428-3;Q13428-4;Q13428-5;Q13428-6;Q13428-7;Q13428-8;E7ETY2;H0Y8Y7	TCOF_HUMAN	TCOF1	Treacle protein
Cluster -5875	P63220	P63220;Q8WVC2	RS21_HUMAN	RPS21	40S ribosomal protein S21
Cluster -5875	P55008	P55008	AIF1_HUMAN	AIF1	Allograft inflammatory factor 1
Cluster -5875	P51617-3	P51617;F8WAB6;P51617-2;P51617-3;P51617-4;D3YTB5	IRAK1_HUMAN	IRAK1	Isoform of P51617, Isoform 3 of Interleukin-1 receptor-associated kinase 1
Cluster -5875	P43115;P43115-10;P43115-11;P43115-12;P43115-2;P43115-3;P43115-4;P43115-5;P43115-6;P43115-7;P43115-8;P43115-9	P43115;P43115-10;P43115-11;P43115-12;P43115-7;P43115-8;P43115-9;P43115-2;P43115-3;P43115-4;P43115-5;P43115-6;O00325;A0A0B4J204	PE2R3_HUMAN	PTGER3	Prostaglandin E2 receptor EP3 subtype
Cluster -5875	P36776;P36776-2	P36776;P36776-2;P36776-3;K7EJE8;K7EKE6	LONM_HUMAN	LONP1	Lon protease homolog, mitochondrial
Cluster -5875	O95628;O95628-10;O95628-2;O95628-3;O95628-4;O95628-5;O95628-6;O95628-7;O95628-8;O95628-9	O95628;O95628-2;O95628-3;O95628-4;O95628-5;O95628-6;O95628-7;O95628-8;O95628-9;O95628-10	CNOT4_HUMAN	CNOT4	CCR4-NOT transcription complex subunit 4
Cluster -5875	O14498	O14498	ISLR_HUMAN	ISLR	Immunoglobulin superfamily containing leucine-rich repeat protein
Cluster -5875	O94921;O94921-2;O94921-3	O94921;E7EUK8;O94921-2;O94921-3	CDK14_HUMAN	CDK14	Cyclin-dependent kinase 14
Cluster -5875	Q8IVW4	Q8IVW4;E7ET86;Q8IVW4-2	CDKL3_HUMAN	CDKL3	Cyclin-dependent kinase-like 3
Cluster -5875	Q7Z570	Q7Z570	Z804A_HUMAN	ZNF804A	Zinc finger protein 804A
Cluster -5875	Q6P4A8	Q6P4A8	PLBL1_HUMAN	PLBD1	Phospholipase B-like 1
Cluster -5875	Q14525	Q14525	KT33B_HUMAN	KRT33B	Keratin, type I cuticular Ha3-II
Cluster -5875	P78386	P78386	KRT85_HUMAN	KRT85	Keratin, type II cuticular Hb5
Cluster -5875	P20930	P20930	FILA_HUMAN	FLG	Filaggrin
Cluster -5875	P07476	P07476	INVO_HUMAN	IVL	Involucrin
Cluster -5875	P07288;P07288-2;P07288-3;P07288-5	P07288;P07288-2;P07288-3;P07288-5;M0R294	KLK3_HUMAN	KLK3	Prostate-specific antigen
Cluster -5875	O15118	O15118;O15118-2	NPC1_HUMAN	NPC1	NPC intracellular cholesterol transporter 1
Cluster -5875	P07205	P07205	PGK2_HUMAN	PGK2	Phosphoglycerate kinase 2
Cluster -5875	Q9Y2W1	Q9Y2W1;A0A3B3ITZ9	TR150_HUMAN	THRAP3	Thyroid hormone receptor-associated protein 3
Cluster -5875	Q9Y2B5;Q9Y2B5-2	Q9Y2B5;H3BM58;Q9Y2B5-2	VP9D1_HUMAN	VPS9D1	VPS9 domain-containing protein 1
Cluster -5875	Q9NW08	Q9NW08;Q9NW08-2	RPC2_HUMAN	POLR3B	DNA-directed RNA polymerase III subunit RPC2
Cluster -5875	Q9NTG7;Q9NTG7-2	Q9NTG7;Q9NTG7-2;E9PN58;E9PK80;B7WNN4	SIR3_HUMAN	SIRT3	NAD-dependent protein deacetylase sirtuin-3, mitochondrial
Cluster -5875	Q9H2C0	Q9H2C0	GAN_HUMAN	GAN	Gigaxonin
Cluster -5875	Q9BYZ6;Q9BYZ6-2;Q9BYZ6-3	Q9BYZ6;Q9BYZ6-2;Q9BYZ6-3;A0A8I5KV41	RHBT2_HUMAN	RHOBTB2	Rho-related BTB domain-containing protein 2
Cluster -5875	Q9BT25;Q9BT25-3	Q9BT25;M0R1H1;M0R3B3;Q9BT25-3	HAUS8_HUMAN	HAUS8	HAUS augmin-like complex subunit 8
Cluster -5875	Q8TAT2	Q8TAT2	FGFP3_HUMAN	FGFBP3	Fibroblast growth factor-binding protein 3
Cluster -5875	Q8NC44	Q8NC44;F8WE68;F8WAL5	RETR2_HUMAN	RETREG2	Reticulophagy regulator 2
Cluster -5875	Q8N5D0;Q8N5D0-4	Q8N5D0;Q8N5D0-4	WDTC1_HUMAN	WDTC1	WD and tetratricopeptide repeats protein 1
Cluster -5875	CONO76011;O76011	O76011;A0A140TA62;A0A140TA69;CONO76011	CONO76011_HUMAN;KRT34_HUMAN	CONO76011;KRT34	CONO76011
Cluster -5875	O00584	O00584;D6REQ6;A0A804HJZ7;A0A804HKZ2;A0A087WZM2	RNT2_HUMAN	RNASET2	Ribonuclease T2
Cluster -5875	O14522;O14522-1	O14522;O14522-1;A0A075B6H0;B1AJS0;B1AJR6;B1AJR8;B1AJR9	PTPRT_HUMAN	PTPRT	Receptor-type tyrosine-protein phosphatase T
Cluster -5875	Q9NX08	Q9NX08	COMD8_HUMAN	COMMD8	COMM domain-containing protein 8
Cluster -5875	Q9NQ89	Q9NQ89	CL004_HUMAN	C12orf4	Protein C12orf4
Cluster -5875	Q86YS6	Q86YS6	RAB43_HUMAN	RAB43	Ras-related protein Rab-43
Cluster -5875	Q7Z5Q1-8;Q7Z5Q1-9	Q7Z5Q1;Q8NE35;Q17RY0;Q7Z5Q1-3;Q7Z5Q1-4;Q7Z5Q1-5;Q7Z5Q1-6;Q7Z5Q1-7;Q7Z5Q1-8;Q7Z5Q1-9;Q8NE35-2;B7ZLQ8;A0A590UJI5;A0A5K1VW93;A0A5K1VW61;A0A5K1VW71;A0A5K1VW79;Q17RY0-2;Q17RY0-3;E5RJM0;E5RFP2	CPEB2_HUMAN	CPEB2	Isoform of Q7Z5Q1, Isoform 7 of Cytoplasmic polyadenylation element-binding protein 2
Cluster -5875	Q6ZW49	Q6ZW49;F8WC23	PAXI1_HUMAN	PAXIP1	PAX-interacting protein 1
Cluster -5875	Q53GS9;Q53GS9-2	Q53GS9;B9A018;Q53GS9-2;A0A087X1B2	SNUT2_HUMAN	USP39	U4/U6.U5 tri-snRNP-associated protein 2
Cluster -5875	P22455;P22455-2	P22455;J3KPQ0;P22455-2	FGFR4_HUMAN	FGFR4	Fibroblast growth factor receptor 4
Cluster -5875	P0DTE7	P0DTE7	AMY1B_HUMAN	AMY1B	Alpha-amylase 1B
Cluster -5875	O60551	O60551;Q5VUC6	NMT2_HUMAN	NMT2	Glycylpeptide N-tetradecanoyltransferase 2
Cluster -5875	O94953-2	O94953-2	KDM4B_HUMAN	KDM4B	Isoform of O94953, Isoform 2 of Lysine-specific demethylase 4B
Cluster -5875	Q9HCY8	Q9HCY8	S10AE_HUMAN	S100A14	Protein S100-A14
Cluster -5875	Q96J42;Q96J42-2	Q96J42;Q96J42-2	TXD15_HUMAN	TXNDC15	Thioredoxin domain-containing protein 15
Cluster -5875	Q6KB66;Q6KB66-2	Q6KB66;Q6KB66-2	K2C80_HUMAN	KRT80	Keratin, type II cytoskeletal 80
Cluster -5875	Q5T750	Q5T750	XP32_HUMAN	XP32	Skin-specific protein 32
Cluster -5875	D6RBI6	D6RBI6	D6RBI6_HUMAN	TLL1	Isoform of O43897, Tolloid-like protein 1
Cluster -5875	P11836	P11836;P11836-2;E9PKH8	CD20_HUMAN	MS4A1	B-lymphocyte antigen CD20
Cluster -5875	Q9Y5G4;Q9Y5G4-2	Q9Y5G4;Q9Y5H1;Q9Y5H0;O60330;Q9Y5H4;Q9Y5G7;Q9Y5G5;O60330-2;Q9Y5H0-2;Q9Y5H1-2;Q9Y5H4-2;Q9Y5G4-2;Q9Y5G5-2;Q9Y5G7-2	PCDG9_HUMAN	PCDHGA9	Protocadherin gamma-A9
Cluster -5875	Q9UPT9;Q9UPT9-2	Q9UPT9;Q9UPT9-2	UBP22_HUMAN	USP22	Ubiquitin carboxyl-terminal hydrolase 22
Cluster -5875	Q9ULL8;Q9ULL8-2	Q9ULL8;Q9ULL8-2	SHRM4_HUMAN	SHROOM4	Protein Shroom4
Cluster -5875	Q9ULH0;Q9ULH0-2;Q9ULH0-3;Q9ULH0-4	Q9ULH0;A0A8I5QJC0;A0A8I5QL22;Q9ULH0-2;Q9ULH0-3;Q9ULH0-4;A0A1W2PPB7;H7C584;A0A8I5KPM9;A0A8I5KQK7;A0A8I5KT58;A0A8I5KTL1;A0A8I5KTG3;A0A8I5KX08;A0A8I5KZ42	KDIS_HUMAN	KIDINS220	Kinase D-interacting substrate of 220 kDa
Cluster -5875	Q9UKL6;Q9UKL6-2	Q9UKL6;Q9UKL6-2;I3L3H0;I3L2M9;J3QT99	PPCT_HUMAN	PCTP	Phosphatidylcholine transfer protein
Cluster -5875	Q9UHY8;Q9UHY8-2	Q9UHY8;Q9UHY8-2;Q7Z674	FEZ2_HUMAN	FEZ2	Fasciculation and elongation protein zeta-2
Cluster -5875	Q9UHJ6	Q9UHJ6	SHPK_HUMAN	SHPK	Sedoheptulokinase
Cluster -5875	Q9NYL2-2	Q9NYL2-2	M3K20_HUMAN	MAP3K20	Isoform of Q9NYL2, Isoform 2 of Mitogen-activated protein kinase kinase kinase 20
Cluster -5875	Q9NXC5	Q9NXC5;Q9NXC5-2	MIO_HUMAN	MIOS	GATOR complex protein MIOS
Cluster -5875	Q9NRM7	Q9NRM7	LATS2_HUMAN	LATS2	Serine/threonine-protein kinase LATS2
Cluster -5875	Q9HC98;Q9HC98-2;Q9HC98-3;Q9HC98-4	Q9HC98;Q9HC98-2;Q9HC98-3;Q9HC98-4	NEK6_HUMAN	NEK6	Serine/threonine-protein kinase Nek6
Cluster -5875	Q9H8Y5	Q9H8Y5;B8ZZS4	ANKZ1_HUMAN	ANKZF1	Ankyrin repeat and zinc finger domain-containing protein 1
Cluster -5875	Q9H3M7	Q9H3M7;Q9H3M7-2	TXNIP_HUMAN	TXNIP	Thioredoxin-interacting protein
Cluster -5875	Q9BYM8	Q9BYM8;B4DML5;G3XAG9;A6PVJ6	HOIL1_HUMAN	RBCK1	RanBP-type and C3HC4-type zinc finger-containing protein 1
Cluster -5875	Q9BTU6	Q9BTU6;E9PAM4	P4K2A_HUMAN	PI4K2A	Phosphatidylinositol 4-kinase type 2-alpha
Cluster -5875	Q99674	Q99674;A0A4W8W4R1	CGRE1_HUMAN	CGREF1	Cell growth regulator with EF hand domain protein 1
Cluster -5875	Q96GC5;Q96GC5-3	Q96GC5;F5H702;Q96GC5-3	RM48_HUMAN	MRPL48	39S ribosomal protein L48, mitochondrial
Cluster -5875	Q96GA7	Q96GA7	SDSL_HUMAN	SDSL	Serine dehydratase-like
Cluster -5875	Q8NAA5	Q8NAA5	LR75A_HUMAN	LRRC75A	Leucine-rich repeat-containing protein 75A
Cluster -5875	Q8IWE2	Q8IWE2;Q8IWE2-2	NXP20_HUMAN	FAM114A1	Protein NOXP20
Cluster -5875	Q86TI2;Q86TI2-2	Q86TI2;M0R2A8;Q86TI2-2;Q86TI2-4	DPP9_HUMAN	DPP9	Dipeptidyl peptidase 9
Cluster -5875	Q9Y6X5	Q6UWV6;Q9Y6X5	ENPP4_HUMAN	ENPP4	Bis(5'-adenosyl)-triphosphatase ENPP4
Cluster -5875	Q5VZM2-2;Q7L523	Q5VZM2;Q7L523;Q5VZM2-2	RRAGA_HUMAN;RRAGB_HUMAN	RRAGA;RRAGB	Isoform of Q5VZM2, Isoform 2 of Ras-related GTP-binding protein B
Cluster -5875	Q5MNZ6	Q5MNZ6	WIPI3_HUMAN	WDR45B	WD repeat domain phosphoinositide-interacting protein 3
Cluster -5875	Q53RT3;Q53RT3-2	Q53RT3;Q53RT3-2	APRV1_HUMAN	ASPRV1	Retroviral-like aspartic protease 1
Cluster -5875	Q16581	Q16581	C3AR_HUMAN	C3AR1	C3a anaphylatoxin chemotactic receptor
Cluster -5875	Q13275;Q13275-2	Q13275;Q13275-2;C9JPG5	SEM3F_HUMAN	SEMA3F	Semaphorin-3F
Cluster -5875	Q00169	Q00169	PIPNA_HUMAN	PITPNA	Phosphatidylinositol transfer protein alpha isoform
Cluster -5875	P55083;P55083-2	P55083;P55083-2;K7ES70	MFAP4_HUMAN	MFAP4	Microfibril-associated glycoprotein 4
Cluster -5875	P53611	P53611;Q5T4U8	PGTB2_HUMAN	RABGGTB	Geranylgeranyl transferase type-2 subunit beta
Cluster -5875	P46776	P46776;E9PLL6;E9PLX7;E9PJD9	RL27A_HUMAN	RPL27A	60S ribosomal protein L27a
Cluster -5875	P32856;P32856-2;P32856-3	P32856;P32856-2;P32856-3	STX2_HUMAN	STX2	Syntaxin-2
Cluster -5875	A0A804HIV9	A0A804HIV9	A0A804HIV9_HUMAN	IARS1	Isoform of P41252, Isoleucine--tRNA ligase
Cluster -5875	B1AKI9	B1AKI9	ISM1_HUMAN	ISM1	Isthmin-1
Cluster -5875	Q9Y3M8;Q9Y3M8-2;Q9Y3M8-3;Q9Y3M8-4	Q9Y3M8;Q9Y3M8-2;Q9Y3M8-3;Q9Y3M8-4;Q9Y3M8-5	STA13_HUMAN	STARD13	StAR-related lipid transfer protein 13
Cluster -5875	Q9Y2V7	Q9Y2V7;Q9Y2V7-2	COG6_HUMAN	COG6	Conserved oligomeric Golgi complex subunit 6
Cluster -5875	Q9UGM3;Q9UGM3-2;Q9UGM3-3;Q9UGM3-4;Q9UGM3-5;Q9UGM3-6;Q9UGM3-7;Q9UGM3-8;Q9UGM3-9	Q9UGM3;Q9UGM3-2;Q9UGM3-3;Q9UGM3-4;Q9UGM3-5;Q9UGM3-6;Q9UGM3-7;Q9UGM3-8;Q9UGM3-9;A0A590UJZ9;A0A590UJ76	DMBT1_HUMAN	DMBT1	Deleted in malignant brain tumors 1 protein
Cluster -5875	Q9P0U1	Q9P0U1;B5MD00	TOM7_HUMAN	TOMM7	Mitochondrial import receptor subunit TOM7 homolog
Cluster -5875	Q9NQG6	Q9NQG6;B0QY95	MID51_HUMAN	MIEF1	Mitochondrial dynamics protein MID51
Cluster -5875	Q9HAS0	Q9HAS0;J9JIC5	NJMU_HUMAN	C17orf75	Protein Njmu-R1
Cluster -5875	Q9H251-6	Q9H251-6;B1AVV0	CAD23_HUMAN	CDH23	Isoform of Q9H251, Isoform 6 of Cadherin-23
Cluster -5875	Q9NXR1;Q9NXR1-1	Q9GZM8;Q9NXR1;Q9NXR1-1;A0A6Q8PGV6;A0A6Q8PEY3;Q9GZM8-2;Q9GZM8-3;A6NIZ0;I3L522	NDE1_HUMAN	NDE1	Nuclear distribution protein nudE homolog 1
Cluster -5875	Q96I99	Q96I99;E9PDQ8;Q96I99-2	SUCB2_HUMAN	SUCLG2	Succinate--CoA ligase [GDP-forming] subunit beta, mitochondrial
Cluster -5875	Q96DR5	Q96DR5	BPIA2_HUMAN	BPIFA2	BPI fold-containing family A member 2
Cluster -5875	Q96DA0	Q96DA0;A0A0U1RQZ6;I3L3X0;I3L1H9;A0A0C4DGN4	ZG16B_HUMAN	ZG16B	Zymogen granule protein 16 homolog B
Cluster -5875	Q8NDA8	Q8NDA8;Q8NDA8-2;E9PHY8	MROH1_HUMAN	MROH1	Maestro heat-like repeat-containing protein family member 1
Cluster -5875	Q8N999	Q8N999;Q8N999-3	CL029_HUMAN	C12orf29	Uncharacterized protein C12orf29
Cluster -5875	Q8IY67;Q8IY67-2	Q8IY67;E9PAU2;Q8IY67-2;Q8IY67-3;A0A087WZ13	RAVR1_HUMAN	RAVER1	Ribonucleoprotein PTB-binding 1
Cluster -5875	Q8IVM0;Q8IVM0-2	Q8IVM0;Q8IVM0-2	CCD50_HUMAN	CCDC50	Coiled-coil domain-containing protein 50
Cluster -5875	Q86SX6	Q86SX6	GLRX5_HUMAN	GLRX5	Glutaredoxin-related protein 5, mitochondrial
Cluster -5875	Q6R327;Q6R327-3	Q6R327;Q6R327-3;Q6R327-4	RICTR_HUMAN	RICTOR	Rapamycin-insensitive companion of mTOR
Cluster -5875	Q53H96;Q53H96-2	Q53H96;B5MD87;A0A0A0MQS1;Q53H96-2	P5CR3_HUMAN	PYCR3	Pyrroline-5-carboxylate reductase 3
Cluster -5875	Q3SXY8	Q3SXY8;A0A7P0T969;A0A7P0T9C1;A0A7P0T892;A0A7P0TAS1;A0A7P0Z473	AR13B_HUMAN	ARL13B	ADP-ribosylation factor-like protein 13B
Cluster -5875	Q16819	Q16819;B7ZL91	MEP1A_HUMAN	MEP1A	Meprin A subunit alpha
Cluster -5875	Q16774-2;Q16774-3	Q16774;Q16774-2;Q16774-3;B1ANG9;B1ANH5;B1ANH6	KGUA_HUMAN	GUK1	Isoform of Q16774, Isoform 2 of Guanylate kinase
Cluster -5875	Q13547	Q13547	HDAC1_HUMAN	HDAC1	Histone deacetylase 1
Cluster -5875	Q0JRZ9;Q0JRZ9-2;Q0JRZ9-3	Q0JRZ9;Q0JRZ9-2;Q0JRZ9-3;H7BXJ4	FCHO2_HUMAN	FCHO2	F-BAR domain only protein 2
Cluster -5875	Q09328	Q09328	MGT5A_HUMAN	MGAT5	Alpha-1,6-mannosylglycoprotein 6-beta-N-acetylglucosaminyltransferase A
Cluster -5875	Q01432-4	Q01432;Q01432-4;Q01432-5;Q01432-6	AMPD3_HUMAN	AMPD3	Isoform of Q01432, Isoform 2 of AMP deaminase 3
Cluster -5875	P30281	P30281;D6RI00;Q5T8J1;P30281-2	CCND3_HUMAN	CCND3	G1/S-specific cyclin-D3
Cluster -5875	P23297	P23297;Q5T7Y6	S10A1_HUMAN	S100A1	Protein S100-A1
Cluster -5875	P15586;P15586-2	P15586;F6S8M0;H7C3P4;P15586-2	GNS_HUMAN	GNS	N-acetylglucosamine-6-sulfatase
Cluster -5875	P08243;P08243-2	P08243;F8WEJ5;P08243-2	ASNS_HUMAN	ASNS	Asparagine synthetase [glutamine-hydrolyzing]
Cluster -5875	O95954	O95954;O95954-2;A0A804HKA5	FTCD_HUMAN	FTCD	Formimidoyltransferase-cyclodeaminase
Cluster -5875	O14737	O14737;K7EQA1	PDCD5_HUMAN	PDCD5	Programmed cell death protein 5
Cluster -5875	O94967;O94967-2;O94967-3;O94967-4	O94967;O94967-2;O94967-3;O94967-4	WDR47_HUMAN	WDR47	WD repeat-containing protein 47
Cluster -5875	Q9NYJ8	Q9NYJ8;A0A1B0GV57;Q9NYJ8-2	TAB2_HUMAN	TAB2	TGF-beta-activated kinase 1 and MAP3K7-binding protein 2
Cluster -5875	Q9NVD7	Q9NVD7;Q9NVD7-2	PARVA_HUMAN	PARVA	Alpha-parvin
Cluster -5875	Q9H2H8	Q9H2H8;B8ZZ77;Q9H2H8-2	PPIL3_HUMAN	PPIL3	Peptidyl-prolyl cis-trans isomerase-like 3
Cluster -5875	Q92562	Q92562;Q5TCS4;A0A6Q8PFJ3;A0A6Q8PG59;A0A6Q8PG61;A0A6Q8PGL0;A0A6Q8PGM1;A0A6Q8PGB4;A0A6Q8PGY4;A0A6Q8PGY7;A0A6Q8PHA1;A0A6Q8PGP4;A0A6Q8PF62;A0A6Q8PF70;A0A6Q8PF86;A0A6Q8PHK3;A0A6Q8PHP5;A0A6Q8PHM5;A0A6Q8PHC7;A0A6Q8PHH5;A0A6Q8PHB4	FIG4_HUMAN	FIG4	Polyphosphoinositide phosphatase
Cluster -5875	Q8TEA1	Q8TEA1	NSUN6_HUMAN	NSUN6	tRNA (cytosine(72)-C(5))-methyltransferase NSUN6
Cluster -5875	Q8NDA2	Q8NDA2;Q8NDA2-2;A0A804HLC3	HMCN2_HUMAN	HMCN2	Hemicentin-2
Cluster -5875	Q8N6Y2;Q8N6Y2-2	Q8N6Y2;Q8N6Y2-2	LRC17_HUMAN	LRRC17	Leucine-rich repeat-containing protein 17
Cluster -5875	Q6AI08	Q6AI08;K7EIX2	HEAT6_HUMAN	HEATR6	HEAT repeat-containing protein 6
Cluster -5875	Q5U5X0	Q5U5X0	LYRM7_HUMAN	LYRM7	Complex III assembly factor LYRM7
Cluster -5875	Q5T0T0;Q5T0T0-2	Q5T0T0;Q5T0T0-2	MARH8_HUMAN	MARCHF8	E3 ubiquitin-protein ligase MARCHF8
Cluster -5875	Q13395	Q13395	TARB1_HUMAN	TARBP1	Probable methyltransferase TARBP1
Cluster -5875	P51828	P51828	ADCY7_HUMAN	ADCY7	Adenylate cyclase type 7
Cluster -5875	P35408	P35408	PE2R4_HUMAN	PTGER4	Prostaglandin E2 receptor EP4 subtype
Cluster -5875	P24386	P24386	RAE1_HUMAN	CHM	Rab proteins geranylgeranyltransferase component A 1
Cluster -5875	P14138;P14138-3	P14138;A0A2R8Y214;P14138-3	EDN3_HUMAN	EDN3	Endothelin-3
Cluster -5875	P01893	P01893	HLAH_HUMAN	HLA-H	Putative HLA class I histocompatibility antigen, alpha chain H
Cluster -5875	A0A8I5QJC4	A0A8I5QJC4;A0A8I5QKZ7;A0A8I5QKV3;A0A8I5KU86;A0A8I5KTH0;A0A8I5KX41;A0A8I5KZ10;A0A8I5KXB4;A0A8I5KX91;F5GXE4	A0A8I5QJC4_HUMAN	ATE1	Isoform of O95260, Arginyl-tRNA--protein transferase 1
Cluster -5875	O94763;O94763-3;O94763-4	O94763;O94763-2;O94763-3;O94763-4	RMP_HUMAN	URI1	Unconventional prefoldin RPB5 interactor 1
Cluster -5875	Q9NTJ3	Q9NTJ3;E9PD53	SMC4_HUMAN	SMC4	Structural maintenance of chromosomes protein 4
Cluster -5875	Q9NR12-2	Q9NR12-2	PDLI7_HUMAN	PDLIM7	Isoform of Q9NR12, Isoform 2 of PDZ and LIM domain protein 7
Cluster -5875	Q9HB21	Q9HB21	PKHA1_HUMAN	PLEKHA1	Pleckstrin homology domain-containing family A member 1
Cluster -5875	Q9H496	Q9H496	IFG15_HUMAN	TOR1AIP2	Isoform of Q8NFQ8, Torsin-1A-interacting protein 2, isoform IFRG15
Cluster -5875	Q96R05	Q96R05	RET7_HUMAN	RBP7	Retinoid-binding protein 7
Cluster -5875	Q96ES7	Q96ES7;H3BPL5	SGF29_HUMAN	SGF29	SAGA-associated factor 29
Cluster -5875	Q09472	Q92793;Q09472;Q92793-2;A0A669KB12	EP300_HUMAN	EP300	Histone acetyltransferase p300
Cluster -5875	Q06787;Q06787-3;Q06787-5	Q06787;Q06787-3;Q06787-5;Q06787-8;Q06787-9;A0A8I5KS01;A0A8I5KTT6	FMR1_HUMAN	FMR1	Fragile X messenger ribonucleoprotein 1
Cluster -5875	Q01081-3	Q01081-3	U2AF1_HUMAN	U2AF1	Isoform of Q01081, Isoform 3 of Splicing factor U2AF 35 kDa subunit
Cluster -5875	P20702	P20702;H3BN02	ITAX_HUMAN	ITGAX	Integrin alpha-X
Cluster -5875	P40763-2	P40763-2;A0A7I2YQD2;A0A7I2YQI1;A0A7I2V2G1;A0A7I2V395;A0A7I2V552	STAT3_HUMAN	STAT3	Isoform of P40763, Isoform Del-701 of Signal transducer and activator of transcription 3
Cluster -5875	Q9NVS9;Q9NVS9-3	Q9NVS9;Q9NVS9-3	PNPO_HUMAN	PNPO	Pyridoxine-5'-phosphate oxidase
Cluster -5875	Q9NVE5;Q9NVE5-3	Q9NVE5;Q9NVE5-3;A0A7I2YQ75	UBP40_HUMAN	USP40	Ubiquitin carboxyl-terminal hydrolase 40
Cluster -5875	Q9NQC8;Q9NQC8-2	Q9NQC8;A0A5F9ZH13;Q9NQC8-2;E9PR06	IFT46_HUMAN	IFT46	Intraflagellar transport protein 46 homolog
Cluster -5875	Q9NPG3;Q9NPG3-2	Q9NPG3;Q9NPG3-2	UBN1_HUMAN	UBN1	Ubinuclein-1
Cluster -5875	Q96DT6	Q96DT6	ATG4C_HUMAN	ATG4C	Cysteine protease ATG4C
Cluster -5875	Q969S8;Q969S8-2;Q969S8-4;Q969S8-5	Q969S8;C9J8B8;Q969S8-2;Q969S8-4;Q969S8-5	HDA10_HUMAN	HDAC10	Polyamine deacetylase HDAC10
Cluster -5875	Q6YN16	Q6YN16	HSDL2_HUMAN	HSDL2	Hydroxysteroid dehydrogenase-like protein 2
Cluster -5875	Q6UXB2	Q6UXB2;X6R584	CXL17_HUMAN	CXCL17	C-X-C motif chemokine 17
Cluster -5875	P51956	P51956;A0A087WY58	NEK3_HUMAN	NEK3	Serine/threonine-protein kinase Nek3
Cluster -5875	P49903	P49903;P49903-2;P49903-3	SPS1_HUMAN	SEPHS1	Selenide, water dikinase 1
Cluster -5875	P48728;P48728-3	P48728;P48728-2;P48728-3;P48728-4;A0A1B0GTM2;A0A1B0GTA8;A0A1B0GWC4;A0A1B0GVP5;H0Y695;B3KTU4;A0A1B0GUH1	GCST_HUMAN	AMT	Aminomethyltransferase, mitochondrial
Cluster -5875	P30408	P30408;F8WF27;F8WBG6	T4S1_HUMAN	TM4SF1	Transmembrane 4 L6 family member 1
Cluster -5875	P10253	P10253	LYAG_HUMAN	GAA	Lysosomal alpha-glucosidase
Cluster -5875	O95154	O95154	ARK73_HUMAN	AKR7A3	Aflatoxin B1 aldehyde reductase member 3
Cluster -5875	O75716	O75716;B8ZZI5	STK16_HUMAN	STK16	Serine/threonine-protein kinase 16
Cluster -5875	O75449-2	O75449;O75449-2	KTNA1_HUMAN	KATNA1	Isoform of O75449, Isoform 2 of Katanin p60 ATPase-containing subunit A1
Cluster -5875	O75251;O75251-2	O75251;O75251-2;F5GXJ1;F5H5N1	NDUS7_HUMAN	NDUFS7	NADH dehydrogenase [ubiquinone] iron-sulfur protein 7, mitochondrial
Cluster -5875	O75113	O75113	N4BP1_HUMAN	N4BP1	NEDD4-binding protein 1
Cluster -5875	O15234	O15234	CASC3_HUMAN	CASC3	Protein CASC3
Cluster -5875	O15021;O15021-2;O15021-3;O15021-6	O15021;O15021-2;O15021-3;O15021-6	MAST4_HUMAN	MAST4	Microtubule-associated serine/threonine-protein kinase 4
Cluster -5875	Q9Y4D8-5	J3KPF0;Q9Y4D8-5;F8VWT9;A0A804HJX8	HECD4_HUMAN	HECTD4	Isoform of Q9Y4D8, Isoform 5 of Probable E3 ubiquitin-protein ligase HECTD4
Cluster -5875	A7KAX9	A7KAX9;G3V174;A0A804HK06	RHG32_HUMAN	ARHGAP32	Rho GTPase-activating protein 32
Cluster -5875	P63165	G2XKQ0;P63165;B9A032;B8ZZJ0;B8ZZN6	SUMO1_HUMAN	SUMO1	Small ubiquitin-related modifier 1
Cluster -5875	Q9NUU7	Q9UHL0;Q9NUU7;Q9UHL0-2;F6QDS0;A0A1B0GV69;Q9NUU7-2;I3L0H8	DD19A_HUMAN	DDX19A	ATP-dependent RNA helicase DDX19A
Cluster -5875	Q9P0N8;Q9P0N8-2	Q9P0N8;Q9P0N8-2	MARH2_HUMAN	MARCHF2	E3 ubiquitin-protein ligase MARCHF2
Cluster -5875	Q8WVR3	Q8WVR3;B3KNS5;Q8WVR3-2;Q8WVR3-3	TPC14_HUMAN	TRAPPC14	Trafficking protein particle complex subunit 14
Cluster -5875	Q8N300	Q8N300	SVBP_HUMAN	SVBP	Small vasohibin-binding protein
Cluster -5875	Q8N108;Q8N108-12;Q8N108-13;Q8N108-14;Q8N108-15;Q8N108-16;Q8N108-17;Q8N108-18;Q8N108-19	Q8N108;Q8N108-12;Q8N108-13;Q8N108-14;Q8N108-15;Q8N108-16;Q8N108-17;Q8N108-18;Q8N108-19	MIER1_HUMAN	MIER1	Mesoderm induction early response protein 1
Cluster -5875	Q5JTD0;Q5JTD0-2	Q5JTD0;Q5JTD0-2	TJAP1_HUMAN	TJAP1	Tight junction-associated protein 1
Cluster -5875	P69891	P69891;A0A2R8Y7X9	HBG1_HUMAN	HBG1	Hemoglobin subunit gamma-1
Cluster -5875	P31641	P31641;A0A087WY96	SC6A6_HUMAN	SLC6A6	Sodium- and chloride-dependent taurine transporter
Cluster -5875	P28290;P28290-2;P28290-3	P28290;P28290-2;P28290-3;E7EUL7;E9PHV5	ITPI2_HUMAN	ITPRID2	Protein ITPRID2
Cluster -5875	O15258	O15258;Q5T091	RER1_HUMAN	RER1	Protein RER1
Cluster -5875	P05161	P05161;A0A096LPJ4	ISG15_HUMAN	ISG15	Ubiquitin-like protein ISG15
Cluster -5875	Q9UJH8	Q9UJH8;H3BUM1	METRN_HUMAN	METRN	Meteorin
Cluster -5875	Q9NZ09;Q9NZ09-2	Q9NZ09;Q9NZ09-2;Q9NZ09-3;Q9NZ09-4	UBAP1_HUMAN	UBAP1	Ubiquitin-associated protein 1
Cluster -5875	Q9NSE4	Q9NSE4	SYIM_HUMAN	IARS2	Isoleucine--tRNA ligase, mitochondrial
Cluster -5875	Q9NS71	Q9NS71;A0A8I5KHR1	GKN1_HUMAN	GKN1	Gastrokine-1
Cluster -5875	Q9H5N1;Q9H5N1-2	Q9H5N1;Q9H5N1-2;B4DHR0	RABE2_HUMAN	RABEP2	Rab GTPase-binding effector protein 2
Cluster -5875	Q96S53;Q96S53-2;Q96S53-3	Q96S53;Q96S53-2;Q96S53-3	TESK2_HUMAN	TESK2	Dual specificity testis-specific protein kinase 2
Cluster -5875	Q8IZA0;Q8IZA0-2	Q8IZA0;Q8IZA0-2;B4DYG9	K319L_HUMAN	KIAA0319L	Dyslexia-associated protein KIAA0319-like protein
Cluster -5875	P78347;P78347-2;P78347-3;P78347-4	P78347;A0A494C1K3;P78347-2;P78347-3;P78347-4;A0A8I5KVB5	GTF2I_HUMAN	GTF2I	General transcription factor II-I
Cluster -5875	P57103;P57103-2;P57103-6;P57103-7	P57103;P57103-2;P57103-3;P57103-6;P57103-7	NAC3_HUMAN	SLC8A3	Sodium/calcium exchanger 3
Cluster -5875	P55273	P55273	CDN2D_HUMAN	CDKN2D	Cyclin-dependent kinase 4 inhibitor D
Cluster -5875	P49917	P49917;A0A0C4DGV9	DNLI4_HUMAN	LIG4	DNA ligase 4
Cluster -5875	P49863	P49863	GRAK_HUMAN	GZMK	Granzyme K
Cluster -5875	P36551	P36551;P36551-2	HEM6_HUMAN	CPOX	Oxygen-dependent coproporphyrinogen-III oxidase, mitochondrial
Cluster -5875	P32455	P32455;Q9H0R5;Q9H0R5-4	GBP1_HUMAN	GBP1	Guanylate-binding protein 1
Cluster -5875	P28332;P28332-2	P28332;P28332-2	ADH6_HUMAN	ADH6	Alcohol dehydrogenase 6
Cluster -5875	P28289;P28289-2	P28289;P28289-2	TMOD1_HUMAN	TMOD1	Tropomodulin-1
Cluster -5875	P13942;P13942-2;P13942-3;P13942-4;P13942-5;P13942-6;P13942-7;P13942-8	P13942;P13942-2;P13942-3;P13942-4;P13942-5;P13942-6;P13942-7;P13942-8;P13942-9;A0A140T9N1;A0A140T9A1;Q4VXY6;A0A140TA43;A0A140TA54;A0A0G2JL78;A0A0G2JL35;A0A0C4DFS1	COBA2_HUMAN	COL11A2	Collagen alpha-2(XI) chain
Cluster -5875	O75912	O75912;E7EWQ4;E9PFX6;E7EM72;A0A087WV00	DGKI_HUMAN	DGKI	Diacylglycerol kinase iota
Cluster -5875	P49589-2	B4DKY1;P49589-2	SYCC_HUMAN	CARS1	Isoform of P49589, Isoform 2 of Cysteine--tRNA ligase, cytoplasmic
Cluster -5875	O75674;O75674-2	O75674;J3KQU4;I3NI44;I3L4I4;I3L3T4;O75674-2;O75674-3	TM1L1_HUMAN	TOM1L1	TOM1-like protein 1
Cluster -5875	Q9Y625	Q9Y625	GPC6_HUMAN	GPC6	Glypican-6
Cluster -5875	Q9Y383	Q9NQ29;Q9Y383;A8MYV2;Q9Y383-2;Q9Y383-3;Q96HJ9-2;Q9NQ29-2;Q9NQ29-3	LC7L2_HUMAN	LUC7L2	Putative RNA-binding protein Luc7-like 2
Cluster -5875	Q9H8M7	Q9H8M7;Q9H8M7-2	MINY3_HUMAN	MINDY3	Ubiquitin carboxyl-terminal hydrolase MINDY-3
Cluster -5875	Q9BXM9;Q9BXM9-2	Q9BXM9;Q9BXM9-2;F8W946;C9JD05;A0A0C4DG97	FSD1L_HUMAN	FSD1L	FSD1-like protein
Cluster -5875	Q9BRP4;Q9BRP4-2	Q9BRP4;Q9BRP4-2;Q9BRP4-3;F5H0C4	PAAF1_HUMAN	PAAF1	Proteasomal ATPase-associated factor 1
Cluster -5875	Q96EK6	Q96EK6;G3V5E4	GNA1_HUMAN	GNPNAT1	Glucosamine 6-phosphate N-acetyltransferase
Cluster -5875	Q969Q5	Q969Q5;F8W8H5	RAB24_HUMAN	RAB24	Ras-related protein Rab-24
Cluster -5875	Q92956	Q92956;Q92956-2;B9A034	TNR14_HUMAN	TNFRSF14	Tumor necrosis factor receptor superfamily member 14
Cluster -5875	Q92540;Q92540-2;Q92540-4;Q92540-5	Q92540;Q92540-2;Q92540-4;Q92540-5;E9PD50;A0A8I5KSL3;A0A8I5KYV3	SMG7_HUMAN	SMG7	Nonsense-mediated mRNA decay factor SMG7
Cluster -5875	Q8NEC7	Q8NEC7;D6R9W2;Q8NEC7-3	GSTCD_HUMAN	GSTCD	Glutathione S-transferase C-terminal domain-containing protein
Cluster -5875	Q5TBB1;Q5TBB1-2	Q5TBB1;A0A2R8Y883;A0A2R8Y7Q3;A0A2R8Y7R8;A0A2R8Y6M7;A0A2R8Y6Q6;A0A2R8Y761;A0A2R8YGP2;A0A2R8YEC1;A0A2R8YCX2;A0A2R8YCP1;A0A2R8YCJ4;A0A2R8YEH2;Q5TBB1-2;A0A087WXR7;A0A087WZJ6	RNH2B_HUMAN	RNASEH2B	Ribonuclease H2 subunit B
Cluster -5875	Q0IIM8	Q0IIM8;J3KN75	TBC8B_HUMAN	TBC1D8B	TBC1 domain family member 8B
Cluster -5875	P84090	P84090;G3V279	ERH_HUMAN	ERH	Enhancer of rudimentary homolog
Cluster -5875	P50226	P50226	ST1A2_HUMAN	SULT1A2	Sulfotransferase 1A2
Cluster -5875	P35626	P35626	ARBK2_HUMAN	GRK3	Beta-adrenergic receptor kinase 2
Cluster -5875	P05062	P05062;A0A3B3IS80	ALDOB_HUMAN	ALDOB	Fructose-bisphosphate aldolase B
Cluster -5875	O60507	O60507	TPST1_HUMAN	TPST1	Protein-tyrosine sulfotransferase 1
Cluster -5875	P04049;P04049-2	P04049;A0A8I5QKZ6;A0A8I5QKU8;P04049-2;A0A8I5KS16;A0A8I5KSB0;A0A8I5KQV4;A0A8I5KSV6;A0A8I5KTA5;A0A8I5KYC4	RAF1_HUMAN	RAF1	RAF proto-oncogene serine/threonine-protein kinase
Cluster -5875	Q9UKA8	Q9UKA8	RCAN3_HUMAN	RCAN3	Calcipressin-3
Cluster -5875	Q9P1Q0;Q9P1Q0-2;Q9P1Q0-4	Q9P1Q0;Q9P1Q0-2;Q9P1Q0-3;Q9P1Q0-4	VPS54_HUMAN	VPS54	Vacuolar protein sorting-associated protein 54
Cluster -5875	Q9NPH2;Q9NPH2-2;Q9NPH2-3	Q9NPH2;Q9NPH2-2;Q9NPH2-3	INO1_HUMAN	ISYNA1	Inositol-3-phosphate synthase 1
Cluster -5875	Q86YQ8	Q9HCH3;Q86YQ8;Q8IYJ1;Q8IYJ1-2;E7ENV7	CPNE8_HUMAN	CPNE8	Copine-8
Cluster -5875	Q9HAT2	Q9HAT2;Q9HAT2-2	SIAE_HUMAN	SIAE	Sialate O-acetylesterase
Cluster -5875	Q9H6S3;Q9H6S3-3	Q9H6S3;Q9H6S3-3;A0A3B3ISQ4	ES8L2_HUMAN	EPS8L2	Epidermal growth factor receptor kinase substrate 8-like protein 2
Cluster -5875	Q96L92;Q96L92-3	Q96L92;A0A2R8Y8A7;Q96L92-2;Q96L92-3	SNX27_HUMAN	SNX27	Sorting nexin-27
Cluster -5875	Q8WWW8;Q8WWW8-2;Q8WWW8-3	Q8WWW8;Q8WWW8-2;Q8WWW8-3	GAB3_HUMAN	GAB3	GRB2-associated-binding protein 3
Cluster -5875	Q8WUM0	Q8WUM0	NU133_HUMAN	NUP133	Nuclear pore complex protein Nup133
Cluster -5875	Q8NEN9	Q8NEN9	PDZD8_HUMAN	PDZD8	PDZ domain-containing protein 8
Cluster -5875	Q8NBJ5	Q8NBJ5;A0A8I5QL08;A0A8I5QKL8	GT251_HUMAN	COLGALT1	Procollagen galactosyltransferase 1
Cluster -5875	Q8N766;Q8N766-2;Q8N766-4	Q8N766;Q8N766-3;Q8N766-2;Q8N766-4;H7C5A2;A0A8I5KQA0;A0A8I5KRL9;A0A8I5KW55	EMC1_HUMAN	EMC1	ER membrane protein complex subunit 1
Cluster -5875	Q8IXI1	Q8IXI1;H3BUX4	MIRO2_HUMAN	RHOT2	Mitochondrial Rho GTPase 2
Cluster -5875	Q86T03;Q86T03-2	Q86T03;Q86T03-2	PP4P1_HUMAN	PIP4P1	Type 1 phosphatidylinositol 4,5-bisphosphate 4-phosphatase
Cluster -5875	Q6JBY9	Q6JBY9;B7ZKW8;Q6JBY9-2	CPZIP_HUMAN	RCSD1	CapZ-interacting protein
Cluster -5875	Q13287	Q13287	NMI_HUMAN	NMI	N-myc-interactor
Cluster -5875	P49768;P49768-2;P49768-6;P49768-7;P49810;P49810-2;P49810-3	P49768;P49810;P49768-2;P49768-6;P49768-7;E7ES96;P49810-2;P49810-3;B1AP22;E5RG63;A0A7I2V2W1;A0A7I2V355;A0A7I2V3R9;A0A7I2V4D0;A0A7I2V4T4;A0A7I2V4Y6;A0A7I2V5S6	PSN1_HUMAN;PSN2_HUMAN	PSEN1;PSEN2	Presenilin-1
Cluster -5875	P42126;P42126-2	P42126;P42126-2	ECI1_HUMAN	ECI1	Enoyl-CoA delta isomerase 1, mitochondrial
Cluster -5875	P22304	P22304;B3KWA1	IDS_HUMAN	IDS	Iduronate 2-sulfatase
Cluster -5875	P0C870	P0C870;B5MC20	JMJD7_HUMAN	JMJD7	Bifunctional peptidase and (3S)-lysyl hydroxylase JMJD7
Cluster -5875	O95841	O95841	ANGL1_HUMAN	ANGPTL1	Angiopoietin-related protein 1
Cluster -5875	O95202	O95202	LETM1_HUMAN	LETM1	Mitochondrial proton/calcium exchanger protein
Cluster -5875	O60603	O60603	TLR2_HUMAN	TLR2	Toll-like receptor 2
Cluster -5875	A0MZ66;A0MZ66-3;A0MZ66-4;A0MZ66-6	A0MZ66;A0MZ66-3;A0MZ66-4;A0MZ66-5;A0MZ66-6;A0MZ66-7;A0MZ66-8	SHOT1_HUMAN	SHTN1	Shootin-1
Cluster -5875	O60333;O60333-2;O60333-4	O60333;O60333-2;O60333-4;A0A8Q3WM94;A0A8Q3WLB2;A0A8Q3WLB3;A0A087WWA3;Q4R9M9	KIF1B_HUMAN	KIF1B	Kinesin-like protein KIF1B
Cluster -5875	Q9Y6I7;Q9Y6I7-3	Q9Y6I7;B4DTL1;Q9Y6I7-3;J3QLM8	WSB1_HUMAN	WSB1	WD repeat and SOCS box-containing protein 1
Cluster -5875	Q9Y241;Q9Y241-2	Q9Y241;A8MV81;C9JNU6;Q9Y241-2;A0A8Q3SID1;C9JAW5	HIG1A_HUMAN	HIGD1A	HIG1 domain family member 1A, mitochondrial
Cluster -5875	Q9NR34	Q9NR34	MA1C1_HUMAN	MAN1C1	Mannosyl-oligosaccharide 1,2-alpha-mannosidase IC
Cluster -5875	Q9HCG7;Q9HCG7-2	Q9HCG7;Q9HCG7-2;Q9HCG7-3	GBA2_HUMAN	GBA2	Non-lysosomal glucosylceramidase
Cluster -5875	Q9HCC0;Q9HCC0-2	Q9HCC0;Q9HCC0-2;A0A804HJ24;A0A804HJ31;A0A804HJ84;A0A804HLJ9;A0A804HK37;A0A804HKE8;A0A804HL02	MCCB_HUMAN	MCCC2	Methylcrotonoyl-CoA carboxylase beta chain, mitochondrial
Cluster -5875	Q9H0U3	Q9H0U3;A0A8I5QJJ8;A0A8I5KYH1;A0A8I5KY62;A0A087WU53	MAGT1_HUMAN	MAGT1	Magnesium transporter protein 1
Cluster -5875	Q9BQA9;Q9BQA9-2	Q9BQA9;Q9BQA9-2;H0Y2X1	CYBC1_HUMAN	CYBC1	Cytochrome b-245 chaperone 1
Cluster -5875	Q96TA1	Q96TA1;Q96TA1-2	NIBA2_HUMAN	NIBAN2	Protein Niban 2
Cluster -5875	Q96Q15	Q96Q15;Q96Q15-2;Q96Q15-3;Q96Q15-4	SMG1_HUMAN	SMG1	Serine/threonine-protein kinase SMG1
Cluster -5875	Q96MK3	Q96MK3;Q71MG5	FA20A_HUMAN	FAM20A	Pseudokinase FAM20A
Cluster -5875	Q8TCT9;Q8TCT9-5	Q8TCT9;Q8TCT9-5;A0A3B3IUB5	HM13_HUMAN	HM13	Minor histocompatibility antigen H13
Cluster -5875	Q8N5W9	Q8N5W9	RFLB_HUMAN	RFLNB	Refilin-B
Cluster -5875	Q8IVH8;Q8IVH8-2	Q8IVH8;Q8IVH8-2;Q8IVH8-3;F5H5A3	M4K3_HUMAN	MAP4K3	Mitogen-activated protein kinase kinase kinase kinase 3
Cluster -5875	Q7Z422;Q7Z422-2;Q7Z422-3;Q7Z422-4;Q7Z422-5	Q7Z422;Q7Z422-2;Q7Z422-3;Q7Z422-4;Q7Z422-5	SZRD1_HUMAN	SZRD1	SUZ domain-containing protein 1
Cluster -5875	Q6NSW5;Q8TCE6;Q8TCE6-2	Q6NSW5;Q8TCE6;Q8TCE6-2;A0A3B3IRE4	DE10B_HUMAN;DEN10_HUMAN	DENND10;DENND10P1	Putative DENN domain-containing protein 10 B
Cluster -5875	Q14623	Q14623;Q15465;F8WEH4;F8WB84	IHH_HUMAN	IHH	Indian hedgehog protein
Cluster -5875	Q13510;Q13510-2;Q13510-3	Q13510;A0A1B0GUE3;A0A1B0GUG1;A0A1B0GUH5;A0A1B0GTZ5;A0A1B0GUA4;A0A1B0GTM3;A0A1B0GTP7;A0A1B0GW68;E7EMM4;Q13510-2;Q13510-3	ASAH1_HUMAN	ASAH1	Acid ceramidase
Cluster -5875	Q13445	Q13445;K7EIN4	TMED1_HUMAN	TMED1	Transmembrane emp24 domain-containing protein 1
Cluster -5875	Q13085;Q13085-2;Q13085-3;Q13085-4	Q13085;Q13085-2;Q13085-3;Q13085-4	ACACA_HUMAN	ACACA	Acetyl-CoA carboxylase 1
Cluster -5875	Q01995	Q01995	TAGL_HUMAN	TAGLN	Transgelin
Cluster -5875	P83111	P83111	LACTB_HUMAN	LACTB	Serine beta-lactamase-like protein LACTB, mitochondrial
Cluster -5875	P61916;P61916-2	P61916;J3KMY5;P61916-2;G3V3E8;E7EMS2	NPC2_HUMAN	NPC2	NPC intracellular cholesterol transporter 2
Cluster -5875	P46019	P46019	KPB2_HUMAN	PHKA2	Phosphorylase b kinase regulatory subunit alpha, liver isoform
Cluster -5875	P31937	P31937	3HIDH_HUMAN	HIBADH	3-hydroxyisobutyrate dehydrogenase, mitochondrial
Cluster -5875	P28288	P28288;A0A3B3ITW3	ABCD3_HUMAN	ABCD3	ATP-binding cassette sub-family D member 3
Cluster -5875	P25815	P25815	S100P_HUMAN	S100P	Protein S100-P
Cluster -5875	P19404	P19404;E7EPT4	NDUV2_HUMAN	NDUFV2	NADH dehydrogenase [ubiquinone] flavoprotein 2, mitochondrial
Cluster -5875	P13284	P13284	GILT_HUMAN	IFI30	Gamma-interferon-inducible lysosomal thiol reductase
Cluster -5875	P01730	P01730	CD4_HUMAN	CD4	T-cell surface glycoprotein CD4
Cluster -5875	O75356	O75356;G3V4I0	ENTP5_HUMAN	ENTPD5	Nucleoside diphosphate phosphatase ENTPD5
Cluster -5875	A0A075B6J1	A0A075B6J1	LV537_HUMAN	IGLV5-37	Immunoglobulin lambda variable 5-37
Cluster -5875	O15155	O15155;C9JTT8;O15155-2;Q68DU7;A0A3B3IU16	BET1_HUMAN	BET1	BET1 homolog
Cluster -5875	Q9Y5S1	Q9Y5S1	TRPV2_HUMAN	TRPV2	Transient receptor potential cation channel subfamily V member 2
Cluster -5875	Q9UJZ1;Q9UJZ1-2	Q9UJZ1;Q9UJZ1-2	STML2_HUMAN	STOML2	Stomatin-like protein 2, mitochondrial
Cluster -5875	Q9UJS0;Q9UJS0-2	Q9UJS0;Q9UJS0-2	S2513_HUMAN	SLC25A13	Electrogenic aspartate/glutamate antiporter SLC25A13, mitochondrial
Cluster -5875	Q9NX01	Q9NX01	TXN4B_HUMAN	TXNL4B	Thioredoxin-like protein 4B
Cluster -5875	Q9NR81;Q9NR81-2;Q9NR81-3;Q9NR81-4	Q9NR81;C9J586;Q9NR81-2;Q9NR81-3;Q9NR81-4;E7EU49;E9PG37	ARHG3_HUMAN	ARHGEF3	Rho guanine nucleotide exchange factor 3
Cluster -5875	Q9HD20;Q9HD20-2	Q9HD20;Q9HD20-2	AT131_HUMAN	ATP13A1	Endoplasmic reticulum transmembrane helix translocase
Cluster -5875	Q9H8H2-2	Q9H8H2;Q9H8H2-2;Q9H8H2-4	DDX31_HUMAN	DDX31	Isoform of Q9H8H2, Isoform 2 of Probable ATP-dependent RNA helicase DDX31
Cluster -5875	Q9H3U7;Q9H3U7-2	Q9H3U7;Q9H3U7-2	SMOC2_HUMAN	SMOC2	SPARC-related modular calcium-binding protein 2
Cluster -5875	Q9H019;Q9H019-3	Q9H019;Q9H019-2;Q9H019-3;E9PRK5	MFR1L_HUMAN	MTFR1L	Mitochondrial fission regulator 1-like
Cluster -5875	Q9BYZ8	Q9BYZ8;E9PNV6	REG4_HUMAN	REG4	Regenerating islet-derived protein 4
Cluster -5875	Q96L93;Q96L93-2;Q96L93-4;Q96L93-5;Q96L93-6	Q96L93;A0A1B0GTU3;Q96L93-2;Q96L93-4;Q96L93-5;Q96L93-6	KI16B_HUMAN	KIF16B	Kinesin-like protein KIF16B
Cluster -5875	Q96HS1	Q96HS1;Q96HS1-2	PGAM5_HUMAN	PGAM5	Serine/threonine-protein phosphatase PGAM5, mitochondrial
Cluster -5875	Q969E2;Q969E2-2;Q969E2-3	Q969E2;Q969E2-2;Q969E2-3	SCAM4_HUMAN	SCAMP4	Secretory carrier-associated membrane protein 4
Cluster -5875	Q8NEW0	Q8NEW0	ZNT7_HUMAN	SLC30A7	Zinc transporter 7
Cluster -5875	Q8NCG7;Q8NCG7-2;Q8NCG7-4	Q8NCG7;E7ET49;Q8NCG7-2;Q8NCG7-4	DGLB_HUMAN	DAGLB	Diacylglycerol lipase-beta
Cluster -5875	Q8IWT6	Q8IWT6	LRC8A_HUMAN	LRRC8A	Volume-regulated anion channel subunit LRRC8A
Cluster -5875	Q6ZT21;Q6ZT21-2	Q6ZT21;Q6ZT21-2	TMPPE_HUMAN	TMPPE	Transmembrane protein with metallophosphoesterase domain
Cluster -5875	Q6UXV4	Q6UXV4	MIC27_HUMAN	APOOL	MICOS complex subunit MIC27
Cluster -5875	Q6P3S6	Q6P3S6	FBX42_HUMAN	FBXO42	F-box only protein 42
Cluster -5875	Q6IA17;Q6IA17-2	Q6IA17;Q6IA17-2;C9JFX4	SIGIR_HUMAN	SIGIRR	Single Ig IL-1-related receptor
Cluster -5875	Q15629;Q15629-2	Q15629;Q15629-2;G3XAN4	TRAM1_HUMAN	TRAM1	Translocating chain-associated membrane protein 1
Cluster -5875	Q15063-3	Q15063-3;Q15063-5	POSTN_HUMAN	POSTN	Isoform of Q15063, Isoform 3 of Periostin
Cluster -5875	Q0PNE2-2	Q0PNE2;Q0PNE2-2	ELP6_HUMAN	ELP6	Isoform of Q0PNE2, Isoform 2 of Elongator complex protein 6
Cluster -5875	Q05940;Q05940-2	Q05940;Q05940-2	VMAT2_HUMAN	SLC18A2	Synaptic vesicular amine transporter
Cluster -5875	P57087;P57087-2;P57087-3	P57087;P57087-2;P57087-3	JAM2_HUMAN	JAM2	Junctional adhesion molecule B
Cluster -5875	P23280;P23280-2	P23280;P23280-2;P23280-3	CAH6_HUMAN	CA6	Carbonic anhydrase 6
Cluster -5875	P18084	P18084	ITB5_HUMAN	ITGB5	Integrin beta-5
Cluster -5875	O75489	O75489	NDUS3_HUMAN	NDUFS3	NADH dehydrogenase [ubiquinone] iron-sulfur protein 3, mitochondrial
Cluster -5875	O15270	O15270	SPTC2_HUMAN	SPTLC2	Serine palmitoyltransferase 2
Cluster -5875	O15126	O15126;O15126-2;A0A087WXB0	SCAM1_HUMAN	SCAMP1	Secretory carrier-associated membrane protein 1
Cluster -5875	O14548	O14548;E5RJZ1	COX7R_HUMAN	COX7A2L	Cytochrome c oxidase subunit 7A-related protein, mitochondrial
Cluster -5875	O00507-2	O00507;O00507-2	USP9Y_HUMAN	USP9Y	Isoform of O00507, Isoform Short of Probable ubiquitin carboxyl-terminal hydrolase FAF-Y
Cluster -5875	A0A1B0GW05	A0A1B0GW05	A0A1B0GW05_HUMAN	DPY19L1	Isoform of Q2PZI1, Probable C-mannosyltransferase DPY19L1
Cluster -5875	A1L3X0	A1L3X0;D6RBR5;D6RE10	ELOV7_HUMAN	ELOVL7	Elongation of very long chain fatty acids protein 7
Cluster -5875	Q9Y278	Q9Y278	HS3S2_HUMAN	HS3ST2	Heparan sulfate glucosamine 3-O-sulfotransferase 2
Cluster -5875	Q9UHL9;Q9UHL9-2;Q9UHL9-3	Q9UHL9;Q9UHL9-2;Q9UHL9-3;E9PFE2	GT2D1_HUMAN	GTF2IRD1	General transcription factor II-I repeat domain-containing protein 1
Cluster -5875	Q9UFP1	Q9UFP1;A0A8I5KP10;A0A8I5KS87;A0A8I5KXC0	GAK1A_HUMAN	GASK1A	Golgi-associated kinase 1A
Cluster -5875	Q9BZR6	Q9BZR6	RTN4R_HUMAN	RTN4R	Reticulon-4 receptor
Cluster -5875	Q96JQ0	Q96JQ0	PCD16_HUMAN	DCHS1	Protocadherin-16
Cluster -5875	Q8WVC6	Q8WVC6;A0A8I5KT67	DCAKD_HUMAN	DCAKD	Dephospho-CoA kinase domain-containing protein
Cluster -5875	Q8ND71	Q8ND71	GIMA8_HUMAN	GIMAP8	GTPase IMAP family member 8
Cluster -5875	P49069	P49069;A0A7I2V518	CAMLG_HUMAN	CAMLG	Guided entry of tail-anchored proteins factor CAMLG
Cluster -5875	P39210	P39210;B5MCF8;B5MC53;G5E9F5	MPV17_HUMAN	MPV17	Protein Mpv17
Cluster -5875	P15151;P15151-2;P15151-3;P15151-4	P15151;A0A0A0MSA9;P15151-4;P15151-2;P15151-3;A0A0C4DG49	PVR_HUMAN	PVR	Poliovirus receptor
Cluster -5875	P0DMQ5	P0DMQ5	INAM2_HUMAN	INAFM2	Putative transmembrane protein INAFM2
Cluster -5875	O00217	O00217	NDUS8_HUMAN	NDUFS8	NADH dehydrogenase [ubiquinone] iron-sulfur protein 8, mitochondrial
Cluster -5875	O60831	O60831;A6NM71	PRAF2_HUMAN	PRAF2	PRA1 family protein 2
Cluster -5875	V9GYJ8	V9GYJ8	V9GYJ8_HUMAN	APOC2	Isoform of P02655, Apolipoprotein C-II
Cluster -5875	Q9Y6Y9	Q9Y6Y9	LY96_HUMAN	LY96	Lymphocyte antigen 96
Cluster -5875	Q9Y5B8	Q9Y5B8;B4DXC8;E9PNU1	NDK7_HUMAN	NME7	Nucleoside diphosphate kinase 7
Cluster -5875	Q9Y2K2;Q9Y2K2-7;Q9Y2K2-8	Q9Y2K2;H0Y4E8;Q9Y2K2-7;Q9Y2K2-8	SIK3_HUMAN	SIK3	Serine/threonine-protein kinase SIK3
Cluster -5875	Q9UGN4;Q9UGN4-2	Q9UGN4;Q9UGN4-2;Q9UGN4-3;Q9UGN4-4;J3QKQ4	CLM8_HUMAN	CD300A	CMRF35-like molecule 8
Cluster -5875	Q9HD40;Q9HD40-3	Q9HD40;A0A7P0TA23;Q9HD40-3	SPCS_HUMAN	SEPSECS	O-phosphoseryl-tRNA(Sec) selenium transferase
Cluster -5875	Q9H0F6	Q9H0F6;Q9H0F6-2	SHRPN_HUMAN	SHARPIN	Sharpin
Cluster -5875	Q9BVC4;Q9BVC4-4	Q9BVC4;H3BR38;H3BPT1;H3BPU5;H3BM50;A0A0A0MR05;Q9BVC4-4	LST8_HUMAN	MLST8	Target of rapamycin complex subunit LST8
Cluster -5875	Q92947	Q92947;Q92947-2	GCDH_HUMAN	GCDH	Glutaryl-CoA dehydrogenase, mitochondrial
Cluster -5875	Q8WV93	Q8WV93	AFG1L_HUMAN	AFG1L	AFG1-like ATPase
Cluster -5875	Q7L3B6	Q7L3B6;B1AL69	CD37L_HUMAN	CDC37L1	Hsp90 co-chaperone Cdc37-like 1
Cluster -5875	Q6W4X9	Q6W4X9;A0A0G2JN42;A0A0G2JNJ8	MUC6_HUMAN	MUC6	Mucin-6
Cluster -5875	Q6ULP2;Q6ULP2-6;Q6ULP2-8;Q6ULP2-9	Q6ULP2;Q6ULP2-6;Q6ULP2-8;Q6ULP2-9;A0A8Q3WM48;A0A8Q3WKU6;A0A8Q3SIA4;A0A8Q3SI61	AFTIN_HUMAN	AFTPH	Aftiphilin
Cluster -5875	Q6P280	Q6P280;A0A0C4DFR4	ZN529_HUMAN	ZNF529	Zinc finger protein 529
Cluster -5875	Q641Q2;Q641Q2-2	Q641Q2;E7ESD2;F8W7U3;Q641Q2-2	WAC2A_HUMAN	WASHC2A	WASH complex subunit 2A
Cluster -5875	Q5T5U3	Q5T5U3;A0A805TBS0;A0A1B0GV73;A0A7P0TAS2;A0A087WW76	RHG21_HUMAN	ARHGAP21	Rho GTPase-activating protein 21
Cluster -5875	Q5JVF3;Q5JVF3-2;Q5JVF3-3;Q5JVF3-4	Q5JVF3;Q5JVF3-2;Q5JVF3-3;Q5JVF3-4	PCID2_HUMAN	PCID2	PCI domain-containing protein 2
Cluster -5875	Q3MII6	Q3MII6	TBC25_HUMAN	TBC1D25	TBC1 domain family member 25
Cluster -5875	Q14457	Q14457;E7EV84	BECN1_HUMAN	BECN1	Beclin-1
Cluster -5875	P62995;P62995-3	P62995;P62995-3	TRA2B_HUMAN	TRA2B	Transformer-2 protein homolog beta
Cluster -5875	P29460	P29460;A0A8Q3SJ12	IL12B_HUMAN	IL12B	Interleukin-12 subunit beta
Cluster -5875	O15160;O15160-2	O15160;A0A2R8Y8D6;O15160-2;A0A2R8Y5D3;E7EQB9;A0A2R8YEY5;A0A2R8YEZ4	RPAC1_HUMAN	POLR1C	DNA-directed RNA polymerases I and III subunit RPAC1
Cluster -5875	Q9UDY2-6	A0A3B3ISZ5;Q9UDY2-6	ZO2_HUMAN	TJP2	Isoform of Q9UDY2, Isoform 6 of Tight junction protein ZO-2
Cluster -5875	F5H4Z8	F5H4Z8	F5H4Z8_HUMAN	THBS3	Isoform of P49746, Thrombospondin-3
Cluster -5875	Q9Y5S8	Q9Y5S8;A6NGA6	NOX1_HUMAN	NOX1	NADPH oxidase 1
Cluster -5875	Q9BY41;Q9BY41-5	Q9BY41;A6NGJ7;A6NFW1;E7EVA8;Q9BY41-4;Q9BY41-5;Q9BY41-6;A6NMT1;A0A3B3IRZ8;A0A3B3IRP8;A0A3B3IS68;A0A3B3ISJ4;A0A3B3IT04;A0A3B3ISE4;A0A3B3IT30;A0A3B3ISS7;A0A3B3IT84;A0A3B3IU01;A0A3B3ITZ3;A0A3B3IRI9	HDAC8_HUMAN	HDAC8	Histone deacetylase 8
Cluster -5875	Q9BVH7	Q9BVH7;F2Z2C8	SIA7E_HUMAN	ST6GALNAC5	Alpha-N-acetylgalactosaminide alpha-2,6-sialyltransferase 5
Cluster -5875	Q9BT88	Q9BT88	SYT11_HUMAN	SYT11	Synaptotagmin-11
Cluster -5875	Q9BQG2	Q9BQG2	NUD12_HUMAN	NUDT12	NAD-capped RNA hydrolase NUDT12
Cluster -5875	Q96PY6;Q96PY6-2;Q96PY6-3;Q96PY6-4;Q96PY6-6	Q96PY6;A0A8I5QL42;Q96PY6-2;Q96PY6-3;Q96PY6-4;Q96PY6-6;A0A8I5KRM5;A0A8I5KSI3;A0A8I5KUL6	NEK1_HUMAN	NEK1	Serine/threonine-protein kinase Nek1
Cluster -5875	Q96EB1-2	Q96EB1;A0A1X7SBS0;A0A1W2PPP6;A0A1W2PNY5;A0A1W2PQZ6;A0A1W2PR08;A0A1W2PRJ0;A0A1W2PS93;A0A1W2PRF0;A0A1W2PRF5;Q96EB1-2;Q96EB1-3;G5E9D4	ELP4_HUMAN	ELP4	Isoform of Q96EB1, Isoform 2 of Elongator complex protein 4
Cluster -5875	Q96BT7;Q96BT7-2;Q96BT7-3;Q96BT7-4	Q96BT7;Q96BT7-2;Q96BT7-3;Q96BT7-4	ALKB8_HUMAN	ALKBH8	Alkylated DNA repair protein alkB homolog 8
Cluster -5875	Q96B45	Q96B45	BORC7_HUMAN	BORCS7	BLOC-1-related complex subunit 7
Cluster -5875	Q8TEU7;Q8TEU7-3;Q8TEU7-4;Q8TEU7-5	Q8TEU7;D6RE77;B7Z7Y1;Q8TEU7-3;Q8TEU7-4;Q8TEU7-5;Q8TEU7-6;Q8TEU7-2;A0A5F9ZHG7;E9PCH4	RPGF6_HUMAN	RAPGEF6	Rap guanine nucleotide exchange factor 6
Cluster -5875	Q8NHL6;Q8NHL6-2;Q8NHL6-3;Q8NHL6-4	Q8NHL6;Q8N423;A8MVE2;D9IDM5;D9IDM6;Q8N423-1;Q8N423-4;Q8NHL6-2;Q8NHL6-3;Q8NHL6-4;A0A0G2JP64;A0A0G2JQ15;A0A0G2JQ44;A0A0G2JQ46;A0A0G2JPH5;F6TER3;A0A0G2JN35;A0A0G2JNM2;A0A0G2JNT8;A0A0G2JNQ6;A0A0G2JNQ7;A0A0B4J1W1;A0A087WSV6;A0A087WSX8	LIRB1_HUMAN	LILRB1	Leukocyte immunoglobulin-like receptor subfamily B member 1
Cluster -5875	Q8NFG4	Q8NFG4	FLCN_HUMAN	FLCN	Folliculin
Cluster -5875	Q8N6Q3	Q8N6Q3;Q8N6Q3-2;A0A087WVM2	CD177_HUMAN	CD177	CD177 antigen
Cluster -5875	Q6WKZ4;Q6WKZ4-1;Q6WKZ4-3	Q7L804;Q6WKZ4;E7EX40;Q7L804-2;Q6WKZ4-1;Q6WKZ4-3	RFIP1_HUMAN	RAB11FIP1	Rab11 family-interacting protein 1
Cluster -5875	Q7L2E3;Q7L2E3-2;Q7L2E3-3	Q7L2E3;Q7L2E3-2;Q7L2E3-3;H7BXY3	DHX30_HUMAN	DHX30	ATP-dependent RNA helicase DHX30
Cluster -5875	Q6PJI9;Q6PJI9-3;Q6PJI9-4	Q6PJI9;Q6PJI9-3;Q6PJI9-4	WDR59_HUMAN	WDR59	GATOR complex protein WDR59
Cluster -5875	Q5H9U9;Q5H9U9-2	Q5H9U9;A0A804HKC9;Q5H9U9-2	DDX6L_HUMAN	DDX60L	Probable ATP-dependent RNA helicase DDX60-like
Cluster -5875	Q12778	Q12778;A8MYZ6	FOXO1_HUMAN	FOXO1	Forkhead box protein O1
Cluster -5875	P83436	P83436	COG7_HUMAN	COG7	Conserved oligomeric Golgi complex subunit 7
Cluster -5875	P49842;P49842-2;P49842-3;P49842-4	P49842;B7ZLI8;A0A140T8X5;P49842-2;P49842-3;P49842-4;A0A140TA37	STK19_HUMAN	STK19	Serine/threonine-protein kinase 19
Cluster -5875	P20138;P20138-2	P20138;P20138-2	CD33_HUMAN	CD33	Myeloid cell surface antigen CD33
Cluster -5875	O95490-5	O95490;O95490-2;O95490-5;O95490-6;O95490-7;A0A6I8PTT2;A0A6I8PRJ0;A0A6I8PRM6;B1ALU1;B1ALU3;A0A8I5KUX3	AGRL2_HUMAN	ADGRL2	Isoform of O95490, Isoform 5 of Adhesion G protein-coupled receptor L2
Cluster -5875	O60447;O60447-2	O60447;A0A804HIC4;O60447-2	EVI5_HUMAN	EVI5	Ecotropic viral integration site 5 protein homolog
Cluster -5875	O15394	O15394;O15394-2	NCAM2_HUMAN	NCAM2	Neural cell adhesion molecule 2
Cluster -5875	B1AJZ9;B1AJZ9-4	B1AJZ9;B1AJZ9-4;A0A804HIA4	FHAD1_HUMAN	FHAD1	Forkhead-associated domain-containing protein 1
Cluster -5875	O00748;O00748-4	O00748;O00748-4	EST2_HUMAN	CES2	Cocaine esterase
Cluster -5875	Q9HBR0	Q9HBR0	S38AA_HUMAN	SLC38A10	Putative sodium-coupled neutral amino acid transporter 10
Cluster -5875	Q96B02;Q96B02-2;Q96B02-3	Q96B02;Q96B02-2;Q96B02-3;X6REH9	UBE2W_HUMAN	UBE2W	Ubiquitin-conjugating enzyme E2 W
Cluster -5875	A0A075B7B5;B7ZM87;E9PDX4	Q7Z6B7;P0DMP2;A0A075B7B5;B7ZM87;Q7Z6B7-2;G5EA48;E9PDX4;A0A087X0L1	A0A075B7B5_HUMAN;B7ZM87_HUMAN;E9PDX4_HUMAN	SRGAP2	Isoform of O75044, SLIT-ROBO Rho GTPase-activating protein 2
Cluster -5875	Q7RTN6;Q7RTN6-2;Q7RTN6-3;Q7RTN6-4;Q7RTN6-5;Q7RTN6-6	Q7RTN6;A0A1W2PPG2;A0A1W2PPJ9;A0A1W2PPM8;A0A1W2PNV7;A0A1W2PR00;A0A1W2PQE8;A0A1W2PQF1;A0A1W2PS04;Q86YC8;Q7RTN6-2;Q7RTN6-3;Q7RTN6-4;Q7RTN6-5;Q7RTN6-6;J3QS66	STRAA_HUMAN	STRADA	STE20-related kinase adapter protein alpha
Cluster -5875	Q10469	Q10469	MGAT2_HUMAN	MGAT2	Alpha-1,6-mannosyl-glycoprotein 2-beta-N-acetylglucosaminyltransferase
Cluster -5875	Q01524	Q01524	DEF6_HUMAN	DEFA6	Defensin-6
Cluster -5875	C9J069	C9J069	AJM1_HUMAN	AJM1	Apical junction component 1 homolog
Cluster -5875	P54284;P54284-2;P54284-3;P54284-4;P54284-5	P54284;F8VNV8;P54284-2;P54284-3;P54284-4;P54284-5	CACB3_HUMAN	CACNB3	Voltage-dependent L-type calcium channel subunit beta-3
Cluster -5875	Q9UPR0;Q9UPR0-2;Q9UPR0-3	Q9UPR0;Q9UPR0-2;Q9UPR0-3	PLCL2_HUMAN	PLCL2	Inactive phospholipase C-like protein 2
Cluster -5875	Q9UPM8	Q9UPM8;Q9UPM8-2	AP4E1_HUMAN	AP4E1	AP-4 complex subunit epsilon-1
Cluster -5875	Q9UN70;Q9UN70-2	Q9UN70;Q9UN70-2	PCDGK_HUMAN	PCDHGC3	Protocadherin gamma-C3
Cluster -5875	Q9UKT8;Q9UKT8-2	Q9UKT8;Q9UKT8-2;B4DT60	FBXW2_HUMAN	FBXW2	F-box/WD repeat-containing protein 2
Cluster -5875	Q9NWZ5;Q9NWZ5-4	Q9NWZ5;Q9NWZ5-2;Q9NWZ5-3;Q9NWZ5-4	UCKL1_HUMAN	UCKL1	Uridine-cytidine kinase-like 1
Cluster -5875	Q9NVN3;Q9NVN3-1;Q9NVN3-3	Q9NVN3;Q9NVN3-1;Q9NVN3-3;B7WPL0	RIC8B_HUMAN	RIC8B	Synembryn-B
Cluster -5875	Q9NUV9	Q9NUV9;G5E9W9	GIMA4_HUMAN	GIMAP4	GTPase IMAP family member 4
Cluster -5875	Q9BVG8;Q9BVG8-2;Q9BVG8-6	Q9BVG8;B7Z896;Q9BVG8-2;Q9BVG8-4;Q9BVG8-5;Q9BVG8-6;F5H3M2;A0A0C4DGM9	KIFC3_HUMAN	KIFC3	Kinesin-like protein KIFC3
Cluster -5875	Q96DE5	Q96DE5;A0A087WUN5	APC16_HUMAN	ANAPC16	Anaphase-promoting complex subunit 16
Cluster -5875	Q969F1	Q969F1	TF3C6_HUMAN	GTF3C6	General transcription factor 3C polypeptide 6
Cluster -5875	Q92520	Q92520	FAM3C_HUMAN	FAM3C	Protein FAM3C
Cluster -5875	Q8WZ75;Q8WZ75-2	Q8WZ75;B4DYV8;Q8WZ75-2;Q8WZ75-3	ROBO4_HUMAN	ROBO4	Roundabout homolog 4
Cluster -5875	Q8NBF6;Q8NBF6-2	Q8NBF6;Q8NBF6-2;B8ZZW5	AVL9_HUMAN	AVL9	Late secretory pathway protein AVL9 homolog
Cluster -5875	Q8N8U9	Q8N8U9;A0A3B3ISL7;A0A3B3ITW7;A0A3B3ITY4;A0A3B3ITZ8	BMPER_HUMAN	BMPER	BMP-binding endothelial regulator protein
Cluster -5875	Q86UK7;Q86UK7-2;Q86UK7-3	Q86UK7;Q86UK7-2;Q86UK7-3;H3BPG6	ZN598_HUMAN	ZNF598	E3 ubiquitin-protein ligase ZNF598
Cluster -5875	Q6P587	Q6P587;Q6P587-2;Q6P587-3	FAHD1_HUMAN	FAHD1	Acylpyruvase FAHD1, mitochondrial
Cluster -5875	Q5TEJ8;Q5TEJ8-3;Q5TEJ8-5	Q5TEJ8;Q5TEJ8-3;Q5TEJ8-5;Q5TEJ8-6	THMS2_HUMAN	THEMIS2	Protein THEMIS2
Cluster -5875	Q3KQZ1;Q3KQZ1-2;Q3KQZ1-3;Q3KQZ1-4	Q3KQZ1;Q3KQZ1-2;Q3KQZ1-3;Q3KQZ1-4	S2535_HUMAN	SLC25A35	Solute carrier family 25 member 35
Cluster -5875	Q2M1Z3	Q2M1Z3	RHG31_HUMAN	ARHGAP31	Rho GTPase-activating protein 31
Cluster -5875	P58215	P58215;B9A025;P58215-2;P58215-3	LOXL3_HUMAN	LOXL3	Lysyl oxidase homolog 3
Cluster -5875	P54652	P54652	HSP72_HUMAN	HSPA2	Heat shock-related 70 kDa protein 2
Cluster -5875	P53677	P53677;E7ER80;P53677-2	AP3M2_HUMAN	AP3M2	AP-3 complex subunit mu-2
Cluster -5875	P49961;P49961-2;P49961-6	P49961;P49961-2;P49961-4;P49961-5;P49961-6	ENTP1_HUMAN	ENTPD1	Ectonucleoside triphosphate diphosphohydrolase 1
Cluster -5875	P32246	P32246	CCR1_HUMAN	CCR1	C-C chemokine receptor type 1
Cluster -5875	P30533	P30533;A0A3B3IRQ7	AMRP_HUMAN	LRPAP1	Alpha-2-macroglobulin receptor-associated protein
Cluster -5875	P25025	P25025;P25024	CXCR2_HUMAN	CXCR2	C-X-C chemokine receptor type 2
Cluster -5875	P18887	P18887;F5H8D7	XRCC1_HUMAN	XRCC1	DNA repair protein XRCC1
Cluster -5875	P11684	P11684;E9PN95	UTER_HUMAN	SCGB1A1	Uteroglobin
Cluster -5875	P06239;P06239-3	P06239;P06239-3;Q573B4	LCK_HUMAN	LCK	Tyrosine-protein kinase Lck
Cluster -5875	O75581	O75581;F5H7J9	LRP6_HUMAN	LRP6	Low-density lipoprotein receptor-related protein 6
Cluster -5875	O75381;O75381-2	O75381;O75381-2	PEX14_HUMAN	PEX14	Peroxisomal membrane protein PEX14
Cluster -5875	O00478;O00478-2	O00478;O00478-2	BT3A3_HUMAN	BTN3A3	Butyrophilin subfamily 3 member A3
Cluster -5875	P25490	O15391;P25490	TYY1_HUMAN	YY1	Transcriptional repressor protein YY1
Cluster -5875	Q9UH90	Q9UH90	FBX40_HUMAN	FBXO40	F-box only protein 40
Cluster -5875	Q96FQ6	Q96FQ6	S10AG_HUMAN	S100A16	Protein S100-A16
Cluster -5875	Q86W56;Q86W56-2;Q86W56-3;Q86W56-4;Q86W56-5	Q86W56;Q86W56-2;Q86W56-3;Q86W56-4;Q86W56-5	PARG_HUMAN	PARG	Poly(ADP-ribose) glycohydrolase
Cluster -5875	Q6X784	Q6X784;J3KRM0	ZPBP2_HUMAN	ZPBP2	Zona pellucida-binding protein 2
Cluster -5875	Q6UWP8-2	Q6UWP8-2	SBSN_HUMAN	SBSN	Isoform of Q6UWP8, Isoform 2 of Suprabasin
Cluster -5875	P59047	P59047	NALP5_HUMAN	NLRP5	NACHT, LRR and PYD domains-containing protein 5
Cluster -5875	P29692-2	E9PRY8;P29692-2;A0A087X1X7	EF1D_HUMAN	EEF1D	Isoform of P29692, Isoform 2 of Elongation factor 1-delta
Cluster -5875	O75342	O75342	LX12B_HUMAN	ALOX12B	Arachidonate 12-lipoxygenase, 12R-type
Cluster -5875	Q9Y303	Q9Y303;Q9Y303-2;Q9Y303-3;A0A3B3IU33	NAGA_HUMAN	AMDHD2	N-acetylglucosamine-6-phosphate deacetylase
Cluster -5875	Q9Y217	Q9Y217;Q9Y217-2	MTMR6_HUMAN	MTMR6	Myotubularin-related protein 6
Cluster -5875	Q9UHD4	Q9UHD4	CIDEB_HUMAN	CIDEB	Cell death activator CIDE-B
Cluster -5875	Q9NWW6	Q9NWW6;Q9NWW6-2;Q5W125	NRK1_HUMAN	NMRK1	Nicotinamide riboside kinase 1
Cluster -5875	Q8TCU6	Q8TCU6;Q8TCU6-3	PREX1_HUMAN	PREX1	Phosphatidylinositol 3,4,5-trisphosphate-dependent Rac exchanger 1 protein
Cluster -5875	Q86TI0;Q86TI0-2	Q86TI0;Q86TI0-2	TBCD1_HUMAN	TBC1D1	TBC1 domain family member 1
Cluster -5875	Q6ZTZ1	Q6ZTZ1;D6RDG6;D6RD98;D6R9L8	MSD1_HUMAN	MSANTD1	Myb/SANT-like DNA-binding domain-containing protein 1
Cluster -5875	Q5XPI4;Q5XPI4-2	Q5XPI4;C9J266;C9JS59;Q5XPI4-2	RN123_HUMAN	RNF123	E3 ubiquitin-protein ligase RNF123
Cluster -5875	Q5TAQ9	Q5TAQ9;Q5TAQ9-2;V9GY54	DCAF8_HUMAN	DCAF8	DDB1- and CUL4-associated factor 8
Cluster -5875	Q5T2E6	Q5T2E6;Q5T2E7	ARMD3_HUMAN	ARMH3	Armadillo-like helical domain-containing protein 3
Cluster -5875	Q16626	Q16626;A0A2R8Y7W8;A0A2R8Y6W5	MEA1_HUMAN	MEA1	Male-enhanced antigen 1
Cluster -5875	Q13573	Q13573;G3V4X8;G3V3A4	SNW1_HUMAN	SNW1	SNW domain-containing protein 1
Cluster -5875	Q13363;Q13363-2	Q13363;Q13363-2	CTBP1_HUMAN	CTBP1	C-terminal-binding protein 1
Cluster -5875	P62877	P62877	RBX1_HUMAN	RBX1	E3 ubiquitin-protein ligase RBX1
Cluster -5875	P56159-2	P56159-2	GFRA1_HUMAN	GFRA1	Isoform of P56159, Isoform 2 of GDNF family receptor alpha-1
Cluster -5875	P09958	P09958;A0A7P0T8U2	FURIN_HUMAN	FURIN	Furin
Cluster -5875	O95236;O95236-2	O95236;O95236-2	APOL3_HUMAN	APOL3	Apolipoprotein L3
Cluster -5875	O75569;O75569-2;O75569-3	O75569;O75569-2;O75569-3;F8WEG8;C9JMM3;G5E9Q4;A0A7I2YQ87;A0A7I2V2P4;A0A7I2V3L6;A0A7I2V5H3;A0A7I2V5C2	PRKRA_HUMAN	PRKRA	Interferon-inducible double-stranded RNA-dependent protein kinase activator A
Cluster -5875	O00401	O00401	WASL_HUMAN	WASL	Actin nucleation-promoting factor WASL
Cluster -5875	O00300	O00300;E5RFV7	TR11B_HUMAN	TNFRSF11B	Tumor necrosis factor receptor superfamily member 11B
Cluster -5875	A4UGR9-4;A4UGR9-5;A4UGR9-6;A4UGR9-7	A0A5F9ZH43;A0A5F9ZHW6;A4UGR9-4;A4UGR9-5;A4UGR9-6;A4UGR9-7	XIRP2_HUMAN	XIRP2	Isoform of A4UGR9, Isoform 4 of Xin actin-binding repeat-containing protein 2
Cluster -5875	A0A0U1RQK7;A0A8I5KT99;A0A8I5KV92	A0A0U1RQK7;A0A8I5KT99;A0A8I5KV92	A0A0U1RQK7_HUMAN;A0A8I5KT99_HUMAN;A0A8I5KV92_HUMAN	EIF4G3	Isoform of O43432, Eukaryotic translation initiation factor 4 gamma 3
Cluster -5875	A0A499FI48	A0A499FI48	A0A499FI48_HUMAN	PDIA4	Isoform of P13667, Protein disulfide-isomerase
Cluster -5875	Q9Y520;Q9Y520-3;Q9Y520-4;Q9Y520-5;Q9Y520-6;Q9Y520-7	Q9Y520;Q9Y520-2;Q9Y520-3;Q9Y520-4;Q9Y520-5;Q9Y520-6;Q9Y520-7;E7EPN9	PRC2C_HUMAN	PRRC2C	Protein PRRC2C
Cluster -5875	Q9ULP9;Q9ULP9-2	Q9ULP9;Q9ULP9-2	TBC24_HUMAN	TBC1D24	TBC1 domain family member 24
Cluster -5875	Q9NSK0;Q9NSK0-3	Q9NSK0;Q9NSK0-3;Q9NSK0-5	KLC4_HUMAN	KLC4	Kinesin light chain 4
Cluster -5875	Q9H8H3	Q9H8H3;A0A8Q3SIA8	MET7A_HUMAN	METTL7A	Putative methyltransferase-like protein 7A
Cluster -5875	Q9GZM7;Q9GZM7-3	Q9GZM7;F6SDV2;Q9GZM7-3	TINAL_HUMAN	TINAGL1	Tubulointerstitial nephritis antigen-like
Cluster -5875	Q9BZ29;Q9BZ29-3;Q9BZ29-4;Q9BZ29-5	Q9BZ29;Q9BZ29-3;Q9BZ29-4;Q9BZ29-5;Q9BZ29-6;A0A804HIE8;A0A0A0MT38;Q6ZSL5;A0A088AWN3	DOCK9_HUMAN	DOCK9	Dedicator of cytokinesis protein 9
Cluster -5875	Q9BSH4	Q9BSH4;A0A804HJB7	TACO1_HUMAN	TACO1	Translational activator of cytochrome c oxidase 1
Cluster -5875	Q96S19	Q96S19;H3BS73;Q96S19-2;Q96S19-3;Q96S19-4;Q96S19-5;Q96S19-6;A0A087WYU2	MTL26_HUMAN	METTL26	Methyltransferase-like 26
Cluster -5875	Q96B36	Q96B36;Q96B36-2;Q96B36-3	AKTS1_HUMAN	AKT1S1	Proline-rich AKT1 substrate 1
Cluster -5875	Q8WWA1;Q8WWA1-2	Q8WWA1;Q8WWA1-2;Q8WWA1-3	TMM40_HUMAN	TMEM40	Transmembrane protein 40
Cluster -5875	Q8IVB4	Q8IVB4	SL9A9_HUMAN	SLC9A9	Sodium/hydrogen exchanger 9
Cluster -5875	Q6Y7W6;Q6Y7W6-4;Q6Y7W6-5	Q6Y7W6;I1E4Y6;F8WCD5;Q6Y7W6-3;Q6Y7W6-4;Q6Y7W6-5	GGYF2_HUMAN	GIGYF2	GRB10-interacting GYF protein 2
Cluster -5875	Q68D91	Q68D91	MBLC2_HUMAN	MBLAC2	Acyl-coenzyme A thioesterase MBLAC2
Cluster -5875	Q16584	Q16584;Q16584-2	M3K11_HUMAN	MAP3K11	Mitogen-activated protein kinase kinase kinase 11
Cluster -5875	Q14BN4;Q14BN4-2;Q14BN4-3	Q14BN4;Q14BN4-2;Q14BN4-3;Q14BN4-6;Q14BN4-7;A0A590UJT5;A0A590UJU9;A0A590UJK3;A0A590UJ16;A0A5F9VB99	SLMAP_HUMAN	SLMAP	Sarcolemmal membrane-associated protein
Cluster -5875	P55157	P55157;E9PBP6	MTP_HUMAN	MTTP	Microsomal triglyceride transfer protein large subunit
Cluster -5875	P48788;P48788-2	P48788;P48788-2	TNNI2_HUMAN	TNNI2	Troponin I, fast skeletal muscle
Cluster -5875	P29120;P29120-2	P29120;P29120-2	NEC1_HUMAN	PCSK1	Neuroendocrine convertase 1
Cluster -5875	P24387	P24387;D6RHH7	CRHBP_HUMAN	CRHBP	Corticotropin-releasing factor-binding protein
Cluster -5875	O75387;O75387-2	O75387;O75387-2	LAT3_HUMAN	SLC43A1	Large neutral amino acids transporter small subunit 3
Cluster -5875	O95989	O95989	NUDT3_HUMAN	NUDT3	Diphosphoinositol polyphosphate phosphohydrolase 1
Cluster -5875	Q9NRR1	Q9NRR1	CYTL1_HUMAN	CYTL1	Cytokine-like protein 1
Cluster -5875	Q9H7D7	Q9H7D7;Q9H7D7-2;A0A499FIZ0;A0A7I2YQQ9	WDR26_HUMAN	WDR26	WD repeat-containing protein 26
Cluster -5875	Q9BXS4	Q9BXS4	TMM59_HUMAN	TMEM59	Transmembrane protein 59
Cluster -5875	Q96Q05;Q96Q05-2;Q96Q05-3	Q96Q05;Q96Q05-2;Q96Q05-3	TPPC9_HUMAN	TRAPPC9	Trafficking protein particle complex subunit 9
Cluster -5875	Q6ZUX7	Q6ZUX7	LHPL2_HUMAN	LHFPL2	LHFPL tetraspan subfamily member 2 protein
Cluster -5875	Q9BTZ2;Q9BTZ2-4;Q9BTZ2-8	Q6PKH6;Q9BTZ2;F6TD35;Q6PKH6-2;E9PFL3;Q9BTZ2-2;Q9BTZ2-3;Q9BTZ2-4;Q9BTZ2-5;Q9BTZ2-7;Q9BTZ2-8;F5GWZ1	DHRS4_HUMAN	DHRS4	Dehydrogenase/reductase SDR family member 4
Cluster -5875	Q6P9F5	Q6P9F5;A0A140T9D5;A0A0G2JMU7;Q6P9F5-2;A0A0G2JK97;A0A0G2JIV5	TRI40_HUMAN	TRIM40	E3 ubiquitin ligase TRIM40
Cluster -5875	Q5VW36	Q5VW36	FOCAD_HUMAN	FOCAD	Focadhesin
Cluster -5875	Q5TC84	Q5TC84	OGRL1_HUMAN	OGFRL1	Opioid growth factor receptor-like protein 1
Cluster -5875	Q4G0W2	Q4G0W2	DUS28_HUMAN	DUSP28	Dual specificity phosphatase 28
Cluster -5875	Q13017;Q13017-2	Q13017;Q13017-2	RHG05_HUMAN	ARHGAP5	Rho GTPase-activating protein 5
Cluster -5875	P46977	P46977;P46977-2	STT3A_HUMAN	STT3A	Dolichyl-diphosphooligosaccharide--protein glycosyltransferase subunit STT3A
Cluster -5875	P40818	P40818	UBP8_HUMAN	USP8	Ubiquitin carboxyl-terminal hydrolase 8
Cluster -5875	P34897;P34897-3	P34897;P34897-3	GLYM_HUMAN	SHMT2	Serine hydroxymethyltransferase, mitochondrial
Cluster -5875	P32942	P32942;K7ERN2	ICAM3_HUMAN	ICAM3	Intercellular adhesion molecule 3
Cluster -5875	P11441	P11441;Q5HY81	UBL4A_HUMAN	UBL4A	Ubiquitin-like protein 4A
Cluster -5875	O60449-2	O60449;O60449-2;O60449-3	LY75_HUMAN	LY75	Isoform of O60449, Isoform 2 of Lymphocyte antigen 75
Cluster -5875	O60449	O60449	LY75_HUMAN	LY75	Lymphocyte antigen 75
Cluster -5875	A7E2V4;A7E2V4-3;A7E2V4-4;A7E2V4-5	A7E2V4;H7BZ52;S4R3H3;S4R410;S4R393;A7E2V4-2;A7E2V4-3;A7E2V4-4;A7E2V4-5	ZSWM8_HUMAN	ZSWIM8	Zinc finger SWIM domain-containing protein 8
Cluster -5875	O43169	O43169;A0A8I5QKN7;D6RFH4;A0A8I5KSY3;A0A8I5KSY8;A0A8I5KVH4;A0A8I5KYK4;J3QR91	CYB5B_HUMAN	CYB5B	Cytochrome b5 type B
Cluster -5875	Q9UQE7	Q9UQE7	SMC3_HUMAN	SMC3	Structural maintenance of chromosomes protein 3
Cluster -5875	Q9UKM9-2	Q9UKM9;Q9UKM9-2	RALY_HUMAN	RALY	Isoform of Q9UKM9, Isoform 1 of RNA-binding protein Raly
Cluster -5875	Q9NPF4	Q9NPF4	OSGEP_HUMAN	OSGEP	tRNA N6-adenosine threonylcarbamoyltransferase
Cluster -5875	Q9C075	Q9C075;Q9C075-2	K1C23_HUMAN	KRT23	Keratin, type I cytoskeletal 23
Cluster -5875	Q9BXK5	Q9BXK5;F6VJB4;Q9BXK5-2;A0A0A0MR90;E9PDD6;A0A087WW80;F2Z2C3	B2L13_HUMAN	BCL2L13	Bcl-2-like protein 13
Cluster -5875	Q9BX69	Q9BX69	CARD6_HUMAN	CARD6	Caspase recruitment domain-containing protein 6
Cluster -5875	Q9BRA0;Q9BRA0-2	Q9BRA0;Q9BRA0-2;A0A0B4J297;I3L4V0;I3L3Z2;I3L310	LSMD1_HUMAN	NAA38	N-alpha-acetyltransferase 38, NatC auxiliary subunit
Cluster -5875	Q96NN9-2	Q96NN9-2	AIFM3_HUMAN	AIFM3	Isoform of Q96NN9, Isoform 2 of Apoptosis-inducing factor 3
Cluster -5875	Q8WY21-2;Q8WY21-3	Q8WY21;Q8WY21-2;Q8WY21-3;Q8WY21-4	SORC1_HUMAN	SORCS1	Isoform of Q8WY21, Isoform 2 of VPS10 domain-containing receptor SorCS1
Cluster -5875	Q5S007	Q5S007;A0A7P0T8S1	LRRK2_HUMAN	LRRK2	Leucine-rich repeat serine/threonine-protein kinase 2
Cluster -5875	Q13239;Q13239-3;Q13239-4;Q13239-5	Q13239;Q13239-3;Q13239-4;Q13239-5	SLAP1_HUMAN	SLA	Src-like-adapter
Cluster -5875	Q13838	Q13838;Q13838-2;Q5STU3	DX39B_HUMAN	DDX39B	Spliceosome RNA helicase DDX39B
Cluster -5875	Q9NUB1;Q9NUB1-2	Q9NUB1;Q9NUB1-2;Q9NUB1-3	ACS2L_HUMAN	ACSS1	Acetyl-coenzyme A synthetase 2-like, mitochondrial
Cluster -5875	Q9NQC3-5	Q9NQC3-5	RTN4_HUMAN	RTN4	Isoform of Q9NQC3, Isoform B2 of Reticulon-4
Cluster -5875	Q9HCU5	Q9HCU5;B5MC98	PREB_HUMAN	PREB	Prolactin regulatory element-binding protein
Cluster -5875	Q9H324	Q9H324;A0A0A0MQW6	ATS10_HUMAN	ADAMTS10	A disintegrin and metalloproteinase with thrombospondin motifs 10
Cluster -5875	Q99523	Q99523;Q99523-2	SORT_HUMAN	SORT1	Sortilin
Cluster -5875	Q8WUY1	Q8WUY1	THEM6_HUMAN	THEM6	Protein THEM6
Cluster -5875	Q8NFV4;Q8NFV4-4	Q8NFV4;Q8NFV4-4	ABHDB_HUMAN	ABHD11	Protein ABHD11
Cluster -5875	Q8N8Y2	Q8N8Y2	VA0D2_HUMAN	ATP6V0D2	V-type proton ATPase subunit d 2
Cluster -5875	Q16799	Q16799	RTN1_HUMAN	RTN1	Reticulon-1
Cluster -5875	Q15041;Q15041-2	Q15041;Q15041-2;Q15041-3	AR6P1_HUMAN	ARL6IP1	ADP-ribosylation factor-like protein 6-interacting protein 1
Cluster -5875	Q13361;Q13361-2	Q13361;B3KW70;F5GYX4;F5H7Z2;F5H2W4;Q13361-2	MFAP5_HUMAN	MFAP5	Microfibrillar-associated protein 5
Cluster -5875	Q03519	Q03519;X5CMH5;A0A140T9S0;A0A0G2JLV0;Q03519-2;A0A087WYD6	TAP2_HUMAN	TAP2	Antigen peptide transporter 2
Cluster -5875	P51793;P51793-2	P51793;A0A6Q8PG54;A0A7I2Y1J6;P51793-2;G3XAG5	CLCN4_HUMAN	CLCN4	H(+)/Cl(-) exchange transporter 4
Cluster -5875	P36957	P36957;P36957-2	ODO2_HUMAN	DLST	Dihydrolipoyllysine-residue succinyltransferase component of 2-oxoglutarate dehydrogenase complex, mitochondrial
Cluster -5875	Q9ULC5;Q9ULC5-3	P33121;Q9ULC5;E7EPM6;P33121-2;P33121-3;Q9ULC5-3;Q9ULC5-4;B7Z3Z9;A0A8C8KCK5;A0A8C8L3F5	ACSL5_HUMAN	ACSL5	Long-chain-fatty-acid--CoA ligase 5
Cluster -5875	P13591-1	P13591;P13591-1;P13591-3;P13591-4;P13591-5;P13591-6;H7BYX6;A0A087WTE4;A0A087WTF6;A0A087WV75;A0A087WWD4;A0A087WX77	NCAM1_HUMAN	NCAM1	Isoform of P13591, Isoform 2 of Neural cell adhesion molecule 1
Cluster -5875	P47985	P0C7P4;P47985	UCRI_HUMAN	UQCRFS1	Cytochrome b-c1 complex subunit Rieske, mitochondrial
Cluster -5875	P03891	P03891	NU2M_HUMAN	MT-ND2	NADH-ubiquinone oxidoreductase chain 2
Cluster -5875	O95674	O95674	CDS2_HUMAN	CDS2	Phosphatidate cytidylyltransferase 2
Cluster -5875	O75886	O75886;O75886-2	STAM2_HUMAN	STAM2	Signal transducing adapter molecule 2
Cluster -5875	O94927	O94927	HAUS5_HUMAN	HAUS5	HAUS augmin-like complex subunit 5
Cluster -5875	Q9Y296	Q9Y296;J3KP27;G3V1A0;G5EA23;Q9Y296-2;E9PQE8;E9PKS9;E9PN70	TPPC4_HUMAN	TRAPPC4	Trafficking protein particle complex subunit 4
Cluster -5875	Q9UIG8;Q9UIG8-2	Q9UIG8;Q9UIG8-2	SO3A1_HUMAN	SLCO3A1	Solute carrier organic anion transporter family member 3A1
Cluster -5875	Q9NXG2	Q9NXG2	THUM1_HUMAN	THUMPD1	THUMP domain-containing protein 1
Cluster -5875	Q9NRJ3	Q9NRJ3;D6RC73	CCL28_HUMAN	CCL28	C-C motif chemokine 28
Cluster -5875	Q9H0Z9	Q9H0Z9;A6NG75;F6VZ39	RBM38_HUMAN	RBM38	RNA-binding protein 38
Cluster -5875	Q9BV44	Q9BV44	THUM3_HUMAN	THUMPD3	tRNA (guanine(6)-N2)-methyltransferase THUMP3
Cluster -5875	Q9BQS8;Q9BQS8-4	Q9BQS8;Q9BQS8-4	FYCO1_HUMAN	FYCO1	FYVE and coiled-coil domain-containing protein 1
Cluster -5875	Q99576-3	Q99576-3	T22D3_HUMAN	TSC22D3	Isoform of Q99576, Isoform 2 of TSC22 domain family protein 3
Cluster -5875	Q96EV8;Q96EV8-2	Q96EV8;Q96EV8-2	DTBP1_HUMAN	DTNBP1	Dysbindin
Cluster -5875	Q969K3;Q969K3-2	Q969K3;Q969K3-2;H7BYJ1;A0A087WTM5	RNF34_HUMAN	RNF34	E3 ubiquitin-protein ligase RNF34
Cluster -5875	Q92854	Q92854;Q92854-2;E9PFD9	SEM4D_HUMAN	SEMA4D	Semaphorin-4D
Cluster -5875	Q8N5C1	Q8N5C1	CAHM5_HUMAN	CALHM5	Calcium homeostasis modulator protein 5
Cluster -5875	Q8IWW6;Q8IWW6-3;Q8IWW6-4	Q8IWW6;Q8IWW6-2;Q8IWW6-3;Q8IWW6-4;Q1RLN5	RHG12_HUMAN	ARHGAP12	Rho GTPase-activating protein 12
Cluster -5875	Q6Q0C0;Q6Q0C0-2	Q6Q0C0;Q6Q0C0-2	TRAF7_HUMAN	TRAF7	E3 ubiquitin-protein ligase TRAF7
Cluster -5875	Q6PJF5;Q6PJF5-2	Q6PJF5;Q6PJF5-2	RHDF2_HUMAN	RHBDF2	Inactive rhomboid protein 2
Cluster -5875	Q5SZK8	Q5SZK8;Q5SZK8-2	FREM2_HUMAN	FREM2	FRAS1-related extracellular matrix protein 2
Cluster -5875	Q16760;Q16760-2	Q16760;Q16760-2	DGKD_HUMAN	DGKD	Diacylglycerol kinase delta
Cluster -5875	Q15389;Q15389-2	Q15389;Q15389-2;E7ERK4;B4DTQ9	ANGP1_HUMAN	ANGPT1	Angiopoietin-1
Cluster -5875	Q13232	Q13232;H3BPR2	NDK3_HUMAN	NME3	Nucleoside diphosphate kinase 3
Cluster -5875	Q08AM6	Q08AM6	VAC14_HUMAN	VAC14	Protein VAC14 homolog
Cluster -5875	Q00653;Q00653-4	Q00653;Q00653-3;Q00653-4	NFKB2_HUMAN	NFKB2	Nuclear factor NF-kappa-B p100 subunit
Cluster -5875	P52594;P52594-2;P52594-3;P52594-4	P52594;P52594-2;P52594-3;P52594-4	AGFG1_HUMAN	AGFG1	Arf-GAP domain and FG repeat-containing protein 1
Cluster -5875	P51511	P51511	MMP15_HUMAN	MMP15	Matrix metalloproteinase-15
Cluster -5875	P46063	P46063	RECQ1_HUMAN	RECQL	ATP-dependent DNA helicase Q1
Cluster -5875	P27694	P27694	RFA1_HUMAN	RPA1	Replication protein A 70 kDa DNA-binding subunit
Cluster -5875	P25116	P25116	PAR1_HUMAN	F2R	Proteinase-activated receptor 1
Cluster -5875	P24752	P24752;A0A5F9ZHJ7;A0A5F9ZHL1;A0A5F9ZHL7;A0A5F9ZHH9;E9PRQ6;P24752-2	THIL_HUMAN	ACAT1	Acetyl-CoA acetyltransferase, mitochondrial
Cluster -5875	P20290;P20290-2	P20290;P20290-2;A0A7I2YQL2;A0A7I2V3T6;A0A7I2V5Y3	BTF3_HUMAN	BTF3	Transcription factor BTF3
Cluster -5875	P15144	P15144	AMPN_HUMAN	ANPEP	Aminopeptidase N
Cluster -5875	P08590	P08590	MYL3_HUMAN	MYL3	Myosin light chain 3
Cluster -5875	O60502;O60502-2;O60502-4	O60502;O60502-2;O60502-3;O60502-4	OGA_HUMAN	OGA	Protein O-GlcNAcase
Cluster -5875	O15530;O15530-3	O15530;O15530-2;O15530-3;O15530-4;E9PER6	PDPK1_HUMAN	PDPK1	3-phosphoinositide-dependent protein kinase 1
Cluster -5875	O00421;O00421-2	O00421;O00421-2	CCRL2_HUMAN	CCRL2	C-C chemokine receptor-like 2
Cluster -5875	O14735;O14735-3	O14735;B3KY94;O14735-3	CDIPT_HUMAN	CDIPT	CDP-diacylglycerol--inositol 3-phosphatidyltransferase
Cluster -5875	Q9Y673	Q9Y673;B4DR67;A0A7P0T9X2;A0A7P0T901;A0A7P0T8X9;A0A7P0T9B8;A0A7P0T9C7;A0A7P0T882;A0A7P0T850;A0A7P0TAL2;A0A7P0TB27;A0A7P0Z4I2	ALG5_HUMAN	ALG5	Dolichyl-phosphate beta-glucosyltransferase
Cluster -5875	Q9UKP3-2	Q9UKP3;Q9UKP3-2	ITBP2_HUMAN	ITGB1BP2	Isoform of Q9UKP3, Isoform 2 of Integrin beta-1-binding protein 2
Cluster -5875	Q9BWM7	Q9BWM7;S4R3N9	SFXN3_HUMAN	SFXN3	Sideroflexin-3
Cluster -5875	Q96SN7	Q96SN7	ORAI2_HUMAN	ORAI2	Protein orai-2
Cluster -5875	Q96DG6	Q96DG6	CMBL_HUMAN	CMBL	Carboxymethylenebutenolidase homolog
Cluster -5875	Q8NEZ4;Q8NEZ4-2;Q8NEZ4-3	Q8NEZ4;Q8NEZ4-2;Q8NEZ4-3;A0A7P0TAI3	KMT2C_HUMAN	KMT2C	Histone-lysine N-methyltransferase 2C
Cluster -5875	Q86VN1	Q86VN1;Q86VN1-2	VPS36_HUMAN	VPS36	Vacuolar protein-sorting-associated protein 36
Cluster -5875	Q7Z7H5	Q7Z7H5;Q7Z7H5-2;F8W7F7	TMED4_HUMAN	TMED4	Transmembrane emp24 domain-containing protein 4
Cluster -5875	Q15526;Q15526-2	Q15526;Q15526-2	SURF1_HUMAN	SURF1	Surfeit locus protein 1
Cluster -5875	Q15233;Q15233-2	Q15233;A0A7P0MRW0;Q15233-2;A0A7I2V464;A0A7I2V4K9;A0A7I2V4N2;A0A7I2V4J2;A0A7I2V535;A0A7I2V5Y7	NONO_HUMAN	NONO	Non-POU domain-containing octamer-binding protein
Cluster -5875	P24941	P24941;E7ESI2;G3V5T9;P24941-2	CDK2_HUMAN	CDK2	Cyclin-dependent kinase 2
Cluster -5875	O95831;O95831-3	O95831;A0A6Q8PFM5;A0A6Q8PFA7;A0A6Q8PFE1;A0A7I2RLJ8;A0A6Q8PFS4;A0A6Q8PFQ8;A0A6Q8PG15;A0A6Q8PHJ9;A0A6Q8PHC0;E9PMA0;A0A7I2PK44;O95831-2;O95831-3;O95831-5	AIFM1_HUMAN	AIFM1	Apoptosis-inducing factor 1, mitochondrial
Cluster -5875	P09493	P09493;P09493-9;P09493-3;P09493-4;H0YKP3;P09493-10;A0A087WTJ7	TPM1_HUMAN	TPM1	Tropomyosin alpha-1 chain
Cluster -5875	Q9Y5R8	Q9Y5R8	TPPC1_HUMAN	TRAPPC1	Trafficking protein particle complex subunit 1
Cluster -5875	Q9UHD1	Q9UHD1;Q9UHD1-2;E9PHZ2	CHRD1_HUMAN	CHORDC1	Cysteine and histidine-rich domain-containing protein 1
Cluster -5875	Q9UBM7	Q9UBM7;B4E1K5;A0A804HI25;A0A804HJQ7;E9PM00;A0A8I5KRR9	DHCR7_HUMAN	DHCR7	7-dehydrocholesterol reductase
Cluster -5875	Q9NRP0;Q9NRP0-2	Q9NRP0;Q9NRP0-2;A0A087WUD3	OSTC_HUMAN	OSTC	Oligosaccharyltransferase complex subunit OSTC
Cluster -5875	Q9H4A9	Q9H4A9;Q9H4A9-2	DPEP2_HUMAN	DPEP2	Dipeptidase 2
Cluster -5875	Q99873;Q99873-2;Q99873-3	Q99873;E9PKG1;Q99873-2;Q99873-3	ANM1_HUMAN	PRMT1	Protein arginine N-methyltransferase 1
Cluster -5875	Q99805	Q99805	TM9S2_HUMAN	TM9SF2	Transmembrane 9 superfamily member 2
Cluster -5875	Q92626	Q92626	PXDN_HUMAN	PXDN	Peroxidasin homolog
Cluster -5875	Q8WWC4	Q8WWC4	MAIP1_HUMAN	MAIP1	m-AAA protease-interacting protein 1, mitochondrial
Cluster -5875	Q8WU76;Q8WU76-2	Q8WU76;Q8WU76-2	SCFD2_HUMAN	SCFD2	Sec1 family domain-containing protein 2
Cluster -5875	Q8TCJ2	Q8TCJ2	STT3B_HUMAN	STT3B	Dolichyl-diphosphooligosaccharide--protein glycosyltransferase subunit STT3B
Cluster -5875	Q8TB72-3;Q8TB72-4	Q8TB72;Q8TB72-2;Q8TB72-3;Q8TB72-4	PUM2_HUMAN	PUM2	Isoform of Q8TB72, Isoform 3 of Pumilio homolog 2
Cluster -5875	Q8IZH2;Q8IZH2-2	Q8IZH2;Q8IZH2-2	XRN1_HUMAN	XRN1	5'-3' exoribonuclease 1
Cluster -5875	Q6PIU2;Q6PIU2-2	Q6PIU2;A0A0A0MTJ9;Q6PIU2-2;Q6PIU2-3	NCEH1_HUMAN	NCEH1	Neutral cholesterol ester hydrolase 1
Cluster -5875	Q5VYK3	Q5VYK3;J3KN16;A0A804HJA4	ECM29_HUMAN	ECPAS	Proteasome adapter and scaffold protein ECM29
Cluster -5875	Q15717-2	Q15717;Q15717-2	ELAV1_HUMAN	ELAVL1	Isoform of Q15717, Isoform 2 of ELAV-like protein 1
Cluster -5875	Q14761	Q14761	PTCA_HUMAN	PTPRCAP	Protein tyrosine phosphatase receptor type C-associated protein
Cluster -5875	Q03252	Q03252	LMNB2_HUMAN	LMNB2	Lamin-B2
Cluster -5875	Q02487	Q02487;A0A3B3ISU0;Q02487-2	DSC2_HUMAN	DSC2	Desmocollin-2
Cluster -5875	P34949	P34949;H3BUZ9;H3BT48;H3BPB8;H3BPP3;H3BMZ9;F5GX71	MPI_HUMAN	MPI	Mannose-6-phosphate isomerase
Cluster -5875	P26842	P26842	CD27_HUMAN	CD27	CD27 antigen
Cluster -5875	P02792	P02792	FRIL_HUMAN	FTL	Ferritin light chain
Cluster -5875	O96008	O96008;O96008-2	TOM40_HUMAN	TOMM40	Mitochondrial import receptor subunit TOM40 homolog
Cluster -5875	O75323	O75323;O75323-2	NIPS2_HUMAN	NIPSNAP2	Protein NipSnap homolog 2
Cluster -5875	O95573	O95573;A0A7P0T8L6;A0A7P0T905;A0A7P0TB52;A0A7P0TBB1;A0A7P0TBL9;A0A7P0TA76;H7BYZ7	ACSL3_HUMAN	ACSL3	Fatty acid CoA ligase Acsl3
Cluster -5875	Q9UPY6	Q9UPY6	WASF3_HUMAN	WASF3	Actin-binding protein WASF3
Cluster -5875	Q9UHF7;Q9UHF7-2;Q9UHF7-3	Q9UHF7;Q9UHF7-2;Q9UHF7-3;E5RFF3	TRPS1_HUMAN	TRPS1	Zinc finger transcription factor Trps1
Cluster -5875	Q9UEY8-2	Q9UEY8-2	ADDG_HUMAN	ADD3	Isoform of Q9UEY8, Isoform 1 of Gamma-adducin
Cluster -5875	Q9NZ43	Q9NZ43;M0QZE0;Q9NZ43-2;Q9NZ43-3	USE1_HUMAN	USE1	Vesicle transport protein USE1
Cluster -5875	Q9HBY8;Q9HBY8-1;Q9HBY8-3	Q9HBY8;Q9HBY8-1;Q9HBY8-3;X6R8H3;F2Z3C8	SGK2_HUMAN	SGK2	Serine/threonine-protein kinase Sgk2
Cluster -5875	Q9BRY0	Q9BRY0;F5H385	S39A3_HUMAN	SLC39A3	Zinc transporter ZIP3
Cluster -5875	Q96MW5	Q96MW5;B4DYU2;H3BQV3	COG8_HUMAN	COG8	Conserved oligomeric Golgi complex subunit 8
Cluster -5875	Q92542;Q92542-2	Q92542;Q92542-2	NICA_HUMAN	NCSTN	Nicastrin
Cluster -5875	Q8IZF2;Q8IZF2-2	Q8IZF2;Q8IZF2-2;Q8IZF2-3	AGRF5_HUMAN	ADGRF5	Adhesion G protein-coupled receptor F5
Cluster -5875	Q8IUZ5	Q8IUZ5;D6RAR0	AT2L2_HUMAN	PHYKPL	5-phosphohydroxy-L-lysine phospho-lyase
Cluster -5875	Q5SGD2	Q5SGD2;Q5SGD2-4	PPM1L_HUMAN	PPM1L	Protein phosphatase 1L
Cluster -5875	Q15645	Q15645	PCH2_HUMAN	TRIP13	Pachytene checkpoint protein 2 homolog
Cluster -5875	Q15075	Q15075	EEA1_HUMAN	EEA1	Early endosome antigen 1
Cluster -5875	P62341	P62341;F8WBD0	SELT_HUMAN	SELENOT	Thioredoxin reductase-like selenoprotein T
Cluster -5875	P56377	P61966;P56377;A6NH01;P61966-2;F6SFB5;A0A2R8YGH5;P56377-2;A0A5F9ZI43;A0A5F9ZHW1;A0A5F9ZHX2;H7BZG6	AP1S2_HUMAN	AP1S2	AP-1 complex subunit sigma-2
Cluster -5875	P22570;P22570-3;P22570-4;P22570-7	P22570;P22570-2;P22570-3;P22570-4;P22570-5;P22570-6;P22570-7;A0A0A0MSZ4;A0A0A0MT64;A0A0A0MTN9;A0A0A0MTR6;J3QQX3;A0A0C4DGN7;A0A0C4DFN8	ADRO_HUMAN	FDXR	NADPH:adrenodoxin oxidoreductase, mitochondrial
Cluster -5875	P21781	P21781	FGF7_HUMAN	FGF7	Fibroblast growth factor 7
Cluster -5875	P12821	P12821;P12821-3;P12821-4	ACE_HUMAN	ACE	Angiotensin-converting enzyme
Cluster -5875	P10746	P10746;Q5T3L7;Q5T3L8;A0A3B3ISL9;A0A3B3ISM6;A0A3B3ITJ2	HEM4_HUMAN	UROS	Uroporphyrinogen-III synthase
Cluster -5875	B2RTY4;B2RTY4-2;B2RTY4-4	B2RTY4;H3BRD5;B2RTY4-2;B2RTY4-3;B2RTY4-4	MYO9A_HUMAN	MYO9A	Unconventional myosin-IXa
Cluster -5875	O14874-2;O14874-3	O14874-2;O14874-3	BCKD_HUMAN	BCKDK	Isoform of O14874, Isoform 2 of [3-methyl-2-oxobutanoate dehydrogenase [lipoamide]] kinase, mitochondrial
Cluster -5875	Q9HC38-2	Q9HC38;Q9HC38-2;Q9HC38-3	GLOD4_HUMAN	GLOD4	Isoform of Q9HC38, Isoform 2 of Glyoxalase domain-containing protein 4
Cluster -5875	Q9H5I5;Q9H5I5-2;Q9H5I5-3;Q9H5I5-4	Q9H5I5;Q9H5I5-2;Q9H5I5-3;Q9H5I5-4;E7EVM7;A0A2H4UKA7	PIEZ2_HUMAN	PIEZO2	Piezo-type mechanosensitive ion channel component 2
Cluster -5875	Q8TB61;Q8TB61-2;Q8TB61-3;Q8TB61-4;Q8TB61-5	Q8TB61;Q8TB61-2;Q8TB61-3;Q8TB61-4;Q8TB61-5	S35B2_HUMAN	SLC35B2	Adenosine 3'-phospho 5'-phosphosulfate transporter 1
Cluster -5875	Q8NB37	Q8NB37;Q8NB37-2;E9PQD8;E9PLI5	GALD1_HUMAN	GATD1	Glutamine amidotransferase-like class 1 domain-containing protein 1
Cluster -5875	Q69YW2	Q69YW2;F8WD64	STUM_HUMAN	STUM	Protein stum homolog
Cluster -5875	Q14213	Q14213	IL27B_HUMAN	EBI3	Interleukin-27 subunit beta
Cluster -5875	Q05682	Q05682	CALD1_HUMAN	CALD1	Caldesmon
Cluster -5875	P50542;P50542-2;P50542-4	P50542;P50542-2;P50542-4;B4E0T2	PEX5_HUMAN	PEX5	Peroxisomal targeting signal 1 receptor
Cluster -5875	P35590	P35590	TIE1_HUMAN	TIE1	Tyrosine-protein kinase receptor Tie-1
Cluster -5875	P07948	P07948	LYN_HUMAN	LYN	Tyrosine-protein kinase Lyn
Cluster -5875	P08195;P08195-2;P08195-3;P08195-4	P08195;J3KPF3;H0YH36;A0A7P0T9F7;A0A7P0T8F1;A0A7P0T8U7;A0A7P0T853;A0A7P0TAT7;A0A7P0TBF8;A0A7P0TAN7;A0A7P0TAS6;A0A7P0Z4P5;A0A7P0Z4A0;P08195-2;P08195-3;P08195-4;F5GZS6	4F2_HUMAN	SLC3A2	4F2 cell-surface antigen heavy chain
Cluster -5875	Q9NY59;Q9NY59-2	Q9NY59;H3BS51;Q9NY59-2	NSMA2_HUMAN	SMPD3	Sphingomyelin phosphodiesterase 3
Cluster -5875	Q9NS86	Q9NS86	LANC2_HUMAN	LANCL2	LanC-like protein 2
Cluster -5875	Q9H0A8	Q9H0A8;A0A0B4J287	COMD4_HUMAN	COMMD4	COMM domain-containing protein 4
Cluster -5875	Q9C0B5;Q9C0B5-2	Q9C0B5;Q9C0B5-2	ZDHC5_HUMAN	ZDHHC5	Palmitoyltransferase ZDHHC5
Cluster -5875	Q9BZ67;Q9BZ67-2	Q9BZ68;Q9BZ67;Q9BZ67-2	FRMD8_HUMAN	FRMD8	FERM domain-containing protein 8
Cluster -5875	Q9BY67;Q9BY67-2;Q9BY67-3;Q9BY67-4;Q9BY67-5	Q9BY67;Q9BY67-2;Q9BY67-3;Q9BY67-4;Q9BY67-5	CADM1_HUMAN	CADM1	Cell adhesion molecule 1
Cluster -5875	Q9BWU1	Q9BWU1;F6QTA4;Q9BWU1-2	CDK19_HUMAN	CDK19	Cyclin-dependent kinase 19
Cluster -5875	Q9BVC6	Q9BVC6	TM109_HUMAN	TMEM109	Transmembrane protein 109
Cluster -5875	Q9BQB6;Q9BQB6-2;Q9BQB6-3	Q9BQB6;Q9BQB6-2;Q9BQB6-3;F8W9H0	VKOR1_HUMAN	VKORC1	Vitamin K epoxide reductase complex subunit 1
Cluster -5875	Q6ZWT7	Q6ZWT7	MBOA2_HUMAN	MBOAT2	Lysophospholipid acyltransferase 2
Cluster -5875	Q6NZI2	Q6NZI2;Q6NZI2-2;Q6NZI2-3	CAVN1_HUMAN	CAVIN1	Caveolae-associated protein 1
Cluster -5875	Q5T3F8	Q5T3F8;Q5T3F8-2;Q5T3F8-3	CSCL2_HUMAN	TMEM63B	CSC1-like protein 2
Cluster -5875	Q2M2W7	Q2M2W7;A0A8J8ZI57	CQ058_HUMAN	C17orf58	UPF0450 protein C17orf58
Cluster -5875	Q14005;Q14005-2	Q14005;A0A8C8KBU6;Q14005-2;Q14005-3;Q14005-4	IL16_HUMAN	IL16	Pro-interleukin-16
Cluster -5875	Q08629	Q08629	TICN1_HUMAN	SPOCK1	Testican-1
Cluster -5875	Q08174-2	Q08174;Q08174-2	PCDH1_HUMAN	PCDH1	Isoform of Q08174, Isoform 2 of Protocadherin-1
Cluster -5875	P67812;P67812-3;P67812-4	P67812;H0YNG3;P67812-2;P67812-3;P67812-4	SC11A_HUMAN	SEC11A	Signal peptidase complex catalytic subunit SEC11A
Cluster -5875	P55809	P55809;Q9BYC2;P55809-2;E9PDW2	SCOT1_HUMAN	OXCT1	Succinyl-CoA:3-ketoacid coenzyme A transferase 1, mitochondrial
Cluster -5875	P49006	P49006	MRP_HUMAN	MARCKSL1	MARCKS-related protein
Cluster -5875	P48200	P48200	IREB2_HUMAN	IREB2	Iron-responsive element-binding protein 2
Cluster -5875	P40855	P40855	PEX19_HUMAN	PEX19	Peroxisomal biogenesis factor 19
Cluster -5875	P19022	P19022;P19022-2	CADH2_HUMAN	CDH2	Cadherin-2
Cluster -5875	P14649	P14649;F8W1I5;A0A8Q3SIC5;A0A8Q3SIF0;A0A8Q3SI90	MYL6B_HUMAN	MYL6B	Myosin light chain 6B
Cluster -5875	O95630	O95630;A0A804HHU9;A0A804HHV2;A0A804HI64;A0A804HIV0;A0A804HJ64;A0A804HII8;A0A804HIJ2;A0A804HIF8;A0A804HJS0;A0A804HL27;A0A804HKA6;F5H5B9;O95630-2	STABP_HUMAN	STAMBP	STAM-binding protein
Cluster -5875	O43772	O43772;C9JPE1	MCAT_HUMAN	SLC25A20	Mitochondrial carnitine/acylcarnitine carrier protein
Cluster -5875	O43524	O43524;O43524-2	FOXO3_HUMAN	FOXO3	Forkhead box protein O3
Cluster -5875	O15182	O15182;E5RJF8;E5RK82;E5RH67;E5RFM2	CETN3_HUMAN	CETN3	Centrin-3
Cluster -5875	O15169;O15169-2	O15169;O15169-2	AXIN1_HUMAN	AXIN1	Axin-1
Cluster -5875	O00592;O00592-2	O00592;O00592-2	PODXL_HUMAN	PODXL	Podocalyxin
Cluster -5875	B2RUZ4	B2RUZ4;A0A2R8Y7R4;H3BS66	SMIM1_HUMAN	SMIM1	Small integral membrane protein 1
Cluster -5875	H0Y300	H0Y300	H0Y300_HUMAN	HP	Isoform of P00738, Haptoglobin
Cluster -5875	Q9Y2Q5;Q9Y2Q5-2	Q9Y2Q5;Q9Y2Q5-2;Q9Y2Q5-3	LTOR2_HUMAN	LAMTOR2	Ragulator complex protein LAMTOR2
Cluster -5875	Q9Y243;Q9Y243-2	Q9Y243;A0A7P0T8T9;Q9Y243-2;A0A5F9ZHU3;A0A5K1VW74	AKT3_HUMAN	AKT3	RAC-gamma serine/threonine-protein kinase
Cluster -5875	Q9UGJ1;Q9UGJ1-2	Q9UGJ1;Q9UGJ1-2	GCP4_HUMAN	TUBGCP4	Gamma-tubulin complex component 4
Cluster -5875	Q9P1F3	Q9P1F3	ABRAL_HUMAN	ABRACL	Costars family protein ABRACL
Cluster -5875	Q9HCN6;Q9HCN6-2	Q9HCN6;Q9HCN6-2;Q9HCN6-3	GPVI_HUMAN	GP6	Platelet glycoprotein VI
[truncated: 3,013 more rows]
