# Supplementary material for: Frontiers in plasma proteome profiling platforms: innovations and applications
Source: Clin Proteomics. 2024 Jun 21;21:43. doi: 10.1186/s12014-024-09497-2 (PMC11191172; doi:10.1186/s12014-024-09497-2)
Supplement: Supplementary file 12 — Supplementary material 12. [file 12014_2024_9497_MOESM12_ESM.gmt]

Glutathione metabolism%WikiPathways_20240101%WP100%Homo sapiens	https://www.wikipathways.org/instance/WP100	2687	2678	2687	2876	2936	290	2938	2946	2877	2937	2729	221357	3417	2678	2730	2678	2878	2953	290	26873	2687	2879	2539	2944
Alanine and aspartate metabolism%WikiPathways_20240101%WP106%Homo sapiens	https://www.wikipathways.org/instance/WP106	2806	435	18	1615	443	1615	189	2875	2572	2571	445	5091	2805
Translation factors%WikiPathways_20240101%WP107%Homo sapiens	https://www.wikipathways.org/instance/WP107	27102	2107	1978	8891	23708	10209	1915	10605	9086	1973	8662	8672	8667	1983	23277	8894	1975	7458	1968	8890	1979	3692	8668	5610	1967	1981	9669	1933	1917	26986	10209	8666	8664	1937	1965	8669	29904	8892	1974	1977	1938	8637	3646	1936	8663	8661	8893	9451	1984	8665	1964
Electron transport chain OXPHOS system in mitochondria%WikiPathways_20240101%WP111%Homo sapiens	https://www.wikipathways.org/instance/WP111	498	4712	521	292	1355	1340	29796	1345	9551	539	517	4717	506	4702	10975	4696	9016	4729	4700	4513	4715	4726	7386	4695	4539	4509	4725	9377	7385	1353	522	6390	4512	9167	374291	1337	9481	4724	1346	1327	293	10632	4707	7352	7388	4704	4709	516	4710	1347	4541	27109	6389	4536	4706	1349	27089	291	7381	4540	55967	6341	6392	93974	4713	4694	7384	4711	1329	4508	4514	4722	1351	4535	4723	6391	518	1339	6834	4719	4701	4538	10476	4718	4708	4720	1350	513	4716	10063	4697	4698	515	514	509	4731	4705	7351	4537	4728	4714	4519	7350	126328	51079
GPCRs other%WikiPathways_20240101%WP117%Homo sapiens	https://www.wikipathways.org/instance/WP117	53831	51289	9288	9287	27202	9290	84539	54112	118442	64582	11245	9038	57191	59340	1234	26648	1951	2798	26494	2492	2149	135	1901	144124	4923	59352	254786	341416	81050	3355	3356	3579	3577	26333	341276	2837	4935	56413	83873	9289	221395	53829	29933	128674	283383	2841	144124	146	140	154	3363	59350	26245	8387	401428	26212	4992	138883	8387	8390	26211	4994	26716	393046	8392	2840	1952	9620	2918	79541	2925	1268	1131	1129	887	2833	2692	27239	10888	2911	1814	1815	30817	1880	1909	84658	2532	29929	5032	84059	23284	23266	5737	6752	6608
Osteoclast signaling%WikiPathways_20240101%WP12%Homo sapiens	https://www.wikipathways.org/instance/WP12	7965	5599	4982	5155	56302	8600	54	1513	3456	6548	9550	8792	54	3454	3690	1513	8111	6696	5155
IL 5 signaling pathway%WikiPathways_20240101%WP127%Homo sapiens	https://www.wikipathways.org/instance/WP127	5294	6777	6776	6198	5595	207	3845	5296	695	5295	6195	3716	2931	2932	3717	4067	161742	5781	2002	5605	6464	3558	3558	6777	6194	3725	4137	6654	5894	5604	3568	3568	1439	1439	6774	5594	2309	6772	2885	6199	6776	6850
Matrix metalloproteinases%WikiPathways_20240101%WP129%Homo sapiens	https://www.wikipathways.org/instance/WP129	4313	4318	4316	4321	9313	4319	4314	4320	4327	4323	4324	4325	4326	10893	7077	7078	7079	682	7124	56547	79148	64386	64066	6942	118856	4312	4317	4322	7076	8510
Pentose phosphate metabolism%WikiPathways_20240101%WP134%Homo sapiens	https://www.wikipathways.org/instance/WP134	2539	25796	6120	6888	22934	7086	5226	7086
Phase I biotransformations non P450%WikiPathways_20240101%WP136%Homo sapiens	https://www.wikipathways.org/instance/WP136	221223	2098	3988	5446	8824	5445	1066	5444
Androgen receptor signaling pathway%WikiPathways_20240101%WP138%Homo sapiens	https://www.wikipathways.org/instance/WP138	6013	23028	10401	23411	6605	6049	7182	5883	387	388	29893	4089	2288	9612	8554	7341	367	860	5879	5052	8850	998	9611	6774	6093	1956	3065	5296	1385	2308	11143	25942	11034	5925	166	10498	23598	7050	8202	24149	4088	11315	57178	64800	1616	113523636	5970	573	3985	367	4193	10273	6667	9475	5747	106821730	56924	7337	2119	8431	857	6714	8648	5901	9604	51588	2316	2033	1499	10399	811	5295	207	5728	367	7329	9063	367	672	595	2274	1387	8031	3725	10499	2932	7041	367	367	10524	898	6047
AMP activated protein kinase signaling%WikiPathways_20240101%WP1403%Homo sapiens	https://www.wikipathways.org/instance/WP1403	7157	3156	147	723961	1994	890	8900	1026	891	148	208	8503	10645	79602	6198	1978	53632	2997	7249	5562	207	31	3952	6720	3643	5289	51422	2475	5571	5295	92335	5565	7248	5291	5290	55437	51094	133522	3991	5564	23236	29904	1375	6517	2194	6199	1374	200186	3172	3953	5209	5294	56731	2998	84254	6794	1938	51719	126129	5567	5293	5563	57521	5296	9370	5568	32	6517	6517
Sphingolipid pathway%WikiPathways_20240101%WP1422%Homo sapiens	https://www.wikipathways.org/instance/WP1422	57515	56624	253782	130367	91012	79603	9517	9514	2531	2531	55304	10087	9331	125981	427	427	125981	64781	56848	204219	8611	29956	130367	8611	8877	56848	56624	10558	8877	10087	9514	64781	9331	57515	253782	91012	79603	204219	29956	10087	259230	8879	259230	5499	166929	166929	259230	5515	2629	57704	7368	7357	7368	7357	166929
Ganglio sphingolipid metabolism%WikiPathways_20240101%WP1423%Homo sapiens	https://www.wikipathways.org/instance/WP1423	8705	2583	30815	9197	30815	2583	9197	30815	2523	29906	127550	6483	8869	8705	30815	29906	29906	51046	2583	2583	6482	29906	2583	8708	6482	8869	6482	6489	6489	2523	8705	8705	6483	29906	6482	2583	6483	2583	6483	29906
Bone morphogenic protein signaling and regulation%WikiPathways_20240101%WP1425%Homo sapiens	https://www.wikipathways.org/instance/WP1425	860	4091	57154	10140	4086	657	4086	9241	659	4091	4089	650	4086	4086	10766	57154	57154	57154	4086	658
Fatty acid beta oxidation%WikiPathways_20240101%WP143%Homo sapiens	https://www.wikipathways.org/instance/WP143	3030	34	3032	57104	1376	35	34	3032	1632	1892	2639	3032	3032	3033	3032	3032	3032	37	3032	3032	2820	3030	3033	3030	51703	1738	3030	55902	3033	7167	2712	3032	1892	2180	1666	3990	788	33	33	1384	3991	1892	23305	1632	3033	3032	1374	1375	3030	3030	3030	3033	1892	3030	3032	2182	35	2710	8513	3030	33	3032	3030	3030	1120	1892	3030	38	2181	3030	33	4023	34
Nucleotide binding oligomerization domain NOD pathway%WikiPathways_20240101%WP1433%Homo sapiens	https://www.wikipathways.org/instance/WP1433	834	22861	9744	331	55914	64127	14	64170	338322	5970	199713	84674	840	147945	8767	841	8517	91662	3553	55655	114548	842	10910	3606	22900	51079	9447	50506	4671	639	3551	58484	4792	29108	838	10980	10392	3320	5879	4210	1147
Osteopontin signaling%WikiPathways_20240101%WP1434%Homo sapiens	https://www.wikipathways.org/instance/WP1434	5970	5970	1147	5328	5594	3551	5604	5970	4790	5970	9020	3685	3690	4790	4318	9020	4790	6696	5595	4790
Influenza A virus infection%WikiPathways_20240101%WP1438%Homo sapiens	https://www.wikipathways.org/instance/WP1438	596
Serotonin transporter activity%WikiPathways_20240101%WP1455%Homo sapiens	https://www.wikipathways.org/instance/WP1455	10066	7041	6532	3690	3553	5516	6804	4128	4842	121278	3554
Target of rapamycin signaling%WikiPathways_20240101%WP1471%Homo sapiens	https://www.wikipathways.org/instance/WP1471	5564	53632	7249	5565	8408	64223	64121	5879	54541	998	6009	5571	2475	3156	55615	57521	58528	6198	64223	25989	10325	5563	10670	207	2280	9706	5562	115265	3422	84335	79899	7248	79109	5578	51422	1978	2475	253260
Glycine metabolism%WikiPathways_20240101%WP1495%Homo sapiens	https://www.wikipathways.org/instance/WP1495	6470	6472	4524
Selenium micronutrient network%WikiPathways_20240101%WP15%Homo sapiens	https://www.wikipathways.org/instance/WP15	5970	4790	4791	2243	5743	5742	4548	7296	875	102724560	8564	4353	847	4353	2155	2147	5327	5327	5054	5340	2147	2155	5340	5054	2678	2879	10587	7498	25824	240	247	51734	6649	5052	55312	2878	1491	55163	58515	9403	257202	2878	2877	6414	7295	10549	2876	4524	280636	22928	83642	57190	1734	51714	140606	6414	1735	1733	348303	85465	55829	6647	10935	2936	335	338	3949	6291	949	19	335	12	6289	12	335	6288	6290	338	7001	6648	3383	3458	7124	3458	213	3630	3553	3643	3043	7124	1401	3553	3458	3383	6347	3630	3458	213	241	3569	6347	3569	3039	6415	6649	7296	8942	7295	114112	80308	2244	2266
Physiological and pathological hypertrophy of the heart%WikiPathways_20240101%WP1528%Homo sapiens	https://www.wikipathways.org/instance/WP1528	5606	50804	1432	5579	3977	5599	817	1489	3725	5532	5581	5879	1906	2353	5600	387	4776	5599	5530	6774	1432	2626	5594	183	3572	801
miRNA regulation of DNA damage response%WikiPathways_20240101%WP1530%Homo sapiens	https://www.wikipathways.org/instance/WP1530	5888	317	9133	5893	5925	4616	1026	25	545	1017	896	1647	1027	5884	5981	1111	55367	63970	595	637	842	10912	894	5371	4683	11200	2177	1020	11011	9874	10912	2810	406948	672	4616	1643	5366	5925	6118	1647	4193	355	9134	5810	5591	841	900	581	836	1021	472	27244	1869	1019	8243	54205	406982	7157	406937	135458	898	85417	27113	10111	4609	1869	50484	983	1385	4361	995	84126	5883	8795	3014	407012	891	993
Vitamin D metabolism%WikiPathways_20240101%WP1531%Homo sapiens	https://www.wikipathways.org/instance/WP1531	6256	5741	120227	1717	1593	2638	6257	7421	1591	1594	2638
Vitamin B12 metabolism%WikiPathways_20240101%WP1533%Homo sapiens	https://www.wikipathways.org/instance/WP1533	6347	4791	2694	6948	6347	5970	6948	6947	4036	8029	4790	326625	4143	4548	84693	4552	4594	6472	875	4353	5054	5327	5054	5327	5340	2147	2147	2155	2155	5340	6649	6649	1491	4524	6647	12	3949	338	949	338	12	19	6291	6290	335	6288	348	335	335	6289	6648	7124	3553	3643	3569	3458	213	3630	3630	213	6352	3569	3039	3383	3553	3458	7124	3043	1401	6352
Angiogenesis%WikiPathways_20240101%WP1539%Homo sapiens	https://www.wikipathways.org/instance/WP1539	5594	405	5290	7010	4846	284	4086	5335	4318	2247	1387	5155	284	7010	1432	5747	5156	7422	3091	7077	4318	6714	5155	2321	3791	4318	3091	2263	4318	2247	207	7422	7078
Energy metabolism%WikiPathways_20240101%WP1541%Homo sapiens	https://www.wikipathways.org/instance/WP1541	5468	7019	5530	10891	5465	10891	10891	5534	5532	53632	2033	10891	2932	10891	5564	10891	6256	5465	5467	51106	4209	1385	10891	51106	5565	64216	64216	7351	51106	4899	5562	5468	10891	1432	4205	2308	2551	3065	100271849	4207	10891	2101	10891	10514	10891	2309	10891	5465	1385	10891	5571	1386	10891	814	3065	10891	4208	23082	64216	5469	5533	10891	23411	2309	7352	133522	7019	5468	818	3276	23410	51422	5467	10891	5535	814	5563	8648
MicroRNAs in cardiomyocyte hypertrophy%WikiPathways_20240101%WP1544%Homo sapiens	https://www.wikipathways.org/instance/WP1544	406976	406949	89780	406896	6774	5595	406949	406912	407010	3976	407010	91807	407034	406971	1827	406912	406971	5579	407034	406991	5579	406949	406971	406949	5595	406912	406920	406896	406884	406884	407034	5879	9759	9734	5170	406971	3479	406977	406971	5599	5594	442890	1147	406911	1022	406976	406976	406920	407010	406971	406971	406932	406922	1499	406991	406949	8517	406976	183	407010	1855	4776	406932	2932	406977	5598	5290	1489	406971	406976	5605	406990	5295	407019	406977	5595	5296	406949	407034	6416	4790	406971	406923	406923	407019	406976	406971	406971	406895	407019	406976	3480	9020	406911	406949	51564	407019	406912	407019	1154	4776	406932	9759	4776	406949	407034	406949	5594	6093	407019	407019	5170	406961	1025	5592	5293	5330	9641	1432	2263	5595	4638	406996	5894	406977	406990	407019	406977	1906	407019	406884	407010	406949	9734	3551	51564	406922	3572	406977	407010	406911	5609	5291	406949	2932	8503	3084	406977	1950	406991	50804	5599	5532	406971	208	7040	406911	2475	2247	5606	183	5596	5607	406949	4878	406991	5595	5320	407010	5294	6774	7124	442890	9475	407034	1432	406949	407034	5604	406990	4879	406923	10014	406884	387	407034	7474	2626	406895	8893	406884	406961	207	5530	817	407034	10454	442890	5608	10014	407019	406922	4790	406971	406920	2535	4041	4040	8321	801	801
miRNAs involved in DNA damage response%WikiPathways_20240101%WP1545%Homo sapiens	https://www.wikipathways.org/instance/WP1545	406953	442916	1869	4609	406888	472	664617	100313923	406886	406900	100422842	4609	442917	494336	407008	407024	406992	100422842	100126317	100126302	25	1021	407019	1026	406935	595	407026	407010	406948	898	574506	406971	574505	406881	406950	406991	407014	1027	407006	406979	406995	3014	407050	407021	896	406955	406892	406986	406937	407041	406980	1385	406884	442918	407042	574456	993	407007	693122	407011	595	554213	7157	407018	406949	406952	406982	407048	1869	693123	5893	442902
Transcription factors regulate miRNAs related to cardiac hypertrophy%WikiPathways_20240101%WP1559%Homo sapiens	https://www.wikipathways.org/instance/WP1559	4790	4790	5923	207	5534	207	407021	7040	50804	208	6774
Type II diabetes mellitus%WikiPathways_20240101%WP1584%Homo sapiens	https://www.wikipathways.org/instance/WP1584	3767	7124	3643	5594	389692	6517	6514	5590	723961	23533	9370	5256	5599	2710	3551	773	723961	122809	5599	3667	2475	3651	6834	3667
Folate alcohol and cancer pathway hypotheses%WikiPathways_20240101%WP1589%Homo sapiens	https://www.wikipathways.org/instance/WP1589	216	4548	216	1051	1571	128	1385	1571	10840	4524	10840	875
Heart development%WikiPathways_20240101%WP1591%Homo sapiens	https://www.wikipathways.org/instance/WP1591	23493	7424	5594	4086	2253	8928	2626	1499	1482	2065	50805	5781	6910	4851	1482	659	57057	8553	4208	150572	650	4208	1482	2296	6910	27302	1482	406937	2303	23462	406904	2626	4776	3670	406935	4772	6909	7422	4851	2626	657	6469	7423	2255	2627	2626	6722	57057	4089	9464	4773	4208	6899	6909	3170	652	650	1482	5308	6722	4775	6910	6910	9421
Nicotine metabolism in liver cells%WikiPathways_20240101%WP1600%Homo sapiens	https://www.wikipathways.org/instance/WP1600	1555	2328	1548	1548	54657	316	1548	54600
Fluoropyrimidine activity%WikiPathways_20240101%WP1601%Homo sapiens	https://www.wikipathways.org/instance/WP1601	7378	7083	10864	10057	1719	978	6996	8714	151531	1806	407026	7378	2356	10257	23583	7298	1890	4524	1807	6240	7372	83549	7517	2068	1066	7371	8836	1548	9429	7157	6241	2030	51733	151531	1890	5471	10257	8824
Nicotine effect on dopaminergic neurons%WikiPathways_20240101%WP1602%Homo sapiens	https://www.wikipathways.org/instance/WP1602	1137	2770	7054	5566	1813	1020	1137	1815	1137	84152	1814	108	1813	84152	1644	1138	1141	2770	2782	51305	1141	6571	84152	1815	8973	5499	54331	3777	1136	54331	1141	1814	2782
Nicotine effect on chromaffin cells%WikiPathways_20240101%WP1603%Homo sapiens	https://www.wikipathways.org/instance/WP1603	1143	8913	100874369	775	1136
Codeine and morphine metabolism%WikiPathways_20240101%WP1604%Homo sapiens	https://www.wikipathways.org/instance/WP1604	1576	107987478	1565	107987479	7364	7364	10599	7364	54658	1244	5243	54658	8714	54576	54600	54575	1576	1558	54578	7363
Eicosanoid synthesis%WikiPathways_20240101%WP167%Homo sapiens	https://www.wikipathways.org/instance/WP167	241	5730	80142	1800	5740	240	6916	5742	873	2678	240	247	9536	240	4048	5743	127281	4056	246	241	239	8644	5322	8398	5321	100137049	5742	5743	240	5742	5743
Nuclear receptors%WikiPathways_20240101%WP170%Homo sapiens	https://www.wikipathways.org/instance/WP170	7067	7068	7068	5914	5915	5916	5916	5465	5467	5468	5468	9975	190	4919	6095	6097	7376	10062	7421	3172	6256	6257	6258	7182	7025	7026	2063	7101	2099	2100	2101	2103	2908	5241	367	3164	4929	2516	2494	8856	9970
TP53 network%WikiPathways_20240101%WP1742%Homo sapiens	https://www.wikipathways.org/instance/WP1742	1026	637	25	666	581	5366	4609	596	7157	1029	27113	7161	1647	8626	472	5015	4193	8743	8626	8626	8626	7161	7161	7341	7161	7161	8626	7161	7161	8626	7161	8626
Folate metabolism%WikiPathways_20240101%WP176%Homo sapiens	https://www.wikipathways.org/instance/WP176	4790	2348	5970	6347	6347	7157	390243	2352	6573	4791	2350	113235	10797	4552	4143	4522	4548	191	6472	1719	875	4353	847	4353	5327	2155	5340	5327	2147	2147	5054	2155	5054	5340	2879	6649	6649	55312	2878	2878	1491	257202	2877	2876	4524	2618	10588	6470	6647	12	338	335	335	338	6288	19	6291	6289	949	6290	335	12	3949	6648	3553	3558	3553	1401	3043	3643	3039	3458	3558	3565	1435	213	3630	3458	3383	3458	3565	3458	7124	7124	1435	3569	3630	213	3569	80308	2243	2244	2266
Apoptosis modulation and signaling%WikiPathways_20240101%WP1772%Homo sapiens	https://www.wikipathways.org/instance/WP1772	5599	407024	330	3554	3725	4792	1616	113523636	332	597	835	317	666	3551	10018	581	54472	7850	8567	8837	9131	8717	356	7189	836	8717	837	9020	8718	5595	4615	839	7133	8738	5414	842	834	1029	640	9531	3303	55367	638	54205	4217	572	599	3725	637	7157	840	5599	7132	8739	5587	8837	4671	331	826	84883	7132	3554	574406	4170	90427	8718	8771	51651	8737	5783	8797	2021	835	8743	578	27429	1676	664	332	8682	843	2353	10017	8772	1677	355	841	8793	596	841	56616	3654	8567	4790	8795	8737	598	7132	7187	329	8717	79444	355	27113	8794	5366	407025
Cell cycle%WikiPathways_20240101%WP179%Homo sapiens	https://www.wikipathways.org/instance/WP179	8317	1022	5347	1029	10459	5111	1017	2932	9700	4171	7157	994	8555	8900	890	5925	3065	8379	5934	5933	8318	472	7040	902	9232	11200	983	9088	991	4089	898	995	25	5925	9134	545	2810	3066	10744	51343	6500	7529	1017	1647	1021	990	2033	1028	6502	894	9184	7531	5925	7533	85417	10971	8556	7534	10926	4172	7465	4173	4174	1019	4175	5591	4176	10393	4998	1026	4999	890	23595	4088	5000	9126	5001	4193	23594	4087	699	7042	896	7043	9133	5933	7532	1874	891	1875	983	7027	1111	7029	1029	4609	8900	7709	1030	1031	1032	595	1027	8454	9978	1869	1870	7027	1871	7029	1874	1875	7027	7029	4616	10912	993	7272	8379	27127	8243	10274	10735	5885	494551	25847	29882	29945	51433	51434	51529	64682	8697	8881	996	991	10393	25847	29882	29945	51433	51434	51529	64682	8697	8881	996	6500	1021	8454	9978	4998	4999	23595	5000	5001	23594	4171	4172	4173	4174	4175	4176
Proteasome degradation%WikiPathways_20240101%WP183%Homo sapiens	https://www.wikipathways.org/instance/WP183	5699	7316	8335	7347	5683	3135	5720	5689	5686	3133	5718	5715	5705	7320	5696	5713	5692	7323	5717	7317	6184	5702	3015	5690	5698	3458	5684	7345	3105	5716	3134	5709	5719	7322	6185	3014	9861	5688	5682	7318	5694	5687	5693	10197	5700	5711	7321	4734	5706	5704	5710	7314	3107	5685	5721	5695	5707	5701	3106	5691	5708	5714	5705	7316
Integrin mediated cell adhesion%WikiPathways_20240101%WP185%Homo sapiens	https://www.wikipathways.org/instance/WP185	3676	10753	3611	5747	3690	3682	6654	7791	5906	3684	1398	3679	407042	3695	84665	726	3681	6414	6093	3685	3675	7414	2889	3674	827	5880	5829	106821730	56924	5604	9564	3691	3696	5170	825	6714	1793	10451	673	858	3683	369	11131	11132	3687	3672	2534	5602	1445	859	6010	3265	5598	857	3694	5597	6464	3688	824	10000	5605	5296	3680	7145	23473	3678	8515	5894	7410	998	5607	826	3689	5062	5606	5594	10580	5908	6714	5608	5063	3673	208	823	5879	9475	9815	7408	3655	5058	207	2885	3693	8516	22801	8874	85366	10298	5596	6300	5881	7094	53358	5747
Homologous recombination%WikiPathways_20240101%WP186%Homo sapiens	https://www.wikipathways.org/instance/WP186	10714	5888	5888	675	675	675	6117	6117	6117	4683	5893	5893	57804	5888	472	25788	4361	5888	675	5424	6117	5425	5893	10111	472	25788
Peroxisomal beta oxidation of tetracosanoyl CoA%WikiPathways_20240101%WP1941%Homo sapiens	https://www.wikipathways.org/instance/WP1941	3295	30	6342	51	3295
Cori cycle%WikiPathways_20240101%WP1946%Homo sapiens	https://www.wikipathways.org/instance/WP1946	7167	6517	2821	2875	3098	6513	5223	3939	3630	6514	2597	6517	5214	5230	3098	2875	3939	6513	2539	6888	5232	2539	226
IL 1 signaling pathway%WikiPathways_20240101%WP195%Homo sapiens	https://www.wikipathways.org/instance/WP195	7334	10746	5966	3316	5595	3551	5590	23118	9020	5605	5296	7189	4615	54472	54472	51295	8878	1147	4793	5970	1432	4792	4790	207	4790	7189	5295	5606	7189	57162	8517	4615	5781	9261	5594	5970	5604	5335	7189	3552	257397	5608	7335	3556	3553	5966	5599	3554	5601	3556	57161	4214	5609	4215	10454	6416	7189	8517	3554	51135	3654	11213	3656	6885	1432	3725	1386	5601	5599
Cholesterol biosynthesis pathway%WikiPathways_20240101%WP197%Homo sapiens	https://www.wikipathways.org/instance/WP197	50814	2224	3157	6307	6713	3422	4597	1595	3156	1717	10654	6309	2222	4047	4598	2224
Integrated cancer pathway%WikiPathways_20240101%WP1971%Homo sapiens	https://www.wikipathways.org/instance/WP1971	466	994	993	100379661	571	5347	4609	5451	1026	1019	27113	472	842	841	545	1017	983	7157	10811	4361	4217	580	836	5925	572	1111	4087	4088	2956	207	4436	596	4193	672	6772	11200	581	10111	4312	3716	5728	1030	1027	641	672	1869
Thyroxine thyroid hormone production%WikiPathways_20240101%WP1981%Homo sapiens	https://www.wikipathways.org/instance/WP1981	1081	7200	7038	7173	7253	95	5562	5563	1385	1385	5906	5908	5604	5605	5595	5594	2002	5578	5894	4790	6528	65010	55107	1184	53905	50506
Sterol regulatory element binding proteins SREBP signaling%WikiPathways_20240101%WP1982%Homo sapiens	https://www.wikipathways.org/instance/WP1982	5566	22937	1024	5563	820	51422	207	267	53632	3837	6721	5290	3638	23175	7376	4800	5565	11236	6720	22926	5562	8720	26291	2931	5564	5950	5571	2475	3156	23411	22937	22937	51141	3638	51141	6720	6721	6720	6721	6720	56681	22937	6721	6720	51128	56681	51128	10484	10483	10802	10427	9632	9871	6396	22872	25956	6396	10484	10483	10802	10427	9632	9871	56681	22937	6721	6720	51128	22872	25956	51360	22937	6721	6720	6720	6721	1385	6667	4800	1385	6667	7528	7528	133522	51586	51586	4047	3157	4597	3422	2224	2222	6713	1595	4023	3949	949	31	57678	2194	1622	47	4190	5468	84532	6319	23411	3638	51141	6721	6720	3630
SRF and miRs in smooth muscle differentiation and proliferation%WikiPathways_20240101%WP1991%Homo sapiens	https://www.wikipathways.org/instance/WP1991	817	93649	9314	6722	4209	1482	894	93649	2002	4205	9314	2002	6722	6722	100271849	4207	4208	6722
Genes targeted by miRNAs in adipocytes%WikiPathways_20240101%WP1992%Homo sapiens	https://www.wikipathways.org/instance/WP1992	2697	610	10021	9759	3759	3784	7114	7114	2697	9464	3479	610	3753	6722	58155	10021	2078
Effects of nitric oxide%WikiPathways_20240101%WP1995%Homo sapiens	https://www.wikipathways.org/instance/WP1995	4846	3039	4151	4842	4512	4843	7498	316
Iron metabolism in placenta%WikiPathways_20240101%WP2007%Homo sapiens	https://www.wikipathways.org/instance/WP2007	30061	3658	341208	48	55240	55240	55240	4891	57192	57192	4891	7036	57817	7018	57817	7037	7037	7018	7037	7018	7037	7018	7037	7018	7018	7018	7018
SREBF and miR33 in cholesterol and lipid homeostasis%WikiPathways_20240101%WP2011%Homo sapiens	https://www.wikipathways.org/instance/WP2011	6720	10891	2194	51548	3156	23411	2475	6319	10062	5465	51586	6721	3157	3949	19	5562
RANKL RANK signaling pathway%WikiPathways_20240101%WP2018%Homo sapiens	https://www.wikipathways.org/instance/WP2018	4790	2353	5971	5879	5604	2274	4286	4067	4790	5608	6850	4982	5609	7189	8600	9846	8792	7186	7187	7188	7185	5295	4772	5296	6772	8517	3551	207	4792	5601	6885	5335	3725	5747	5970	208	5599	5595	5594	1432	1147	2475	6714	8600	8600	8792	8792	23118	10454	4772	5970	1432	867	998	8878	6688	9060	4791	4791	5971
Cell differentiation expanded index%WikiPathways_20240101%WP2023%Homo sapiens	https://www.wikipathways.org/instance/WP2023	3195	407006	406989	406942	407008	6657	6774	406935	406957	406923	407008	100422842	619554	407015	6722	4654	406942	6722	100271849	4207	442895	30012	6722	407007	2146	442890	574447	3196	10014	406937	406915	100313774	7044	406976	3398	406904	406995	4208	9314	406922	406977	407016	406986	10637	5081	4209	407007	406955	442896	406904	407006	406956	406899	4205	100422842	406982	100616357	6722	406952	574457	860	407046	406951	406996	406950	406954	406952	407028	406922	406923	442890	406904	406923	406922	442890	4208	100271849	4207	4205	4209	4654	406954	406995	406923	406922	442890	406904	406923	406922	442890	406904	102465696
Cell differentiation index%WikiPathways_20240101%WP2029%Homo sapiens	https://www.wikipathways.org/instance/WP2029	406947	3195	6774	407008	30012	6722	3196	10014	7044	10637	406982	406952	406923	406922	406923	406922	406923	406922	407008	406947	406952	406937	407006	406923	406922	407007	406989	406996	407015	407016
Thyroid stimulating hormone TSH signaling pathway%WikiPathways_20240101%WP2032%Homo sapiens	https://www.wikipathways.org/instance/WP2032	896	896	5604	5595	5296	673	6772	1081	5894	23513	3265	30818	2782	54331	7252	7253	6774	5170	5290	5295	1017	6714	5606	5608	207	5934	6198	5594	5925	1385	5144	2770	10672	2771	2768	2775	2776	2773	103910	5900	2778	3717	3716	6194	2475	108	109	1017	1019	6195	5337	23236	5908	5906	3480	898	1432	1027	896	1019	5909	328	328
Leptin signaling pathway%WikiPathways_20240101%WP2034%Homo sapiens	https://www.wikipathways.org/instance/WP2034	3953	6772	6772	5336	6464	3717	5335	5894	2885	8648	3952	3953	5296	5295	6774	6774	25970	3952	6667	10657	30837	5781	9021	2064	3840	2099	2534	6714	2308	2475	207	5970	1154	8835	8517	1147	3551	32	5599	1977	1978	6777	2932	5728	5605	5604	1432	31	2931	4846	5747	1073	6194	1385	5563	572	6195	3667	3667	6654	3265	5594	5595	6774	6774	5770	6774	6772	6774	6772	6772	6772	2099	2099	2099	5140	5970	4790	5966	5966	2002	3840	6198	5562	1385	3716	387	6093	998	5879	4790	9475
Follicle stimulating hormone FSH signaling pathway%WikiPathways_20240101%WP2035%Homo sapiens	https://www.wikipathways.org/instance/WP2035	5594	2488	2492	1081	5595	207	2488	1081	6194	7249	1385	8290	6198	2308	1432	2870	6199	5894	1978	6714	6446	2475	26060	5578	5566	6009	2492
TNF related weak inducer of apoptosis TWEAK signaling pathway%WikiPathways_20240101%WP2036%Homo sapiens	https://www.wikipathways.org/instance/WP2036	5894	5971	4790	7185	4791	3551	9020	7187	5595	3065	51330	5879	8742	7186	329	841	8772	5594	4793	8737	208	8742	7188	207	1147	4792	1499	6885	5599	5601	5970	2932	1432	8742	1499	836	4790	5970	1147	5971	4791	841	840	3725	5894	84676	330	7186	7124	7124	51330
Prolactin signaling pathway%WikiPathways_20240101%WP2037%Homo sapiens	https://www.wikipathways.org/instance/WP2037	5617	5479	5290	5618	5296	10401	4792	6777	3716	6776	5291	836	6776	5617	4793	4609	5479	5058	116986	5777	5479	2353	3725	2316	5595	6196	1509	6776	5294	4790	5970	5617	6772	6772	867	5970	4752	9846	1154	2064	5594	3688	7410	2316	140885	5478	5618	5595	5879	5594	2475	207	6194	5601	5599	2932	1432	1978	5617	9021	3717	7409	6776	6777	6464	2885	5781	8835	5295	2534	3667	8660	7535	5770	6198	5747	2002	5829	6774	6776	7532	7534	6654	5894	3265	5605	5604	8651	7006	6714
Microtubule cytoskeleton regulation%WikiPathways_20240101%WP2038%Homo sapiens	https://www.wikipathways.org/instance/WP2038	6010	4137	90102	11076	3984	10420	9261	1855	5578	50855	57551	161742	6093	5879	4139	1073	2932	2011	2151	2011	5728	207	2048	998	5290	2776	89780	5786	6774	3925	5058	5566	9212	814	983	11004	25	7204	7074	6714	23332	6249	4131	1808	22919	324	1729	1729	22919	6249	6249	6249	23332	22919	324	5879	6010	1729	2776	6010	6010	4131	2048
IL 7 signaling pathway%WikiPathways_20240101%WP205%Homo sapiens	https://www.wikipathways.org/instance/WP205	2534	5604	2185	6776	5605	2932	6777	5296	3561	5595	3716	3574	6776	3575	6774	572	5594	207	3718	5295	6777	6772
Alzheimer 39 s disease and miRNA effects%WikiPathways_20240101%WP2059%Homo sapiens	https://www.wikipathways.org/instance/WP2059	8660	22863	351	7132	22926	8883	351	4137	10313	351	406893	322	2597	102	23621	55851	5663	23385	51107	3416	4311	4023	348	4035	355	7132	8772	841	3028	637	54205	801	572	805	808	810	51806	5530	5532	5533	5534	5535	6868	5664	317	842	836	6622	2902	100874369	775	2903	2904	2905	2906	776	778	779	2776	23236	5330	5331	5332	7124	3553	5594	5595	6263	488	487	489	9451	2081	22926	3708	3709	3710	823	824	8851	8851	4842	1020	4137	836	840	407021	407024	407026	406921	406921	57142	3630	3643	3667	8471	5481	90550	207	208	10000	5290	5295	5296	5291	5293	8503	5610	5599	5601	5602	10888	1147	3551	1139	1536	27035	50507	4790	5970	4893	3845	3265	5894	369	673	4843	7124	3552	3553	5743	3569	1435	22943	27123	27121	2475	9706	8408	9776	60673	9821	8678	441925	30849	29982	5289	55626	23130	55102	55062	26100	5663	2932	147700	3798	3799	3800	3831	64837	89953	10376	112714	113457	51807	7277	7278	7846	79861	84790	10381	10382	10383	203068	347688	347733	7280	81027	84617	89780	7476	7481	7471	81029	7472	7482	7475	7474	51384	54361	101929777	7473	7480	7477	80326	51384	7976	8325	4041	11211	8324	6424	8321	4040	8323	7855	8326	2535	1857	10023	1454	1856	1855	23401	1454	2932	1460	1457	283106	1459	324	1452	8312	122011	8313	10297	1452	122011	1499	5530	5532	5533	5534	5535	2932	351	351	351	351	1965	468	1649	7186	4217	5609	5599	5602	5601	7494	1649	7494	5683	5689	5686	5692	5690	5684	5688	5682	5694	5687	5693	5685	5695	5691	143471	5714	7979	5707	5706	5705	5704	5702	5701	5700	5713	9861	11047	5710	5709	5708	10213	5719	5718	5715	10105	291	292	293	7416	7417	7419	83447	91860	163688	83464	5604	5605	5594	5595	5663	5664	177	6622
Fatty acid omega oxidation%WikiPathways_20240101%WP206%Homo sapiens	https://www.wikipathways.org/instance/WP206	126	216	131	1571	125	1576	107987478	1565	107987479	1543	130	217	127	124	1579	1544	1548
Neural crest differentiation%WikiPathways_20240101%WP2064%Homo sapiens	https://www.wikipathways.org/instance/WP2064	655	388	4602	3688	7471	7020	7545	5077	5081	1749	4487	4488	27022	6615	6591	89780	7976	2932	1499	83439	6925	2637	8313	8312	1857	1856	1855	652	4086	3397	4851	10683	4855	4853	54567	4854	28514	23493	7291	6663	2247	388585	3280	3516	388585	3280	2260	2263	2261	85416	4609	6662	6663	3670	1004	1000	999	6660	2113	5077	5081	4790	1005	7020	6615	6591	27022	3397	6662	4791	4762	6663	8929	2670	116448	10215	2705	429	4286	5376	4359	4155	27022	5077	3975	9355	652	2253	9965	6663	5077	5081	6660	4286	3065	3066	8841	9759	10014	10013	51564	55869	9734	83933	79885	1488	1638	6660	6662	1280	1302	8190	7478	3211	283659	167826	6911	3198	64211	3196	7021	127343	9421
IL 17 signaling pathway%WikiPathways_20240101%WP2112%Homo sapiens	https://www.wikipathways.org/instance/WP2112	7189	54756	8517	5594	5970	2932	6667	4790	132014	3605	207	112744	10758	3717	3551	53342	6774	4793	27189	64806	84818	6885	1051	23765	55540	9020	27190	1052	5594	3716	7187	10758	6885	7189	10758	4790	5970	5595	5290
Type III interferon signaling%WikiPathways_20240101%WP2113%Homo sapiens	https://www.wikipathways.org/instance/WP2113	10379	282616	282618	282617	3716	3588	7297	163702	6772	6773	6772	6772
Arrhythmogenic right ventricular cardiomyopathy%WikiPathways_20240101%WP2118%Homo sapiens	https://www.wikipathways.org/instance/WP2118	51176	3728	60	5318	783	3694	88	3728	3680	100874369	775	83439	29119	3655	3675	3728	3696	1832	488	59285	3673	1832	3672	1832	3695	3685	3693	3690	71	6546	6443	3679	6444	1499	59283	3691	3674	1824	29119	27092	1829	71	5318	5318	1829	785	22801	87	1829	1000	782	59284	3728	81	8516	1824	6262	3728	4000	1495	6934	1829	6445	5318	1495	1605	60	781	1824	1496	5318	776	6932	3678	10368	27091	1605	3676	2010	1000	1496	786	778	5318	3728	55799	779	3728	1824	93589	89	3688	10369	1674	3908	8515	9254	6442	3728	784	2697	2697	2697	2697	1832	1832	1832	1756	1674
Endothelin pathways%WikiPathways_20240101%WP2197%Homo sapiens	https://www.wikipathways.org/instance/WP2197	10267	4886	796	2974	488	284485	55811	4513	148	4852	10203	5739	4846	1906	1889	1264	5578	2769	4632	5604	1909	4638	5594	1910	5894	23236	790	801	1906	10681	51764	1910	2769	10681	51764	23236	5578	2778	10681	51764	2769	10681	51764	153	2778	10681	51764	796	796	2778	10681	51764	4852	4852	2770	10681	51764
IL 9 signaling pathway%WikiPathways_20240101%WP22%Homo sapiens	https://www.wikipathways.org/instance/WP22	6772	6777	5595	2885	6774	5296	6772	6776	6772	6772	6777	1025	5594	3578	3718	6772	6777	3561	5605	5295	3716	6774	6777	3581	5604	6772	6772
Thymic stromal lymphopoietin TSLP signaling pathway%WikiPathways_20240101%WP2203%Homo sapiens	https://www.wikipathways.org/instance/WP2203	5605	5595	85480	64109	6772	6774	6775	5290	207	5594	2475	6194	5781	3717	3716	3575	5604	1432	1978	4792	5971	5970	4790	4791	5599	5970	5971	4790	4791	7006	55361	6194	1978	207	9846	6778	6714	6777	6776	6777	6776	6774	5601	7525	3932	695	2242	3055	2534	4067
Metastatic brain tumor%WikiPathways_20240101%WP2249%Homo sapiens	https://www.wikipathways.org/instance/WP2249	1871	7157	998	1021	4609	406881	407026	406885	406886	406887	406888	406890	5295
Pilocytic astrocytoma%WikiPathways_20240101%WP2253%Homo sapiens	https://www.wikipathways.org/instance/WP2253	6654	2885	5894	5781	4763	673
Glioblastoma signaling pathways%WikiPathways_20240101%WP2261%Homo sapiens	https://www.wikipathways.org/instance/WP2261	2260	5287	10253	595	5604	5925	5728	3480	207	898	1029	5170	3667	2308	54206	5295	7248	2065	2885	5286	5288	5296	5290	5291	5293	208	10000	6714	2549	5294	2309	4303	5156	5159	2064	1956	2263	4233	867	4763	4893	3845	3265	369	673	5894	5335	5590	5588	5583	5582	5580	5584	5579	5578	5336	5605	5606	6416	5607	5608	5609	5594	5595	1027	1017	1026	7249	1031	1030	595	894	894	1019	1021	1869	1029	4193	4194	7157	2033	472	672	675	672	2956
Androgen receptor network in prostate cancer%WikiPathways_20240101%WP2263%Homo sapiens	https://www.wikipathways.org/instance/WP2263	6690	10252	367	3284	1586	3283	3283	51478	3283	3283	3283	3283	3284	3283	3283	3283	3283	2165	3283	3283	3295	3283	3283	3283	1369	3284	1586	3283	3284	3283	3294	3283	3283	3293	3292	3283	3283	1369	1432	466	8289	5347	994	993	354	3817	10397	10257	2078	2118	57492	6597	6599	6601	6602	6603	6604	86	51412	5604	11184	6774	3082	5906	5781	5728	5605	5594	1399	3265	2353	1793	5829	2889	5894	6654	3725	2185	5290	5058	2002	5599	1398	2549	5908	5921	2885	5595	4609	1978	10253	4609	3169	6690	2289	7248	367	10111	2956	983	672	841	545	580	842	5925	4088	10811	641	1019	4361	6772	596	207	836	7157	11200	3716	4436	581	5591	1111	672	4312	1017	572	472	4087	1869	4193	6667	7249	6009	2475	253260	57521	57521	1978	253314	595
Synaptic vesicle pathway%WikiPathways_20240101%WP2267%Homo sapiens	https://www.wikipathways.org/instance/WP2267	6853	5864	6854	8224	6857	6844	112755	2054	6804	6809	6616	22999	6812	5864	440279	10497	23025	594855	10814	10815	8775	4905	773	774	5864	6855	1759	10059	1785	26052	1211	1213	8218	1175	160	161	163	1173	140679	246213	57030	57084	6570	6571	6572	140679	6581	81539	11315	6507	2055	6532	291	477
Pathogenic Escherichia coli infection%WikiPathways_20240101%WP2272%Homo sapiens	https://www.wikipathways.org/instance/WP2272	84617	3875	9181	10092	347688	51807	7430	25	3688	10381	8976	347733	2534	998	10383	7277	7278	10382	84790	71	7100	112714	5578	7846	7534	60	9076	23643	2017	4691	7454	113457	3059	6093	10376	10552	10093	1499	10094	387	79861	81873	9475	100506658	81027	10109	929	203068	999	4690	8440	10971	7280	7099	10095	84617	81027	347688	347733	10382	10383	203068	7280	10381
Glial cell differentiation%WikiPathways_20240101%WP2276%Homo sapiens	https://www.wikipathways.org/instance/WP2276	5354	1267	11076	406989	2596	4478	4155	4099
Drug induction of bile acid pathway%WikiPathways_20240101%WP2289%Homo sapiens	https://www.wikipathways.org/instance/WP2289	10599	6822	1576	6554	1581	570	5243	9971	200931	7421	9970	8856	123264	10257	8647	8714	1244
Irinotecan pathway%WikiPathways_20240101%WP229%Homo sapiens	https://www.wikipathways.org/instance/WP229	54575	1244	8824	1066	1576	590	4363	8824	1066	1244	4363	54600	1576	1066	54658	1244	54658	4363	1577	8824	9429	1577	1066	10599	8824	1576
RalA downstream regulated genes%WikiPathways_20240101%WP2290%Homo sapiens	https://www.wikipathways.org/instance/WP2290	8531	55770	149371	10928	998	5881	5880	5879	3265	3845	4893	5898
Deregulation of Rab and Rab effector genes in bladder cancer%WikiPathways_20240101%WP2291%Homo sapiens	https://www.wikipathways.org/instance/WP2291	8567	79083	25924	22895	9501	84958	201294	54843	23086	94120	94121	94122	83874	5873	5874	9648
B cell receptor signaling pathway%WikiPathways_20240101%WP23%Homo sapiens	https://www.wikipathways.org/instance/WP23	1147	8517	4790	5966	5970	5894	6885	3265	1385	5880	3059	815	8462	5970	6452	5608	7410	815	25780	4773	4773	5580	604	4690	3635	2885	7409	6195	4609	10892	974	4775	6850	673	1398	5335	6464	207	5788	2308	2002	5777	9846	5295	5781	5596	5295	5296	5294	5336	2549	1432	5605	4067	118788	7409	2113	973	2931	930	7462	5879	2889	975	2932	4149	695	998	867	5336	5596	5599	5601	29760	640	6195	8394	5170	7006	1399	26469	3932	5604	2534	5594	3725	23396	8395	5579	5777	8915	84433	5777	3551	2969	4792	5601	933	1386	2885	6464	6654	1380	27071	11184	4775	1432	5599	5594	5596	4790	5966
TNF alpha signaling pathway%WikiPathways_20240101%WP231%Homo sapiens	https://www.wikipathways.org/instance/WP231	3845	3265	4893	5608	4217	4791	5966	4793	842	5609	581	5836	1387	11140	117584	4792	1535	10454	2752	1326	8717	317	124056	2885	5601	23118	6610	56616	27035	841	5894	8517	11035	29110	8454	3320	8567	8837	23291	5790	4794	207	7132	637	1457	10010	283455	5590	7133	5966	5347	9020	7124	7295	4791	5594	5871	1147	7132	8844	7124	7133	6416	5879	8737	56957	56616	5599	257397	8945	8717	7132	5606	5599	7128	6654	7185	8772	330	7186	5966	840	836	329	8737	7124	598	7124	7124	5708	3551	3725	4215	5515	7124	7186	5595	5601	55312	4790	572	6885	10131	8439	4214	7133	6500	4790
AGE RAGE pathway%WikiPathways_20240101%WP2324%Homo sapiens	https://www.wikipathways.org/instance/WP2324	5601	4088	5595	4088	6777	3551	177	177	998	5879	387	836	3667	5578	4615	51135	4478	114609	6093	3625	6714	5594	2308	6667	4790	5970	207	1432	5599	4303	3717	6772	6774	1147	841	4792	4790	5970	4087	4087	1729	5321	1386	3725	842	5604	5894	249	653361	6776	6667	2308	4303	4843	4846	5579	5590	54205	54205	6647	6464	1956	1650	4481	3630	3643	3091	3091	7430	3958	5580	4313	4323	4322	4318	4316
Allograft rejection%WikiPathways_20240101%WP2328%Homo sapiens	https://www.wikipathways.org/instance/WP2328	2668	727	6363	7422	100507436	23743	120892	55825	2668	5156	6772	59067	727	6373	3558	643	10578	3035	23743	4283	6363	4283	10563	1459	718	10376	5156	2668	6387	6366	2551	185	6373	1459	718	6366	3552	110384692	720	1289	3576	3035	3458	6373	4283	7431	59067	3458	5243	940	3458	3596	3565	3593	3106	3586	3135	3134	5551	3107	3558	59067	50943	50616	3133	3002	7040	3586	7124	3567	3605	3565	3592	3458	3567	959	958	355	3105	356	1493	717	735	732	729	1604	712	713	110384692	720	730	731	721	714	718	1604	959	958	841	840	836	842	5590	3559	3553	3122	3109	3123	3118	3117	3113	3112	3111	3118	3117	3119	3127	941	3108	3115	940	941	3133	3135	3134	3106	3107	3105	942	3002	5551
Interleukin 11 signaling pathway%WikiPathways_20240101%WP2332%Homo sapiens	https://www.wikipathways.org/instance/WP2332	3551	5296	3572	3590	3590	3572	7525	3717	6774	3589	3589	5295	5524	5894	3265	5781	2885	2534	6194	6195	207	5595	5594	6772	1385	466	1147	5970	332	596	9021	860	632	3381	3383	9021	6714	3716	6774	7297	5604	5605	6198	5970	2242	7040	8554	10401	8554	10401	3673	6772	5170
Trans sulfuration pathway%WikiPathways_20240101%WP2333%Homo sapiens	https://www.wikipathways.org/instance/WP2333	4548	27430	1786	191	875	1491	1491	2805	4357	2730	51380	2730
miRNA biogenesis%WikiPathways_20240101%WP2338%Homo sapiens	https://www.wikipathways.org/instance/WP2338	5901	57510	29102	23405	54487	23405	6895
Corticotropin releasing hormone signaling pathway%WikiPathways_20240101%WP2355%Homo sapiens	https://www.wikipathways.org/instance/WP2355	5588	3726	3727	5563	8061	7099	6667	10499	1393	3164	3728	1392	3606	31	2355	387	8912	5747	2353	3576	2354	4846	10155	3164	5584	5580	3283	6925	7020	1499	5595	3558	3848	5601	4929	1395	5594	1392	6667	1583	3320	3713	1394	104909134	3164	7020	1392	1394	104909134	10411	1499	3861	7040	7040	5970	5579	5578	2776	1385	10681	2784	2783	2782	157	2767	2775	2778	2771	2770	5604	673	5908	1394	104909134	5336	5335	2932	142	842	836	100506742	5599	4217	2081	1589	1584	6770	1584	1583	815	3284	2870	157	1889	4792	2697	1395	408	6822	157	1392	409	5970	596	207	5443	4929	2353	408	409	1889	1392	1394	104909134	1395	1392	1394	104909134	1392	2781	2002	9095	2353	4790	4790	4790	1432	3164	1392	1393	5894
Parkin ubiquitin proteasomal system pathway%WikiPathways_20240101%WP2359%Homo sapiens	https://www.wikipathways.org/instance/WP2359	5413	834	79861	3312	7277	7332	5714	7326	7327	9246	51465	347688	898	7317	5717	8454	118424	55294	5071	9627	8573	841	10273	2861	6622	6477	25897	6478	112714	113457	7278	84790	10376	7846	51807	80086	84617	10382	10381	10383	347733	7280	81027	203068	5716	5707	5706	5705	5704	5702	5701	5700	5713	9861	5711	5710	5709	5708	10213	5719	5718	5715	3310	3309	3308	3306	3305	3304	3303	51182	3313
Adipogenesis%WikiPathways_20240101%WP236%Homo sapiens	https://www.wikipathways.org/instance/WP236	3479	5740	5467	1385	83881	2688	3399	7480	6776	6777	8788	2908	1649	3976	1051	1592	56603	6256	5914	10062	4023	6720	355	5933	2625	2624	5468	4205	100271849	4207	4208	4209	434	7124	4282	7040	5054	6517	6319	7291	3952	56729	1675	2971	5925	5934	9370	123	183	1026	1869	6667	3159	5346	3569	1647	4616	1052	649	650	651	652	4692	2308	688	2303	10891	8648	10499	5465	6774	6773	6772	6778	8651	9021	1271	3977	3572	4154	5008	1499	7350	81029	7471	4088	8321	1855	6927	6258	2487	3630	10135	6695	57761	2626	7025	8204	6095	5618	80339	10658	3091	1316	8609	6424	9611	9612	28999	1959	1879	2034	196	55847	25937	2662	3667	8471	26580	4000	10555	10269	23175	9663	3991	5105	5106	1050	8660	64900	1874
Gastric cancer network 1%WikiPathways_20240101%WP2361%Homo sapiens	https://www.wikipathways.org/instance/WP2361	56992	11082	4851	8209	6790	4605	286826	8900	1063	57122	64094	3020	4173	121504	9585	324	11065	54476	6286	144455	1894	7153	54891	8607	86	352954	22974	55125
Gastric cancer network 2%WikiPathways_20240101%WP2363%Homo sapiens	https://www.wikipathways.org/instance/WP2363	92140	962	84823	11065	1299	51316	7157	1297	29089	255488	55215	8926	5884	79075	5983	63922	7153	3930	55593	27101	6277	25909	1499	157769	29028	10153	4609	55299	54921	5984	1956
Butyrate induced histone acetylation%WikiPathways_20240101%WP2366%Homo sapiens	https://www.wikipathways.org/instance/WP2366	207	47
Histone modifications%WikiPathways_20240101%WP2369%Homo sapiens	https://www.wikipathways.org/instance/WP2369	3020	55870	3021	8351	8356	333932	126961	653604	84444	79813	10919	2145	2146	4297	8085	58508	55904	64324	7799	6418	26040	9739	23067	29072	84193	54093	55209	79918	80854	387893	133383	9869	83852	6419	150572	56950	64754	114826	10322	6839	79723	51111	84787	2145	2146	8726	121536	51111	84787	4297	8085	58508	9757	9739	23067	6839	79723	29072	8364	8365	8294	8363	121504	9757	8355	8362	8367	8357	8366	8368	8350	8369	8968	8361	8354	8360	8359	8353
Parkinson 39 s disease pathway%WikiPathways_20240101%WP2371%Homo sapiens	https://www.wikipathways.org/instance/WP2371	2058	1644	6531	7345	5071	6622	7054	120892	65018	11315	27429	54205	2861	5413	9627	7314	7317	7318	7332	9246	118424	7326	7327	51465	6311	23208	898	9134	6622	9627	6300	5600	1432	5603	839	842	835	54205	840	836	317
Oncostatin M signaling pathway%WikiPathways_20240101%WP2374%Homo sapiens	https://www.wikipathways.org/instance/WP2374	3091	7422	3727	3845	5601	5599	5604	3977	3717	5583	5581	5579	5578	3572	5605	6774	6772	3572	3716	1432	3718	7297	5970	5595	9021	9180	5781	5594	6772	10401	6777	6777	836	5008	6654	2885	6464	3667	6714	6774	5894	3265	5295	207	5008	6774	6772	2353	5829	2185	1017	1027	1051	6194	3726	6774	5580	2475	6772	6777	253260	1385	1958	4790	4792	5970	4790	6777	6774	6772	5595	5594	840	840
Brain derived neurotrophic factor BDNF signaling pathway%WikiPathways_20240101%WP2380%Homo sapiens	https://www.wikipathways.org/instance/WP2380	3551	8517	1147	23191	10451	5601	8851	25759	5599	5595	4690	8440	6464	5335	5781	1000	7189	1499	8878	2534	53358	4804	4684	7074	84894	10048	55816	399694	2885	140885	3738	10818	2904	10817	1795	4914	5879	6792	6272	4803	627	2891	1385	4905	10399	2562	5515	23373	8844	5605	5594	5604	10603	2309	2475	57498	6198	1978	207	572	25970	2932	2902	8660	5598	3667	7249	2890	814	815	1938	32	5563	4137	2002	10642	2185	5894	7410	1020	4776	4688	653361	4776	6777	998	1268	4916	5295	4908	627	5170	4214	6868	5602	3265	6194	1977	5296	6714	2309	6776	4790	5970	4790	5970	4792	3725	836	6197	4904	6195	9252	8536	1432	5923	1808	324	5792	1739	23426	2892	391	3781	1072	627	627	5296	5562	5607	10746	4208	4205	5906	5598	6777	6776	3717	6772	6774	1385	4082	5580	4915	4915	2932	1457	5864	1965	8894	5595	5594	6853	9252
Peptide GPCRs%WikiPathways_20240101%WP24%Homo sapiens	https://www.wikipathways.org/instance/WP24	6752	3577	4887	2833	1234	8484	6869	624	2357	186	4829	554	255061	643	185	6754	623	7852	4889	1236	2358	10396	2359	4988	552	2587	886	4159	3973	887	1909	1524	2693	1237	10803	6753	2925	1910	4160	2492	7253	6870	2798	680	7201	553	10663	4158	4886	6755	6865	4161	4157	5540	729230	5021	4986	1230	6751	4923	8811	3579	4985	4987	2826	719	185	728	1232	105377067	2532	1230	1233	1235	3061
Cardiac progenitor differentiation%WikiPathways_20240101%WP2406%Homo sapiens	https://www.wikipathways.org/instance/WP2406	3630	5460	79923	6657	79727	389421	132625	7070	6656	5080	64321	3170	4684	6862	290	83881	4920	89780	652	3624	2932	2247	55897	145873	3791	3815	7852	5156	4851	3670	1482	2626	6910	57057	4208	1432	649	9241	4838	7040	22943	4624	7139	7137	91807	140885	4208	7139	70	4633	6331	50805	3481	3479	89780	3084
One carbon metabolism%WikiPathways_20240101%WP241%Homo sapiens	https://www.wikipathways.org/instance/WP241	4143	635	2745	10588	1719	10797	4522	25902	2346	123263	1786	4522	55349	4548	4524	25902	10841	1789	23382	10840	275	4552	27430	10841	6470	275	7298	4522	2618	6472	25902	1788	471	10797	191	6948	2618	1719	1719
Spinal cord injury%WikiPathways_20240101%WP2431%Homo sapiens	https://www.wikipathways.org/instance/WP2431	4804	328	4282	3952	3958	8741	1241	358	10673	199	5803	5173	4050	5362	1464	961	713	998	7538	2212	653247	5542	5786	3553	7538	4843	7124	3164	3565	7832	7832	1017	4842	3558	7124	3569	7099	2353	3553	7040	7099	7124	1958	2353	4321	3458	4155	57142	727	2919	3576	361	3553	4843	7124	383	2043	1948	3627	900	4318	1463	6585	9353	6586	9423	56963	4318	4318	4318	729230	3554	3552	2919	2920	6347	8398	5322	5320	301	3383	6403	11202	2670	1019	6869	1875	5925	5578	1869	5594	595	4609	1647	5595	7157	50515	1462	1282	64131	1280	176	63827	6662	7157	2902	7431	5530	2596	2280	3558	4099	57142	387	389	388	9475	101927057	4974	65078	107987462	102725035	11025	107987425	5743	6098	50507	983	2668	57556	2697	627	5879	2309	1027	1956	836
Quercetin and Nf kB AP 1 induced apoptosis%WikiPathways_20240101%WP2435%Homo sapiens	https://www.wikipathways.org/instance/WP2435	4512	3551	4790	7975	4097	8309	4792	2353	4842	7422	4790	3725	4312	1548	4780	9817	4780	4780	5743	4792
Dopamine metabolism%WikiPathways_20240101%WP2436%Homo sapiens	https://www.wikipathways.org/instance/WP2436	7299	6647	1644	1644	1728	7054	5566	5567	5568	5515	5516	4128	1312	4129
Alpha 6 beta 4 signaling pathway%WikiPathways_20240101%WP244%Homo sapiens	https://www.wikipathways.org/instance/WP244	3691	1432	5747	3691	2475	5594	8660	3655	5580	5595	2549	3908	3912	3908	3655	207	3691	1978	3911	3915	5781	3918	5296	3912	3915	3909	3912	3691	6654	3913	3913	3667	3655	2885	387	5879	284217	3915	3911	3655	3655	6464	3691	3915	3915	3655	3914	3691	5295	6714	3265	5578
Retinoblastoma gene in cancer%WikiPathways_20240101%WP2446%Homo sapiens	https://www.wikipathways.org/instance/WP2446	4998	5894	11124	4176	6117	9133	8318	10592	10733	4176	54443	4863	6241	4172	7298	5422	4193	81620	2956	3146	983	6839	24137	5985	407025	5984	407024	9134	1869	8819	8030	4175	5877	580	10714	1019	4173	5557	1017	5426	896	993	3275	994	1026	891	5427	5931	1027	1633	6595	7153	7465	898	1719	9126	6502	25	7027	25	595	25942	5603	1786	898	3015	7272	8243	1111	5947	5925	983	3148	7157	8317	5591	3065	6596	4609	1027	2189	5928	5111	890	3925	6240	5983	5925	5925	7027	1869	5925	6502	5925	7027	1870	5925	5925	4193	7027	1869	4193	5947	3065	7027	1869	5925	5925	7027	1869	5925	5925	5925	7157	1869	1871	7027	7027	1869	7027	1870	7027	1869	7029	1869	7029	1870	7029	1869	5947	3065	7027	1870	5925	5947	3065	7027	1871	5925	5947	3065	7029	1869	5925	5947	3065	7029	1870	5925	5947	3065	7029	1871	5925	5947	3065	7029	1869	5925	1870	7027	5925	1871	7027	5925	1021	595	6119	6118	6117	79027
Amyotrophic lateral sclerosis ALS %WikiPathways_20240101%WP2447%Homo sapiens	https://www.wikipathways.org/instance/WP2447	5530	1432	4842	5532	5868	5608	4744	57679	7124	4741	847	5605	5879	5533	9973	2876	1616	113523636	4217	4747	5630	7157	317	836	842	834	637	6647	596	598	581	572	7124	7132	6647	4217	6647	6647	1471	6506	79139	10452	2890
TCA cycle and deficiency of pyruvate dehydrogenase complex PDHc %WikiPathways_20240101%WP2453%Homo sapiens	https://www.wikipathways.org/instance/WP2453	1743	1738	48	2271	4190	4967	3417	5105	47	3417	1431	8801	5160	3419	6389	5091	1737	4967	5160	1738
HIF1A and PPARG regulation of glycolysis%WikiPathways_20240101%WP2456%Homo sapiens	https://www.wikipathways.org/instance/WP2456	2597	3939	7167	2819	84803	6513	5468	3091	3091
Small ligand GPCRs%WikiPathways_20240101%WP247%Homo sapiens	https://www.wikipathways.org/instance/WP247	4543	1269	9248	5731	5732	9294	5734	1903	286223	1901	1268	6915	5724	1902	5739	5729	5733	8698	4544	5737
NAD biosynthesis II from tryptophan %WikiPathways_20240101%WP2485%Homo sapiens	https://www.wikipathways.org/instance/WP2485	23475	8942	125061	23498	8564	55191	6999	64802
Diclofenac metabolic pathway%WikiPathways_20240101%WP2491%Homo sapiens	https://www.wikipathways.org/instance/WP2491	1555	1558	1562	1557
Nanomaterial induced apoptosis%WikiPathways_20240101%WP2507%Homo sapiens	https://www.wikipathways.org/instance/WP2507	596	8772	841	9131	56616	840	578	356	842	8837	355	637	54205	317	839	836	581	5551	2021	27429
Nanoparticle triggered autophagic cell death%WikiPathways_20240101%WP2509%Homo sapiens	https://www.wikipathways.org/instance/WP2509	3643	7248	596	55626	285973	81671	83734	8408	7249	8678	22863	10036	7405	8678	51100	10036	84557	64422	115201	10533	9140	9474	55054	9706	3630
Nanoparticle triggered regulated necrosis%WikiPathways_20240101%WP2513%Homo sapiens	https://www.wikipathways.org/instance/WP2513	7132	841	8717	148022	8737	8772	142	5321	5599	11035	7124	2512
ATM signaling pathway%WikiPathways_20240101%WP2516%Homo sapiens	https://www.wikipathways.org/instance/WP2516	993	891	1647	1385	1026	7161	995	983	472	5883	55367	5888	983	8737	898	25	5601	4194	7157	8738	835	1386	3725	7158	472	472	472	11200	8517	8243	8120	3014	9874	4792	1111	672	2177	4193	1017	9656	637	4361	4683	10111	1017	4193	10111	4361	4683
Trans sulfuration one carbon metabolism and related pathways%WikiPathways_20240101%WP2525%Homo sapiens	https://www.wikipathways.org/instance/WP2525	26227	29968	5723	7298	1719	200895	4522	10797	441024	25902	1719	4522	10797	441024	4548	635	875	2937	2729	2730	2937	55224	2880	6647	51380	56994	200895	5130	4144	2936	9468	55500	10390	6649	4143	2882	1491	2937	55349	1788	23743	4524	1759	5337	6648	257202	1120	2571	1036	2572	27232	107080644	635	6470	5833	1757	2879	2877	2876	4548	2730	2878	10768	102724560	29958	570	6472	1119	7298	2729	10400	586	64902	2729	2937	587	2730	275	27430	1789	29947	191	23382
PDGF pathway%WikiPathways_20240101%WP2526%Homo sapiens	https://www.wikipathways.org/instance/WP2526	3725	5921	5781	5159	5599	5595	6416	5335	5154	5594	4214	5155	5604	3265	5154	4790	5321	2002	2353	6722	4792	2885	6772	6774	6654	5894	6464	6772	6774	6774	6772	6774	6772	3716	4513	5295	6714	7074	7410	5879	387	23647	5058	7409	998	8976	1147
Glycerophospholipid biosynthetic pathway%WikiPathways_20240101%WP2533%Homo sapiens	https://www.wikipathways.org/instance/WP2533	57678	253430	9663	9663	10390	10390	5320	5320	2819	2710	23175	8760	1120	1120	56994	10400	8540	8443	9489	114971	54675	10423	55361	8394	346606	1120	5833	10390	9791	150763	84803	137964	5294	5290	5291	5293
Colchicine metabolic pathway%WikiPathways_20240101%WP2536%Homo sapiens	https://www.wikipathways.org/instance/WP2536	1576
Apoptosis%WikiPathways_20240101%WP254%Homo sapiens	https://www.wikipathways.org/instance/WP254	407024	407021	5366	842	4193	578	7187	3659	4790	355	329	56616	207	3002	27242	572	4792	834	8737	3660	4793	4049	837	3664	836	5551	7132	3480	5970	1147	581	317	7133	843	330	637	8718	5602	7185	3551	3663	1676	54205	4793	27113	3661	835	8739	7161	9169	840	4609	7124	3481	8738	8517	666	7186	8837	599	5295	8717	332	3479	8795	3725	665	1677	8717	596	7132	3665	5970	598	3662	4794	7157	6416	8737	1029	841	331	572	4792	356	8743	4794	3070	4790	8772	574406	4170	839	10018	4214	8626	407025
Sulindac metabolic pathway%WikiPathways_20240101%WP2542%Homo sapiens	https://www.wikipathways.org/instance/WP2542	4482	22921	1545	253827	1544	1544
Primary focal segmental glomerulosclerosis FSGS %WikiPathways_20240101%WP2572%Homo sapiens	https://www.wikipathways.org/instance/WP2572	3685	7099	816	207	1759	84623	3690	7414	182	84063	4690	977	1514	5800	3911	22943	2534	5329	5747	3664	7448	10971	11346	7040	375790	23607	3856	7827	3913	4868	5335	1027	1378	5076	5420	4010	4643	950	4643	2195	4010	3691	1287	1028	4311	7431	1026	977	5420	4868	51196	23607	81	4627	50485	7490	64423	7225	81	23607	51196	7827	4868	4627	50485	7490	64423	7225	3913	3691	977	950	7490	5111	4288	1000	9076	7490	11346	1285	1286	81	3987	4868	7827	941	4851	11346	1499	4851	4040	4041	7225	7094	3611	3688	3675	1605	55742	3611	7402	7471
T cell receptor and co stimulatory signaling%WikiPathways_20240101%WP2583%Homo sapiens	https://www.wikipathways.org/instance/WP2583	3932	7535	5335	207	5578	5777	4790	5921	10125	3558	5530	5163	1452	2931	2932	1859	8445	2534	925	926	940	1493	5133	3702	4773	801	4792	5728	4773
Aryl hydrocarbon receptor pathway%WikiPathways_20240101%WP2586%Homo sapiens	https://www.wikipathways.org/instance/WP2586	1316	7422	6346	1027	405	9049	1543	1956	9049	196	9049	196	196	3320	3320	7124	11140	5894	5604	5743	84722	5970	4790	5970	4790	84722	948	4780	1544	1545	1026	1017	5925	1869	57491	4893	3265	3845	3320	1728	3320	2099	2033	5925	5325	5979	4609	6714	5594	2033	135112	8204	1543	4023	26291	27306	2729	8204	4763	135112	9612	2033
Gastric acid production%WikiPathways_20240101%WP2596%Homo sapiens	https://www.wikipathways.org/instance/WP2596	4588	643834	6343	2520	885	7432	2694	2922	643847	5222	5225	2520
S1P receptor signal transduction%WikiPathways_20240101%WP26%Homo sapiens	https://www.wikipathways.org/instance/WP26	5330	5594	2773	53637	6610	427	56848	207	5598	5595	9294	8877	1901	2771	5597	5287	23236	29127	5596	5331	1903	286223	2770	6300	10000	208
Ebstein Barr virus LMP1 signaling%WikiPathways_20240101%WP262%Homo sapiens	https://www.wikipathways.org/instance/WP262	9260	8717	3654	7185	9020	1147	4791	5970	4791	5970	6885	6885	4215	7189	8517	1147	3551	3320	5594	5970	4790	5599	4792	4790	5970	5970	4792	4790	3576	3456	6364	7124	6352	4790	5970
Common pathways underlying drug addiction%WikiPathways_20240101%WP2636%Homo sapiens	https://www.wikipathways.org/instance/WP2636	1815	1812	1813	2778	801	815	5502	5568	5604	5595	1385	814	107	2705	5605	60	107	2890	2902	2911	5578	2770	5594	71	72	114	2891	2892	2893	2903	2915	815	2902	2903	5579	5582	5566	5567	5499	5500	5501	5568	5566	5567	5894	369	369	5908	5906
Interleukin 1 IL 1 structural pathway%WikiPathways_20240101%WP2637%Homo sapiens	https://www.wikipathways.org/instance/WP2637	3552	4615	1326	4214	2002	1147	51135	4792	3654	3665	6885	4790	9252	7189	54472	5599	3656	5595	3554	5606	6294	5970	9020	9261	10454	4215	5600	4155	3552	3556	23118	257397	5608	6416	5609	5604	5605	10010	3551	1432	5601	5602	5594	4793	1386	8569	5601	2353	4609	2872	1977
Aripiprazole metabolic pathway%WikiPathways_20240101%WP2640%Homo sapiens	https://www.wikipathways.org/instance/WP2640	107987478	1565	107987479	64816
Nanoparticle mediated activation of receptor signaling%WikiPathways_20240101%WP2643%Homo sapiens	https://www.wikipathways.org/instance/WP2643	2335	374	1277	3672	3265	1956	4893	3845	5894	5604	5605	5594	5599	5601	5602	6300	5603	1432	5600	3688	7094	5829	6714	5747	6654	2885	5293	10000
Heroin metabolism%WikiPathways_20240101%WP2645%Homo sapiens	https://www.wikipathways.org/instance/WP2645	1066	8824	8824	590	590
Lidocaine metabolism%WikiPathways_20240101%WP2646%Homo sapiens	https://www.wikipathways.org/instance/WP2646	1576	1544	1544	1576
Notch signaling%WikiPathways_20240101%WP268%Homo sapiens	https://www.wikipathways.org/instance/WP268	9794	5664	83464	11317	1857	196403	10683	3714	3065	182	113878	8650	3955	9612	171558	1856	1387	151636	2648	51107	4854	1840	6868	4853	28514	1855	54567	9253	5986	23385	4855	4851	3762	1487	51763	4242	388585	3280	23220	5663	55534	1488	8850	3066
Blood clotting cascade%WikiPathways_20240101%WP272%Homo sapiens	https://www.wikipathways.org/instance/WP272	2161	2165	2158	2157	2160	2155	2159	2147	2161	3818	2266	2159	5340	2152	2153	2158	2147	5328	2244	3816	7450	2153	2165	2159	2160	5345	5327	5055	5054	2157	2155	2243	5340	2153	2159
Cardiac hypertrophic response%WikiPathways_20240101%WP2795%Homo sapiens	https://www.wikipathways.org/instance/WP2795	9020	4214	118142757	2978	6885	801	5320	5530	817	4205	5578	5587	5592	4773	4773	11184	5599	5879	5894	5605	5604	5595	5594	6416	5609	4214	4214	5598	5607	5608	5606	1432	3551	9641	4790	4790	1022	1025	5170	207	208	2932	2475	9759	51564	10014	9734	9759	51564	10014	9734	1147	8517	2263	7046	7132	4878	7124	7040	3084	1950	3479	2247
exRNA mechanism of action and biogenesis%WikiPathways_20240101%WP2805%Homo sapiens	https://www.wikipathways.org/instance/WP2805	23405	57510	29102	90459	54487	27161	23405
Complement system%WikiPathways_20240101%WP2806%Homo sapiens	https://www.wikipathways.org/instance/WP2806	2214	3381	110384692	720	6401	718	722	3673	1380	1634	2357	3818	409	708	1604	2244	728	719	3911	1452	3080	718	727	718	1369	7097	6403	730	2243	5806	5627	729238	735	716	729	5621	958	6696	811	718	710	966	4153	727	3384	2769	718	7454	213	7057	2208	110384692	720	6404	2266	10877	2771	5648	5578	2161	27202	5199	22918	3690	930	7295	2220	3674	1991	718	110384692	720	2162	5329	5566	718	3383	5648	717	7448	3075	2160	5340	2243	325	133	731	10332	2159	6223	718	10747	727	2773	335	2286	1378	629	2219	2244	6402	3426	3912	2286	653509	3915	4036	110384692	720	4179	1401	11326	1675	9370	3818	5648	5806	1401	1634	3673	811	3911	3912	3915	718	4036	1369	1369	3818	1675	718	3911	3912	3915	5199	710	4179	1378	1604	718	3075	718	3075	3075	5806	3075	1401	5621	3818	718	3075	3075	3426	3426	3426	4179	3426	3426	3426	727	3080	3911	3912	3915	3426	1378	11326	1378	325	2244	2243	7295	335	727	3080	727	727	27202	1369	1369	735
Mammary gland development pathway Embryonic development Stage 1 of 4 %WikiPathways_20240101%WP2813%Homo sapiens	https://www.wikipathways.org/instance/WP2813	554210	406984	4609	6422	3655	249	9839	1364	7015	2066	3688	7040	10718	406983	595	207	999	7124
Mammary gland development pathway Puberty Stage 2 of 4 %WikiPathways_20240101%WP2814%Homo sapiens	https://www.wikipathways.org/instance/WP2814	5241	1950	2099	6776	2064	8061	374	2335	7431	8204	4609	7076	595
Mammary gland development pathway Involution Stage 4 of 4 %WikiPathways_20240101%WP2815%Homo sapiens	https://www.wikipathways.org/instance/WP2815	1116	9021	4609	4318	1869	6774	7157	581	999	3572
Felbamate metabolism%WikiPathways_20240101%WP2816%Homo sapiens	https://www.wikipathways.org/instance/WP2816	1576	1571	1576	1571
Mammary gland development pathway Pregnancy and lactation Stage 3 of 4 %WikiPathways_20240101%WP2817%Homo sapiens	https://www.wikipathways.org/instance/WP2817	84876	2064	595	5241	7528	5617	51083	23508	7170	598	8600	1956	1977	4609	139728	5770	1956	2001	1147	857	595	2100	3717	2706	2066	2065	1447	2099	7392	1050	598	1051	9914	2908	8792	51083	5618
Cocaine metabolism%WikiPathways_20240101%WP2826%Homo sapiens	https://www.wikipathways.org/instance/WP2826	1576	590	8824	1066	1066	8824	1066
Bladder cancer%WikiPathways_20240101%WP2828%Homo sapiens	https://www.wikipathways.org/instance/WP2828	1612	595	1869	7422	2261	1950	4609	999	23604	7057	1956	1026	9252	1029	1029	3576	2064	5296	4312	673	4193	1613	3265	7157	1890	5925	3265	5295	11186	1019	4893	3845	5894	369	1612	23604	1613	11186	4313	4318	1839	7380	6714	4313	4318	5604	5605	5594
Hair follicle development organogenesis part 2 of 3%WikiPathways_20240101%WP2839%Homo sapiens	https://www.wikipathways.org/instance/WP2839	860	8626	344167	999	3624	1499	10804	4684	595	51176	6615	8321	4790	10913	1896	6469	10913	1896	6469	4041	652	5727	6608	6469	5727	6608	23560	5156	5154	5154	23560	5727	595	51176	2263	2736	894	3688	2735	2735	2246	7474	7474	4609	3911
Hair follicle development cytodifferentiation part 3 of 3%WikiPathways_20240101%WP2840%Homo sapiens	https://www.wikipathways.org/instance/WP2840	6275	3866	4254	10804	2908	7704	4772	284110	4345	11005	25928	3516	1499	1991	1523	6662	6929	94234	3488	2625	22943	3228	64919	22822	4853	404203	85293	80070	657	1499	3880	4851	6868	1747	1747	55806	23581	6868	6925	27122	8549	3725	4790	5653	2353	9355	11197	1824	4790	6422	64065	3479	6657	8842	864	1828	23560	654	8626	4086	2304	2736	4089	147409	4487	947	26018	10468	55507	9622	26085	43847	337879	254950	337966	85294	2354	8626	51176	7474	7474	27121	1956	1490	8321	2619	652	654	3458	51176	1959	8456	4488	25818	5650	8549
PCSK9 mediated LDL receptor degradation%WikiPathways_20240101%WP2846%Homo sapiens	https://www.wikipathways.org/instance/WP2846	3949	255738	255738	3949	3949	3949	255738	3949	255738	3949	255738	3949	255738	3949	3949	3949
Pluripotent stem cell differentiation pathway%WikiPathways_20240101%WP2848%Homo sapiens	https://www.wikipathways.org/instance/WP2848	4907	2247	3577	6469	652	7040	9241	652	3815	1950	7422	2249	3479	3082	4851	1950	652	9241	89780	3082	2249	1950	4838	2255	2255	652	7422	4254	7173	2323	4254	1435	3569	3562	7422	652	4254	7173	3562	2056	3624	2247	652	2323	7173	2247	7422	2247	7040	5155	3562	3569	7422	4254	3589	22943	7422	7471	22943	7471	7422	7043	4909	2247	652	10468	4909	652	2247	8200	3630	3630	7018	7422	7173	2056	3569	3562	3589	1436	8600	652	7482	7474	7477	7472	2247	3569	3570	652	2247	3624	6469	3479	2253	7471	238	10637	6469	652	1270	2247	4838	22943	5154	1950	2246	2247	9241	6469	6469	3624	3624	652	3479	7173	2056	2323	2247
Hematopoietic stem cell differentiation%WikiPathways_20240101%WP2849%Homo sapiens	https://www.wikipathways.org/instance/WP2849	7148	399	4773	51176	4005	2353	5292	90485	1435	947	2624	2354	79366	3663	6688	7068	10320	1440	863	4602	80342	3071	10661	7409	4261	23650	6776	3757	23541	4066	3567	55502	4582	2623	4254	7173	3562	2056	3569	3552	1437	3553	4254	3562	1437	1437	7852	4601	8780	91	406948	406950	7173	7173	2623	2623	2623	3674	2815	2993	6688	100506403	861	4851	407008	2313	3674	2624	4778	3690	3562	3569	4254	1437	1440	3562	3569	4254	1437	1437	3562	3562	3569	4254	1437
Endoderm differentiation%WikiPathways_20240101%WP2853%Homo sapiens	https://www.wikipathways.org/instance/WP2853	6772	79923	9425	51460	51366	11166	708	9044	7547	5744	57669	3915	63978	4088	4830	23168	64864	7040	4838	5916	2186	131405	64321	1112	2626	54799	6928	80155	5083	10128	123169	54799	5015	1488	10153	112267931	1601	23286	1789	6422	9573	11169	5087	9682	4851	6671	3198	2131	54623	3720	26986	8320	5460	3175	83439	3169	7080	1499	6932	83881	1488	58499	9646	6875	1847	4089	79776	6877	7478	1994	10459	9350	3170	2308	22823	22943	85416	5077	351	121536	1112	57690	657	30009	4087	54892	55832	121536	655	23286	6657	10973	121536	9241	7709	1846	79577	23528	51176	3227	79977	140597	3087	6671	2627	5916	3720	80312	2736	3975	442918	2005	23181	8554	23373	27245	5090	51701	63035	79776	23007	115825	5916	79668	115825	79977	27244	6001	8450	23576	27244	10973	58499	79035	5087	26610	23007	79668	85363	11190	84295	58499	3251	54799	5087	6925	27324	154091	31	56946	56946	9760	55809	57198	3251	55809	10451	6925	442918	494324	406933	2908	1844	2146	8928	6478	23682	324	83595	5606	101929777	7473
Gene regulatory network modelling somitogenesis %WikiPathways_20240101%WP2854%Homo sapiens	https://www.wikipathways.org/instance/WP2854	2253	6911	134701	145873	2043	84667	3280	4851	3955	4851	28514	89780	4851	28514	89780	2253	2253
Dopaminergic neurogenesis%WikiPathways_20240101%WP2855%Homo sapiens	https://www.wikipathways.org/instance/WP2855	4760	5015	1028	2020	4010	7471	2736	63973	4487	1644	6774	216	6531	2019	4821	4929	7054	429	5979	5309	6571	2020	4010	7471	2253	5015	4825	5309	2637	3170	2019	4009	2735	6469	6657	7040	3170
Mesodermal commitment pathway%WikiPathways_20240101%WP2857%Homo sapiens	https://www.wikipathways.org/instance/WP2857	8554	51701	63035	23181	27245	23373	2005	5090	79776	23007	115825	80304	5566	8320	9241	9573	5916	79668	8463	4838	115825	79977	84667	4086	27244	6001	4088	2296	688	3717	7546	1466	8450	4089	28514	10413	2131	23576	27244	10155	57198	595	5080	10973	58499	79035	4211	652	442895	3064	7003	659	11190	56946	23499	5087	84159	6911	8030	26610	10973	92	29970	3172	8728	23007	203228	6926	79668	2627	85363	4091	89780	2296	11190	83439	84295	58499	2260	9113	6899	55704	7403	8312	3251	10124	57669	54799	5087	655	93	79923	3169	6925	6615	3170	27324	5460	1466	83881	6169	154091	10124	8928	5308	8646	2303	101929777	7473	31	56946	9314	56946	29072	657	9760	3624	55809	595	404220	6657	343930	51176	5573	8091	6722	57045	3170	9421	5515	57198	3251	90	4087	22943	2132	5915	10637	8553	55809	10451	6925	268	2625	64321	7044	79923	8322	7855	8325	2253	8313	4780	6657	51366	11166	708	7547	131405	1789	11169	3720	1488	22823	85416	121536	54892	23528	79977	80312
Ectoderm differentiation%WikiPathways_20240101%WP2858%Homo sapiens	https://www.wikipathways.org/instance/WP2858	25987	4089	5236	345557	1952	8495	8322	8325	4920	407042	460	9079	6347	4982	54828	10634	5292	57621	157807	11177	8345	51222	57476	56899	2300	2627	7343	9687	1756	56913	54207	51701	4204	4609	79776	57621	494323	6238	54521	3801	5787	79731	398	5452	5420	5010	54898	6498	114815	51422	23133	10253	51592	114822	7855	5362	6781	152789	4609	7593	4061	7903	5269	398	166	4772	57621	2720	5297	1896	170302	56963	7226	406949	57462	8675	84809	6785	27324	10486	8835	10257	29970	5467	3170	6622	5080	5077	55843	2737	6469	1499	7471	8473	7026	91653	9924	1487	440193	83933	25806	23229	1496	3728	54903	81576	27352	6386	1896	2263	3853	3148	1501	7704	1004	8848	1006	4926	3975	6929	51043	151613	51762	4771	51701	22871	60401	5783	54806	79776	2534	5150	50937	6016	57154	6907	10013	652	657	83439	8820	4990	79658	9935	7022	6657	7020	57621	2274	6498	54880
IL 3 signaling pathway%WikiPathways_20240101%WP286%Homo sapiens	https://www.wikipathways.org/instance/WP286	3563	3568	5169	7409	596	969	1232	105377067	5594	4067	7040	3576	6850	2534	942	3055	5599	2353	7529	2885	5566	3635	3563	572	5296	6777	598	6654	1439	6776	5604	10971	6714	207	5777	1399	867	596	3265	3717	3563	5595	5894	3716	9846	1439	5295	6464	2889	6774	5781	5293	5594	2353	5595	3725	6777	6776	6774	3562
Apoptosis related network due to altered Notch3 in ovarian cancer%WikiPathways_20240101%WP2864%Homo sapiens	https://www.wikipathways.org/instance/WP2864	10276	2065	7124	26135	348	8065	8878	8795	8767	8454	1026	207	3315	1495	3329	3070	308	3065	4790	7185	27018	9616	5747	2113	5594	1027	6198	8312	4092	7431	5585	8870	8531	79092	1728	2729	3727	2149	332	7057	27242	351	840	3084	25	5062	9021	3575	2185	10451	2081	3309	602
IL1 and megakaryocytes in obesity%WikiPathways_20240101%WP2865%Homo sapiens	https://www.wikipathways.org/instance/WP2865	3554	2149	3383	3553	7077	8991	4318	7941	3654	7096	3606	4615	7076	1232	105377067	5290	114548	2205	4615	2147	3458	6280	1839	6347	7097	4318	3554	4790	3553	3554
TCA cycle nutrient use and invasiveness of ovarian cancer%WikiPathways_20240101%WP2868%Homo sapiens	https://www.wikipathways.org/instance/WP2868	6774	5595	3716	5594	1956	6774	1956	3716	6774
Extracellular vesicle mediated signaling in recipient cells%WikiPathways_20240101%WP2870%Homo sapiens	https://www.wikipathways.org/instance/WP2870	4089	4087	4088	89780	7474	2064	1956	4240	7103	27121	7039	7040	8842	207	2475	3082	4233	23533	3265	3845	5894	7046	7049	7040	7042	7043	324	8312	1499	207	4893	7048
Aryl hydrocarbon receptor pathway%WikiPathways_20240101%WP2873%Homo sapiens	https://www.wikipathways.org/instance/WP2873	2033	3320	6714	9049	196	1956	3320	7124	405	11140	196	405	9049	6714	6714	11140	196	405	196	10728	10728	8648	8140	54657	26509	3458	5055	7040	10486	54600	51426	54577	3592	23491	27190	3553	3726	3593	4257	54578	57491	1027	1545	54658	218	2939	3727	1728	3484	4780	581	3725	1544	3558	3280	1543
Liver X receptor pathway%WikiPathways_20240101%WP2874%Homo sapiens	https://www.wikipathways.org/instance/WP2874	10062	10062	10062	6256	6256	64241	1576	64240	1555	1581	6720	2194	6319
Constitutive androstane receptor pathway%WikiPathways_20240101%WP2875%Homo sapiens	https://www.wikipathways.org/instance/WP2875	9970	6256	5524	3320	9970	3320	6256	9970	7266	7266	23054	6667	8648	10891	10499	8243	1559	5243	54658	1244	1548	1579	1557	6817	2939	1577	6822	1576	211	1962	1555	8714	54657	54578	54600	2308
Pregnane X receptor pathway%WikiPathways_20240101%WP2876%Homo sapiens	https://www.wikipathways.org/instance/WP2876	6714	10499	8202	5705	8204	27286	8856	6256	3320	10891	8856	3320	6256	8856	7266	7266	1551	54578	54600	1548	54657	10599	27286	8202	2308	66002	1576	54658	10257	8204	1555	2939	5705	10891	8648	10499	5243	1559	1577	1557	6822	1244	8714
Vitamin D receptor pathway%WikiPathways_20240101%WP2877%Homo sapiens	https://www.wikipathways.org/instance/WP2877	604	412	126364	54210	9926	3684	7421	6256	7421	6256	7421	3662	3123	23274	3294	54901	1305	7128	8074	1591	1474	100289462	1673	958	5588	3663	9173	3118	3117	81037	820	7292	8027	3091	1493	79789	4084	5741	56302	55503	1594	5734	8600	639	10125	10568	1581	1555	1559	7056	9365	838	22906	4041	11221	7869	5653	6822	1992	8204	1576	6696	634	5744	6273	632	8853	3400	25928	151888	929	9314	240	3592	976	219855	6304	875	56262	4650	623	4814	8204	4345	928	7168	248	6517	1543	795	9914	6546	7040	79689	11096	4982	29923	251	9075	490	6819	6280	55090	353137	215	1045	168002	3827	3394	4600	27035	7042	5005	2050	5243	3726	29785	2539	6279	7078	1050	997	727936	1577	23581	5004	353134	79963	1946	7077	85285	3860	112802	386672	6275	6699	6277	386679	387267	26239	3885	387264	3868	386675	8687	337879	57167	283229	6927	84766	107987478	1565	107987479	3397	386676	353323	400830	200407	78989	113835	1469	768	5368	92737	373863	1026	3965	1027	64806	6422	147	654	22997	154	4773	595	1032	1647	898	1029	1017	1030	1031	892	4609	2308	3484	3486	5467	3488	50486
PPAR alpha pathway%WikiPathways_20240101%WP2878%Homo sapiens	https://www.wikipathways.org/instance/WP2878	5465	6256	5465	6256	30	54600	10062	6342	1374	345	2168	595	5360	1622	336	1376	335	1579	34	1019	1581	4609	376497	55554	116519	983	1582	1962
Farnesoid X receptor pathway%WikiPathways_20240101%WP2879%Homo sapiens	https://www.wikipathways.org/instance/WP2879	9971	9971	6256	9971	6256	9971	6256	7363	6822	10998	6554	1581	8431	9965	8660	8647	570	1576	2289	117283	5244	8431	10891	11309	1582
Nod like receptor NLR signaling pathway%WikiPathways_20240101%WP288%Homo sapiens	https://www.wikipathways.org/instance/WP288	55914	1147	8517	5970	5599	2048	6885	3551	958
Glucocorticoid receptor pathway%WikiPathways_20240101%WP2880%Homo sapiens	https://www.wikipathways.org/instance/WP2880	3725	2908	4791	2908	2908	3320	3320	2908	3320	2908	2908	2908	2908	2908	2908	10728	10728	10728	8553	89795	3589	347902	9792	221079	57007	8454	9982	3895	5272	6347	8507	5743	7546	5375	5142	10769	6364	1907	8972	5997	241	1831	10602	6591	330	153218	10252	4616	79056	121512	1836	54566	221393	81706	329	387509	7049	51129	56262	27063	7056	1028	6337	10560	7128	5552	2040	6397	29103	92737	4240	11057	80315	8436	55224	84002	11214	5460	84951	6286	9970	8856	6256
Estrogen receptor pathway%WikiPathways_20240101%WP2881%Homo sapiens	https://www.wikipathways.org/instance/WP2881	6667	2099	3725	2099	2099	2099	2099	2099	2099	2099	5166	6774	51	57678	5105	1543	5465	1544	8431	1545
Nuclear receptors meta pathway%WikiPathways_20240101%WP2882%Homo sapiens	https://www.wikipathways.org/instance/WP2882	23657	1548	3320	27190	1836	2908	9817	6347	10252	5467	1555	6594	8436	1576	8648	1969	8431	7042	3895	8431	1839	1066	5552	22949	10891	5166	7546	1831	8647	10499	8243	5997	873	1543	7040	8553	221079	3592	66035	2939	6513	2042	1559	221393	570	2878	54658	7128	218	6714	54600	84002	121512	8714	4097	387509	7039	11182	3337	6667	1577	1581	1579	23491	6822	10486	2938	5743	7056	1582	3593	3458	5465	7364	54600	6822	221223	5465	6364	89795	1907	51129	51	5155	5243	11309	7295	6667	2940	117283	6397	8140	4780	3303	1548	64240	8660	6649	5460	8431	5244	81031	3589	7266	1545	4791	4259	114112	2936	9971	10560	3553	2289	23054	1544	4258	23764	2953	2512	56262	7040	140809	54566	10602	330	9792	3082	1581	2941	6554	2877	1244	57678	54657	6817	29103	3725	56606	1958	6286	55224	4616	8714	6591	80315	5265	7296	5105	2495	6774	1728	3726	2539	57007	347902	131	4240	10998	1557	7048	9588	5052	2040	6337	26509	3725	2678	3326	9970	8507	81706	8824	241	8878	2729	79571	54577	283848	2258	5142	1576	1579	10057	155184	10062	114134	5226	1581	6517	2194	2730	177	30	1028	6256	645	7363	54600	9982	6720	54578	5055	6514	54657	329	1576	5375	221357	11214	84951	3084	8850	4199	10257	3162	51426	211	29988	874	2939	6822	2099	154091	1555	2950	23491	54657	5524	2033	7049	1551	27063	11057	153218	5272	3320	54578	10891	1962	1548	144195	8454	1244	92737	10769	64241	79056	54577	4257	6518	6515	9965	54658	9970	7266	3320	6256	9970	8648	2033	54578	57491	6714	1027	9049	1545	54658	218	2939	196	3727	1728	3484	4780	581	3725	1544	1956	3320	7124	10728	3558	3280	405	11140	1543	196	405	9049	6714	6714	11140	196	405	196	54600	10062	6342	1374	345	2168	595	5360	1622	336	1376	335	1579	34	1019	1581	4609	376497	55554	116519	983	1582	5465	5465	6256	10599	3320	8856	27286	8202	2308	66002	1576	54658	7266	10257	8204	1555	2939	5705	10891	8648	10499	5243	8856	6256	8856	9970	8856	2908	6256	9970	8856	2908	3320	10728	3320	10728	2908	3320	10728	2908	2908	2908	2908	2908	2908	10062	6256	10728	6256	10062	1555	1559	7421	6256	1576	7421	6256	7421	2099	2099	2099	2099	2099	2099	2099	10062	6256	9971	6256	9971	6256	9971	54657	54578	54600	1559	1577	1557	6822	1244	8714	1962	2308	6256	2949	2944	2946	2947	2948	6524	6523	6527	125206	200010	8884	115584	159963	6526	60482	160728	6528	6530	6529	6532	6538	6536	6533	6540	11254	6531	6534	6535	9152	28968	55117	348932	54716	388662	340024	29986	27173	55630	57181	55334	25800	201266	221074	29985	7922	64116	283375	91252	23516	4780	9817	4780	4780	4780	6319
NRF2 pathway%WikiPathways_20240101%WP2884%Homo sapiens	https://www.wikipathways.org/instance/WP2884	6513	23491	4199	5052	2938	66035	2877	3082	54657	2258	645	2729	4259	23657	4780	2940	114134	1244	7295	10257	6649	56606	2878	131	2042	2936	3326	155184	144195	140809	54577	5226	873	218	1548	5467	874	7040	2539	54578	7296	7042	8714	54600	2950	221223	22949	221357	54658	9588	3320	2678	2941	1728	3337	1066	283848	7039	2953	7364	81031	154091	2939	2730	10057	23764	3084	6518	4258	5265	8878	1958	8824	6517	6514	11182	29988	2512	1969	3162	4097	1839	3303	9817	2495	7048	6515	5155	177	114112	1579	6256	2949	2944	2946	2947	2948	6524	6523	6527	125206	200010	8884	115584	159963	6526	60482	160728	6528	6530	6529	6532	6538	6536	6533	6540	11254	6531	6534	6535	9152	28968	55117	348932	54716	388662	340024	29986	27173	55630	57181	55334	25800	201266	221074	29985	7922	64116	283375	91252	23516	4780	9817	4780	4780
Oxytocin signaling%WikiPathways_20240101%WP2889%Homo sapiens	https://www.wikipathways.org/instance/WP2889	5333	5021	952	2776
Myometrial relaxation and contraction pathways%WikiPathways_20240101%WP289%Homo sapiens	https://www.wikipathways.org/instance/WP289	10267	3489	51764	8786	5590	111	6261	489	468	5577	5582	108	5581	3488	2868	2784	2785	5570	2353	2869	5021	85366	55970	5997	54331	9628	3725	109	2788	5567	1388	59	10266	11318	796	114	107	409	466	4842	2869	26575	5583	6262	64407	7529	3569	2870	27297	59350	1264	7533	818	6000	4635	5996	5579	85366	1902	10268	817	5588	4846	800	9446	1392	5578	7534	2868	1265	5576	409	2783	2791	5021	3487	6263	6001	8525	8490	488	3485	8601	2776	10681	7531	5020	5573	8787	2810	113	22809	5336	3553	2787	133	6004	3710	5587	71	94235	122042	59345	5575	10287	60	10699	2553	5580	6667	2551	112	2980	3708	816	1394	104909134	6013	5144	2870	2114	467	196883	5333	5999	10636	6546	2981	408	2697	408	7532	784	57007	3484	11142	5142	2792	5569	10971	10488	70	3486	5335	2778	23764	5566	808	1386	2786	805	115	801	58	2782	4633	5998	3709	5331	815	4790	1385	2982
Differentiation of white and brown adipocyte%WikiPathways_20240101%WP2895%Homo sapiens	https://www.wikipathways.org/instance/WP2895	3952	9370	56301	3224	3225	63976	1149	253738	27129	7545	10205	650	652	4086	4090	4093	1051	1054	63976	23090	5468	1050	655	4093	51316	63976	10891	133522	4090	4086	1051
miRNA targets in ECM and membrane receptors%WikiPathways_20240101%WP2911%Homo sapiens	https://www.wikipathways.org/instance/WP2911	3910	6383	407031	407033	1281	7058	1284	1282	50509	1291	1292	1278	1290	1293	1289	7148	3913	7057	3915	2335	407032	406933	442892	406983	407014	693124	693174	100500863	100500895	406933	407030	407049	406985	3694	3693	22801	3672	406984	406985	406984	554210
Interactome of polycomb repressive complex 2 PRC2 %WikiPathways_20240101%WP2916%Homo sapiens	https://www.wikipathways.org/instance/WP2916	22823	8178	3720	23087	11329	9967	9774	11329	23064	23515	5931	121536	2146	8726	23512	2145	5928
DDX1 as a regulatory component of the Drosha microprocessor%WikiPathways_20240101%WP2942%Homo sapiens	https://www.wikipathways.org/instance/WP2942	472	1653	4683	54487	4361	10111	29102	1653	1653
Hypoxia mediated EMT and stemness%WikiPathways_20240101%WP2943%Homo sapiens	https://www.wikipathways.org/instance/WP2943	23405	6935
Nuclear receptors in lipid metabolism and toxicity%WikiPathways_20240101%WP299%Homo sapiens	https://www.wikipathways.org/instance/WP299	19	1576	5465	1244	5468	8856	8647	5914	1582	1544	64240	9619	693120	407039	1559	19	1576	1592	9970	7421	8714	1579	1555	1581	5915	1581	19	1594	1555	5916	1580	1576	5244	1591	10062	1581	9971	1571	1559	225	5467	5825	5243	1559	407039	693120	407039	693120
Transcriptional activation by NRF2 in response to phytochemicals%WikiPathways_20240101%WP3%Homo sapiens	https://www.wikipathways.org/instance/WP3	2048	1051	4094	5290	2729	5599	7965	4780	5578	4780	9817	3162	23657	1728	2939	2730	9817	1051	4780	9817	4780
Kit receptor signaling pathway%WikiPathways_20240101%WP304%Homo sapiens	https://www.wikipathways.org/instance/WP304	6195	6197	207	1796	1398	2033	4254	7409	9846	7006	5605	2886	6464	10603	2534	3815	1399	3717	5296	6777	8651	5335	695	2887	4067	4145	5777	3815	867	9306	4254	6194	4137	6654	5894	5604	3635	6774	6774	6772	5594	2309	6772	2885	5595	5781	6198	6776	6777	6776	5578	572	5579	5599	5599	1432	5295	6714	4286	6776	3265	6195	6197	6198	5594	5595
Focal adhesion%WikiPathways_20240101%WP306%Homo sapiens	https://www.wikipathways.org/instance/WP306	5156	824	5879	284217	1277	5595	7448	3082	53358	7059	5295	2268	673	3694	8515	1286	7057	3611	894	7060	3908	7143	3696	6093	3655	2534	4659	10188	7409	2002	80310	7422	4233	3791	1398	1499	3673	5649	3678	5599	5063	29780	7791	3381	6696	1292	5747	3725	106821730	56924	3685	3688	3911	3676	5894	3674	5604	3912	2277	2321	5170	2064	1950	857	4638	859	5594	1101	596	1311	2013	3371	10319	1399	6464	3913	8503	998	5908	5728	3909	60	2885	3680	1284	10298	595	7294	5881	10420	6725	1278	5601	8516	7423	208	50509	5159	7408	6654	3910	394	1280	3914	5906	8711	1290	1793	3695	1288	331	5296	7058	3055	3479	2316	2932	640	3915	2335	3918	5228	3675	5290	63923	330	896	329	207	7148	5058	5829	23396	572	3672	3480	81	6714	71	3265	3679	5154	9564	7414	858	5291	3693	10000	55359	7094	9475	5880	5293	56034	7450	22801	3691	2889	3690	1956	7424	5062	1729	5753	387	5923	85366	5155	4636	1282	25759	399694	5578	5579	5582	2909	4660	54776	5499	5500	5501	5501	58498	93408	10627	103910	4633	10398	29895	91807	340156	87	55742	64098	2317	2318	83660	5602	7410	10451
Ketone bodies synthesis and degradation%WikiPathways_20240101%WP311%Homo sapiens	https://www.wikipathways.org/instance/WP311	3155	38	3158	5019	622
Hepatocyte growth factor receptor signaling%WikiPathways_20240101%WP313%Homo sapiens	https://www.wikipathways.org/instance/WP313	2353	5781	2002	11184	5829	5594	5290	5058	2885	5829	5599	4233	2185	3725	6714	5908	1399	2549	6714	3265	6774	1398	5728	5605	5894	5747	2889	5921	5595	5906	5604	3688	5747	1793	3082	2185	3672	6654
Fas ligand pathway and stress induction of heat shock proteins%WikiPathways_20240101%WP314%Homo sapiens	https://www.wikipathways.org/instance/WP314	6709	3552	11124	840	3315	8767	1677	5058	317	1616	113523636	9261	841	142	1676	397	54205	356	841	8772	3315	843	5925	58	5599	3725	7867	6416	839	3315	3315	317	5062	6885	4001	84823	842	1616	113523636	8837	596	4214	836	836	3315	7124	5591	11124	4000	4799	3315	1677	355	3315	3315	60	71
Osteoblast signaling%WikiPathways_20240101%WP322%Homo sapiens	https://www.wikipathways.org/instance/WP322	5156	5155	5741	4982	8600	5155	3381	5155	5159	3381	8600	3685	5745	8074	1277	8074	3690	5745	5156	5741	10246	4982	632	5155	5155
Triacylglyceride synthesis%WikiPathways_20240101%WP325%Homo sapiens	https://www.wikipathways.org/instance/WP325	8613	2819	84649	8513	10554	8611	116255	8443	2710	8612	10555	4023	57678	80168	57104	8540	55326	2712	8694	3990	346606	56894	3991	56895
Copper homeostasis%WikiPathways_20240101%WP3286%Homo sapiens	https://www.wikipathways.org/instance/WP3286	22823	261729	351	26872	6667	79689	8754	102	6868	55240	2308	9973	1317	150684	1318	4489	4490	4493	4494	4495	4496	4498	4500	4501	4502	4504	84560	5621	540	54739	475	4193	7157	4137	5290	4520	538	836	595	3725	207	6649	23621	1353	10063	331	2309	324	6647	5728	2932	4891	6341	351	10063	540	538	55240	79689	1317	475
Overview of nanoparticle effects%WikiPathways_20240101%WP3287%Homo sapiens	https://www.wikipathways.org/instance/WP3287	10000	1401	5743	5293	3681	3162	5747	5742	1001	2335	1282	4798	581	3569	3576	596	7124	896	3909
EV release from cardiac cells and their functional effects%WikiPathways_20240101%WP3297%Homo sapiens	https://www.wikipathways.org/instance/WP3297	2066	406935	10365	6387	5617	6004	4602
Melatonin metabolism and effects%WikiPathways_20240101%WP3298%Homo sapiens	https://www.wikipathways.org/instance/WP3298	4133	4544	6817	1906	801	1545	43	815	406	107987478	1565	107987479	7189	3654	8864	4543	9575	5578	15	2932	23411	153	4790	2308	1543	8863	1889	348	5187	1544	438	1557	1408	1407	1453	4128	1454
let 7 inhibition of ES cell reprogramming%WikiPathways_20240101%WP3299%Homo sapiens	https://www.wikipathways.org/instance/WP3299	4609	131405	1958	406881	6657	9314	5460	406882	406885	406886	406887	406888	406889	406890	406891
Dual hijack model of Vif in HIV infection%WikiPathways_20240101%WP3300%Homo sapiens	https://www.wikipathways.org/instance/WP3300	8065	100506403	861	6921	60489	865	7314	6923	9978	865	865	865
MFAP5 mediated ovarian cancer cell motility and invasiveness%WikiPathways_20240101%WP3301%Homo sapiens	https://www.wikipathways.org/instance/WP3301	7134	1385	8076	3690	7134	6263	5335	5747	5588	3710	3725	3685	5594	5747	5588	5335	7134	1385	1385	5594	3725	5595	5595
eIF5A regulation in response to inhibition of the nuclear export system%WikiPathways_20240101%WP3302%Homo sapiens	https://www.wikipathways.org/instance/WP3302	1984	64328	10642	1984	1984	64328	1984	10642	7514	1984	10642	7514
RAC1 PAK1 p38 MMP2 pathway%WikiPathways_20240101%WP3303%Homo sapiens	https://www.wikipathways.org/instance/WP3303	6776	3551	5600	7010	284	5595	4690	2335	1432	10318	5594	9068	5594	3265	5781	5879	5290	5594	5603	6774	5595	4790	5295	207	1147	2886	572	8517	332	5058	4842	7157	79931	4792	581	10413	6300	5295	6247	79155	9046	5599	5601	3925	4609	842	6654	1432	5888	6714	4893	1956	1978	5599	3688	5921	2888	1499	7075	51378	5829	4436	2064	3845	840	5970	2308	285	2885	1398	5058	6777	4790	4792	5747	4843	4313
GPCRs class B secretin like%WikiPathways_20240101%WP334%Homo sapiens	https://www.wikipathways.org/instance/WP334	799	10203	1394	104909134	1395	2696	9340	2740	2642	2692	5746	5745	117	6344	7433	7434	976	2015	976	30817	22859	23266	23284	64123	10149
Ovarian infertility%WikiPathways_20240101%WP34%Homo sapiens	https://www.wikipathways.org/instance/WP34	4292	7784	1019	3973	1958	4439	1588	7784	2492	2661	2100	6908	344018	1618	1051	5888	6609	6609	658	472	5618	1385	4088	2701	8204	2701	7421	1027	23224	2475	11144	3623	894	2332	7783	2516	5241	5732	9611	2661	3623	207	5888
FTO obesity variant mechanism%WikiPathways_20240101%WP3407%Homo sapiens	https://www.wikipathways.org/instance/WP3407	63976	79068	84159	10265	10891	79191	7350	6899	79068
Evolocumab mechanism to reduce LDL cholesterol%WikiPathways_20240101%WP3408%Homo sapiens	https://www.wikipathways.org/instance/WP3408	255738	3949	255738	3949	255738	3949	3949	3949
NOTCH1 regulation of endothelial cell calcification%WikiPathways_20240101%WP3413%Homo sapiens	https://www.wikipathways.org/instance/WP3413	4851	1902	55553	249	6303	813	2261	3672	2702	7422	28514	10683	54567	182	3714	4256	5327	5327
Initiation of transcription and translation elongation at the HIV 1 LTR%WikiPathways_20240101%WP3414%Homo sapiens	https://www.wikipathways.org/instance/WP3414	4776	4775	4773	6827	1025	3065	5534	25920	6667	10614	5530	6829	5533	5532	2033	904	5535	1387	7469	4792	4772	5970	4776	4775	4773	4772	4790	4776	4775	4773	4772	4792	5970	4790	5970	4790	5970	4790	5970	4790	4776	4775	4773	4772	4790	4790	1387	2033	1025	904	51497	7936	1025	904	6667	6667	3066	8841	9759	10014	51564	55869	9734
G protein signaling pathways%WikiPathways_20240101%WP35%Homo sapiens	https://www.wikipathways.org/instance/WP35	5577	2790	27115	109	111	55970	2791	10270	5533	8165	5575	2778	5580	2784	5141	5153	2776	2775	5144	5579	6237	9630	9495	2781	196883	8622	4893	51764	2792	2783	5573	2767	5583	5530	2770	801	5567	5576	10681	3760	5331	9465	10672	112	10566	5136	5137	108	2775	2774	5587	23683	115	9472	107	5533	11214	2769	5151	9590	387	8852	2773	11215	2793	5588	5143	94235	5581	2788	5582	2782	5578	5584	2787	2785	3265	5590	9138	100505585	11216	2770	114	113	5566	5142	3845	5150	10142	2786	2768	3708	5568	6548	2771
Pre implantation embryo%WikiPathways_20240101%WP3527%Homo sapiens	https://www.wikipathways.org/instance/WP3527	55506	8538	7004	1649	10265	4306	6496	1875	8570	359787	678	126206	11189	360030	55509	2297	353238	7080	2625	1994	326340	201516	1958	503582	3182	2101	2624	4603	3662	284355	503834	4342	342900	7538	1746	4084	94234	7021	3159	5087	6664	83439	2354	57504	30812	6657	5460	79923	9314	359787	29947	9314	132625	6926	1045	6597	999	476	360	366
Zinc homeostasis%WikiPathways_20240101%WP3529%Homo sapiens	https://www.wikipathways.org/instance/WP3529	4520	7779	91252	55334	57181	221074	64116	283375	55630	29985	29986	27173	4489	7779	4490	4493	4494	4495	4496	4499	4501	4502	4504	4500	84560	7922	201266	55334	10463	7782	64116	55532	7781	7782	7780	23516	64924	7780	148867	7782	55676	25800	169026
Fatty acid biosynthesis%WikiPathways_20240101%WP357%Homo sapiens	https://www.wikipathways.org/instance/WP357	2194	1892	51703	2194	55825	55268	31	55862	2182	2194	6319	55902	2194	79746	2194	47	2194	2181	3033	2194	32	2180	5091	10449	2194	51102	1666	23305	1891	55902
Methionine de novo and salvage pathway%WikiPathways_20240101%WP3580%Homo sapiens	https://www.wikipathways.org/instance/WP3580	4144	27430	191	4548	635	55349	4482	22921	253827	262	6898	259307	4953	6723	6611	4507	84245	51074	55256	58478	55256	4143	7295	7295	7295
MECP2 and associated Rett syndrome%WikiPathways_20240101%WP3584%Homo sapiens	https://www.wikipathways.org/instance/WP3584	9611	4661	5457	1749	2475	344	3065	627	6750	9315	200424	4204	5454	1750	9126	4208	6890	7337	54715	1267	54790	6446	2289	6194	2146	2593	207	4354	4986	26084	25942	3481	6667	2571	6872	3187	1465	2894	50937	4661	1052	815	4155	604	2570	10664	6670	84950	1869	2890	5978	4099	114787	80312	3480	3185	4904	4204	4204	6667	1385	6194	627	2593	4204	3479	2290	5728	1660	2521	3185	23435	11168	2530	2247	2902	2248	2249	2250	4763	1749	2890	2892	2893
Cytosine methylation%WikiPathways_20240101%WP3585%Homo sapiens	https://www.wikipathways.org/instance/WP3585	4204	53615	3417	54790	1786	80312	6996	3418
Sleep regulation%WikiPathways_20240101%WP3591%Homo sapiens	https://www.wikipathways.org/instance/WP3591	4887	594857	100	8911	1814	7054	1812	2030	5020	2353	1471	3356	191	134	5021	4544	135	3569	6770	2903	4862	1737	1141	2837	114781	5729	1813	5730	51738	1392	3061	3606	3062	3061	22871	8863	2691	10911	117194	3356	4544	1392	594857	4887	100
MicroRNA for targeting cancer growth and vascularization in glioblastoma%WikiPathways_20240101%WP3593%Homo sapiens	https://www.wikipathways.org/instance/WP3593	3280	407035	7422	55662	23462	3091	7423	7424	3091
Circadian rhythm genes%WikiPathways_20240101%WP3594%Homo sapiens	https://www.wikipathways.org/instance/WP3594	4887	3725	5078	1406	594857	9915	100	85457	1814	85457	355	7054	85457	148523	220202	5593	5187	9575	1019	1815	6440	1812	1958	10499	7298	3363	56938	9370	3952	8863	6550	1471	8841	6532	1385	9611	9456	8864	7071	191	1628	1655	8403	4669	7166	134	4916	1644	3400	4547	90134	5551	3062	9956	22809	1628	9112	10062	5562	5936	6720	2673	6095	687	1859	8454	3065	56339	135	3569	6770	6928	3399	4862	6496	2063	405	1141	181	2837	3727	1364	114781	23064	107	3778	1390	1813	4914	3751	5563	4987	5629	8792	9500	4159	5730	8473	2146	5927	3066	5501	2767	7080	6096	57805	6500	60675	23596	79723	468	94233	54551	51738	2155	8914	9099	129521	6421	9475	9572	4804	1392	406	55269	4862	10891	7157	25942	5591	8945	9967	23291	25819	10743	7153	7150	1128	2033	112464	5582	5054	463	10499	4841	10887	107	23411	3061	4783	15	9607	1407	3184	2776	150094	2932	3062	3061	1454	6839	5971	3192	26224	22871	4544	7311	6233	5500	5500	5499	2691	551	1960	50865	5465	23373	8204	1453	4297	9975	83759	10514	7337	85457	128674	3398	5728	1660	4543	4843	23239	10911	121278	148523	85457	5601	5599	6097	5602	7316	5468	139135	1408	1374	55366	5371	84432	10135	196	79365	10419	8553	9456	8204	128674	148523	181	10887	23411	60675	79365	5562
mir 124 predicted interactions with cell cycle and differentiation %WikiPathways_20240101%WP3595%Homo sapiens	https://www.wikipathways.org/instance/WP3595	51804	55437	6794	5562	5725	58190
miR 517 relationship with ARCN1 and USP1%WikiPathways_20240101%WP3596%Homo sapiens	https://www.wikipathways.org/instance/WP3596	7398	372	1026	3397	3398
Transcription factor regulation in adipogenesis%WikiPathways_20240101%WP3599%Homo sapiens	https://www.wikipathways.org/instance/WP3599	3643	6256	23175	5106	1050	6517	5468	1385	1051	1052	2908	8204	3667	8660	9370	3952	5599	2308	7291	10891	7124	3569	8204
Lipid particles composition%WikiPathways_20240101%WP3601%Homo sapiens	https://www.wikipathways.org/instance/WP3601	1071	3949	3931	4023	345	344	336	348	335	338	348	344	345	348	344	345	348
Photodynamic therapy induced AP 1 survival signaling%WikiPathways_20240101%WP3611%Homo sapiens	https://www.wikipathways.org/instance/WP3611	7189	5156	5600	3726	3569	3320	3558	7188	3458	8743	7124	595	7186	5603	2353	4313	6300	5609	1432	5606	4217	6416	5608	7132	7124	2353	7124	890	898	1956	1839	2252	356	355	5925	7157	1026	596	598	10018	602	1029	637	8837	4780	578	10018	598	7157	581	574406	4170	596	90427	2002	3725	1386	5599
Photodynamic therapy induced NFE2L2 NRF2 survival signaling%WikiPathways_20240101%WP3612%Homo sapiens	https://www.wikipathways.org/instance/WP3612	2730	2729	2950	3725	9429	2353	8714	1244	9817	10257	368	3162	6300	5603	5600	4780	1432	5599	9817	4780	4780	2052	1066	4835	140809	1728
Photodynamic therapy induced unfolded protein response%WikiPathways_20240101%WP3613%Homo sapiens	https://www.wikipathways.org/instance/WP3613	7324	4189	7494	10130	9695	7494	4780	468	83939	22926	3309	22926	2081	9451	22926	3309	7494	7184	121506	811	1649	3309	5611	4189	440	51726	6783	4677	467	1649	27113	23645	10018	57761	7453
Photodynamic therapy induced HIF 1 survival signaling%WikiPathways_20240101%WP3614%Homo sapiens	https://www.wikipathways.org/instance/WP3614	405	5211	6566	3939	55662	5315	5230	6513	54583	3098	6515	3091	3091	5054	1906	4843	5743	284	7422	3484	3485	7422	7039	7043	3486	7043	7039	2056	285	332	5743	597	574406	4170	598	664	665	637	5366	7157	581	578	5160
Photodynamic therapy induced NF kB survival signaling%WikiPathways_20240101%WP3617%Homo sapiens	https://www.wikipathways.org/instance/WP3617	595	7422	3552	3553	3558	3569	3576	1437	7124	112398	3551	1147	4790	5970	5966	4791	7189	7124	5743	3383	7412	2920	959	6401	7132	4790	5970	5966	4791	5971	5971	5743	8837	329	332	330	597	599	4314	4318	7422	4313	4312	5743
Lung fibrosis%WikiPathways_20240101%WP3624%Homo sapiens	https://www.wikipathways.org/instance/WP3624	255520	51750	2920	6696	91039	2246	6351	4092	1490	729238	5073	6347	5265	6498	7124	653509	3569	1906	2006	1440	26585	1832	7015	4204	3576	79991	796	7039	3596	3553	1232	105377067	6352	5154	6356	23250	2247	1215	3567	1950	7076	3593	655	5155	5806	4780	4318	2252	727897	1051	57105	3162	4313	3082	6440	729230	3565	1437	5328	10144	6348	4502	3479	7040
Gut liver indole metabolism %WikiPathways_20240101%WP3627%Homo sapiens	https://www.wikipathways.org/instance/WP3627	1571
Wnt signaling pathway%WikiPathways_20240101%WP363%Homo sapiens	https://www.wikipathways.org/instance/WP363	1857	207	10023	4040	5594	1454	8312	409	6929	1452	2646	1855	387	1453	4040	53944	51176	1487	1499	595	55361	324	607	1021	5578	6259	2931	7248	6885	4041	5879	8395	5468	1499	1855	5579	1856	6934	5582	4773	2475	4919	6656	6925	2932	4920	5601	5599	6885	7249	51701
NAD metabolism sirtuins and aging%WikiPathways_20240101%WP3630%Homo sapiens	https://www.wikipathways.org/instance/WP3630	142	7019	4790	10135	2308	3091	23411	6098	2309	7019	7019	5468	23410
Caffeine and theobromine metabolism%WikiPathways_20240101%WP3633%Homo sapiens	https://www.wikipathways.org/instance/WP3633	1544	7498	1544	10	7498	1544	1548	7498
Insulin signaling in adipocytes normal condition %WikiPathways_20240101%WP3634%Homo sapiens	https://www.wikipathways.org/instance/WP3634	9882	6517	6517	3643	3667	3667	3667	3667	3643	3643	3643	3643	208	208	208	208	6194	6198	6198	6194	2475	2475	2475	2475
Insulin signaling in adipocytes diabetic condition %WikiPathways_20240101%WP3635%Homo sapiens	https://www.wikipathways.org/instance/WP3635	3643	3643	3643	3643	3643	3667	3667	3667	2475	3667	2475	208	208	2475	2475	208	208	9882	6517	6517	6198	6198	6194	6194
IL6 signaling pathway%WikiPathways_20240101%WP364%Homo sapiens	https://www.wikipathways.org/instance/WP364	5604	3569	6774	2885	5595	6772	6654	5605	6416	5580	2549	5594	6198	3055	207	5295	5879	2932	6464	3570	6774	7409	3572	3716	5296	3717	9021	6772	572	7297	5781	3570	3569	3572	639	6772	6885	6774	6774	3659	598	6772	6772	1387	7432	6774	6772	1401	3726	6774	3065	7076	6774	51701	8648	6772	2063	3572	6772	183	6774	6885
Imatinib and chronic myeloid leukemia%WikiPathways_20240101%WP3640%Homo sapiens	https://www.wikipathways.org/instance/WP3640	613	25	4609	5243	9429	3815	5156	5159	1027	6502	1436	1647	2309	4839	200734	4066	5292	11040	1436	9846	2321
NAD metabolism%WikiPathways_20240101%WP3644%Homo sapiens	https://www.wikipathways.org/instance/WP3644	4907	65220	64802	10135	23057	142	349565	203447	952	10135	23411	22933	142	10135	23411	22933	23408	51548	51547	23410	23409	23408
NAD biosynthetic pathways%WikiPathways_20240101%WP3645%Homo sapiens	https://www.wikipathways.org/instance/WP3645	23411	55191	23475	6999	3620	952	683	64802	130013	10135	93100	142	22933	64802	143	10038	8658	80351	23410	23409	23408	51548	51547	51547
Hepatitis C and hepatocellular carcinoma%WikiPathways_20240101%WP3646%Homo sapiens	https://www.wikipathways.org/instance/WP3646	330	1432	6241	7422	356	1284	5879	598	3577	332	407040	7410	6774	5420	5781	7345	5595	595	7422	2487	7157	3716	3576	4312	100126313	4790	207	26509	3570	51176	672	960	3569	6654	842	595	7040	2017	4088	5743	1870	2885	3091	4609	836	1026	6927	4609	3725	595	4609	4609	842	840	407040	406947	407040	406947	407040	406947	407012	407013	407048	407049	330	598	4843	407040	5599	3725	595	3576	4312	4089	1026	7046	407012	407013	100126313	406947	356
Pathways affected in adenoid cystic carcinoma%WikiPathways_20240101%WP3651%Homo sapiens	https://www.wikipathways.org/instance/WP3651	6595	6605	546	8289	10847	1387	10933	7994	23774	2033	284058	29072	64324	58508	55783	51742	54880	63035	23135	7403	84159	221037	3008	8332	5591	472	1387	8243	672	7157	29128	9874	4603	4602	4781	1387	26292	9611	4609	4613	1050	23269	4149	6595	54756	8823	55914	2264	3645	5290	2064	3265	5728	9223	9863	5894	207	2309	5605	27255	4851	1487	93986	23220	55294	4613	55534	4851	1111	11200
Hypothetical craniofacial development pathway%WikiPathways_20240101%WP3655%Homo sapiens	https://www.wikipathways.org/instance/WP3655	387	9411	3664	100132526	7020	8626	7471	387	7043
Interleukin 1 induced activation of NF kB%WikiPathways_20240101%WP3656%Homo sapiens	https://www.wikipathways.org/instance/WP3656	84962	5590	5590	3552	8878	4790	7189	84962	92610	8878	7335	92610	7334	7335	5590	7334	8878	7189	3654	3654	84962	5590	92610	8878	7334	7335	7189	3654
Hematopoietic stem cell gene regulation by GABP alpha beta complex%WikiPathways_20240101%WP3657%Homo sapiens	https://www.wikipathways.org/instance/WP3657	6597	596	1789	1788	7014	2120	1786	7543	3002	4089	2551	5728	598	2309	2553	2322	1387	2033	472	574406	4170
Wnt beta catenin signaling pathway in leukemia%WikiPathways_20240101%WP3658%Homo sapiens	https://www.wikipathways.org/instance/WP3658	22943	4609	6929	51176	5467	2932	7471	5914	7704	607	862	2322	5371	207	5914	4040	324	1452	4041	11197	8313	57167	26108	3728	8323	595	1499	1499
TGF beta signaling pathway%WikiPathways_20240101%WP366%Homo sapiens	https://www.wikipathways.org/instance/WP366	51377	6497	5594	112267931	1601	4092	4088	5599	150094	54778	6667	1386	1875	50943	3726	983	4092	55802	11059	7071	4739	7040	4092	8021	1026	57154	1387	57154	8021	10987	2033	5371	6711	64219	7046	6885	3985	5576	4089	11059	11171	595	1030	7329	5601	83737	9839	207	4205	9372	1432	5934	207	4609	387	7057	387	54778	5596	8312	6654	998	7048	1316	467	23327	4321	4087	1432	57559	9972	4233	8945	7050	5604	5894	64750	22938	1874	6500	2113	163126	9978	7157	857	4087	7041	6464	4609	5599	5605	57154	4092	8945	8928	3688	5594	6498	10987	2335	11184	4088	4435	7046	3690	5296	5879	7027	7048	5295	8454	5062	7071	351	9133	5608	5494	3065	8462	7015	8554	3725	7341	4312	10131	7040	6093	9564	207	25942	3371	2353	4208	6416	5606	6500	6714	1278	7040	9765	9978	4089	3673	3727	2885	6935	7189	9063	9972	4092	5163	7049	5933	5747	860	64750	2354	10454	4089	10413	7049	9146	3691	8454	50855	5596	5601	79753
Regulation of Wnt B catenin signaling by small molecule compounds%WikiPathways_20240101%WP3664%Homo sapiens	https://www.wikipathways.org/instance/WP3664	8312	8325	51176	27122	6424	8324	1856	4035	154141	8321	8658	2932	7471	324	6925	1452	1499	7471	1499
Metabolism of dichloroethylene by CYP450%WikiPathways_20240101%WP3666%Homo sapiens	https://www.wikipathways.org/instance/WP3666	1571	1571	1571
Hypothesized pathways in pathogenesis of cardiovascular disease%WikiPathways_20240101%WP3668%Homo sapiens	https://www.wikipathways.org/instance/WP3668	5595	4089	5599	5594	7048	10631	6464	860	2200	1490	7182	4052	1432	285	2022	7049	7046	4087	4088	185	5054	2201	84467	4053	2316	4087	4088
Interactions between LOXL4 and oxidative stress pathway%WikiPathways_20240101%WP3670%Homo sapiens	https://www.wikipathways.org/instance/WP3670	23411	51295	84171	1728	4899	7040	4780	11140	650	1280	6839	54536	5310	2335	308	2252	780	3490
lncRNA mediated mechanisms of therapeutic resistance%WikiPathways_20240101%WP3672%Homo sapiens	https://www.wikipathways.org/instance/WP3672	7475	3091	5243	598	7157	1026
Tgif disruption of Shh signaling%WikiPathways_20240101%WP3674%Homo sapiens	https://www.wikipathways.org/instance/WP3674	60436	6469	7080	2253	4087	2290	7050	2737	4838
BDNF TrkB signaling%WikiPathways_20240101%WP3676%Homo sapiens	https://www.wikipathways.org/instance/WP3676	627	5335	5294	7222	7225	6464	2885	6654	673	5604	5594	2549	9846	207	7248	7249	6009	2475	6198	1978	8569	6195	1385	1742	4893	23237	29904	9456	4915	107	4915	4915	2902	1742	1742	3845	3265	1742	627
Amplification and expansion of oncogenic pathways as metastatic traits%WikiPathways_20240101%WP3678%Homo sapiens	https://www.wikipathways.org/instance/WP3678	7412	6714	10631	7428	7422	9595	182	5294	6932	3371	4851	7852	7472	2034	5294	83439	6934	51176
Cell type dependent selectivity of CCK2R signaling%WikiPathways_20240101%WP3679%Homo sapiens	https://www.wikipathways.org/instance/WP3679	3708	2770	2776	887	6261	7220	747	885	23236	1268	952	885	887	6262	6263	6261	6262	6263
Mitochondrial long chain fatty acid beta oxidation%WikiPathways_20240101%WP368%Homo sapiens	https://www.wikipathways.org/instance/WP368	2182	6342	1376	1962	2180	1632	35	3030	1374	80221	2181	33	34	37	3033	788	55825
Physico chemical features and toxicity associated pathways%WikiPathways_20240101%WP3680%Homo sapiens	https://www.wikipathways.org/instance/WP3680	867	8321	58	5335	8536	10096	2885	6776	6654	1855	2002	1499	9475	6464	5515	4609	3725	51384	4744	4741	207	8312	5894	5058	5294	5604	6647	4747	5747	2932	2335	5894	23002	5599	4690	387	2890	10097	1026	2876	4842	4632	5594	6416	7039	7481	5216	7114	1027	6714	4638	4842	6647	6647	2535	7976	8322	7855	8323	8324	8325	8326	11211	324	5217	345456	375189	1956	2064	2066
MAPK signaling pathway%WikiPathways_20240101%WP382%Homo sapiens	https://www.wikipathways.org/instance/WP382	7189	4208	6722	6197	5606	2005	5906	1398	3552	5155	10000	51295	9175	115727	6885	5601	2885	8569	1843	3925	2002	1956	5532	5533	11184	4772	409	4137	10125	5908	929	8517	627	1616	113523636	5602	7124	369	6789	1432	3551	408	120892	836	2316	5566	9261	7132	9020	3315	51776	2768	7040	4214	10746	4149	11221	5924	9448	5159	10454	4216	1647	5607	994	3554	5880	5580	5536	5604	5879	5778	7850	23118	7046	5594	5801	84867	283748	673	4914	1386	6416	2353	5582	4609	6655	7042	2002	5598	1846	10368	3312	6300	9479	5494	3553	2005	7186	5603	57551	5608	1850	208	8550	5922	1849	5535	2260	7043	5530	1950	1649	9064	1326	4803	1399	9344	5595	5599	3164	5578	468	4909	5154	468	4915	356	5159	5495	2263	998	2261	8649	2264	3725	6654	3727	6237	3265	9252	7786	7157	22800	4790	55970	8605	4763	10235	207	25780	115727	5921	5923	3310	4908	9693	5567	3303	5568	6788	1845	8491	1147	7048	4791	5871	5970	5609	5971	5534	1852	51701	1844	80824	355	2872	5321	4775	4217	4296	51347	1848	5605	100506012	5600	8986	7867	5881	23542	23162	2317	2318	3304	3305	3306	22808	4893	3845	5894	255189	100137049	123745	10369	27091	27092	55799	59283	59284	59285	773	774	100874369	775	776	777	778	779	781	782	783	784	785	786	8911	8912	8913	9254	93589	2249	2246	2247	2248	2249	2250	2251	2252	2253	2254	2255	2256	2257	2258	2259	26281	26291	27006	8074	8817	8822	8823	9965	5062	5058
Striated muscle contraction pathway%WikiPathways_20240101%WP383%Homo sapiens	https://www.wikipathways.org/instance/WP383	7137	1674	4604	8557	7135	8736	59	71	7138	58	4635	7136	4607	4624	7134	7169	7125	7431	7170	4634	4633	4703	89	4626	70	4621	7171	7273	7140	7139	10398	4606	1756	81	7111	88	7168	4632
Apoptosis modulation by HSP70%WikiPathways_20240101%WP384%Homo sapiens	https://www.wikipathways.org/instance/WP384	7132	842	841	835	8772	4214	8737	8772	355	836	4790	54205	3303	839	3303	317	54205	5602	841	3303	356	637	840	9131
PI3K AKT mTOR signaling pathway and therapeutic opportunities in prostate cancer%WikiPathways_20240101%WP3844%Homo sapiens	https://www.wikipathways.org/instance/WP3844	7249	64223	4846	2887	57521	2309	207	7942	2308	9821	5728	572	64223	8408	5163	1978	2475	1027	2475	2932	9776	6009	2932	253260	4303	5290	5291	5295	5296	8503	5294	3265	4893	3845	79109
Canonical and non canonical Notch signaling%WikiPathways_20240101%WP3845%Homo sapiens	https://www.wikipathways.org/instance/WP3845	84441	54567	3714	182	10683	8788	3516	3280	51176	65989	6237	4236	28514	5664	4237	1147	27255	9794	23462	92737	55534	5663	102	4854	4851	4853	4855
MAPK and NFkB signaling pathways inhibited by Yersinia YopJ%WikiPathways_20240101%WP3849%Homo sapiens	https://www.wikipathways.org/instance/WP3849	6237	5894	5608	5594	7189	9020	4214	4792	4790	3551	1147	8517	4792	4790	5594
Factors and pathways affecting insulin like growth factor IGF1 Akt signaling%WikiPathways_20240101%WP3850%Homo sapiens	https://www.wikipathways.org/instance/WP3850	2932	5294	4088	1977	8892	8976	10891	4087	5564	2660	64223	8744	207	3688	4703	114907	84557	84335	7132	84676	3667	5337	7132	3611	5163	2475	6198	5564	5728	3480	57521	3479	64798	3488	93	4790	2475	64223	79109	253260	2475
TLR4 signaling and tolerance%WikiPathways_20240101%WP3851%Homo sapiens	https://www.wikipathways.org/instance/WP3851	9641	7124	114609	3661	3654	114609	11213	7189	1147	148022	6885	4615	3551	7187	4790	29110	3576	8737	3456	23118	23471	7099	8517	10454	3569	3635	51135	4792	3661	4790	3665	3665
ERK pathway in Huntington 39 s disease%WikiPathways_20240101%WP3853%Homo sapiens	https://www.wikipathways.org/instance/WP3853	1385	840	3265	836	4915	9252	2911	2002	5594	627	3064	1950	1956	5894	5609
Toll like receptor signaling related to MyD88%WikiPathways_20240101%WP3858%Homo sapiens	https://www.wikipathways.org/instance/WP3858	7100	51284	51311	54106	4615	51135	3654	114609	7099	7096	7097	7097	10333	54472	114609	7189	7099	7098	353376	148022	7187	9641	29110	3661	3665	3551	4790	4791	5970	5971	5966	5594	4615	4615	1147	8517
TGF beta signaling in thyroid cells for epithelial mesenchymal transition%WikiPathways_20240101%WP3859%Homo sapiens	https://www.wikipathways.org/instance/WP3859	860	1014	999	3371	5595	4088	4089	3397	5594	2335	6615	1004	7431	4087	6591	207	1000
T cell antigen receptor TCR pathway during Staphylococcus aureus infection%WikiPathways_20240101%WP3863%Homo sapiens	https://www.wikipathways.org/instance/WP3863	1605	5777	5335	4792	5588	5894	7124	3558	2885	4690	9020	5788	6237	3937	867	1326	207	3725	11261	9402	3565	1739	8517	3725	5595	5605	5604	3551	925	27040	3586	10892	5163	2534	5290	3932	1493	5609	915	10598	4790	959	5601	3702	3458	920	84433	5133	3567	8915	2353	5058	1437	2932	6654	940	6885	1019	29851	4773	7535	1147	2885	6237	801
Novel intracellular components of RIG I like receptor pathway%WikiPathways_20240101%WP3865%Homo sapiens	https://www.wikipathways.org/instance/WP3865	1540	340061	8653	5599	1432	5603	6300	5600	3576	10521	23586	9636	7706	9474	9140	79671	57506	79132	54941	64135	26007	55593	7187	8717	10010	64343	9755	8772	8737	80143	9641	29110	8517	841	843	1654	5300	3661	3665	8517	1147	3551	4792	4793	4790	5970	5602	5601	6885	4214	7186	7189	3661	3665	4790	5970	3458	3439	3456	338376	56832	6387	3627	9636	22938	7124
Cannabinoid receptor signaling%WikiPathways_20240101%WP3869%Homo sapiens	https://www.wikipathways.org/instance/WP3869	1576	1557	5567	5600	5566	5601	5602	1432	5599	6300	107	5595	5573	5577	5594	5575	5568	5603	1268	1559	221955	196	222236	113	747	2166	135	1269	1543	5567	5566	5573	5577	5575	5568	5567	5566	5573	5577	5575	5568
Valproic acid pathway%WikiPathways_20240101%WP3871%Homo sapiens	https://www.wikipathways.org/instance/WP3871	116285	3032	1962	1555	3065	3028	3030	1548	1559	36	3712	18	36	1548	1555	1559	1548
Regulation of apoptosis by parathyroid hormone related protein%WikiPathways_20240101%WP3872%Homo sapiens	https://www.wikipathways.org/instance/WP3872	5744	3655	3691	5294	207	596	2932	4609	598	599	10017	597	581	578	666	637	83596	23786	79370	440603	2931	574406	4170
Canonical and non canonical TGF B signaling%WikiPathways_20240101%WP3874%Homo sapiens	https://www.wikipathways.org/instance/WP3874	7046	7040	7048	26585	649	659	657	4089	4087	4088	5599	5601	1432	4015	4016	4017	84171	84171	4017	4016	4015	4015	4016	4015	4016	4016	84171	4016	84171
ATR signaling%WikiPathways_20240101%WP3875%Homo sapiens	https://www.wikipathways.org/instance/WP3875	144715	5810	1111	5883	3364	6117	545	84126	6117	6117	6117	6117	6117	6117	6117	6117	6117	545	84126	6117	6117	6117	6117	6117	545	84126	11073	3364	144715	5883	5810
BMP2 WNT4 FOXO1 pathway in primary endometrial stromal cell differentiation%WikiPathways_20240101%WP3876%Homo sapiens	https://www.wikipathways.org/instance/WP3876	6422	1634	4093	650	22943	6750	10018	54361	4090	2308	7044	4086	1499
MYD88 distinct input output pathway%WikiPathways_20240101%WP3877%Homo sapiens	https://www.wikipathways.org/instance/WP3877	3654	4615	54106	10333	7100	3552	7096	7189	7099	92610	51284	7097	81793	4790	7335	7334	51311	4615	4615	4615	4615	4615	7189	92610	7334	7335	3654	3725
ATM signaling in development and disease %WikiPathways_20240101%WP3878%Homo sapiens	https://www.wikipathways.org/instance/WP3878	5923	3315	3150	56254	165918	1111	545	6794	472	983	472	4361	80254	10155	2539	5536	5524	8493	1386	3014	2475	23300	9025	11200	4790	64421	8517	4217	55183	9759	9656	4683	1020	7158	64421	10111	5524	3930	5932	3150	8243	5591	8851	10524	699	5562	9810	9212	7249	472	472	472	4361	10111	4683	472	4683	4361	10111	472	472
4 hydroxytamoxifen dexamethasone and retinoic acids regulation of p27 expression%WikiPathways_20240101%WP3879%Homo sapiens	https://www.wikipathways.org/instance/WP3879	8569	1977	5562	5608	5894	4296	5605	207	4217	5604	55872	2872	5594	7248	5595	5606	2475	1978	7249	5290	5291	5293	5295	5296	8503
VEGFA VEGFR2 signaling%WikiPathways_20240101%WP3888%Homo sapiens	https://www.wikipathways.org/instance/WP3888	10061	23597	71	213	226	301	160	1175	378	51309	81873	10973	9114	1466	3491	1666	54505	170506	3301	11080	8813	1823	8664	8665	8667	1981	1982	2926	3045	3146	3320	5654	10525	3418	51763	8826	23189	83473	3939	3998	5034	26986	57326	9659	10130	5216	5226	5230	8985	5496	5499	5515	7001	9588	8575	6129	6181	6205	6301	6418	83442	357	8402	27044	56907	6729	6732	6747	6748	10963	529	682	781	811	813	832	115098	10574	9578	84952	1192	1267	22820	1397	1465	2035	2058	2130	23196	10056	152273	29109	2314	91010	2335	6624	9513	2597	26058	2746	55379	9209	55692	9645	84953	4343	4629	4641	4646	4673	8775	4691	91624	8650	4952	8974	23215	5717	5710	5757	5784	9444	9584	5954	4736	23521	6142	6154	6155	6125	8867	9344	6902	6921	7019	7024	7086	7111	29766	112268148	9168	7114	7170	1200	9325	84790	347688	81567	9898	9100	23339	7531	55854	6774	9475	25865	5595	5594	5594	5606	5608	5601	5599	6774	5595	5595	5594	5590	5296	32	4688	6300	5908	3791	8772	6924	11124	355	274	660	3065	8794	3303	6595	1796	2549	3791	7422	1432	4690	2534	5062	6772	6778	6772	6778	10818	1398	5584	6714	2889	5906	3685	3690	9564	5335	6464	25759	5747	8826	5879	3693	3688	3685	9047	219931	9261	5328	824	4633	6093	387	389	5604	867	3748	5579	5578	5894	55872	3265	5587	10014	10014	5580	5581	5321	3315	8821	857	1003	5781	1445	2185	3320	4301	2274	5331	998	8936	653361	5058	5780	5803	4691	4627	4691	207	2308	207	2308	5970	4792	5322	9252	5295	4846	3984	1072	7410	2317	5216	1386	2885	5829	2697	2697	5795	6461	6093	6198	10628	52	7295	5777	2887	5562	1385	10645	31	5563	22899	57381	6464	5170	253260	64223	79109	2475	2475	253260	64223	10397	2932	84335	6194	253260	2475	64223	9451	2081	22926	83939	468	4189	9709	207	824	7430	7220	3748	9365	5290	10628	3791	5335	5868	1003	1500	1499	1495	5604	5605	3791	23291	8411	6546	9146	3791	8027	10755	4646	5770	8821	8821	8766	3791	8821	6714	7410	5879	5062	409	1003	1500	1499	409	7414	1213	8550	8828	4217	5609	6416	3725	207	857	382	382	301	4773	4773	4772	4772	5743	27289	1958	6722	4929	8013	5530	1385	182	22943	6347	3576	154796	27302	7004	7004	4790	5970	4790	3383	6401	4303	2309	4303	2309	3791	5867	5867	9146	2060	29924	100506658	83737	51564	2317	7531	51564	9734	9759	4208	595	10231	4319	4323	8569	8569	1977	2002	100506658	3685	5329	5328	5328	4313	3685	3688	5329	5328	2152	3164	5328	598	1558	6648	9510	57007	1960	1839	1827	8013	3164	4208	5328	6347	596	1499	1499	1386	598	2078	4855	2113	5743	5743	4846	5592	9510	2243	79812	7148	3490	2817	1490	5228	2244	2266	7422	7422	7422	7422	7422	7422	7422	7422	7422	7422	7422	7422	7422	7422	2321	10399	7422	332	4193	8754	102	1901	4301	57758	2022	1003	152273	405	6886	2624	9079	54567	2876	2697	54205	5606	79094	56905	326624	154	10758	1847	1969	24147	124491	23753	144195	51278	148254	3142	441478	114789	9034	4860	81575	5295	10397	2523	54567	6478	399726	7222	6541	23476	51574	1387	4208	3576	650	80031	4929	56999	1960	3164	3486	1536	50507	2048	6386	25	1827	8718	5777
Nanomaterial induced inflammasome activation%WikiPathways_20240101%WP3890%Homo sapiens	https://www.wikipathways.org/instance/WP3890	4790	7099	29108	1508	3553	3553	834	834	27035
Benzene metabolism%WikiPathways_20240101%WP3891%Homo sapiens	https://www.wikipathways.org/instance/WP3891	1571	1571	1728	2052	4353	2944	1728	4353	27294
Development of pulmonary dendritic cells and macrophage subsets%WikiPathways_20240101%WP3892%Homo sapiens	https://www.wikipathways.org/instance/WP3892	3398	3662	860	2323	10320	6774	3394	1437	6688	7173	6688	3394	1435	1435	2323	6688	1435	6774	2323	6688	6774	6688	6925	2323	2323	1435	3394	55509	1435	3394	55509	2323	3662	1435	1437
Development and heterogeneity of the ILC family%WikiPathways_20240101%WP3893%Homo sapiens	https://www.wikipathways.org/instance/WP3893	3600	3592	3398	2625	7124	3553	30009	7124	196	3458	3569	3574	64919	2672	6927	4783	3596	4783	3565	7704	2625	3605	3606	9760	64806	51561	50616	374	8320	3600	3458	3458	3398	9760	6095	90865	85480	64806	3567	3578	3398	4783	30009	30009	3574	3593	3458	3592	3593	3458	50616	3605	51561	3553
Mitochondrial gene expression%WikiPathways_20240101%WP391%Homo sapiens	https://www.wikipathways.org/instance/WP391	7019	3054	51106	64216	23082	51001	7978	2551	5442	2101	4899	2553	6667	10891	133522	50804	814	1385	5530
Angiopoietin like protein 8 regulatory pathway%WikiPathways_20240101%WP3915%Homo sapiens	https://www.wikipathways.org/instance/WP3915	5293	5289	5770	3667	6513	2203	2997	6009	2538	8503	5295	5105	8660	5288	5296	3643	6199	6654	5294	8471	7249	5291	79109	51085	6517	9322	7248	57521	6198	6720	4023	64223	253260	30849	3265	10062	6655	23265	5894	6721	2475	143686	2475	5286	5290	1734	6256	7067	7068	6567	53919	6256	55908	25759	53358	6464	2931	2932	5170	207	208	1977	1978	64223	2475	79109	253260	64223	2308	2309	3643	10487	867	10211	2319	1398	2889	23433	253260	6256	64241	2194	64240	1576	1581	1555	6319	5604	6885	1432	5594	5605	9252	10746	9064	5599	11184	4296	8491	5602	27330	5609	4216	4214	7786	5596	8986	5600	11183	5597	9448	5595	9020	6300	5607	6416	5603	6195	6196	4217	6197	5601	5598	4215	4293	1326	5608	9175	5871	5606	4294	50488	207	208	23624	868	2308	2309	3643	53632	5562	51422	5571	5565	5564	5563	3630	3630
Hfe effect on hepcidin production%WikiPathways_20240101%WP3924%Homo sapiens	https://www.wikipathways.org/instance/WP3924	3077	164656	148738	57817	654	4092	3397	3077	3077
Amino acid metabolism%WikiPathways_20240101%WP3925%Homo sapiens	https://www.wikipathways.org/instance/WP3925	2936	3067	875	6611	4190	5315	445	8639	2058	1738	5105	2746	3158	3176	1644	34	2806	549	5166	1743	2184	1962	3034	3376	216	26275	6898	790	92935	635	586	30	11112	84706	8974	5160	7173	2730	34	128	4942	151742	34	127	1644	586	4128	7054	10993	790	23395	57818	7453	3939	126	2744	6389	10056	440	5160	501	4357	8802	3155	131	1644	5091	1962	5831	84706	4967	6898	501	2937	2271	1491	7166	4594	383	4128	4191	3417	5409	1621	50	2752	10993	5917	56922	4953	10841	5832	2805	1431	47	7407	8050	6999	5009	84532	1373	4128	6723	3033	5832	586	1962	384
ApoE and miR 146 in inflammation and atherosclerosis%WikiPathways_20240101%WP3926%Homo sapiens	https://www.wikipathways.org/instance/WP3926	4791	348	5970	406938	6688	3654	7099	7189	7097	5970	4791
BMP signaling in eyelid development%WikiPathways_20240101%WP3927%Homo sapiens	https://www.wikipathways.org/instance/WP3927	2255	2263	3625	7039	6469	652	6422	4086	4090	4089	5308	27123	2296	2303	4851	4214	5601	3725	1956	5595
Chemokine signaling pathway%WikiPathways_20240101%WP3929%Homo sapiens	https://www.wikipathways.org/instance/WP3929	1524	409	58191	2793	10850	1399	2786	6367	5295	7410	2309	5568	108	6361	2932	5473	1398	2790	5579	2771	5880	5879	3717	998	5894	57580	6351	10681	5296	2787	1237	6354	4790	1147	6373	5747	1445	7074	2784	8503	5332	1794	673	1230	6359	6376	4067	5567	111	1232	105377067	2829	5829	6464	2826	2791	5196	3718	5058	8976	6374	9564	54331	10235	6772	53358	5291	6346	5293	1236	1230	156	7409	6773	6356	2870	5331	4283	25759	23533	10663	9547	6354	2773	6777	1233	399694	2788	7852	2782	5594	5590	3702	2885	5290	6093	5613	9475	6366	5970	6654	2833	55970	94235	113	5906	3845	6375	6655	5330	208	729230	729230	2787	6387	2921	653361	2792	3627	6369	2868	1235	6348	10000	10803	23236	3551	6359	3265	56477	56288	26230	207	3579	10451	4893	2268	2185	59345	7454	6363	5590	6370	5595	109	6363	6011	196883	114	10850	51764	9844	3055	10563	2770	4792	6774	643	10344	115	5604	5580	2783	6352	4793	2869	5908	408	6366	2921	8517	107	6364	2785	3579	112	5294
EDA signaling in hair follicle development%WikiPathways_20240101%WP3930%Homo sapiens	https://www.wikipathways.org/instance/WP3930	10913	128178	27121	22943	649	25928	6469	2735	5727	4050	5971	1896	1896	101929777	7473
Embryonic stem cell pluripotency pathways%WikiPathways_20240101%WP3931%Homo sapiens	https://www.wikipathways.org/instance/WP3931	8323	10000	1857	10097	4086	2932	4090	3265	657	673	5154	101929777	7473	2246	4092	81029	8823	5155	2251	9965	90	2260	5604	1499	8322	27006	1855	3716	659	3725	2255	5293	2254	8325	6774	6654	26281	208	5894	2256	7476	8326	4086	3572	2261	7474	5598	2535	8822	4090	7855	51384	8817	8324	8321	1956	4193	80326	2264	2263	5156	5594	4090	9241	369	2475	4089	6774	7477	4093	5606	6414	3976	3977	7472	5607	5296	4086	4041	7484	8312	2002	2259	89780	658	5597	4093	5781	1499	8074	2250	2549	5728	7481	6774	2885	1856	324	207	6927	54361	4091	2247	7471	5596	1499	2257	26291	7475	1950	6300	7976	7480	5159	2353	2248	2258	4093	5608	5605	2252	652	2253	6774	3266	2249	7482	4040	4089	4086	4090	4093	4089	6774	6774	5781	3716	3265
Focal adhesion PI3K Akt mTOR signaling pathway%WikiPathways_20240101%WP3932%Homo sapiens	https://www.wikipathways.org/instance/WP3932	4843	4846	3678	7248	5290	1440	2885	3718	3717	2056	1284	1101	3695	7143	6794	1302	3914	3444	1442	1311	3682	1278	3691	2335	3687	3681	7058	3563	5295	1289	207	5649	5747	113791	10319	3560	3444	3918	3454	3912	3679	3694	3674	3680	3673	3689	5296	1288	53918	9180	54541	3675	3371	1290	3910	8516	1282	3909	3915	3913	7060	1280	3716	5291	7059	8515	3685	5618	3575	3655	3911	3570	3688	3381	1292	7450	7148	3693	63923	6696	5728	3908	1441	3559	2057	1281	3683	3566	284217	6654	3690	7249	5293	3696	7448	7057	10000	1277	1301	30849	50509	3561	3444	3455	1286	208	3676	2690	22801	23533	1942	2246	2256	2255	1943	1950	2257	1435	51378	285	284	7422	1944	1945	1946	2259	2258	9965	8822	8817	2247	2248	2249	2251	2252	2253	2254	2277	3082	3479	3630	3630	4254	7424	7423	5155	5228	5154	4803	56034	26291	27006	80310	26281	8823	2263	3791	3643	2261	3480	3815	2260	1969	1956	1436	2264	2321	2324	4804	4233	5156	5159	7010	84335	3444	3444	3444	3444	3444	3444	3456	3558	5008	5617	3444	3444	1128	1902	2149	1129	57121	9170	23566	10161	2846	2787	2783	2782	59345	2792	2790	55970	2784	54331	2785	2786	2787	2788	94235	2793	51764	2791	5294	4893	3845	3265	92335	51719	81617	5562	5563	64223	6009	2475	57521	3091	8408	200186	11140	3326	23239	8115	5170	5516	5515	5528	5526	5521	5519	5523	5527	5529	5522	5518	55844	5525	55012	3320	7184	23035	9623	9623	5894	5605	5604	5594	5595	2932	2309	2308	3551	572	842	4193	8517	1027	1026	1386	10488	1385	468	64764	84699	1388	90993	148327	9586	23216	4218	5862	10890	9230	51552	6517	6513	6515	6514	10891	2997	2998	5208	5207	5209	5210	3991	6720	3169	31	1994	4842	2034	64344	6199	1978	1975	6198	6194	1977	9470	253314	5287	5286	3667	8471	8660
Kennedy pathway from sphingolipids%WikiPathways_20240101%WP3933%Homo sapiens	https://www.wikipathways.org/instance/WP3933	23761	10390	10400	1120	8879	9791	1119	9468	5833	55500	5130	55224	56994	81490
Leptin and adiponectin%WikiPathways_20240101%WP3934%Homo sapiens	https://www.wikipathways.org/instance/WP3934	51094	5562	5564	3952	79602	31	5571	3953	1374	9370
Leptin insulin signaling overlap%WikiPathways_20240101%WP3935%Homo sapiens	https://www.wikipathways.org/instance/WP3935	3717	5170	3953	9021	6774	8503	207	8835	5294	3643	8651	3630	3717	8525	6774	3952	3667	5294	8660	3717	6774	8471
Microglia pathogen phagocytosis pathway%WikiPathways_20240101%WP3937%Homo sapiens	https://www.wikipathways.org/instance/WP3937	3055	712	7305	6850	5295	27036	54210	2207	2209	3684	54209	3689	4067	5777	5336	27040	5879	5880	5881	7409	7410	10451	3071	10095	4689	4688	653361	1536	1535	653361	4689	4688	5879	5880	5881	1536	1535	713	714	5294	5290	5293	5291	5296	5289	5286	146850	8503
miR 222 in exercise induced cardiac growth%WikiPathways_20240101%WP3938%Homo sapiens	https://www.wikipathways.org/instance/WP3938	1027	79618	28996	204851
One carbon metabolism and related pathways%WikiPathways_20240101%WP3940%Homo sapiens	https://www.wikipathways.org/instance/WP3940	55224	2880	6647	51380	56994	200895	5130	4144	2936	9468	55500	10390	6649	4143	2882	1491	2937	55349	1788	23743	4524	1759	5337	6648	257202	1120	2571	1036	2572	27232	107080644	635	6470	5833	1757	2879	2877	2876	4548	2730	2878	10768	102724560	29958	570	6472	1119	7298	2729	10400	586	64902	2729	2937	587	2730
Oxidative damage response%WikiPathways_20240101%WP3941%Homo sapiens	https://www.wikipathways.org/instance/WP3941	5111	714	1028	713	728	7133	727	7187	596	1380	572	317	4293	5603	998	7186	721	1026	716	715	51567	54205	10188	719	6416	9530	717	1027	7185	4794	4790	7124	1647	4214	5602	7189	712	836	578	842
PPAR signaling pathway%WikiPathways_20240101%WP3942%Homo sapiens	https://www.wikipathways.org/instance/WP3942	30	5467	5468	5106	1579	1582	7350	376497	3158	1579	6257	112267859	364	6319	51	1579	6319	6319	10062	6256	81616	2168	1579	6258	6257	23305	51129	1593	2181	2173	34	1375	126129	6256	1579	2170	1579	2169	2182	1622	11001	10999	336	948	376497	2168	4199	9370	345	51703	2167	5465	9415	6258	1581	5360	5346	10998	8310	116519	8309	5105	1376	2180	2172	6257	4312	4973	10999	1579	948	4312	28965	1579	23205	6342	6319	4023	3611	335	2712	2170	6258	1374	6256	10580	2167	2171	1962	5170	33	30
Robo4 and VEGF signaling pathways crosstalk%WikiPathways_20240101%WP3943%Homo sapiens	https://www.wikipathways.org/instance/WP3943	54538	9353	3791	5879	7422	6714
Serotonin and anxiety related events%WikiPathways_20240101%WP3944%Homo sapiens	https://www.wikipathways.org/instance/WP3944	3356	23237	3358	3350	2353	5341	5530	5579	84812	2906	22871	1394	104909134	1392
TYROBP causal network in microglia%WikiPathways_20240101%WP3945%Homo sapiens	https://www.wikipathways.org/instance/WP3945	26157	10312	1806	388813	64092	3597	2876	654346	3684	51411	170954	107987457	10261	29108	3071	6510	23307	10577	58191	7305	3142	920	10257	9056	54502	54518	714	3689	55803	113277	822	6776	2000	6195	6696	64764	678	864	5341	375387	4066	84695	718	4688	202309	951	7046	79690	8832	3687	6039	3059	3587	10019	54360	7133	5996	3606	10008	375035	4094	10184
Serotonin and anxiety%WikiPathways_20240101%WP3947%Homo sapiens	https://www.wikipathways.org/instance/WP3947	84812	5341	5443	2911	7442	5579	816	2332	1392	5530	2554	23237	3358	2353	3350	148	23237	3356	2911	23237
IL 4 signaling pathway%WikiPathways_20240101%WP395%Homo sapiens	https://www.wikipathways.org/instance/WP395	6198	5595	6772	5781	6778	1051	5970	7297	5600	2316	2242	3717	6464	4790	9655	2033	1050	867	5777	1386	6778	3635	3667	8660	5296	572	8651	9846	1432	2002	3565	3716	6777	3561	207	6778	6654	2353	3566	6778	6774	5594	5595	5594	5290	2885	5293	3718	9046	9046	6776	5295	6778	6778	3716	4790	4792	3551	1147	9021	6772	6777	6774	6776
mRNA protein and metabolite inducation pathway by cyclosporin A%WikiPathways_20240101%WP3953%Homo sapiens	https://www.wikipathways.org/instance/WP3953	6520	8140	6510	6520	8140	6510	468	23657	6520	23657	4780	9817	9817
GPR40 pathway%WikiPathways_20240101%WP3958%Homo sapiens	https://www.wikipathways.org/instance/WP3958	23007	113026	5336	5310	3710	5333	89869	23236	2767	51196	5334	5330	5331	2864	5335
DNA IR double strand breaks and cellular response via ATM%WikiPathways_20240101%WP3959%Homo sapiens	https://www.wikipathways.org/instance/WP3959	472	5883	1386	545	79648	7161	5888	581	472	1869	9156	10524	7158	6788	11186	9126	5591	4361	5111	3297	9656	86	1111	317	7157	64421	7189	7014	5976	842	1020	4193	641	10111	4683	79648	5893	79035	5884	578	142	675	11200	10155	8243	9113	672	1029	637	3014	317	842	836	9025	55183	995	472	7189	25	86	10524	4193	1029	4361	10111	4683	3014	9656	10413	2177	675	675	675
Mevalonate pathway%WikiPathways_20240101%WP3963%Homo sapiens	https://www.wikipathways.org/instance/WP3963	39	10654	4597	3157	4598	2224	3156
Lipid metabolism pathway%WikiPathways_20240101%WP3965%Homo sapiens	https://www.wikipathways.org/instance/WP3965	10000	5346	29923	57104	3991	31	53632	5160	5571	51099	593	2194	47	5562	55902	5565	208	5564	5563	207	51422	23205	5568	5566	5573	5577	5576	5575	5567
miR 509 3p alteration of YAP1 ECM axis%WikiPathways_20240101%WP3967%Homo sapiens	https://www.wikipathways.org/instance/WP3967	9564	1909	2335	6678	7058	10082	1277	1281	1289	5090	7291	6591	10413	100126337	10413	7003	8463	7005	7004
H19 action Rb E2F1 signaling and CDK Beta catenin activity%WikiPathways_20240101%WP3969%Homo sapiens	https://www.wikipathways.org/instance/WP3969	9555	1019	1499	595	1869	1024	1024	5469	1466	182	6659	999	7289	5366	5925	1869	5925
OSX and miRNAs in tooth development%WikiPathways_20240101%WP3971%Homo sapiens	https://www.wikipathways.org/instance/WP3971	406937	860	121340	9314	1758	1834	655	4851	4853	4854	4855	249	22943	50964	6927	1499	442906	407036	693171	100126334	106614088	406881	406935	406987	406993	406882	406885	406886	406887	406888	406889	406890	406891	407024
PDGFR beta pathway%WikiPathways_20240101%WP3972%Homo sapiens	https://www.wikipathways.org/instance/WP3972	5290	5159	5335	5578	5595	5295	3716	5579	6778	3717	5610	6774	6772	6776	2885	3265	6654	6464	5921	4214	5604	6777	5599	6416	5894	2002	6722	2353	3725
miRNA regulation of prostate cancer signaling pathways%WikiPathways_20240101%WP3981%Homo sapiens	https://www.wikipathways.org/instance/WP3981	5604	1387	4790	5154	367	7157	4792	596	354	595	5159	5290	2885	6654	3845	5894	5594	10000	842	572	2308	1026	1027	4193	2932	8517	2475	367	90993	1499	6932	5605
miRNA regulation of p53 pathway in prostate cancer%WikiPathways_20240101%WP3982%Homo sapiens	https://www.wikipathways.org/instance/WP3982	472	11200	100616323	7157	693129	100302270	693128	4193	6477	5728	1643	143686	5054	51246	9538	581	8795	693129	5366	27113	100302270	841	407019	64065	64393	6477	100616330	693129	100302270	637	693128	407019	406958	100616323	693129	100302270	407019	693129	100302270	63970	192668	317	693129	842	836
Wnt signaling pathway and pluripotency%WikiPathways_20240101%WP399%Homo sapiens	https://www.wikipathways.org/instance/WP399	8325	324	1487	4316	1856	1499	89780	3725	11211	4800	5584	2103	7480	5328	7482	1387	5515	5516	6932	6934	5578	51176	6657	10009	29127	5602	2535	51384	7472	7484	7474	5518	83439	5467	2033	5588	26190	51701	333926	7471	5579	5587	27022	4609	7475	1855	5048	6416	7481	7157	595	101929777	7473	5521	5601	28227	5460	7476	1488	5519	5529	5590	4040	8322	1857	5582	8061	8313	8326	387	8323	85407	8324	85409	10023	8312	79923	5527	2932	54361	5520	1454	5522	7976	1500	80326	3949	6885	7481	5581	7855	896	5523	5583	960	7477	81029	8321	5580	5524	4041	894	120892	1499	1499
Prion disease pathway%WikiPathways_20240101%WP3995%Homo sapiens	https://www.wikipathways.org/instance/WP3995	5993	2002	2260	6908	53335	6774	5595	7184	5885	4684	2923	10664	5079	2534	5621	5621	5452	4208	4790	836	10538	6688	2033	1879	596	3662	9126	6256	5594	5747	1106	5621	3309	4790	2534	5747	1385	5621	5621
Ethanol effects on histone modifications%WikiPathways_20240101%WP3996%Homo sapiens	https://www.wikipathways.org/instance/WP3996	55140	191	7298	1719	4524	10919	1386	3066	8850	4548	4143	3065	8520	6573	55902	125	1571	124	216	217	126	8854	220	8841	9759	10014	10013	51564	55869	9734	83933
Prader Willi and Angelman syndrome%WikiPathways_20240101%WP3998%Homo sapiens	https://www.wikipathways.org/instance/WP3998	791115	101928840	791114	10844	10426	27229	85378	11097	9631	7175	8021	23636	9972	5903	4928	6396	57122	8480	23279	2733	23511	53371	9688	348995	79023	129401	23225	55746	25909	23165	81929	9883	4927	55706	9818	79902	8086	10762	2332	283685	1977	653061	7334	9025	51151	2563	8924	3972	4194	1029	2488	2562	990	1081	4193	2558	54551	23191	2558	2562	5122	114791	4808	2567	81614	123606	57194	338427	8926	6638	4692	7337	7681	23742	347686	338428	338429	6638	5122	1081	1869	7337	1869	4948	4487	1749	54551	4692	5108	9638	105369550	585	4803	9638	105369550	5590	585	3358	2569	2570	200959	3358	595	894	5925	1029	1030	6870	3814	4948	7299	7157	1019	2691	2691	3630	5443	5020	51738	2796	5443	3630	2796	627	5020	627	51738	3630	3630	1029	1031	595	894	1021	9637	2796	2566	2565	2567
p38 MAPK signaling pathway%WikiPathways_20240101%WP400%Homo sapiens	https://www.wikipathways.org/instance/WP400	9261	2885	7186	8550	3315	6464	5608	4293	5879	7046	4209	1386	6772	1385	4217	8569	6885	8737	9252	1432	2002	4149	1432	3265	998	3150	5321	6416	1649	5923	9261	7042	1616	113523636	4214	4609	8717
NO cGMP PKG mediated neuroprotection%WikiPathways_20240101%WP4008%Homo sapiens	https://www.wikipathways.org/instance/WP4008	706	2906	88	1258	2974	331	5139	1261	2904	1260	818	2977	2982	4846	1259	4881	4790	54714	10142	842	596	4842	2983	816	4878	4747	5138	2903	801	815	54205	817	5481	2905	5593	2902	1262	4792	5970	1385	4879	1742	4843	88	1742	801	572	54205	3553	7124	3458
DNA IR damage and cellular response via ATR%WikiPathways_20240101%WP4016%Homo sapiens	https://www.wikipathways.org/instance/WP4016	472	545	6118	5932	79648	55159	5888	1869	55215	4436	7158	8493	5591	4361	5111	9656	1111	2175	7157	7323	7398	63967	50485	4193	8243	6601	7507	5976	10111	4683	353497	79648	4171	8924	5893	5884	22897	604	11200	7520	6667	5423	675	9156	9521	55775	10155	5883	5347	4292	672	9937	8517	1196	3014	995	4361	10111	4683	3014	9656	2177	2177	675	51720	11073	5371	6117	83990	5810	3364	580	79184	84142	8318	9400	7486	9401	5965	80010	7156	142	84126	5883	5810	3364	7979	2305	79728	1017	983	2237	580	51720	672	5932	80010	7156	1017	983	545	84126
Clear cell renal cell carcinoma pathways%WikiPathways_20240101%WP4018%Homo sapiens	https://www.wikipathways.org/instance/WP4018	64798	31	3759	146779	2194	5169	3101	5156	2321	6774	1956	8536	207	64223	8878	2475	57521	7248	2033	2887	5728	6513	7422	6009	7428	3091	405	55193	29072	8314	8242	7249	405	3091	3091	405	3091	5155	7040	7042	7043	1387	2033	1387	84335	32	47	4190	4199	3098	3099	2821	5211	5214	5213	226	229	230	7167	2597	5230	5232	5236	55276	2023	2026	2027	26227	29968	5723	6470	6472	10993	113675	5313	3939	3945	197257	3948	5315	3091	5315	5159	3791	79365	1012	80184	8844	79605	5352	8082	9771	6935	84969
SCFA and skeletal muscle substrate metabolism%WikiPathways_20240101%WP4030%Homo sapiens	https://www.wikipathways.org/instance/WP4030	2865	5467	6517	2867	2641	5697	2865	2867
Eukaryotic transcription initiation%WikiPathways_20240101%WP405%Homo sapiens	https://www.wikipathways.org/instance/WP405	5430	55703	1022	2958	3611	2963	2959	5440	51728	6883	728340	2966	6908	5431	5434	5432	2071	171568	2968	6884	64425	2967	6877	5436	84172	661	2068	5438	2965	5439	6878	25885	2960	902	55718	5437	51082	6880	4331	2961	5435	6879
Oxidative stress response%WikiPathways_20240101%WP408%Homo sapiens	https://www.wikipathways.org/instance/WP408	4257	6667	6648	4790	4501	4784	27035	5602	4780	2729	3162	1432	10587	2353	847	1543	3726	2953	6649	2876	50507	7498	7296	2878	54578	4128	2936	25828	1728	6647	1536	50508	79400
Exercise induced circadian regulation%WikiPathways_20240101%WP410%Homo sapiens	https://www.wikipathways.org/instance/WP410	4618	687	9709	10946	11335	51582	5685	51663	7341	8341	5813	1408	5187	8864	1407	5507	1051	5516	8031	2120	26059	3108	3312	3301	7352	2947	7360	7122	5281	10381	2674	23118	6612	2950	10787	9218	8987	9802	3422	10140	11030	50486	406	9975	9575	694	1982	9444	5187	8864	1407	1408	1408	1407	8864	5187
mRNA processing%WikiPathways_20240101%WP411%Homo sapiens	https://www.wikipathways.org/instance/WP411	9128	6627	84991	6634	22916	22826	8732	6632	8175	6633	22803	8449	4670	3178	10659	8405	3181	84844	83443	10236	24148	4904	8683	57794	4809	23450	55660	5681	6629	3188	9410	3192	5094	51690	1653	6732	7307	6434	6733	3190	4809	6829	6729	8899	10658	6426	10978	6636	56339	6431	10482	10992	6421	10181	9129	4809	10772	1479	10914	3184	51692	3182	11129	5430	23405	8106	6066	3276	10898	6433	6428	10291	10421	57819	10772	10972	53981	29894	6427	5496	11051	10262	1478	9785	3183	140890	6429	1196	10594	10946	6638	57396	23451	9128	3275	11218	4841	56853	6430	8559	23283	5725	6638	1477	3191	11338	6432	1660	10147	10250	8731	6635	51362	6637	27316	6628	8243	6625	10594	10907	4686	51362	1659	1195	1198	58155	9343	57819	9584	6626	3187	2521	10921	1665
Fibrin complement receptor 3 signaling pathway%WikiPathways_20240101%WP4136%Homo sapiens	https://www.wikipathways.org/instance/WP4136	207	3569	3551	5290	5340	6850	7098	868	4615	3456	387	3654	5327	3627	83593	4790	114609	7189	148022	929	7305	2921	5340	51135	23643	3929	7099	6714	353376	3661	3684	3689	148022	4615	7124	6850	3661	6347	1147	8517	5290	2243	3656	3593	4843	2244	2266	5966	5970	4790	5966	5970
PI3K AKT mTOR vitamin D3 signaling%WikiPathways_20240101%WP4141%Homo sapiens	https://www.wikipathways.org/instance/WP4141	2475	5160	3122	3101	207	5290	5210	3939	941	2932	7248	6515	7421	6256	5563	4609	942	1591	4609	4609	4609	5210	7421	6256	7249	5970	3586	3592
Metabolism of sphingolipids in ER and Golgi apparatus%WikiPathways_20240101%WP4142%Homo sapiens	https://www.wikipathways.org/instance/WP4142	56848	8877	8706	8879	56848	8877	81537	130367	81537	130367	2531	204219	7368	64781	166929	7357	8708	2583	2683	57452	2589	8879	256435	8707	8704	8707	8704	8707	8704	8707	8704	259230
Macrophage markers%WikiPathways_20240101%WP4146%Homo sapiens	https://www.wikipathways.org/instance/WP4146	929	9308	968	2152	9332	942	972	5880	4069
PTF1A related regulatory pathway%WikiPathways_20240101%WP4147%Homo sapiens	https://www.wikipathways.org/instance/WP4147	3651	3516	4825	1499	3280	5629	3516	4851	2255	8850	11317	256297	3651
Splicing factor NOVA regulated synaptic proteins%WikiPathways_20240101%WP4148%Homo sapiens	https://www.wikipathways.org/instance/WP4148	858	2037	5596	1000	22938	22883	3763	23332	3778	8573	23154	2566	5601	490	5332	5909	2054	818	23705	4756	858	8573	10243	1600	334	3785	6813	2035	23136	10752	22854	54386	1946	2904	2902	10752	1000	288	8573	1600	2898	8573	5590	9568	5332	288	288	5601	2035	2035	2898	3778	5590	9568	10243	5332	2036	57863	4134	375790	1448
White fat cell differentiation%WikiPathways_20240101%WP4149%Homo sapiens	https://www.wikipathways.org/instance/WP4149	7480	1879	6720	1050	1051	2122	6095	1649	1385	3661	6777	28999	688	2624	83439	23090	1959	2625	7026	5468	10062	1052	1495	9314	5914	2308	6776	7090	3630	2908	3662	10365
Wnt signaling in kidney disease%WikiPathways_20240101%WP4150%Homo sapiens	https://www.wikipathways.org/instance/WP4150	387	1499	27130	4041	4040	7471	80326	7480	7476	51384	7475	7474	7482	7481	54361	89780	81029	7484	7472	101929777	7473	7477	8321	8325	8322	2535	8324	8326	7855	8323	7976	8321	8325	8322	2535	8324	8326	7855	8323	7976	1856	1857	1855	5601	5602	5599	1856	1857	1855
Degradation pathway of sphingolipids including diseases%WikiPathways_20240101%WP4153%Homo sapiens	https://www.wikipathways.org/instance/WP4153	950	5660	2720	2720	2720	4864	10577	3988	3074	3073	4759	410	4758	2629	2760	2717	10825	2717	129807	3073	2760	5660	2760	5660	5660	5660	5660	2581	5660	5660	3073	3074	3073
Endometrial cancer%WikiPathways_20240101%WP4155%Homo sapiens	https://www.wikipathways.org/instance/WP4155	1950	2353	1956	2885	6654	6655	3265	3845	4893	369	673	5894	5604	5605	5594	5595	2002	5728	5290	5291	5293	5295	5296	8503	5170	3611	207	208	10000	2309	572	842	999	1499	1495	1496	29119	8312	8313	324	10297	2932	1499	1499	6932	51176	83439	6934	595	4609	2064	581	1026	1643	1647	4616	10912	578	51426	7157	2263	2246	2247	2260	2261
Biosynthesis and regeneration of tetrahydrobiopterin and catabolism of phenylalanine%WikiPathways_20240101%WP4156%Homo sapiens	https://www.wikipathways.org/instance/WP4156	5860	1719	15	1621	2643	6697	5409	5053	5805	7054	4128	5053	1312	438	56521	6697	56521	4128	4129	1312
GABA metabolism aka GHB %WikiPathways_20240101%WP4157%Homo sapiens	https://www.wikipathways.org/instance/WP4157	137872	4129	8574	18	2571	1800	2744	7915	18	5446	27165	2572
GABA receptor signaling%WikiPathways_20240101%WP4159%Homo sapiens	https://www.wikipathways.org/instance/WP4159	223	160	10243	161	140679	1175	6529	1173	2572	6538	2571	163	223	10243	2564	2566	2568	55879	2565	2554	2563	2550	140679	2561	2562	223	2560	18	2567	6538	223	18	2550	9568	2550	9568	2556	2558	2555	2557	2559
PI3K Akt signaling pathway%WikiPathways_20240101%WP4172%Homo sapiens	https://www.wikipathways.org/instance/WP4172	2998	894	898	9134	2997	7249	3678	7248	5290	1440	2885	3718	3717	2056	1284	1101	3695	7143	1287	3914	3439	1442	1311	1278	3691	2335	7058	3563	5295	1293	207	5649	5747	10319	3560	3441	3918	3454	3912	3679	3694	3674	3680	3673	5296	1288	3672	9180	54541	3675	3371	131873	3910	8516	1282	3909	3915	3913	7060	1280	3716	5291	7059	8515	3685	5618	3575	3655	3911	3570	3688	3381	1292	7450	7148	3693	63923	6696	5728	3908	1441	3559	2057	1291	3566	284217	6654	3690	5293	3696	7448	7057	10000	1277	1285	8503	256076	3561	3440	3455	1286	208	3676	2690	22801	23533	1942	2246	2256	2255	1943	1950	2257	1435	51378	285	284	7422	1944	1945	1946	2259	2250	9965	8822	8817	2247	2248	2249	2251	2252	2253	2254	2277	3082	3479	3481	3630	4254	2323	7424	7423	5155	5228	5154	4803	56034	26291	8074	27006	80310	26281	2258	2263	3791	3643	2261	3480	3815	2260	1969	1956	1436	2264	2321	2324	4804	4233	5156	5159	7010	3442	3443	3444	3445	3446	3448	3456	3558	5008	5617	3447	1128	1902	2149	1129	57121	9170	23566	10161	2846	2783	2782	59345	2792	2790	55970	2784	54331	2785	2786	2787	2788	94235	2793	51764	2791	5294	4893	3845	3265	5562	5563	64223	6009	2475	57521	117145	11140	3326	23239	8115	5170	5516	5515	5520	5528	5526	5521	5519	124900587	124900588	28227	5523	5527	5529	5522	5518	55844	5525	55012	3320	7184	23035	9623	5894	5605	5604	5594	5595	2932	2309	3551	572	842	4193	8517	1027	1026	1386	10488	1385	468	64764	84699	1388	90993	148327	9586	6198	6199	1978	1975	6194	1977	9470	253314	3667	146850	1443	2688	2689	3449	3451	3452	3562	3565	3569	3574	10681	930	118788	6850	7097	7099	5879	6655	22798	1297	1298	1299	7157	1147	4790	5970	598	4602	9965	4908	4909	627	7039	2322	4914	4915	6794	596	574406	4170	596	598	5934	1027	356	10018	1017	1019	1021	595	896	5105	5106	2538	57818	92579	4609	672	4846	5578	5585	5586	29941	6446	10110	23678
Metabolism of tetrahydrocannabinol THC %WikiPathways_20240101%WP4174%Homo sapiens	https://www.wikipathways.org/instance/WP4174	1576	1559	1559
Somatroph axis GH and its relationship to dietary restriction and aging%WikiPathways_20240101%WP4186%Homo sapiens	https://www.wikipathways.org/instance/WP4186	2308	3480	23411	2475	207	5728
Mevalonate arm of cholesterol biosynthesis pathway with inhibitors%WikiPathways_20240101%WP4189%Homo sapiens	https://www.wikipathways.org/instance/WP4189	3156	4597
Mevalonate arm of cholesterol biosynthesis pathway%WikiPathways_20240101%WP4190%Homo sapiens	https://www.wikipathways.org/instance/WP4190	2222	38	3155	3157	3422	4598	2224	10654	4597	9453	91734	9453	38	3155	39	3157	3156
Caloric restriction and aging%WikiPathways_20240101%WP4191%Homo sapiens	https://www.wikipathways.org/instance/WP4191	2475	10135	5565	23411	3479	10891	207	7157
Hormonal control of pubertal growth spurt%WikiPathways_20240101%WP4194%Homo sapiens	https://www.wikipathways.org/instance/WP4194	3479	2796	2691	6750	2688	3479
Immune response to tuberculosis%WikiPathways_20240101%WP4197%Homo sapiens	https://www.wikipathways.org/instance/WP4197	10379	5696	4938	4599	3659	8651	6772	8554	6772	8519	10379	5696	3459	10379	5771	6890	3430	3434	8519	3430	7297	3716	3437	6772	6772	6772	6772	6773	6772	6773	3717	5771	3716	3717	3716	6772	6773	5771	3460	3459	3460	3454	3455
Tumor suppressor activity of SMARCB1%WikiPathways_20240101%WP4204%Homo sapiens	https://www.wikipathways.org/instance/WP4204	5928	8193	5727	6601	6598	8289	6597	5925	6599	6608	2735	2736	2737	2738	23512	8726	2146	3021	3020	1029	1019	1021	86	51412	5977	8110	6605	6602	6603	6604	57492
MET in type 1 papillary renal cell carcinoma%WikiPathways_20240101%WP4205%Homo sapiens	https://www.wikipathways.org/instance/WP4205	3082	5290	6774	5599	867	5335	4233	2549	2885	6654	6655	3265	3845	4893	1398	1399	2889	5781	5906	5908	369	5894	673	5879	998	10298	5058	5062	5063	106821730	56924	57144	5604	5605	5594	5595	5291	5293	5295	5296	8503	8503	207	208	10000	572	2113	3725	238	6801	3640	3718	6924	6135	116328	1398	5747	6714	4233	7030	5546	1026
Hereditary leiomyomatosis and renal cell carcinoma pathway%WikiPathways_20240101%WP4206%Homo sapiens	https://www.wikipathways.org/instance/WP4206	7157	5163	5564	54583	4780	5160	3939	5562	5571	4891	6194	31	32	5564	5562	5571	5161	5162	4780	9817	9817	8452	3091	6513	7422
Tryptophan catabolism leading to NAD production%WikiPathways_20240101%WP4210%Homo sapiens	https://www.wikipathways.org/instance/WP4210	23498	54981	3620	93100	23498	10135	64802	55191	6999	125061	51166	8564	8942	23475	8942	23057	349565	27231
Transcriptional cascade regulating adipogenesis%WikiPathways_20240101%WP4211%Homo sapiens	https://www.wikipathways.org/instance/WP4211	2624	2625	1050	1054	688	6720	1052	1051	5468	10365	1959	1649	28999
Chromosomal and microsatellite instability in colorectal cancer %WikiPathways_20240101%WP4216%Homo sapiens	https://www.wikipathways.org/instance/WP4216	369	7046	4087	5604	5898	6932	1026	3845	332	9423	54205	207	836	1630	7040	7157	4292	842	581	5366	7042	7043	7048	4088	7048	4437	2956	596	572	27113	10018	4436	6934	83439	51176	4609	595	2932	8312	8313	5900	5894	673	208	10000	5899	5879	5880	5881	387	5599	5601	5602	5594	5595	3725	2353	4609	572	26060	842	836	1643	51426	578	581	1647	4616	10912	324	10297	122011	1452	1499	55770	29110	5966	1499	5743	4089
Ebola virus infection in host%WikiPathways_20240101%WP4217%Homo sapiens	https://www.wikipathways.org/instance/WP4217	3673	2316	10462	432	6868	3384	3385	388	30835	10332	26762	2621	7301	3675	3676	3678	3672	3655	3688	3690	684	7879	5868	4864	10577	1508	1514	558	10461	9641	3665	3836	339390	8826	29110	708	7099	91937	219931	7251	6772	4734	9021	5295	998	3661	1211	3685	93978	4153	2348	389	5879	1956	207	4240	11314	8575	23586	84868	3565	153090	7020	9367	5610	1965	65082	57617	23339	27072	55823	64601	4790	27183	2060	5922	387	2934	2033	1387	5981	60	5058	7074	7410	3480	1213	1211	1212	8218	857	858	859	5295	5290	5291	5293	8503	5296	7150	2316	2317	2318	2934	85477	5594	5595	4790	4791	5966	5970	87	81	60	71	3105	3106	3107	3108	3109	3111	3112	3113	3133	3134	3135	3115	3117	3118	3117	3119	3120	3122	3123	3127	5971	2317	2318
MAPK cascade%WikiPathways_20240101%WP422%Homo sapiens	https://www.wikipathways.org/instance/WP422	1432	3725	4893	5609	4215	4214	2002	4133	6416	3265	7786	5602	4155	6300	5608	6494	22821	6237	3845	10746	5606	6416	5331	2885	6655	6654	369	673	5894	5604	5594	5595	8649	5605
Neurotransmitter disorders%WikiPathways_20240101%WP4220%Homo sapiens	https://www.wikipathways.org/instance/WP4220	6571	6571	6571	1621	6531	5409	7054	4128	1644	4128	4128	7166	121278	1312	1312
Phosphodiesterases in neuronal function%WikiPathways_20240101%WP4222%Homo sapiens	https://www.wikipathways.org/instance/WP4222	2903	2904	2905	5137	5143	5139	4842	8622	109	107	201626	1385	5140	196883	1812	5146	115	5145	5144	27115	5158	108	5147	5152	5138	5148	5149	8654	815	2906	5140	114	5566	5151	55811	112	8654	2902	5139	1139	5153	10846	90632	50940	5141	135	5592	111	5150	2890	5136	84152	1813	5142	113	10846	90632	5144	5153	5144	5566	1813	2902	2906	2905	2903	2904	2890	5153	1385	5592	2890	2902	2906	2905	2903	2904	1812	1385	5592	2977	2983	2982	2974	2903	2905	2902	2904	2906	1812	1813	2890	135	2974	2982	2983	2977	5153	10846	90632	5144	108	107	108	107	108	107	84152	5566	108	107	5566	84152	2977	2983	2982	2974	2977	2983	2982	2974
Ras signaling%WikiPathways_20240101%WP4223%Homo sapiens	https://www.wikipathways.org/instance/WP4223	100137049	2902	11145	6237	2903	2904	3363	1436	1956	1969	2260	2261	2263	2264	2321	2322	2324	3480	3643	3791	3815	4233	4804	4914	4915	5156	5159	7010	801	805	808	810	91860	51806	163688	5923	5924	5566	5567	5568	10681	2782	2783	2784	2785	2786	2787	2788	2790	2791	2792	2793	51764	54331	55970	59345	94235	5335	5336	10125	10235	25780	115727	7535	27040	2885	6464	25759	53358	399694	2549	9846	5781	6654	6655	22800	22808	3265	3845	4893	6237	22800	22808	3265	3845	4893	4763	100271927	10156	10156	22821	5921	5922	64926	8437	8831	9462	11186	83593	6789	6789	7074	5879	5880	5881	10298	5058	5062	5063	106821730	56924	57144	387	207	208	10000	1147	3551	8517	4790	5970	572	598	4303	356	4301	8036	5894	8844	283455	5604	5605	5594	5595	8315	2113	2114	2002	123745	255189	26279	283748	30814	391013	50487	51365	5319	5320	5321	5322	64600	81579	8398	8399	84647	8605	8681	9771	5906	5908	5900	23179	5863	5898	5899	5599	5601	5602	55770	84630	5966	5337	5338	10928	5879	5880	5881	998	51196	5578	5579	5582	9610	10928	382	5879	5868	5869	5878	25	27	5290	5291	5293	5295	5296	8503
Purine metabolism and related disorders%WikiPathways_20240101%WP4224%Homo sapiens	https://www.wikipathways.org/instance/WP4224	55034	316	353	50484	471	100	158	2915	4144	5631	159	158	3614	3251	1716	270	4860	3704	5471	7172	4860	4860	7498	4860	471	100	4860	3251	2618	2618	5198	10606	2618	10606	158	7498	7498	4860
Pyrimidine metabolism and related diseases%WikiPathways_20240101%WP4225%Homo sapiens	https://www.wikipathways.org/instance/WP4225	7372	790	6240	6241	4329	50484	7084	5009	1806	27165	50484	51251	51733	1373	7298	64902	1890	1723	1807	30833	51251	30833	6240	18
Vitamin B6 dependent and responsive disorders%WikiPathways_20240101%WP4228%Homo sapiens	https://www.wikipathways.org/instance/WP4228	55163	11212	249	248	501	55650	8566	105372824	8566	105372824	248	8566	105372824	8566	105372824	8566	105372824	8566	105372824	55163	11212
Acrylamide biotransformation and exposure biomarkers%WikiPathways_20240101%WP4233%Homo sapiens	https://www.wikipathways.org/instance/WP4233	1571
Krebs cycle disorders%WikiPathways_20240101%WP4236%Homo sapiens	https://www.wikipathways.org/instance/WP4236	2271	8803	51660	2875	3945	5106	3948	55526	1743	8050	8802	8801	8802	8802	8801	8803	8802	8802	8801	8803	8802	3945	3945	3945	3945	3945	3945	3939	3945	3945	3939	3939	3945	3939	3939	3939	3939	3939	3939	3939	2875
Flavan 3 ol metabolic pathway%WikiPathways_20240101%WP4238%Homo sapiens	https://www.wikipathways.org/instance/WP4238	1312
Epithelial to mesenchymal transition in colorectal cancer%WikiPathways_20240101%WP4239%Homo sapiens	https://www.wikipathways.org/instance/WP4239	5604	114793	7291	5629	4089	2932	9518	5290	56649	5894	94234	7046	182	7991	1499	3516	56648	11171	5595	11211	407047	80224	51384	4851	207	999	3265	9076	7157	10016	1282	4209	3728	7040	8828	7189	7182	5606	5608	6416	1432	5599	6464	2885	6654	6655	3845	5605	5594	208	10000	6615	6591	4853	4854	4855	3091	3714	28514	10683	54567	8788	8999	117581	1000	9839	2303	2305	2335	6615	6615	6615	58190	6615	5310	5058	26524	7291	117581	7291	117581	9839	9839	23512	5928	8726	2146	6935	7048	7042	7043	5600	5603	6300	6615	4087	4088	1832	5317	5318	92359	64398	7448	4324	4313	4318	3397	3398	999	100506658	1832	1000	2335	7448	6678	3678	999	5317	5318	92359	7082	1000	7448	100506658	9075	1365	1364	7122	9074	1366	9073	9080	9071	5010	9069	23562	24146	10686	26285	51208	149461	49861	53842	137075	100132463	1284	1285	1286	1287	1288	7471	54361	7472	101929777	7473	7474	7475	7476	7477	7478	7479	7480	7481	7482	7483	7484	80326	81029	89780	89780	2535	7855	7976	8321	8322	8323	8324	8325	8326	4041	4040	5291	5293	5295	5296	8503
Regulation of sister chromatid separation at the metaphase anaphase transition%WikiPathways_20240101%WP4240%Homo sapiens	https://www.wikipathways.org/instance/WP4240	8379	9700	991	8243	4085	699	701	9184	1062	324	9232	9700	9232	9126	5885	10274	9700
Type 2 papillary renal cell carcinoma%WikiPathways_20240101%WP4241%Homo sapiens	https://www.wikipathways.org/instance/WP4241	2271	2034	29072	7030	5546	1026	7030	6421	7030	1856	1513	79444	1729	3091	1513	7942	7942	81578	253559	3091	54583	112398	112399	6921	6923	7428	9978	8453	405	9915	1387	2033	6513	7422	7040	7042	7043	5155	7039
Hedgehog signaling pathway%WikiPathways_20240101%WP4249%Homo sapiens	https://www.wikipathways.org/instance/WP4249	1455	156	64839	2619	51684	122011	64399	408	5566	2735	11127	1452	5727	6608	2121	1456	1453	53944	1454	50846	6469	3549	8643	64399	5727	8643	57154	64750	4036	50937	91653	6608	132884	5567	5568	157	409	2736	2737	2735	2736	2737	374654	23432	23432	51684	8405	339745	8452	8405	339745	8452	2735	2736	2737	5727	8643	595	894	596	6608
Non small cell lung cancer%WikiPathways_20240101%WP4255%Homo sapiens	https://www.wikipathways.org/instance/WP4255	1950	5290	1381	27436	5295	578	7039	207	3265	3845	1026	572	5163	5925	1029	11186	1956	3718	5578	6789	5915	1019	7157	2064	2885	6654	6655	3845	4893	369	673	5894	5604	5605	5594	5595	5335	5336	5579	5582	5291	5293	208	10000	842	2309	238	6774	6776	6777	5290	5291	5293	5296	8503	595	83593	6256	6257	6258	1021	595	1869	1870	1871	581	1643	1647	4616	10912	51426	841	2272	637	836	842	54205	1382
lncRNA in canonical Wnt signaling and colorectal cancer%WikiPathways_20240101%WP4258%Homo sapiens	https://www.wikipathways.org/instance/WP4258	10297	1857	5328	8607	10023	2932	1460	324	89780	7976	51176	3190	1454	595	8325	83439	7476	1021	6934	7481	7471	3725	4041	11211	8324	106614088	81029	1499	7472	6929	1452	7482	6424	1856	7475	896	2146	7474	4919	8321	4040	83999	51384	8323	6259	54361	101929777	7473	1457	8312	7480	6885	7855	7477	1855	57680	80326	1024	122011	283106	8061	55506	4609	1459	894	7020	8326	467	6932	51384	2535	4920	1499	22943	27123	27121	50964	5176	23401	1499	6422	6423	6424	6425	147111	9350	11197	64840	85407	85409	80319	59343	51701	56998	64321	1487	1488	406951	406950	283120	85407	3192	283120	283120	8313
Disorders of folate metabolism and transport%WikiPathways_20240101%WP4259%Homo sapiens	https://www.wikipathways.org/instance/WP4259	4522	5860	4522	6470	2618	10588	113235	2348	471	7298	10840	4548	6472	10841	1719	4524	4522	6470	6573	160428	10797	441024
Breast cancer pathway%WikiPathways_20240101%WP4262%Homo sapiens	https://www.wikipathways.org/instance/WP4262	2252	2251	9965	472	2064	8822	142	6932	5728	4361	6198	7157	2250	672	6500	1019	3280	5888	8074	26291	23462	8823	2246	2885	1070	8817	26281	2260	3480	3479	6464	25759	53358	399694	6654	6655	3265	3845	4893	369	673	5894	5290	5293	5295	5296	8503	207	208	10000	2475	6199	1950	1956	3815	3714	4851	4853	4854	4855	28514	10683	54567	4041	4040	10023	23401	6934	83439	51176	4609	595	2064	2324	23493	26508	388585	595	4609	2064	1026	4791	675	1026	581	1643	51426	578	10912	1647	4616	1021	5925	1869	1870	1871	2099	2100	5241	2099	2100	5241	2099	2100	5241	8202	8648	7471	54361	8600	8202	8648	2099	2100	4609	595	595	8202	8648	2099	2100	2353	3725	6667	2247	2248	2249	2253	2254	2255	27006	10297	1857	2932	1460	324	1452	1856	1457	8312	1855	122011	283106	1459	1499	8313	1499	7976	8325	11211	8324	6424	8321	8323	7855	8326	2535	89780	7476	7481	7471	81029	7472	7482	7475	7474	51384	54361	101929777	7473	7480	7477	80326	51384	5604	5594	5595	5605	545	10111	4683
Pancreatic adenocarcinoma pathway%WikiPathways_20240101%WP4263%Homo sapiens	https://www.wikipathways.org/instance/WP4263	1848	9459	5580	3845	7074	5879	5880	5881	10298	5058	5062	5063	106821730	56924	57144	387	207	208	10000	1147	3551	8517	4790	5970	572	598	842	5894	5604	5605	5594	5595	5900	5898	5899	5337	10928	5879	5880	5881	998	5290	5291	5293	5295	5296	8503	369	673	5599	5601	5602	7039	1950	1956	2064	5290	5291	5293	5295	5296	8503	207	208	10000	2475	6198	6199	3716	6772	6774	7422	7040	7042	7043	7046	7048	4087	4088	4089	675	5888	7157	1026	581	1643	1647	4616	10912	578	51426	1029	1019	1021	595	5925	1869	1870	1871	54101	5037
Ethanol metabolism production of ROS by CYP2E1%WikiPathways_20240101%WP4269%Homo sapiens	https://www.wikipathways.org/instance/WP4269	5599	1571	1571	6667	5605	23764	4097	5604	7975	4780	6667	1571	4780
Vitamin B12 disorders%WikiPathways_20240101%WP4271%Homo sapiens	https://www.wikipathways.org/instance/WP4271	4594	27249	51293	6948	6947	8029	6947	6947	2694	2694	2694	81693	2694	6948	6947	2694	6947	6947	6948	6948	51293	6948	25974	326625	166785	27249	27249	4552	4548	25974	25974	25974	4548
Wnt signaling%WikiPathways_20240101%WP428%Homo sapiens	https://www.wikipathways.org/instance/WP428	1857	387	5879	5328	5579	817	10023	2932	1460	324	89780	5534	5535	7976	5601	51176	1454	595	8325	83439	7476	6934	7481	7471	5578	3725	4041	11211	8324	5533	81029	5530	1499	7472	1452	7482	6424	5582	816	1856	7475	896	7474	4919	8321	4040	83999	51384	8323	818	6259	54361	815	101929777	7473	1457	8312	7480	7855	7477	1855	57680	5532	80326	283106	8061	5601	4609	1459	894	8326	6885	6932	51384	2535	4920	1499	1499	22943	27123	27121	50964	5176	23401	1499	6422	6423	6424	6425	147111	9350	11197	64840	81029	7474	7976	8325	11211	8324	6424	8321	8323	7855	8326	2535	23236	5330	5331	5332	4772	4773	4775	4776	4772	4773	4775	4776	7976	8325	11211	8324	6424	8321	8323	7855	8326	2535	2239	81839	57216	7481	1857	1856	1855	27130	144165	166336	85407	85409	23002	23500	9475	5599	80319	59343	51701	56998	64321	1487	1488
Ultraconserved region 339 modulation of tumor suppressor microRNAs in cancer%WikiPathways_20240101%WP4284%Homo sapiens	https://www.wikipathways.org/instance/WP4284	7157	9134
MTHFR deficiency%WikiPathways_20240101%WP4288%Homo sapiens	https://www.wikipathways.org/instance/WP4288	79813	4524	836	1788	1789	842	438	10919	1312	1786	54205	2906	3176	2902	2903	635	1119	55349	10400	55471	4141	501	56994	5130	54205
Metabolic reprogramming in colon cancer%WikiPathways_20240101%WP4290%Homo sapiens	https://www.wikipathways.org/instance/WP4290	2806	5471	29968	2746	2539	2744	6510	5831	3101	2821	57103	5211	2597	229	5230	5223	3939	2023	5315	9123	5160	5162	50	8801	1743	3418	2271	4191	6390	3419	47	2194	5723	6472	10606	2618	6888	22934	7086	5226	29920	6513
Methionine metabolism leading to sulfur amino acids and related disorders%WikiPathways_20240101%WP4292%Homo sapiens	https://www.wikipathways.org/instance/WP4292	132	875	102724560	1491	1036	51380	4548	635	191	4143	27232	107080644	4548	27430
Thiamine metabolic pathways%WikiPathways_20240101%WP4297%Homo sapiens	https://www.wikipathways.org/instance/WP4297	10560	7086	80704	60386	5160	10295	4967	27010	593
Acute viral myocarditis%WikiPathways_20240101%WP4298%Homo sapiens	https://www.wikipathways.org/instance/WP4298	8651	3458	7040	3716	6772	3586	3569	6774	1982	60	581	6443	3611	920	2534	4318	5880	25	598	835	839	840	1234	7098	54205	171558	54108	199	595	148022	6654	5594	5921	6442	1677	2932	207	1604	6444	3108	2021	7099	29108	1676	5295	3683	3908	1385	7852	3689	4791	836	3592	3856	4624	5881	1756	596	1982	1605	7100	842	1232	105377067	1605	1981	6445	959	663	27	5595	941	857	171558	79886	142	26986	5594	3593	4842	1906	841	64127	7124	637	6714	100507436	1525	834	3558	637
Lamin A processing pathway%WikiPathways_20240101%WP4299%Homo sapiens	https://www.wikipathways.org/instance/WP4299	10269	4000	4000	4000	4000	10269	4000	10269	23463	10269
Oxidation by cytochrome P450%WikiPathways_20240101%WP43%Homo sapiens	https://www.wikipathways.org/instance/WP43	1592	57834	80777	1559	1558	1555	51706	126410	1528	1559	199974	1559	11283	1545	1562	51167	284541	80777	51700	1584	1594	1548	4051	340665	1559	1595	1579	1549	80777	9420	1559	1588	64816	56603	1581	1576	54905	1582	29785	51302	120227	10858	1580	1544	285440	113612	1573	22952	260293	1595	1571	1583	57404	5447	1586	8529	1577	1593	1553	1572	1557	339761	1727	1585	1591	1559	66002	1543	1528	1528	107987478	1565	107987479	1551
Statin inhibition of cholesterol production%WikiPathways_20240101%WP430%Homo sapiens	https://www.wikipathways.org/instance/WP430	19	64241	335	337	19	344	407039	345	341	116519	1581	949	5360	64240	336	3931	3949	338	8694	4023	693120	6713	3990	6646	348	4035	2222	1071	3156	84532	4547	64714
Extracellular vesicles in the crosstalk of cardiac cells%WikiPathways_20240101%WP4300%Homo sapiens	https://www.wikipathways.org/instance/WP4300	3791	5728	3315	619556	406979	1950	967	2626	6696	332	8470	975	7099	6647	4318	6774	3569	1956	10611	3479	2114	6647
Inhibition of exosome biogenesis and secretion by Manumycin A in CRPC cells%WikiPathways_20240101%WP4301%Homo sapiens	https://www.wikipathways.org/instance/WP4301	5873	369	5594	10015	3187	673	5894	6237	22800	22808	3265	3845	4893	5595	5868	5869	5878	9146	6237	22800	22808	3265	3845	4893	10015	5873
Oligodendrocyte specification and differentiation leading to myelin components for CNS%WikiPathways_20240101%WP4304%Homo sapiens	https://www.wikipathways.org/instance/WP4304	2920	3479	4340	10215	5155	116448	6660	4155	3553	101927057	4974	4099	5354	1267	6469	1270	4821	429	4661	137814	2736	30812	6662	6663	10215	4821	137814	6663	55553	652	2247	2919	7124	3976	10215	4821	3553	7124	650	652	650
Rett syndrome causing genes%WikiPathways_20240101%WP4312%Homo sapiens	https://www.wikipathways.org/instance/WP4312	8892	4204	9014	2556	9611	6595	4208	9001	2290	6326	23314	6907	2775	6323	222183	10014	9568	6334	10765	1108	8243	2904	6925	55869	6792	8831	2563	85358	23224	3065	27443	673	2874	3064	6594	51412	3615	6812	79718	8892	3097	6597	6925	9612	3766	2903	56949	8295	23221	1398
Ferroptosis%WikiPathways_20240101%WP4313%Homo sapiens	https://www.wikipathways.org/instance/WP4313	51510	27235	5093	2222	1645	2180	5261	55240	84883	5447	7417	5621	79643	7018	7296	27035	81631	8644	2729	1536	6520	94033	3658	55847	440738	2643	64116	3315	3156	9474	3162	1536	5094	1491	1803	875	100379661	571	2495	7037	50507	2879	23516	30061	23657	2730	2937	246	6303	112483	7157	10162	2181	2182	23305	51703	7018	7037	1356	5094	2512	8031	2495	2512	84557	10533	7018	7037	4891	64116	23516	7419	6510	81539	100379661	571	84883	1646	246
miRNA degrading enzymes%WikiPathways_20240101%WP4316%Homo sapiens	https://www.wikipathways.org/instance/WP4316	54512	87178	54464
Mitochondrial fatty acid synthesis pathway%WikiPathways_20240101%WP4317%Homo sapiens	https://www.wikipathways.org/instance/WP4317	51102	51144	109703458	31	27349	54995
Effect of progerin on genes involved in Hutchinson Gilford progeria syndrome%WikiPathways_20240101%WP4320%Homo sapiens	https://www.wikipathways.org/instance/WP4320	53615	51176	23028	3066	11335	1107	5928	1869	8932	10951	9219	1108	3065	57504	51763	6720	23468	9112	5931	6839	10951	11335	23468	6839	5925	7157	3020	3021	333932	126961	653604	8357	8356	8355	8354	8358	8968	8353	8352	8351	8350	333932	126961	653604	3020	3021	8357	8356	8355	8354	8358	8968	8353	8352	8351	8350
Thermogenesis%WikiPathways_20240101%WP4321%Homo sapiens	https://www.wikipathways.org/instance/WP4321	353500	63976	5346	788	6009	57521	9658	26291	51780	2885	10891	51422	5592	6195	1374	10818	57492	7248	57104	6198	10488	7350	27330	11343	26291	155	53632	23028	4217	7350	123096	1386	5468	2180	51548	2778	3265	1376	5566	6196	51412	6194	6197	2641	107	108	109	111	112	113	114	115	196883	55811	1268	4881	152831	2260	6654	6655	3845	4893	7249	2475	64223	84335	6199	5593	3991	5567	5568	5606	1432	5600	5603	6300	1385	148327	64764	84699	90993	9586	55818	60	6595	6597	6598	6599	6601	6602	6603	6604	6605	71	8110	8193	8289	86	7350	2181	2182	51703	23305	1375	126129	5562	5563	5564	5565	5571	656
Mitochondrial complex I assembly model OXPHOS system%WikiPathways_20240101%WP4324%Homo sapiens	https://www.wikipathways.org/instance/WP4324	4540	4708	4709	4713	4714	4715	4706	90871	91942	4722	4711	51300	4538	25915	90871	55572	4723	4698	4535	91942	4694	55744	55744	55863	4719	25880	4700	4696	4540	4729	4695	4723	4729	4719	4695	4701	55967	4724	4726	4731	4716	54539	4712	4711	4716	54539	4712	4707	4710	4711	4716	54539	4712	4538	4707	4710	55101	54968	4536	4717	4718	51103	51295	28976	55744	4541	4539	4541	4539	4536	4717	4718	51103	51295	28976	55744	4536	4717	4718	51103	51295	28976	55744	55744	25880	55744	4705	4725	4541	4539	55744	4536	4717	4718	51103	51295	28976	4694	4705	4725	25880	55744	55863	51103	51295	28976	137682	80224	4720	55471	80224	4720	29078	4722	4698	4720	137682	25915	29078	4702	51079	4722	4698	4720	137682	25915	29078	4535	51300	4722	4698	4720	137682	25915	29078	4535	51300	4696	4702	51079	4708	4709	4713	4714	4715	4706	4540	4708	4709	4713	4714	4715	4706	90871	4541	4539	55744	4536	4717	4718	51103	51295	28976	4694	4705	4725	55744	55744	25880	55744	25880	55744	55572	55101	54968	25880	55744	4541	4539	55744	4536	4717	4718	51103	51295	28976	4694	4705	4725	55572	55101	54968	25880	55744	4722	4698	4720	137682	25915	29078	4535	51300	4696	4702	51079	4541	4539	55744	4536	4717	4718	51103	51295	28976	4694	4705	4725	55572	55101	54968	25880	55744	4722	4698	4720	137682	25915	29078	4535	51300	4696	4702	51079	4540	4708	4709	4713	4714	4715	4706	90871	91942	4541	4539	55744	4536	4717	4718	51103	51295	28976	4694	4705	4725	55572	55101	54968	25880	55744	4722	4698	4720	137682	25915	29078	4535	51300	4696	4702	51079	4700	4701	55967	4724	4726	4731	4723	4729	4719	4695	55863
miRNA role in immune response in sepsis%WikiPathways_20240101%WP4329%Homo sapiens	https://www.wikipathways.org/instance/WP4329	7099	51284	6885	3654	3552	4615	3383	406891	574447	115891964	51135	7189	23118	10454	574447	114614	8517	1147	3551	115891964	406950	406951	406976	406977	406913	407046	3654	51135	7189	3654	51135	7189	7187	51311	4615	574447	406941	406984	406985	406986	100616173	768212	1432	5599	3663	3659	3665	4792	4792	5970	4791	5971	5966	4790	5970	4791	5971	5966	4790	3576	6348	6351	7412	1991	3934	3002	3569	406991	407021	406937	406947	7124	3586	3586	406950	406951	406899	406900	407021	406950	406951	406979	406911	406912	406947	406963	406906	7124	3569	406891	406963
Neovascularisation processes%WikiPathways_20240101%WP4331%Homo sapiens	https://www.wikipathways.org/instance/WP4331	4851	2324	3791	2050	4318	4254	4254	3815	54567	182	4854	7852	6387	2050	284	3091	7040	7042	7043	4086	4087	7046	94	7046	2048	5595	5594	207	5601	5599	4090	4093	4088	5155	4855	6387	4790	4791	5970	5971	5966
ncRNAs involved in Wnt signaling in hepatocellular carcinoma%WikiPathways_20240101%WP4336%Homo sapiens	https://www.wikipathways.org/instance/WP4336	1857	5328	10023	2932	406996	1460	324	89780	7976	51176	1454	595	8325	83439	7476	6934	7481	83595	7471	3725	4041	11211	8324	81029	1499	7472	1452	7482	6424	1856	7475	896	7474	4919	8321	4040	83999	51384	8323	574412	6259	54361	101929777	7473	1457	8312	7480	7855	7477	1855	57680	80326	122011	283106	8061	4609	1459	894	8326	6932	51384	2535	1994	2146	4920	1499	1499	22943	27123	27121	50964	5176	23401	1499	6422	6423	6424	6425	147111	9350	11197	64840	85407	85409	80319	59343	51701	56998	64321	1487	1488	92140	406953	9314
ncRNAs involved in STAT3 signaling in hepatocellular carcinoma%WikiPathways_20240101%WP4337%Homo sapiens	https://www.wikipathways.org/instance/WP4337	3716	5970	3569	3572	4790	406991	3590	6774	3589	3570	3717	3718	3716	3717	3718	3569	3589	6774	6935	6659	406983	406984	406985	406991	6659	3569
Non genomic actions of 1 25 dihydroxyvitamin D3%WikiPathways_20240101%WP4341%Homo sapiens	https://www.wikipathways.org/instance/WP4341	815	816	818	23236	5330	5331	5332	5333	5333	5333	5333	51196	7097	51311	5581	5583	5588	6257	6772	6773	3716	10964	9636	4939	91543	3551	5469	5336	83982	1594	6670	5582	5579	5578	6258	959	5580	7421	6256	817	2113	7099	7421	958	1594	7421	7297	6773	6772	7421	7421	7421	6667	7421	3725	3845	3265	4893	5595	5594	5598	5599	5601	5590	7421	4790	5971	4791	4790	5971	4791	5599	5601	7132	7124	5600	1432	5603	6300	5600	1432	5603	6300	1591	820	100289462	1673	64127	7421	6347	3576	3569	857	3459	3458	3440	3455	3460
Vitamins A and D action mechanisms%WikiPathways_20240101%WP4342%Homo sapiens	https://www.wikipathways.org/instance/WP4342	7421	6256	5914	6256	5914	6256
Ciliary landscape%WikiPathways_20240101%WP4352%Homo sapiens	https://www.wikipathways.org/instance/WP4352	6103	80344	8655	55812	3020	51138	55764	3065	7021	83741	10238	7022	3066	92482	9342	64708	2717	140735	51098	4236	27183	4704	57414	4171	4172	25904	54585	339488	54903	10413	10432	1857	10421	7260	23019	27241	324	254394	645455	9859	875	9318	7322	4927	246175	1488	149371	5476	79598	26286	112752	7020	11020	5866	84515	11018	6629	167691	9883	4174	85456	55746	10987	9343	4173	56912	396	7465	10920	5862	55245	1499	25804	4698	55036	10980	55388	51552	4176	1387	23011	2077	10083	22981	80173	815	23549	4790	28981	55081	1039	4436	90410	8533	9742	23301	64072	55207	4175	23059	2181	10726	8526	9255	79874	2664	8636	1892	123016	5393	50813	65125	5925	51314	8100	57560	26160	64792	150737	92104	79989	51668	23059	26146	23233	54536	23265	10640	55770	11336	55763	60412	55770	11336	55763	23233	54536	23265	10640	60412	5899	582	583	129880	585	55212	255758	5048	83657	83658	10982	55112	6993	89891	6990	261726	255758	6990	1778	6993	5048	1781	51143	25861	7431	79699	2720	4747	4741	63929	79018	25852	10048	64777	57610	10296	4289	54994	3934	80232	51646	80258	10424	7328	64795	27429	1655	116225	4218	203286	124401	140609	284086	4637	9882	80184	10788	801	10128	9657	128239	8826	1345	2040	140465	5879	9669	23404	54512	23016	51138	5719	30845	25980	80005	80199	5714	57136	10051	10555	5713	10939	8732	5706	5718	9217	27152	5704	9125
NRF2 ARE regulation%WikiPathways_20240101%WP4357%Homo sapiens	https://www.wikipathways.org/instance/WP4357	2932	2048	1051	4094	5290	2729	5599	7965	4780	5578	3162	23657	1728	2939	2730	1051	4780	9817	4780	2534	6714	7525	4780	3643	192111	4780	9817	8452	9978	9817	9817	8452	9978	2534	6714	7525
EGF EGFR signaling pathway%WikiPathways_20240101%WP437%Homo sapiens	https://www.wikipathways.org/instance/WP437	4846	4513	6464	6776	5898	4734	2005	5594	5599	9138	100505585	3925	6772	58513	6457	1950	3635	84867	466	2887	54206	51079	4214	5753	6196	1445	5111	3845	3985	5921	382	8826	1956	6667	673	9046	5801	1398	9047	5601	6197	9610	858	1869	7410	6655	5782	2475	8440	4215	5900	10451	815	6774	5596	6654	9846	5906	3716	998	8202	6311	5868	6198	1432	50807	8867	5604	5894	29924	4690	10617	857	10254	6464	9146	5605	1385	1956	5335	2064	10253	3636	1978	11184	253260	9712	9252	2185	5296	5338	2059	5879	10006	5359	1956	5295	4209	2549	51196	5337	1759	3725	10401	6456	6195	6093	4216	5580	163	207	2308	7409	5590	5899	2353	5584	5578	6714	83737	25	10928	5598	9185	3727	2885	2060	9101	5359	160	3265	5170	9922	5037	30011	10188	5781	1175	5579	4303	2354	5728	4738	8027	2697	1399	3717	5607	9564	10746	2002	6777	5287	6812	1956	1956	868	867	23624	6714	2885	6654	10928	868	867	23624	5337	5058	6774	6772	6777	6776	1072	5747	1950	1173	10401	4205	6714	7837	3265	7410	6667	2059	4208	6197	5596	5594	5601	5599	5598	5605	5604
Non homologous end joining%WikiPathways_20240101%WP438%Homo sapiens	https://www.wikipathways.org/instance/WP438	5591	7486	7520	2547	7520	2547	5591	7520	2547	5591	3981	7518	79840	27343	27434	64421	7520	2547	7520	2547	5591	7520	2547	5591	7486	7486	7486	7486	7486
Bile acids synthesis and enterohepatic circulation %WikiPathways_20240101%WP4389%Homo sapiens	https://www.wikipathways.org/instance/WP4389	5594	8087	64241	3949	1581	8647	64240	8087	5595	9965	6554	2264	6555
Nonalcoholic fatty liver disease%WikiPathways_20240101%WP4396%Homo sapiens	https://www.wikipathways.org/instance/WP4396	4790	5970	5290	5293	5291	5295	5296	8503	207	208	10000	2931	2932	3552	3553	6945	22877	51085	51094	79602	5562	5563	5564	5565	5571	53632	51422	998	5879	5601	3576	7040	836	840	4723	4729	4731	4694	4695	4696	4697	56901	4698	4700	4701	4702	4704	4705	4706	126328	55967	51079	4707	4708	4709	4710	4711	4712	4713	4714	4715	4716	54539	4719	4720	4722	4724	4725	4726	374291	4728	4717	4718	100532726	6389	6390	6391	6392	7386	4519	1537	7384	7385	7388	440567	7381	27089	29796	10975	4514	4512	4513	84701	1327	9377	1329	1337	1339	1340	125965	1345	1346	1347	9167	1349	170712	1350	341947	1351	7186	6720	3667	54205	7124	9971	9451	578	7494	468	1050	10062	5313	3630	581	1649	3570	356	3953	3952	4217	841	1965	2081	3643	637	3551	355	5465	6256	4296	27113	5599	7132	8660	1571	3725	83737	9021	9370	3569	3569	3552	7124	7124	356	3553	10018	6347	7412	4092
Model for regulation of MSMP expression in cancer cells and its proangiogenic role in ovarian tumors%WikiPathways_20240101%WP4397%Homo sapiens	https://www.wikipathways.org/instance/WP4397	729230	692094	10664	729230	692094
MicroRNA network associated with chronic lymphocytic leukemia%WikiPathways_20240101%WP4399%Homo sapiens	https://www.wikipathways.org/instance/WP4399	7535	596	7157	406948	406950	574406	4170
FABP4 in ovarian cancer%WikiPathways_20240101%WP4400%Homo sapiens	https://www.wikipathways.org/instance/WP4400	2167
Platelet mediated interactions with vascular and circulating cells%WikiPathways_20240101%WP4462%Homo sapiens	https://www.wikipathways.org/instance/WP4462	6401	3553	958	7412	3383	5196	6352	7040	959	3553	6347	7042	7043	6403	7097	958	7099	51284	6404	6403	6404	6404	959	7099
LTF danger signal response pathway%WikiPathways_20240101%WP4478%Homo sapiens	https://www.wikipathways.org/instance/WP4478	3552	3553	3569	3576	7124	3439	3456	3654	7189	7099	4057	54210	51135	7097	929	5594	177	4790	4615
Supression of HMGB1 mediated inflammation by THBD%WikiPathways_20240101%WP4479%Homo sapiens	https://www.wikipathways.org/instance/WP4479	1147	3551	8517	4792	5970	7056	3146	177	4790	3146	7056	3146	4792	5970	4790
Altered glycosylation of MUC1 in tumor microenvironment%WikiPathways_20240101%WP4480%Homo sapiens	https://www.wikipathways.org/instance/WP4480	8517	7124	1147	3551	4792	5970	3569	4582	4790	4790	5970	4582	5970	4790	4792
Resistin as a regulator of inflammation%WikiPathways_20240101%WP4481%Homo sapiens	https://www.wikipathways.org/instance/WP4481	5595	5594	5290	5291	5293	5294	207	208	10000	4790	4792	23236	5330	5331	5332	5335	5336	5333	84812	113026	51196	3569	3576	7124	3593	3592	1147	3551	8517	5970	3708	1432	56729	4790	4792	5970	4790	5970
Vitamin D in inflammatory diseases%WikiPathways_20240101%WP4482%Homo sapiens	https://www.wikipathways.org/instance/WP4482	4790	1147	3551	8517	5970	4792	3569	7124	6256	4089	5530	5534	5606	4088	4772	1843	1432	5608	4214	7421	7421	9282	2908	7421	4088	4772	5970	4790	4792	6256
Relationship between inflammation COX 2 and EGFR%WikiPathways_20240101%WP4483%Homo sapiens	https://www.wikipathways.org/instance/WP4483	2099	3845	4893	3265	5291	5293	5294	207	208	10000	5595	5594	1588	80142	673	5290	5743	1956	4312	6714	2099	2099	80142	51365	5733	5732	5731	5734
Control of immune tolerance by vasoactive intestinal peptide%WikiPathways_20240101%WP4484%Homo sapiens	https://www.wikipathways.org/instance/WP4484	355	3592	3592	3458	3558	3565	3567	3586	1493	7040	7432	941	942	940	3586	942
Cells and molecules involved in local acute inflammatory response %WikiPathways_20240101%WP4493%Homo sapiens	https://www.wikipathways.org/instance/WP4493	718	727	729	730	3552	3827	3569	3576	7124	6404	6403	3383	3683	3689	727	718	7412	3688	3676
Selective expression of chemokine receptors during T cell polarization%WikiPathways_20240101%WP4494%Homo sapiens	https://www.wikipathways.org/instance/WP4494	6348	1236	7852	3592	3593	3565	3567	7040	7042	7043	920	3558	1437	3458	6351	940	959	3594	3595	8809	3594	3595	3566	940	959	3459	3460	3565	3558	1232	105377067	1233	2833	729230	1230	1234	1232	105377067	1233	729230	3593	3592	3593	3592	3593	3592	3458
IL 10 anti inflammatory signaling pathway %WikiPathways_20240101%WP4495%Homo sapiens	https://www.wikipathways.org/instance/WP4495	644	645	3587	3588	3552	3569	3716	6772	6773	6774	3586	3162	3162
Signal transduction through IL1R%WikiPathways_20240101%WP4496%Homo sapiens	https://www.wikipathways.org/instance/WP4496	3439	3569	3656	11213	4790	4792	5970	7040	7042	7043	7124	54472	5606	7189	4214	3551	3654	5599	3456	6885	9020	4615	3557	3725	1432	1147	51295	5608	10454	3556	3554	3552	3553	3556	3554	3552	3553	4214	4790	4792	5970	3725	3551
G1 to S cell cycle control%WikiPathways_20240101%WP45%Homo sapiens	https://www.wikipathways.org/instance/WP45	5925	1870	1869	5426	1027	1021	5111	1019	1026	8318	1029	983	1017	7157	5558	1028	894	898	1017	148327	1030	4193	1022	901	6118	1019	1017	7157	1032	1022	10488	84699	4661	7029	891	896	595	902	4609	6119	4173	4172	1388	4998	4175	4176	4171	23595	1031	5427	4331	23594	1017	4174	4999	1871	1021	6117	1385	7027	7465	472	90993	1647	23649	5000	898	5557	993	898	8900	5001	9134	595	1019	1021	595	1019	1021	5925	1870	1869	1871	7029	7027	1027
Cysteine and methionine catabolism%WikiPathways_20240101%WP4504%Homo sapiens	https://www.wikipathways.org/instance/WP4504	4143	6821	2937	4548	4357	2729	191	1036	51380	875	2805	635	1491	58472	2805	875	1491	58472	23474
Tyrosine metabolism and related disorders%WikiPathways_20240101%WP4506%Homo sapiens	https://www.wikipathways.org/instance/WP4506	2954	3242	3242	2184	3081	6898
Molybdenum cofactor Moco biosynthesis%WikiPathways_20240101%WP4507%Homo sapiens	https://www.wikipathways.org/instance/WP4507	6821	10243	4337	54996	7498	316	6821	54996	7498	316	4338	4338	10243
Gamma glutamyl cycle for the biosynthesis and degradation of glutathione including diseases%WikiPathways_20240101%WP4518%Homo sapiens	https://www.wikipathways.org/instance/WP4518	2678	2937	26873	79017	2729	1800
Cerebral organic acidurias including diseases%WikiPathways_20240101%WP4519%Homo sapiens	https://www.wikipathways.org/instance/WP4519	501	3418	728294	79944	4191	137872	95	2639
Glycosylation and related congenital defects%WikiPathways_20240101%WP4521%Homo sapiens	https://www.wikipathways.org/instance/WP4521	22845	79868	1798	29925	2683	8818	4247	7841	7991	84061	79053	29929	79796	79087	79796	9526	10195	4351	5373	8813	54344	79644	56052	1798	440138	85365	199857
Metabolic pathway of LDL HDL and TG including diseases%WikiPathways_20240101%WP4522%Homo sapiens	https://www.wikipathways.org/instance/WP4522	4023	3931	3990	9388	1071	4547	255738	19	4023	4547	3949	949	26119	302	3949	344	338	348	338	338	348	335	336	335	338	338	344	348	348
Classical pathway of steroidogenesis with glucocorticoid and mineralocorticoid metabolism%WikiPathways_20240101%WP4523%Homo sapiens	https://www.wikipathways.org/instance/WP4523	1583	3283	3284	1585	1585	1583	1589	3290	3284	6770	3291	5447	5447	3293	9563	5447	1528	1586	6716	1588	3284	1584	1586	1586	3284	5447	3283
Alternative pathway of fetal androgen synthesis%WikiPathways_20240101%WP4524%Homo sapiens	https://www.wikipathways.org/instance/WP4524	1583	6770	6716	3293	3284	1646	1109	1586	3284	3293	1528	3284	1646	1586	8630	5447	5447	6716	1586	1586	1586	1586	1586	5447	1586	1586	5447	1586	1586	5447	5447	1646
Inflammatory response pathway%WikiPathways_20240101%WP453%Homo sapiens	https://www.wikipathways.org/instance/WP453	942	7133	3913	3458	7059	7448	3558	3566	3560	3932	3912	3561	3565	1281	958	1277	3918	1278	940	959	7132	2335	941	3559	3915	7535	3911	7057	3567	3568
Intraflagellar transport proteins binding to dynein%WikiPathways_20240101%WP4532%Homo sapiens	https://www.wikipathways.org/instance/WP4532	57539	55764	9742	57728	64792	51668	11020	112752	56912	57560	28981	140735	255758	6993	51143	89891	1778	83658	79659	51626	8655	1781	1780	83657	55112	6990	140735	6993	83658	8655	83657	6990	1783
Transcription co factors SKI and SKIL protein partners%WikiPathways_20240101%WP4533%Homo sapiens	https://www.wikipathways.org/instance/WP4533	7003	8463	7005	7004	9113	26524	6498	4204	23314	10461	4763	3622	6497	3065	10419	8841	6788	25942
Mechanoregulation and pathology of YAP TAZ via Hippo and non Hippo mechanisms%WikiPathways_20240101%WP4534%Homo sapiens	https://www.wikipathways.org/instance/WP4534	58	59	5602	6788	5058	5062	5063	10298	57144	106821730	56924	60485	8463	7005	7004	25937	3693	10971	5599	70	5871	6714	60	3695	10413	72	3696	3694	999	11183	259230	3691	8491	7003	3690	3689	71	9113	3688	8994	4771	9448	4485	11184	5601	1499	999	4771	1495	999	1499	999	1495
Envelope proteins and their potential roles in EDMD physiopathology%WikiPathways_20240101%WP4535%Homo sapiens	https://www.wikipathways.org/instance/WP4535	107	108	109	196883	111	112	113	114	115	23345	7040	7042	6901	55249	7112	163183	5339	5605	4088	1072	161176	3265	6655	2885	23353	4893	5604	4087	5594	2010	1490	8815	5595	23224	4089	79188	55811	4293	23592	6722	3799	3845	6654	3930	387	7043	4293	115	107	55811	196883	113	109	108	114	111	112	4293	5594	5595	4087	4088	4089	4088	55249	6901	8815	23353	23353	8815	4087
Genes related to primary cilium development based on CRISPR %WikiPathways_20240101%WP4536%Homo sapiens	https://www.wikipathways.org/instance/WP4536	11159	583	8100	2121	51098	79770	23059	91147	80173	11020	51626	90410	23552	57560	26160	137392	79738	54903	51134	51259	55125	28981	150737	56912	26123	55112	8655	26146	23322	25776	79989	79959	255758	55081	27077	51668	10300	84314	89891	80178	11127	200728	283643	79659	6993	403	200894	585	129880	27241	55212	582	123016	8195	84100	54585	166379	22920	9371	22858	51715	9731	80210	56623	60684	79583	79867	57545	79600	132320	85302	132884	64927	84455	23288	57728	57539	79809	55764	9742	7289	112752	80199	123811	84984	8481	65250	26005	10464	79363	146057	51174	80817	153241	11116	51057	9851	51175	85459	22832	57534	79598	163786
Hippo YAP signaling%WikiPathways_20240101%WP4537%Homo sapiens	https://www.wikipathways.org/instance/WP4537	3627	6788	23012	60485	9113	10413	50488	23043	4771	26524	10397	11186	25937	4485	11184	5871	9448	8491	7003	8463	7005	7004	10413	25937	10413	25937
Regulatory circuits of the STAT3 signaling pathway%WikiPathways_20240101%WP4538%Homo sapiens	https://www.wikipathways.org/instance/WP4538	1844	2690	3454	3559	3575	5788	5594	1439	9021	3459	79109	1432	1387	6714	225689	5159	6300	9180	80854	3587	5601	3560	10155	53833	3561	3717	1438	5156	1441	185	3595	5599	3601	3588	1956	64223	9002	2151	6774	5598	58985	163702	2475	5597	3563	3977	1489	186	64223	53832	3570	84335	4352	253260	11122	3572	3925	9466	5579	50615	57521	5595	3460	5789	2149	5600	5602	64798	10401	5603	3581	3455	3590	1271	3568	6774	6774	6774	5596	2475	3572	3572	3572	3572	3572	3572	3572	3561	3561	3560	3561	3561	1439	1439	2690	4352	1441	3588	3587	3588	58985	53833	3588	5156	5159	5159	5156	3716	3717	7297	3716	7297	3716	3718	3717	3717	7297	3716	3717	3717	6774	6774	6774	6774	6774	6774	6774	6774	6774	6774	6774	6774	6774	6774	6774	6774	6774	6774	6774
Synaptic signaling pathways associated with autism spectrum disorder%WikiPathways_20240101%WP4539%Homo sapiens	https://www.wikipathways.org/instance/WP4539	208	5562	5563	5564	5565	5571	51422	53632	2911	2902	2903	2904	2906	5290	5291	5293	8503	1742	3265	8831	2475	2932	5595	9456	3845	4915	6198	1978	116444	4763	7337	627	5728	207	7248	4893	116443	6009	23237	100874369	775	816	5594	2905	7249	10000	57521	85358	5296	5295	6009	814
Hippo signaling regulation pathways%WikiPathways_20240101%WP4540%Homo sapiens	https://www.wikipathways.org/instance/WP4540	5562	5563	5564	5565	5571	51422	53632	999	1008	1009	1010	1012	1013	1014	1015	1016	28513	1000	28316	64405	64403	1001	1002	1003	1004	1005	1006	1007	2767	2771	2773	2774	2776	2778	5566	5567	5568	5573	5575	5576	5577	5578	5579	5580	5581	5582	5583	5584	5588	5590	23683	23236	5330	5331	5332	4088	998	4087	2475	26524	6788	9113	4771	4485	7003	8463	7005	7004	2263	3791	3643	2261	3480	3815	2260	1969	1956	1436	2264	2321	2324	4804	4233	5156	5159	7010	2322	4914	4915	387	5879	51176	83439	6934	6932	1499	25937	10413	25937	10413
Hippo Merlin signaling dysregulation%WikiPathways_20240101%WP4541%Homo sapiens	https://www.wikipathways.org/instance/WP4541	999	1008	1009	1010	1012	1013	1014	1015	1016	28513	1000	28316	64405	64403	1001	1002	1003	1004	1005	1006	1007	5566	5567	5568	5573	5576	5577	3672	3673	3675	3676	3678	3655	3679	8516	3680	8515	22801	3681	3682	3683	3684	3685	3674	3687	3688	3689	3690	3691	3693	3694	3695	3696	5575	26524	6788	9113	4771	4485	7003	10413	25937	8463	7005	7004	2263	3791	3643	2261	3480	3815	2260	1969	1956	1436	2264	2321	2324	4804	4233	5156	5159	7010	2322	4914	4915	3627	960	57144	60485	5063	106821730	56924	94274	1499	595	4609	5747	5332	154796	389421	10298	1490	9686	4893	3265	4659	2305	5058	84962	5062	3845	1495	26524	9113	4771	407054	5499	5500	5501	9730	8451	1642	9978	10413	25937
Leukocyte intrinsic Hippo pathway functions%WikiPathways_20240101%WP4542%Homo sapiens	https://www.wikipathways.org/instance/WP4542	10413	10971	6901	10413	6901	9113	26524	55233	4485	6788	60485	55233	10397	23012	4485	6788	100132074	4303	2308	2309	50943	50943	7003	4485	6788	83593	83593	5879	83593	83593	5879	83706	83706	90417	2533	4485	6788	5872	639	5872	5906	83593	90417	5906	83593	387	1236	930	639	387	100132074	4303	2308	2309	83593	100132074	4303	2308	2309	406991	9113	4023	2308	2309	1432	83706	387	3683	3683	3683	3683	3683	3683	3683	50943	8463	7005	7004	3683	4485	6788	4023	3683	3683	3683
Oxysterols derived from cholesterol%WikiPathways_20240101%WP4545%Homo sapiens	https://www.wikipathways.org/instance/WP4545	6822	133688	6820	1109	10998	1576	6718	1593	80270	1582	1628	8309	1593	570	23600	6342	1109	1576	6718	3929	1582	11001	1593	1593	1582	6718	1593	1582	80270	51302	1593	1109	10998	11001	6718	1109	10998	23600	8309	1628	6342	3638	1576	3605	9420	1717	80270	641371	1880	80270	10682	1880	2099	8856	6097	1593	1593	1581	1593	9420	9023	10858	2053	27190	27189	53342	64806	112744	2100	7376	1593	1593	7376	1880	10965	122970	641372	11332	10005	23597	26027	134526	55856	284486	1593	1717	3290	1593	3291	3290	3291	3291
Fragile X syndrome%WikiPathways_20240101%WP4549%Homo sapiens	https://www.wikipathways.org/instance/WP4549	26999	2563	2915	1268	6714	9456	2534	2903	2903	18	627	160	23236	8218	5530	80852	1385	1742	1742	6529	5578	2571	5566	1981	7915	6464	1213	163	5566	2885	1212	10243	23426	1742	2891	814	1385	5781	2890	1175	27161	9495	2566	8536	9743	2549	2554	84867	23405	1173	9463	1605	2904	2561	4915	1211	8831	3708	5499	5335	816	50944	5605	2332	8569	6198	4131	5594	3845	23191	84335	23237	5604	6654	5526	1979	5894	4763	1977	815	2332	64798	9894	57521	64223	2475	5291	9675	2915	6009	9456	2911	5163	116986	5728	7248	207	7249	107080638	51256	6009	3845	58512	50944	2904	2904	1374	6566	224	5825	9524	5573	5573	2332	2890	2891	2891	2890	2890	2891	6455	1785	1973	6895	1979	4204	2043	2903	1029	3218	5605	5604	5594	8569	673	369	6457	5566	5566	5573	5573	351	2904	160	163	1175	1173	8218	1213	1212	1211	2904	5728	2902	2902	1845	1915	348980	3746	3751	4318	5578	5909	54869	50944	84867	4131	84867	1845	81631	1759	2563
GPCRs class A rhodopsin like%WikiPathways_20240101%WP455%Homo sapiens	https://www.wikipathways.org/instance/WP455	2854	8388	10692	2829	8392	1233	26532	1813	9293	4157	27334	4988	2150	5030	3357	57105	4544	3355	4888	26664	81696	116511	1268	54329	643	51554	2840	2866	5031	2832	8811	6755	26658	23620	1524	2838	9283	81797	6754	2830	26493	5029	57121	2863	6752	1815	26333	1237	1129	3061	4987	2833	4543	2652	2357	4986	9002	5731	5734	266747	5737	56656	26707	1269	150	2862	3360	8390	283297	134	4829	56923	7201	94233	3351	2842	2845	6010	2149	135	2358	390892	6751	1240	10316	152	140	2853	2865	2847	23432	5724	26212	2587	185	1132	26692	442184	5732	7932	5021	338674	3062	2861	54328	147	2857	9248	4991	4992	3973	653166	8386	5028	3361	144124	153	8111	3362	5733	1241	4886	8590	26188	8477	2859	2825	53829	442191	1232	105377067	8843	3354	2925	3350	135948	3579	81697	84636	1814	26539	10886	283160	81491	5739	1122	23596	2831	2834	11250	9034	611	27198	4994	1235	2492	27202	553	3577	9934	2827	79541	26476	2359	4985	8383	11255	11251	5032	2846	136	2151	442186	10798	2864	1238	887	4889	155	120776	148	57007	2867	26659	26538	53836	8484	442185	3356	1131	680	1909	4995	729230	26696	653166	8386	187	4158	1816	2844	10161	6915	154	146	26189	56670	4159	5729	10800	2852	2828	151	2843	1230	4923	186	719	4160	554	2850	1128	3269	5540	552	2826	2693	144125	26211	64106	3363	3274	64805	3358	29909	158131	4142	4161	1812	2841	886	5956	1910	623	26531	8387	624	4993	10888	4887	6753	3352	135946	7852	10936	1234	2835	1236	2848	10803	26716	126370	1133
FBXL10 enhancement of MAP ERK signaling in diffuse large B cell lymphoma%WikiPathways_20240101%WP4553%Homo sapiens	https://www.wikipathways.org/instance/WP4553	474382	474381	5594	5595	1848	5594	5595	8726	2146	23512	84759	54880	84678	604	1848	6045	3020	3021	8351	8356	333932	126961	653604	8355	8357	8350	8968	8354	8353	83740	55766	94239	3014	9555	55506	3015
Overview of interferons mediated signaling pathway%WikiPathways_20240101%WP4558%Homo sapiens	https://www.wikipathways.org/instance/WP4558	3716	3716	7297	3717	6772	6772	6772	6773	6772	6773	3716	5295	5290	5578	10379	10379	3455	3454	3459	3460	3439	3444	3458	3716	7297	6772	6773	163702	3588	282618	282616	282617	101180976	3442	3443	3441	3440	3445	3446	3447	3448	3449	3451	3452	3456	338376	3467	56832	6772	6773	10379	6772	6773	6772	6772	6772	6772
Interactions between immune cells and microRNAs in tumor microenvironment%WikiPathways_20240101%WP4559%Homo sapiens	https://www.wikipathways.org/instance/WP4559	7099	7048	8651	3559	1493	941	942	406929	406930	5133	406994	406986	100616173	407040	406929	406930	29126	406983	406984	406985	406991	10401	6774	6352	3627	6347	7040	7042	7043	3560	3561	6352	3627	407012	407013	406996	6347	406886	406992	407010	406991	407021	51135	7189	406991	6774	407013	407010	407018	6778	406938	51284	51311	4790	4791	3565	3566
MFAP5 effect on permeability and motility of endothelial cells via cytoskeleton rearrangement%WikiPathways_20240101%WP4560%Homo sapiens	https://www.wikipathways.org/instance/WP4560	3708	7082	3685	4633	5747	5594	3725	4638	8076	7414	3690	5747	4026	87	1385	1385	1385	4026	5595	5594	5595	5829	4026	87	5335	5335	5588	5588	3685	3690	7082	4026	87
Cell migration and invasion through p75NTR%WikiPathways_20240101%WP4561%Homo sapiens	https://www.wikipathways.org/instance/WP4561	1948	7074	6774	4317	7204	1946	4313	4318	4804	1949	7291	375	1943	1945	1942	1944	7291	1947	627	56288	5879	57498	3725	4915	11093	5058	387	208	207	1948	1949	1947	6774	6774	4313	4318	1009	5879	5879	4804	4915	627	10000	208	207	10000	1009
Canonical NF kB pathway%WikiPathways_20240101%WP4562%Homo sapiens	https://www.wikipathways.org/instance/WP4562	5970	4792	5966	4790	4794	1147	3551	8517	5970	5966	4790	4792	4794	5970	4792	5966	4790	4794
Neural crest cell migration during development%WikiPathways_20240101%WP4564%Homo sapiens	https://www.wikipathways.org/instance/WP4564	208	10000	1009	25791	2353	2047	4318	4313	5290	5291	5293	8503	30849	23533	146850	7074	7204	4317	7291	5294	375	5879	5058	207	627	2151	3725	387	6774	1009	10000	207	208	4804	4804	2048	2049	2050	2051	627	6774	4313	7291	4318	5879	5062	5063	10298	57144	106821730	56924
Neural crest cell migration in cancer%WikiPathways_20240101%WP4565%Homo sapiens	https://www.wikipathways.org/instance/WP4565	208	10000	1009	25791	2353	2047	4318	4313	5290	5291	5293	8503	30849	23533	146850	7074	7204	4915	4317	7291	5294	375	5879	207	57498	627	2151	3725	387	6774	1009	10000	207	208	4804	4804	2048	2049	2050	2051	627	6774	4313	7291	4318	5879	5062	5063	10298	57144	106821730	56924	5879	5058	4804	627	4915	4915	6272	4804
Translation inhibitors in chronically activated PDGFRA cells%WikiPathways_20240101%WP4566%Homo sapiens	https://www.wikipathways.org/instance/WP4566	5580	1432	6416	6195	6194	8986	6198	5292	5163	6199	207	27250	2475	57521	5604	5594	5595	5605	5290	5291	5295	5296	8503	5294	5607	5608	5609	5601	5602	5599	5606	5608	5578	9252	1457	5566	6196	208	10000	6194	1978	1977	1978	27250	1973	1974	8672	1981	1973	1974	1977	11040	1975	1975	8672	1981	1973	1974	1977	1975
Urea cycle and related diseases%WikiPathways_20240101%WP4571%Homo sapiens	https://www.wikipathways.org/instance/WP4571	383	27165	10166	10165	445	435	162417	5009	1373
Neurodegeneration with brain iron accumulation NBIA subtypes pathway%WikiPathways_20240101%WP4577%Homo sapiens	https://www.wikipathways.org/instance/WP4577	10558	31	79152	4204	80347	5289	83734	26100	10533	22863	84335	9776	9821	5562	6009	8408	55054	9140	8678	64798	84557	23130	6794	10533	30849	7248	9474	64223	7249	9140	55062	115201	11152	2475	57521	60673	64422	9140	9140	9474	84557	84557	84557	80347	8398	80067	11152	8398	83636	79152	23400	54676	80347	80025	2512	6342	1356	80025
Cancer immunotherapy by CTLA4 blockade%WikiPathways_20240101%WP4582%Homo sapiens	https://www.wikipathways.org/instance/WP4582	5515	5777	941	942	1493	940	5781	5290	5295	5296	5291	5293	8503	3123
Biomarkers for urea cycle disorders%WikiPathways_20240101%WP4583%Homo sapiens	https://www.wikipathways.org/instance/WP4583	2628	2875	2159	2593	2805	2155	27165	383	445	435	162417	5009
Biomarkers for pyrimidine metabolism disorders%WikiPathways_20240101%WP4584%Homo sapiens	https://www.wikipathways.org/instance/WP4584	7372	1152	1806	80324	51251	1890	30833	51251	30833	51733	1807	7084	7298	6240	6241	50484	6240	1723
Cancer immunotherapy by PD 1 blockade%WikiPathways_20240101%WP4585%Homo sapiens	https://www.wikipathways.org/instance/WP4585	925	29126	3458	80380	6774	3725	10538	915	7535	3932	4772	5133	5781	10538	916	917	4790	926	4773	4775	4776	10725	3105	3123
Metabolism of alpha linolenic acid%WikiPathways_20240101%WP4586%Homo sapiens	https://www.wikipathways.org/instance/WP4586	3992	9415	9415	9415	3992	5743	240	239	246	239
Major receptors targeted by epinephrine and norepinephrine%WikiPathways_20240101%WP4589%Homo sapiens	https://www.wikipathways.org/instance/WP4589	154	153	150	107	146	151	152	108	109	196883	111	112	113	114	115	55811
Urea cycle and associated pathways%WikiPathways_20240101%WP4595%Homo sapiens	https://www.wikipathways.org/instance/WP4595	383	27165	8659	10165	445	435	2746	3945	2875	162417	4190	4191	5009	4942	8604	2806	2271	5831	1373	10166	2805
Aerobic glycolysis%WikiPathways_20240101%WP4629%Homo sapiens	https://www.wikipathways.org/instance/WP4629	3098	6513	5230	2023	2821	3939	5315	226	5213	2597	5224	7167	2821
Measles virus infection%WikiPathways_20240101%WP4630%Homo sapiens	https://www.wikipathways.org/instance/WP4630	81607	1459	1457	5610	6774	3665	1027	51284	3445	5610	4938	27102	3303	3448	27102	1965	3443	3310	3716	3449	9451	3661	595	3447	3312	3456	8717	3446	283106	8772	440275	637	841	355	10379	915	3442	25898	440275	7128	23586	1460	7157	940	868	3444	356	9367	3440	4179	27113	8667	54205	3439	103	3558	5290	1017	3559	3552	3441	3569	10399	3305	57506	7097	6504	4478	10332	30835	7099	7189	23118	3654	6885	51135	4615	5602	5599	5601	3725	2353	3553	3592	3593	64135	7187	29110	9641	3451	3452	54106	4615	3654	51135	1147	8517	3551	4790	4792	5970	4791	3454	3455	7297	3716	6772	6773	4939	4940	4599	9451	572	581	578	596	598	317	842	836	51209	7161	3304	3306	3306	1019	1021	894	896	898	9134	3560	3561	916	917	3718	6776	6777	5291	5293	5295	5296	8503	8517	3551	1147	4790	5970	4792	4793	4792	4793	4790	5970	6504	2213	3592	3593
Tryptophan metabolism%WikiPathways_20240101%WP465%Homo sapiens	https://www.wikipathways.org/instance/WP465	169355	2639	217	438	169355	1543	1738	4128	1644	847	6772	1644	4128	38	3620	125061	15	64577	316	56267	130013	8564	8942	11185	23498	26	4128	3620	8942	11185	1892	6999	121278	438	169355	125061	8942	169355	217	3620	7166	4128	196	259307	883	6999	3033	51166	56267	2806	196	196	196	3620	169355	6772	6772
Cytosolic DNA sensing pathway%WikiPathways_20240101%WP4655%Homo sapiens	https://www.wikipathways.org/instance/WP4655	5434	84265	10621	10622	171568	5440	5437	55718	51728	5435	5441	11128	11277	9533	10623	661	55703	51082	103	81030	8737	11035	8517	3551	1147	4790	5970	4790	5970	4792	4793	4792	4793	4790	5970	3569	388372	9560	6352	3627	9447	834	29108	3553	3606	90865	3661	3665	3661	3665	3446	3445	3449	3440	3444	3452	3451	3448	3441	3439	3447	3442	3443	3456	29110	9641	115004	23586	7706	1540	54941	9636	9474	9140	79671	57506	340061	8717	8772	8737	841	843	6351
Joubert syndrome%WikiPathways_20240101%WP4656%Homo sapiens	https://www.wikipathways.org/instance/WP4656	200728	91147	51259	9786	1857	117177	51684	468	79598	4644	387	4646	407	2316	10464	585	26123	402	51524	10524	142	5108	153241	6102	5158	27241	472	6009	1855	129880	55212	9094	261734	6469	79600	65250	203286	27031	2475	123016	79848	79583	80210	200894	27130	9738	9731	5145	23090	284086	582	65062	4361	583	5148	79867	27077	10111	8481	56623	95681	4867	54806	56623	5147	200894	80776	57545	54903	5147	6009	5147	403	9094	23090	5147	4218	80184	22897	1855	80184	403	22897	8481	4218	23322	5116	51199	1068	1069
22q11 2 copy number variation syndrome%WikiPathways_20240101%WP4657%Homo sapiens	https://www.wikipathways.org/instance/WP4657	642643	25786	7157	4099	5905	5347	5071	596	9978	7514	5430	10298	9076	9611	6097	8131	1365	8452	26220	1104	101928891	6720	3842	57142	8841	9681	406	5649	5901	6721	109617010	23176	113691	8359	10892	84222	128977	10641	1013	55752	7450	2812	2811	1813	2814	2815	3053	2746	388849	421	5894	51586	8659	84861	8216	7353	80764	6545	85359	400891	4942	23617	5894	8479	9464	8036	65078	8318	6517	5413	128989	9993	150197	2928	7122	54584	150209	10587	5902	79680	7625	5500	9127	8220	23468	27037	5297	25842	64976	373856	8218	7290	5077	60385	2255	6576	1399	91179	284361	6722	29102	3170	5625	2253	56603	1312	8646	2296	1399	6469	1592	5308	29801	2253	2263	54487	6899	340665	2303	2260	1482	8854	9342	2263	2260	998	54487	3280	3280	2637	2812	5894	59	70	3170	2296	2303	6899	1956	60385	5413	5413	5902	3837	5430	84861	5347	9681	9681	6097	9127
Small cell lung cancer%WikiPathways_20240101%WP4658%Homo sapiens	https://www.wikipathways.org/instance/WP4658	6256	1163	4609	841	2272	637	5915	6257	6258	7157	1026	581	1643	51426	578	10912	1647	4616	596	581	54205	317	836	842	54205	898	9134	1017	1021	5925	1019	595	1869	1870	1871	6500	1028	1027	1164	4149	1030	7709	284217	1286	3908	3911	3912	10319	3913	3909	1284	3910	3914	1287	1288	3915	2335	3918	1282	1285	22798	3688	3655	3673	3674	3675	3685	5295	5747	8503	5728	208	5296	5290	207	5291	10000	5293	8517	3551	1147	4790	5970	4790	5970	4792	4793	4792	4793	595	329	330	79444	112401	598	7186	7187	9618	7188	7189	7185	5743	4843
Gastrin signaling pathway%WikiPathways_20240101%WP4659%Homo sapiens	https://www.wikipathways.org/instance/WP4659	29984	388	1027	387	6654	5295	5290	8503	5296	5468	2002	5594	6093	6667	5747	5595	1958	5829	998	5879	5578	5604	8649	5058	207	3717	6774	6774	1499	6925	5335	6198	6194	1499	64283	960	4792	4790	5970	1147	3551	4790	5970	2932	5599	4296	3725	3725	332	598	7422	836	1385	5894	330	2776	6714	3667	6464	5781	5054	1113	329	182	4316	4609	3558	3688	5587	25865	5587	25865	2309	2308	5580	1432	5601	2885	9564	1398	5583	5581	5566	5058	5058	1026	1029	10524	51564	9314	5055	7032	595	3067	1386	100271849	4207	4208	4209	3265	3845	1978	572	7525	2534	5588	2353	5743	302	408	409	650	3576	2520	7032	5594	5595	1432	887	999	1956	6550	6548	3815	302	7082	9076	2475	1994	1994	5894	5894	2520	2520	2520	2520	2520	2520	2520	2520
DNA replication%WikiPathways_20240101%WP466%Homo sapiens	https://www.wikipathways.org/instance/WP466	5001	5981	5425	5984	6117	5111	23594	4174	8318	8317	51053	7316	57804	4175	81620	5985	29935	10926	6118	5424	4171	1017	6119	5557	5558	4999	5983	55388	10714	23649	5000	4176	4173	5427	7311	990	23595	5426	4998	5982	4172	5422
Amino acid metabolism pathway excerpt histidine catabolism extension%WikiPathways_20240101%WP4661%Homo sapiens	https://www.wikipathways.org/instance/WP4661	2746	3034	84706	10841	131669	144193
Hepatitis B infection%WikiPathways_20240101%WP4666%Homo sapiens	https://www.wikipathways.org/instance/WP4666	7040	537	4318	3716	10488	4772	5606	1026	1386	4615	5600	7124	3339	1642	4214	369	356	1959	6554	7042	7043	7046	7048	5599	5601	5602	4087	4088	4087	4088	4087	4088	4087	4088	4609	1643	1960	1387	2033	5290	5295	5296	5291	5293	8503	207	10000	208	3551	8517	1147	572	4790	5970	596	5599	5601	5602	6416	10971	7529	7534	356	355	8772	841	843	637	596	581	836	54205	317	842	332	5578	5579	5582	4773	4775	4776	3717	3718	7297	6774	6772	6773	6775	6776	6777	6778	7419	2185	6714	2885	6654	6655	3265	3845	4893	5578	5579	5582	5894	673	4214	5599	5601	5602	5604	5594	5595	5605	1387	2033	3725	4089	6774	2002	2353	3725	4609	1385	468	1388	9586	64764	148327	90993	84699	5111	3576	4318	7097	7099	3454	114609	4615	114609	3654	51135	353376	7189	10454	23118	6885	3551	8517	1147	4790	5970	3725	5601	5602	5604	5594	5595	5605	5608	7124	3569	6300	5603	1432	6416	5609	5599	5601	5602	7098	148022	7187	9641	29110	1654	3661	3665	6772	6773	4615	23586	64135	57506	3439	3444	3442	3443	3441	3440	3445	3446	3447	3448	3449	3451	3452	3439	3444	3442	3443	3441	3440	3445	3446	3447	3448	3449	3451	3452	3456
Male infertility%WikiPathways_20240101%WP4673%Homo sapiens	https://www.wikipathways.org/instance/WP4673	124404	5243	3983	196	57491	338	367	406	472	596	635	675	847	8476	1106	9575	7180	1586	1543	56603	1618	57119	94240	2067	2068	2099	2100	2119	355	356	2346	2775	2876	158983	3122	84072	150280	3643	3817	3981	222229	116511	4193	4292	27030	54456	4438	4439	4477	4522	4524	4548	4552	340719	4780	4842	4843	4846	1728	343171	135138	142	10400	5192	9271	55124	440822	143689	5395	5428	5444	5445	56979	5619	5620	55170	29968	5896	9985	5981	8787	6470	140885	55423	9194	6648	6649	6660	128153	23626	6716	346673	5726	6948	56154	124842	7124	283629	83983	10537	7320	23304	83844	9101	7508	7516	7517	7518	7520	51087	5423	113235	58531	373863	57054	4313	1387	55818	904	8812	1617	1025	54514	8359	23369	6406	54514	57135	5620	6406	26609	339834	905	8900	23626	140690	57055	27161	1191	7057	5620	4057	30827	8290	11218	9319	2033	3159	676	4318	676	8359	8359	676	8900	1618	1618	57119	158983	84072	150280	84072	150280	54456	340719	340719	9271	143689	440822	55124	56979	26609	140690	56979	5619	5620	51087	5619	5620	55170	8290	8359	3159	8359	5423
Head and neck squamous cell carcinoma%WikiPathways_20240101%WP4674%Homo sapiens	https://www.wikipathways.org/instance/WP4674	2280	54541	4089	9817	1977	5925	406885	8626	84962	2549	253260	64223	23533	329	841	8650	7015	1026	4851	2195	8772	1869	5294	79109	7157	3664	9794	1956	5728	207	5295	5296	5290	5291	208	10000	4893	3845	3265	7248	7249	5562	5563	6794	6009	2475	57521	64223	6194	27244	83667	595	4853	1019	1021	7048	114788	7422	1029	1029	6199	1978	5170	2475	1499	8452	4780	2064	3480	2263	2260	2261	7187	841	5970	4790	5966	5966	4791
Melanoma%WikiPathways_20240101%WP4685%Homo sapiens	https://www.wikipathways.org/instance/WP4685	3845	4893	2113	2913	4763	7414	5879	4193	999	3791	3815	2066	80243	8859	4286	5058	2885	6655	6654	3265	369	673	5894	5604	5594	5595	8649	5605	25759	2002	2353	1385	5290	5295	5296	5291	5293	8503	207	10000	208	572	5728	2903	801	805	808	810	91860	51806	163688	7157	1026	581	1643	51426	578	10912	1647	4616	1021	5925	1019	595	1869	1870	1871	1029	7157	1026	1029
Leucine isoleucine and valine metabolism%WikiPathways_20240101%WP4686%Homo sapiens	https://www.wikipathways.org/instance/WP4686	5096	593	586	1629	549	3712	23417	197322	3028	54511	36	38	1738	26275	1892	27034	5095	4329	11112	4594	594	1629	1738	593	594	1629	1738	593	594	64087	587	586	587	586	587
Serine metabolism%WikiPathways_20240101%WP4688%Homo sapiens	https://www.wikipathways.org/instance/WP4688	26227	7298	6470	63826	29968	6472	1719	5723
Vitamin D sensitive calcium signaling in depression%WikiPathways_20240101%WP4698%Homo sapiens	https://www.wikipathways.org/instance/WP4698	2678	6256	493	492	3710	2539	221656	2936	1128	55818	2729	121278	2904	23135	2906	3708	491	5816	2905	7166	2902	23028	3709	490	1593	2915	2903	3785	7421	3786	6546	596	1594	4780	100874369	775	6546	3785	3786	100874369	775	7421	4780	7421	6256	793	793
Hedgehog signaling pathway%WikiPathways_20240101%WP47%Homo sapiens	https://www.wikipathways.org/instance/WP47	156	6469	3549	2736	6469	10284	6608	27148	2735	50846	2737	2735	3549	51684	2736	406	8643	51684	27148	374654	6469	5727	25942	50846	2737	6608
Pathways of nucleic acid metabolism and innate immune sensing%WikiPathways_20240101%WP4705%Homo sapiens	https://www.wikipathways.org/instance/WP4705	64135	23586	3456	340061	8635	25939	340061	10535	11277	4938	6041	103	115004	57506	3661	64135	23586	79621	84153	25939	3661
Cholesterol metabolism with Bloch and Kandutsch Russell pathways%WikiPathways_20240101%WP4718%Homo sapiens	https://www.wikipathways.org/instance/WP4718	6720	19	9023	3156	10062	6646	2194	1717	6309	10682	50814	1595	7108	6307	51478	1718	10858	1593	8435	39	3157	3158	4598	10654	4597	6713	3422	2222	9453	2224	4047	1595	1717	1718	7376	9619	29116	6721	2180	2181	2182	10965	1718	54898	83401	6785	60481	3992	9415	6319	1595	7108	6307	50814	3930	7108	6307	50814	3930	51478	6307	50814	51478	1595	51478
Eicosanoid metabolism via cyclooxygenases COX %WikiPathways_20240101%WP4719%Homo sapiens	https://www.wikipathways.org/instance/WP4719	5740	6916	3248	3248	5322	5467	8398	5321	100137049	5742	5743	9536	5730	231	22949	145482	1579	284541	284541	66002	8529	51	8309	8310	30	1962	5739	5468	127281	5737	5468	5729	11251	6915	5742	5742
Eicosanoid metabolism via cytochrome P450 monooxygenases pathway%WikiPathways_20240101%WP4720%Homo sapiens	https://www.wikipathways.org/instance/WP4720	2053	1579	284541	284541	66002	8529	5468	1558	1558	1558	1562	5465
Eicosanoid metabolism via lipooxygenases LOX %WikiPathways_20240101%WP4721%Homo sapiens	https://www.wikipathways.org/instance/WP4721	1579	4048	240	246	3248	239	4056	284541	284541	66002	8529	51	8309	8310	1962	30	2687	1800	22949	145482	239	240	22949	145482	3248	240	4048	4056	1241	56413	5465	10800	57105	2358	239	239	5465	5467	8989	7442	240	240	246	239	246	239	239
Glycerolipids and glycerophospholipids%WikiPathways_20240101%WP4722%Homo sapiens	https://www.wikipathways.org/instance/WP4722	57678	54675	56994	5833	1040	23761	8694	81490	57104	5337	8525	9791	10400	56895	10423	1120	5130	55500	137964	84649	5319	5319	80339
Omega 3 omega 6 fatty acid synthesis%WikiPathways_20240101%WP4723%Homo sapiens	https://www.wikipathways.org/instance/WP4723	9415	2180	9415	2181	2182	54898	60481	3992	51	8310	3992	641371	10965	9415	54898	60481	2180	2181	2182	9415	51	8310	54898	60481	641371	10965	5322	8398	5321	100137049	5322	8398	5321	100137049
Omega 9 fatty acid synthesis%WikiPathways_20240101%WP4724%Homo sapiens	https://www.wikipathways.org/instance/WP4724	3992	2180	2194	2181	2182	54898	60481	79071	83401	64834	9415	10965	79966	6319
Sphingolipid metabolism overview%WikiPathways_20240101%WP4725%Homo sapiens	https://www.wikipathways.org/instance/WP4725	64781	81537	427	259230	56848	2629	10558	8877	8560	9517	123099	8613	130367	57704	8879	7357	2531	79603	79603	253782	6609	166929	7368	10715	79603	29956	204219
Sphingolipid metabolism integrated pathway%WikiPathways_20240101%WP4726%Homo sapiens	https://www.wikipathways.org/instance/WP4726	8611	64781	81537	427	259230	56848	8879	7357	10558	8877	8560	2531	9517	79603	91012	253782	6609	123099	166929	8613	8612	7368	10715	79603	29956	204219	130367	56848	8877	8879	79603	29956	79603	91012	253782	64781	7357	6609	259230	166929	7368	204219
Endochondral ossification%WikiPathways_20240101%WP474%Homo sapiens	https://www.wikipathways.org/instance/WP474	249	6696	2261	4322	176	657	3549	2260	3481	654	3479	54407	7040	51719	4208	1280	11096	864	5741	8817	801	85477	860	2247	55553	5727	5167	5566	11127	5727	860	50515	1515	7042	207	2688	2737	3157	7422	4318	871	655	1028	6662	7067	860	6772	9510	7067	2690	5328	4256	6777	1300	9507	7040	3480	8100	4921	579	1473	2487	5327	9759	5744	5745	6660	7078
Ketogenesis and ketolysis%WikiPathways_20240101%WP4742%Homo sapiens	https://www.wikipathways.org/instance/WP4742	1376	5019	788	622	6566	7351	6513	38
Thyroid hormones production and peripheral downstream signaling effects%WikiPathways_20240101%WP4746%Homo sapiens	https://www.wikipathways.org/instance/WP4746	5443	9882	5172	63976	1386	4851	1733	26291	9658	2885	7249	6198	3690	10488	6009	4193	389692	6009	2308	2932	6194	6469	5468	53919	1499	7253	7350	57224	572	7270	9728	54361	3265	10818	10000	181	5894	5346	364	7248	11343	3685	117247	3709	405753	57521	51548	6714	3265	64223	6528	7249	2260	7252	23028	5208	389434	84335	50506	152831	6256	4160	842	10488	2475	10891	8458	7200	51412	5290	7157	7068	2475	6654	27330	4852	26291	7350	1734	1734	6469	1735	117247	3690	3685	7067	3709	6256	1734	6256	7068	6256	5593	7849	6567	109	7867	4879	4881	7067	11183	5604	5594	7038	51780	1432	7173	57104	5566	114	155	23236	6567	5566	6567	6567	6567	6567	23236	5566	7067	6567	6567	7067
Netrin UNC5B signaling pathway%WikiPathways_20240101%WP4747%Homo sapiens	https://www.wikipathways.org/instance/WP4747	9423	4917	59277	1612	5499	4756	23365	56963	81501	5578	5519	6714	57650	116986	2534	10413	3635	57475	5781	207	3725	2185	4617	7157	5290	5879	387	219699	3691	56963	4756	6018	6347	5747	5894	5604	5605	5594	5595	3725	5499	5499	1490	5524	23365	7124	3552	3586	1277	249	3383	7412	6401	1432	836	10413	219699	219699	54538	3791	1003	5894	5894
HIPK2 in kidney fibrosis%WikiPathways_20240101%WP4751%Homo sapiens	https://www.wikipathways.org/instance/WP4751	6477	28996
Base excision repair%WikiPathways_20240101%WP4752%Homo sapiens	https://www.wikipathways.org/instance/WP4752	142	328	11284	4968	4913	4913	252969	55247	27301	7515	3980	3978	5423	7515	7374	23583	4595	4350	8930	6996	328	27301	5423	27343	3146	5423	5426	5424	5425	5427	54107	56655	10714	57804	5111	5111	2237	5111	10038	142	10038
Nucleotide excision repair%WikiPathways_20240101%WP4753%Homo sapiens	https://www.wikipathways.org/instance/WP4753	2074	404672	2968	5424	9978	8451	8450	1161	1642	2073	7507	6117	1022	4331	902	2068	2071	2965	728340	2966	2967	2067	2072	5425	10714	57804	5426	5427	54107	56655	5111	5981	5982	5983	5984	5985	3978	9978	8451	8450	1643	1642	7508	5886	5887	1069	6118	6119
IL 18 signaling pathway%WikiPathways_20240101%WP4754%Homo sapiens	https://www.wikipathways.org/instance/WP4754	54205	581	5594	841	27035	353376	6559	3932	54205	4790	653361	4688	653361	4688	55272	1994	1499	2932	5595	5295	1147	3551	4792	3315	1447	6885	5728	32	2904	5578	5579	7132	4205	1051	2623	6667	8837	637	836	3659	7124	7157	356	355	5601	1994	55272	4776	4790	5970	1499	2932	4776	5970	5609	581	5562	142	6198	5580	3654	7189	8807	3606	8809	4615	27178
Renin angiotensin aldosterone system RAAS %WikiPathways_20240101%WP4756%Homo sapiens	https://www.wikipathways.org/instance/WP4756	1583	3284	51806	57118	1589	1585	801	163688	3708	810	1511	91860	3709	3283	3710	805	5330	1215	5972	1388	183	1636	808	2776	186	185	57172	814	815	816	817	818	8536	1386	466	9586	148327	84699	64764	90993	10488	1385	468	6770
Nephrotic syndrome%WikiPathways_20240101%WP4758%Homo sapiens	https://www.wikipathways.org/instance/WP4758	7490	4010	50485	1871	5076	84942	3913	3691	3675	4000	1285	1286	1287	977	4868	7827	23607	51196	7225	5800	79934	10269	57107	1585	27235	51004	8565	81	4627	64423	11346	4643	83478	396	54443	2013	8029	2262	5420	79809	1493	8542	5373	56052	950
PKC gamma calcium signaling pathway in ataxia%WikiPathways_20240101%WP4760%Homo sapiens	https://www.wikipathways.org/instance/WP4760	2891	9454	6263	7222	2776	2911	2890	773	3708	23236	767	5582	5163	5330	5331	5332	2767	9630	2769	2892	2893	491
FGFR3 signaling in chondrocyte proliferation and terminal differentiation%WikiPathways_20240101%WP4767%Homo sapiens	https://www.wikipathways.org/instance/WP4767	7067	5745	6300	6615	1432	5744	8817	2254	5600	6772	9474	3549	650	5894	5603	2261	4882	1267	5745	652	6662	5933	1026	5933	5515	5604	5605	5594	5595
Cytoplasmic ribosomal proteins%WikiPathways_20240101%WP477%Homo sapiens	https://www.wikipathways.org/instance/WP477	6168	4736	6132	6122	6123	6133	6136	6181	6176	23521	9349	6157	9801	6139	6147	6154	11224	6129	6124	6128	6130	6137	9045	6138	6142	6141	6143	6144	6146	6152	6155	6158	6159	6160	6161	6164	6165	25873	6167	6169	6170	7311	6171	6173	3921	6188	6203	6193	6210	6217	6224	6208	6228	6235	6207	6205	6209	6189	6191	6192	6194	6201	6202	6204	6206	6218	6223	6227	6229	6230	6231	6232	6233	6234	2197	6175	6196	6195	6197	27330	6135	6125	6198	6134	6156	6187	6222	6199
Proteoglycan biosynthesis%WikiPathways_20240101%WP4784%Homo sapiens	https://www.wikipathways.org/instance/WP4784	55790	347734	126792	54928	11285	22856	9060	2132	64131	9469	1836	64132	2137	26229	113189	51000	2131	124583
Somitogenesis in the context of spondylocostal dysostosis%WikiPathways_20240101%WP4785%Homo sapiens	https://www.wikipathways.org/instance/WP4785	10683	6911	2043	3955	134701	84667	28514	4851	145873
Type I collagen synthesis in the context of osteogenesis imperfecta%WikiPathways_20240101%WP4786%Homo sapiens	https://www.wikipathways.org/instance/WP4786	90993	3708	10491	121340	8974	5033	4982	8792	8720	8321	649	8600	4040	5352	9509	5351	7471	55151	4015	871	1277	64175	64175	4041	5176	375056	60681	871	1278	51360	79709	5479	5034	387733	1277	55214
Osteoblast differentiation and related diseases%WikiPathways_20240101%WP4787%Homo sapiens	https://www.wikipathways.org/instance/WP4787	4041	2736	23462	6608	390992	4040	6772	4851	3714	54626	4086	4654	28514	2737	650	2260	182	3549	652	3516	5580	5727	657	1499	10683	54567	4853	4854	4855	55502	23493	658	659	4090	4093	4086	4090	4093	4089	4086	4089	4089	4090	4093	2261	2263	2264	5468	860	6662	8326	8323	8324	8322	8321	8325	11211	2535	7976	7855	8326	8323	8324	8322	8321	8325	11211	2535	7976	7855	51384	89780	7476	7480	7475	7484	7481	7477	80326	7482	81029	7478	7471	7474	7483	101929777	7473	54361	7472	7479	5584	5591	5286	146850	5581	8503	30849	23533	5583	5582	5289	5590	5291	5290	5578	5579	5580	5293	5588	5287	5288	5294	5296	5587	5295	2246	2255	2251	2247	2249	2248	2252	2253	2254	2250	8817	5601	5595	5603	5597	5602	5596	5594	5599	5600	6300	5598	1432	51384	89780	7476	7480	7475	7484	7481	7477	80326	7482	81029	7478	7471	7474	7483	101929777	7473	54361	7472	7479
Autosomal recessive osteopetrosis pathways%WikiPathways_20240101%WP4788%Homo sapiens	https://www.wikipathways.org/instance/WP4788	7189	4790	8792	29887	3551	9842	28962	8600	7879	1186	10312
MED and pseudoachondroplasia genes%WikiPathways_20240101%WP4789%Homo sapiens	https://www.wikipathways.org/instance/WP4789	4146	1311	1297	1298	1299	4148	1297	1298	1299	1297	1298	1299	1311	1297	1298	1299	1297	1298	1299	1297	1298	1299	4146	4148
FGF23 signaling in hypophosphatemic rickets and related disorders%WikiPathways_20240101%WP4790%Homo sapiens	https://www.wikipathways.org/instance/WP4790	2261	1758	6098	84876	1585	1758	56975	5251	9365	5741	595	2591	4791	249	8074	6696	1594	6569	4790	1026	5167	5251	1594	1591	2263	1594	1591	142680
Purine metabolism%WikiPathways_20240101%WP4792%Homo sapiens	https://www.wikipathways.org/instance/WP4792	353	471	100	158	5631	159	158	3614	3251	1716	270	4860	3704	4860	4860	7498	471	100	4860	3251	7498	4860	7498	4860
Downregulation of ACE2 by SARS CoV 2 spike protein%WikiPathways_20240101%WP4799%Homo sapiens	https://www.wikipathways.org/instance/WP4799	185	59272	1636	186
Ciliopathies%WikiPathways_20240101%WP4803%Homo sapiens	https://www.wikipathways.org/instance/WP4803	2736	112	124401	51473	114327	755	388939	1258	1259	95681	203286	5310	5311	6608	30849	4952	4750	167691	9657	56623	22858	23432	201163	8239	10806	51715	5314	168507	9731	2737	284086	51684	374654	1406	27031	27130	132884	2121	7546	7840	122481	63929	221322	55624	30849	84662	63917	83479	23090	7287	8481	23247	27152	201163	10733	10464	4952	29922	219844	755	26005	9731	84131	4751	55857	84140	79848	153241	95681	84984	1063	23568	146845	91754	25814	57545	8481	51057	23093	10210	51134	7275	202018	6102	9786	9364	25886	282809	22897	146057	132320	80184	220136	79140	9851	585	65062	79583	51259	51524	84314	91147	79867	200728	79600	55812	10806	23322	9657	57096	94137	65250	26123	6101	261734	80184	4867	54903	57545	167691	80776	27077	54806	89765	2622	23639	347736	345643	83544	161582	115948	54919	64446	10309	1768	374407	139212	55036	54768	388389	8701	55130	51364	83538	92749	6674	83861	93233	339829	85478	54919	345895	221421	123872	56683	27019	55172	352909	9094	26160	403	583	79809	92002	57728	11020	79738	80184	54903	166379	4117	10806	84100	55212	92482	112752	54585	55764	8195	57539	585	22858	157657	26146	55081	582	6102	129880	28981	123016	57560	27241	51057	22954	23059	5147	51098	200894	9742	51626	55112	89891	79659	255758	51626	55112	89891	79659	255758	79809	57728	112752	55764	57539	9742	583	79738	80184	54903	166379	10806	84100	55212	92482	54585	8195	585	157657	582	129880	123016	27241	51057	22954	26160	11020	26146	55081	28981	57560	23059	51098	9094	403	6102	5147	200894	92002	4117	22858
Cholesterol biosynthesis with skeletal dysplasias%WikiPathways_20240101%WP4804%Homo sapiens	https://www.wikipathways.org/instance/WP4804	1718	1717	3930	6309	1595	50814	10682	3930	1595	50814	10682	6309	1717	6309	10682
EGFR tyrosine kinase inhibitor resistance%WikiPathways_20240101%WP4806%Homo sapiens	https://www.wikipathways.org/instance/WP4806	3845	595	4609	6194	558	5578	6464	3480	1977	5156	6714	3082	581	3570	5335	6774	3716	10018	598	5728	2263	2065	3084	1956	7039	2064	1950	1956	1956	1956	9542	2064	2065	2065	3479	7422	5154	5155	56034	80310	2247	2621	3569	4233	4233	1956	3791	5159	2261	3717	6774	6774	2549	207	208	10000	5170	2932	572	1978	2475	2309	6198	6199	10018	9470	5336	5579	5582	2885	369	5604	5594	673	6655	5595	6654	3265	4763	5605	5894	25759	53358	399694	596	6774	5290	8503	5295	5293	5291	4893	22808	6237	22800	5296
Endochondral ossification with skeletal dysplasias%WikiPathways_20240101%WP4808%Homo sapiens	https://www.wikipathways.org/instance/WP4808	249	6696	2261	4322	176	657	3549	2260	3481	654	3479	54407	7040	51719	4208	1280	11096	864	5741	8817	801	85477	860	2247	55553	5727	5167	5566	11127	5727	860	50515	1515	7042	207	2688	2737	3157	7422	4318	871	655	1028	6662	7067	860	6772	9510	7067	2690	5328	4256	6777	1300	9507	7040	3480	8100	4921	579	1473	2487	5327	9759	5744	5745	6660	7078
Insulin signaling%WikiPathways_20240101%WP481%Homo sapiens	https://www.wikipathways.org/instance/WP481	6813	5293	5289	9265	5792	5879	2932	5967	50488	2885	53358	3667	6513	8986	3551	9448	9021	5583	3799	3667	30846	382	2992	208	6722	10746	5867	5580	207	10487	6009	5213	6812	8503	6300	5295	4217	8660	5288	5296	5602	4215	11184	5595	6197	5728	2002	6464	1398	57761	252983	27330	3643	7494	2308	1978	9882	5579	5609	6199	6654	5880	2353	5294	6236	5290	8471	23678	10603	5603	2997	7249	5291	10938	4214	8491	5167	5608	115703	6517	1326	5211	7248	7786	9252	6810	3480	5590	6616	6416	2888	5588	6195	5598	6196	1432	6198	23433	4296	5563	8773	5770	5599	3636	868	6885	6814	3631	6446	867	30849	5600	5601	5781	2998	3725	8651	5597	1977	25759	2319	23624	4641	2549	57381	2931	5584	5562	10580	6655	9175	5506	5894	375	2475	5578	3991	5606	5596	5871	5170	3265	2889	2309	5607	2887	1958	4294	6844	5286	5594	10211	5290	5604	9064	10110	4216	4293	11127	11183	5605	5599	9020
Somatic sex determination%WikiPathways_20240101%WP4814%Homo sapiens	https://www.wikipathways.org/instance/WP4814	50846	668	6662	6662	668	268	54361	2626	6736	2516	284654	2516	7490	6662	2516	7490	30812	2254	1761	5730	6662	2516	2626	30812
Glycosaminoglycan degradation%WikiPathways_20240101%WP4815%Homo sapiens	https://www.wikipathways.org/instance/WP4815	2799	10855	2990	2799	411	3425	2990	3073	8692	6448	3423	2588	2990	60495	23553	2720	23553	3373	138050	4669	2588	23553	3425	3423	3074	3073	3074	2990	2990	411	3425	3423	23553	23553	2990	411	2799	10855	2990	6448	60495	4669	4669	3425	3423	2799	2588	3073	3074	2799	3073	3074	2720	2720
TGF beta receptor signaling in skeletal dysplasias%WikiPathways_20240101%WP4816%Homo sapiens	https://www.wikipathways.org/instance/WP4816	7049	9839	7040	4093	3716	5601	4086	860	9719	7050	6497	4089	652	7124	10468	2280	6696	2200	4054	7471	7048	7057	3976	9241	51176	2022	4091	652	81794	6498	23090	5595	864	7046	4790	4088	25805	2033	5054	4086	3624	4052	4087	6774	7048	407028	9372	3458	7040	3725	4087	4092	8928	3265	1499	7124	2353	7030	1950	6772	1387	7046	4090	3694	10637	7044
Conversion of angiotensinogen to angiotensin II %WikiPathways_20240101%WP4818%Homo sapiens	https://www.wikipathways.org/instance/WP4818	1636	1215	1511	1511	1509	5972
Genes controlling nephrogenesis%WikiPathways_20240101%WP4823%Homo sapiens	https://www.wikipathways.org/instance/WP4823	3611	2118	6469	2737	3975	1499	6928	2138	3688	3675	4010	2668	7852	6495	2297	5155	3207	6387	7422	55243	3913	3791	7490	3975	2303	4690	8516	7827	4868	2253	5979	23607	54361	6092	8440	3688	2296	4853	6943	5159	5076	948	9353	2018	2263	3237	6928	6928
mBDNF and proBDNF regulation of GABA neurotransmission%WikiPathways_20240101%WP4829%Homo sapiens	https://www.wikipathways.org/instance/WP4829	2554	5335	627	387	160	1390	1385	6774	57468	4915	4804	5728	5290	5291	5295	5296	8503	5294	161	163	57468	627	57468	6093	3717	6464	2555	2556	2557	2558	2559	2560	2561	2562	2565	2566	2567	2563	2564	2568	55879
GDNF RET signaling axis%WikiPathways_20240101%WP4830%Homo sapiens	https://www.wikipathways.org/instance/WP4830	10252	2296	64321	2138	6664	5076	6299	186	2303	2668	2625	79633	6092	652	3975	9353	26585	2668	5979	2674	2737	11020	51668	1499
Regucalcin in proximal tubule epithelial kidney cells%WikiPathways_20240101%WP4838%Homo sapiens	https://www.wikipathways.org/instance/WP4838	581	5741	56302	4087	4089	5594	2475	7040	207	7132	578	59	317	673	5894	5290	8600	841	5534	842	7046	9104	836	2865	4842	4217	5534	10146	796	5153	111240474	89866	90550	9104	90550	9104	90550
Mammalian disorder of sexual development%WikiPathways_20240101%WP4842%Homo sapiens	https://www.wikipathways.org/instance/WP4842	6662	7490	2626	268	10468	30812	84733	668	2516	23543	3640	6662	50846	1761	2516	7490	284654	2516	1499	6715	54361	7490	5087	5730	6736	2263	269	2626	2516	2254	2018	5600
Influence of laminopathies on Wnt signaling%WikiPathways_20240101%WP4844%Homo sapiens	https://www.wikipathways.org/instance/WP4844	6517	406884	595	5468	1052	1051	1050	7480	2932	1452	1499	122011	324	8312	1499	1499	51176	6932	6934	83439	1499	10269	4000	23463	2339	10269	4000	6720	693120	6720	5468	1021	27161	6895	8091	23405	693120	6696	860	7088	3280	388585	4000	2010	1499	26092	4000	9370	4000	4000	4000	4000	4000	4000	4000	2010	2010	2010
SARS CoV 2 and COVID 19 pathway%WikiPathways_20240101%WP4846%Homo sapiens	https://www.wikipathways.org/instance/WP4846	949	340024	38	949	1514	51284	56649	5045	7113	59272	59272	59272	8829	59272	59272
Linoleic acid metabolism affected by SARS CoV 2%WikiPathways_20240101%WP4853%Homo sapiens	https://www.wikipathways.org/instance/WP4853	59272	10965	54898	60481	3992	9415
Intracellular trafficking proteins involved in CMT neuropathy%WikiPathways_20240101%WP4856%Homo sapiens	https://www.wikipathways.org/instance/WP4856	8766	10397	5867	1959	5376	79628	9516	8898	1785	4359	53916	9230	9516	57111	81846	9896	8898	4747	3315	5864	121512	26353	54332	9927	23095	90678	9896	7879	5865	8898	3315	5864	5865	81846	81846	10567	10567
Hijack of ubiquitination by SARS CoV 2%WikiPathways_20240101%WP4860%Homo sapiens	https://www.wikipathways.org/instance/WP4860	8883	9039	8453	6921	6923	9978	865	79699
Endoplasmic reticulum stress response in coronavirus infection%WikiPathways_20240101%WP4861%Homo sapiens	https://www.wikipathways.org/instance/WP4861	596	84988	84152	1649	7494	84557	27102	5599	2081	7494	51360	22926	596	468	5610	8720	1965	23645	1649	9451	2081	2081	7494	3309	22926	22926	22926	3309	3309	3309	3309	3309	9451	9451	1965	5610	1649	7494	5610	54866	90673	151242	5506	5504	5511	26051	54776	81706	6992	26472	23645	55607	4660	5502	5510	94274	5507	648791	84919	4659	89801	23368	79660	5509	5514	5500	5501	5499
Host pathogen interaction of human coronaviruses autophagy%WikiPathways_20240101%WP4863%Homo sapiens	https://www.wikipathways.org/instance/WP4863	9776	84557	84557	8408	9706	9821	8678	30849	2475	5289	55062	53349	8408	9706	2475	10533	83734	9474	9140	9140	9474	55054	64422	115201	10533	89849	55054	89849	9474	9140	9776
Host pathogen interaction of human coronaviruses apoptosis%WikiPathways_20240101%WP4864%Homo sapiens	https://www.wikipathways.org/instance/WP4864	596	637	836	840	8772	5600	356	581	572	7124	207	842	6300	27113	10018	317	841	574406	4170	598	581	5603	1432
Type I interferon induction and signaling during SARS CoV 2 infection%WikiPathways_20240101%WP4868%Homo sapiens	https://www.wikipathways.org/instance/WP4868	9641	3661	7189	4615	7187	29110	3716	4938	5610	3454	3455	7297	6772	6773	10379	4939	4940	59272	51284	4615	3661	3665	3661	3661	59272	6772	6773	7098	54106	64135	285852	23586	7113	7097	51135	57506	10333	7099
Kisspeptin kisspeptin receptor system in the ovary%WikiPathways_20240101%WP4871%Homo sapiens	https://www.wikipathways.org/instance/WP4871	5580	5330	5581	4318	3283	5293	2661	6770	3265	9210	5291	5588	5579	207	23236	4790	5604	5894	1583	268	5332	5578	5605	5583	3814	2492	4893	408	5163	3845	5582	5595	208	5331	409	84634	5594	5290	5294
MAP3K1 role in promoting and blocking gonadal determination%WikiPathways_20240101%WP4872%Homo sapiens	https://www.wikipathways.org/instance/WP4872	5594	54361	4216	6093	4214	2263	8312	4214	4216	10023	387	6662	8312	8312	668	387	5600	2932	10912	6736	6093	5600	2932	2254	6662	5594	1499	1499
Peroxiredoxin 2 induced ovarian failure%WikiPathways_20240101%WP4873%Homo sapiens	https://www.wikipathways.org/instance/WP4873	581	10038	1583	3284	5602	836	6770	7001
CAMKK2 pathway%WikiPathways_20240101%WP4874%Homo sapiens	https://www.wikipathways.org/instance/WP4874	4094	7412	51024	10059	3162	801	84557	4773	6786	57521	2475	8536	8874	2033	8243	7466	5594	814	5970	7412	4842	28964	8878	1385	1131	3383	10645	5879	9759	3162	1385	7248	23411	5595	4780	5894
Disruption of postsynaptic signaling by CNV%WikiPathways_20240101%WP4875%Homo sapiens	https://www.wikipathways.org/instance/WP4875	1740	9229	7082	50944	2911	6804	2332	2902	2903	2904	2905	2906	9379	57555	5595	815	816	818	9378	22871	1739	9369	23237	6262	54413	57502	22895	5594	23191	817	8831	9456	7532	1739	1740	23237	1739	1740	9229	23237	23237	818	816	815	817	816	818	815	817	2906	2903	2904	2905	2902	816	818	815	817
Activation of NLRP3 inflammasome by SARS CoV 2%WikiPathways_20240101%WP4876%Homo sapiens	https://www.wikipathways.org/instance/WP4876	7187	114548	5970	4790	4790	3553	3553	29108	834	834
Host pathogen interaction of human coronaviruses MAPK signaling%WikiPathways_20240101%WP4877%Homo sapiens	https://www.wikipathways.org/instance/WP4877	4214	4293	4294	4296	5601	3725	2353	5600	5603	1649	6300	4216	5595	5609	5594	1386	5599	6416	5606	1977	1432	5604	6197	2353	596	5602	6196	5608	5605	6195	5894	3429	684	3726	3429	684	10581	10410	8519	10581	10410	8519
Overlap between signal transduction pathways contributing to LMNA laminopathies%WikiPathways_20240101%WP4879%Homo sapiens	https://www.wikipathways.org/instance/WP4879	1387	8850	4088	2660	7477	1026	406884	3726	4087	4851	650	7040	2932	1452	1499	122011	324	8312	1499	1499	51176	6932	6934	83439	1499	10269	4000	23463	2339	10269	4000	6720	693120	6720	8091	7088	3280	388585	4000	1499	7480	5468	1050	1052	1051	27161	6895	23405	693120	4654	4982	4129	4673	5925	7042	4128	1019	3065	4654	5925	60	4000	4000	860	7112	4000	5468	4000	4000	4851	6696	4654	1869	1869	8850	3065	5925	3065	1869	4000	23592	4000	4000	4000	4000	2010	4000	1513	2010	23592	2010	2010
Host pathogen interaction of human coronaviruses interferon induction%WikiPathways_20240101%WP4880%Homo sapiens	https://www.wikipathways.org/instance/WP4880	57506	148022	64135	23586	8737	9641	3661	7189	1147	4615	3551	7187	4790	29110	3716	51284	8517	4792	4938	5610	6885	5599	1432	3725	2353	3454	3455	7297	6772	6773	10379	4939	4940
SARS CoV 2 and ACE2 receptor molecular mechanisms%WikiPathways_20240101%WP4883%Homo sapiens	https://www.wikipathways.org/instance/WP4883	5972	4142	183	185	7113	59272	59272	1636	59272
Pathogenesis of SARS CoV 2 mediated by nsp9 nsp10 complex%WikiPathways_20240101%WP4884%Homo sapiens	https://www.wikipathways.org/instance/WP4884	3122	920	926	3123	3543	10394	925	1401	64386	3929	3576	55922	914	3127	3569	919	917	3932	916	7535	2534
COVID 19 adverse outcome pathway%WikiPathways_20240101%WP4891%Homo sapiens	https://www.wikipathways.org/instance/WP4891	6348	7124	3558	1440	3576	3627	3569	3574	3553	6347	3586	3559	183	7113	59272
IL 2 signaling pathway%WikiPathways_20240101%WP49%Homo sapiens	https://www.wikipathways.org/instance/WP49	3559	3265	6777	6774	6772	5594	6772	207	867	9846	5605	6464	2534	3558	1399	3932	6777	3561	6194	3559	6772	4137	6654	5894	5604	3560	6774	6772	1154	2309	6772	2885	3718	5595	6774	2185	5781	6198	6199	3716	6776	6850	6776	6776	9111	9021	5295	6774	6774
Purinergic signaling%WikiPathways_20240101%WP4900%Homo sapiens	https://www.wikipathways.org/instance/WP4900	5028	140	134	9934	286530	346562	9127	5026	2773	53829	5030	5025	2846	27334	2775	2770	64805	2779	22953	5029	136	24145	2781	5027	2780	5023	135	5032	5031	10161	5024	2778	2771
LDLRAD4 and what we know about it%WikiPathways_20240101%WP4904%Homo sapiens	https://www.wikipathways.org/instance/WP4904	56937	4734	753	4087	55054	7048	753	4087	7046	753	4734
1q21 1 copy number variation syndrome%WikiPathways_20240101%WP4905%Homo sapiens	https://www.wikipathways.org/instance/WP4905	100506658	2697	7082	2700	50848	55243	4301	27134	9414	5571	5562	5563	51422	5565	2330	53632	5564	149013	5565	9557	2703	265	2702	51205	1499	26108	607	607	90780	26108	607	90780
3q29 copy number variation syndrome%WikiPathways_20240101%WP4906%Homo sapiens	https://www.wikipathways.org/instance/WP4906	255812	1739	6776	7629	9025	4609	9857	11116	1620	23077	5062	4241	200933	116211	7040	55112	8503	7334	84984	255798	57817	200931	6777	5829	7037	2890	123264	348793	22916	54965	375387	255758	23411	51626	30061	54752	10445	102	3725	80235	165918	4771	3077	7018	55294	205564	9587	131540	840	93183	26043	5130	4686	79659	3091	11158	200931	89891	255758	6993	255758	6990	83658	83657	8655	140735	51626	79659	207	3091	165918	200933	54965	6776	4609	6777	5829	3725	4771	840	1620	1620	22916
SARS coronavirus and innate immunity%WikiPathways_20240101%WP4912%Homo sapiens	https://www.wikipathways.org/instance/WP4912	3439	3440	3441	3442	3443	3444	3445	3446	3447	3448	3449	3451	3452	3716	6772	6773	29110	9641	7098	3456	3454	7297	59272	10379	7187	64135	3661	57506	3455	23586	148022	3661	3661	3661	59272	6772	6773	10379
Proximal tubule transport%WikiPathways_20240101%WP4917%Homo sapiens	https://www.wikipathways.org/instance/WP4917	146802	9429	23428	55244	245972	8992	6582	11136	6524	481	762	6569	51382	6505	160728	54716	8671	51606	6560	50617	523	55867	6520	57393	533	117247	6513	9550	142680	10257	476	6550	5243	6528	486	9056	340024	9296	525	6522	153201	1244	528	348932	6514	529	65010	6575	527	6519	358	760	358	6520	57393	57393	6523	10864	9356	9376	64849
Cellular proteostasis%WikiPathways_20240101%WP4918%Homo sapiens	https://www.wikipathways.org/instance/WP4918	7411	5201	5203	5204	10471	5202
Neuroinflammation%WikiPathways_20240101%WP4919%Homo sapiens	https://www.wikipathways.org/instance/WP4919	5599	4513	51008	5970	4512	3725	2353	1147	1432	4843	2475	4792	7099	3725	51008	5970	51008	5970	4792	4792	51008	5970	51008	5970
Mitochondrial complex II assembly%WikiPathways_20240101%WP4920%Homo sapiens	https://www.wikipathways.org/instance/WP4920	6392	54949	6390	6389	6391	644096	57001	135154	6389	54949	135154	644096	6389	6390	57001	644096	6390	644096	57001	135154	6392	6390	6391	6389
Mitochondrial complex III assembly%WikiPathways_20240101%WP4921%Homo sapiens	https://www.wikipathways.org/instance/WP4921	790955	84300	7388	7385	90624	10975	7381	7384	4519	27089	7386	1537	617	55245	54902	29796	84300	4519	55245	790955	84300	55245	790955	4519	7381	27089	790955	4519	7381	27089	7388	7385	7384	1537	90624	7386	4519	7381	27089	7388	7385	7384	1537	10975	29796	90624	7386	617	4519	7381	27089	7388	7385	7384	1537	10975	29796	90624	7386	617	54902
Mitochondrial complex IV assembly%WikiPathways_20240101%WP4922%Homo sapiens	https://www.wikipathways.org/instance/WP4922	100131801	1345	1329	25994	4513	152100	6834	1349	1340	51241	389203	1347	28958	90639	388753	285521	1337	1355	100303755	1353	51204	9377	1351	1350	4697	80775	84987	4512	10063	4514	1327	1352	116228	25953	51204	152100	28958	84987	4512	51204	152100	28958	84987	4512	51204	152100	10063	285521	4513	116228	51241	388753	80775	4513	116228	1345	1329	1349	1351	1350	6834	389203	152100	28958	84987	4512	51204	51241	388753	80775	4513	116228	1345	1329	1349	1351	1350	100131801	100303755	25953	6834	389203	152100	28958	84987	4512	51204	51241	388753	80775	4513	116228	1345	1329	1349	1351	1350	100131801	100303755	25953	1340	1347	1337	4514	6834	389203	152100	28958	84987	4512	51204	51241	388753	80775	4513	116228	1345	1329	1349	1351	1350	100131801	100303755	25953	1340	1347	1337	4514	4697
Autophagy%WikiPathways_20240101%WP4923%Homo sapiens	https://www.wikipathways.org/instance/WP4923	22863	30849	5571	9474	5563	84335	5289	8678	81631	5289	55626	64422	26100	5562	8408	51422	55054	64223	7405	5565	2475	60673	53632	79065	57521	9140	9821	64798	5564	10533	9776	8678	30849	79065	81631	81631	79065
Unfolded protein response%WikiPathways_20240101%WP4925%Homo sapiens	https://www.wikipathways.org/instance/WP4925	596	4780	5366	1965	1649	8795	468	27113	23645	2081	8720	3553	7494	3309	51493	10628	468	51360	22926	10018	637	9451	7157	22926	23645	5366	27113	10018	8795	8795	834	835
COVID 19 thrombosis and anticoagulation%WikiPathways_20240101%WP4927%Homo sapiens	https://www.wikipathways.org/instance/WP4927	2243	2244	2266	2266	2243	2244	2244	5340	2266	2244	2243	2162	2147	2165	2266	2244	2243	2266	2244	2243	2243	2266	2244	2266	2243	2266	2244	2243	2266	2244	2243	2266	2244	2243	2266	2244	2243	2266	2244	2243	2266	2244	2243	2266	2266	2243	2266	2244
MAPK pathway in congenital thyroid cancer%WikiPathways_20240101%WP4928%Homo sapiens	https://www.wikipathways.org/instance/WP4928	8844	5605	2002	2353	4609	3725	5894	5604	6655	5595	5595	6464	673	6654	3845	238	150946
Direct reversal repair%WikiPathways_20240101%WP4931%Homo sapiens	https://www.wikipathways.org/instance/WP4931	121642	221120	4255
7q11 23 copy number variation syndrome%WikiPathways_20240101%WP4932%Homo sapiens	https://www.wikipathways.org/instance/WP4932	100422948	107986809	4641	2074	7913	8467	9188	10514	23451	9031	498	91647	506	64756	9605	513	514	539	4508	4509	515	516	517	518	693175	10516	2969	5595	3066	468	1364	26608	7324	3984	1213	7391	9031	3084	135892	135886	83451	8878	7458	7472	8326	5982	7461	5925	1499	23636	7251	3306	6616	3224	155368	9275	1738	23332	2199	9246	51085	1365	2597	5111	93343	5592	23426	7122	29914	155382	1743	6804	8408	4967	10013	6844	84277	5985	1028	23122	114049	9569	2200	695	4609	23476	83939	3159	8468	6804	8678	1072	63922	9451	7462	8841	9076	2885	2006	5111	10477	8678	8678	135892	135892	8468	83939	355	31	32	5313	51160	137492	79720	55048	155382	7462	355	31	3014	32	5313	3014	468
Perturbations to host cell autophagy induced by SARS CoV 2 proteins%WikiPathways_20240101%WP4936%Homo sapiens	https://www.wikipathways.org/instance/WP4936	23367	55607	115201	6198	9821	57617	84335	65082	23339	1975	3920	338	4077	8673	9528	55004	55102	207
15q11 2 copy number variation syndrome%WikiPathways_20240101%WP4940%Homo sapiens	https://www.wikipathways.org/instance/WP4940	114791	81614	85378	27229	10844	123606	23191	10426	2332	114791
GPR143 in melanocytes and retinal pigment epithelium cells%WikiPathways_20240101%WP4941%Homo sapiens	https://www.wikipathways.org/instance/WP4941	115	5176	6490	2776	5567	2769	196883	434	7422	5443	5566	409	5568	1638	7299	108	7306	23236	408	2778	5331	5330	4935	1385	7299	5332	5579	2315	3708	4286	1385	7306	6490	1638	4286	4157	4935	2315
15q13 3 copy number variation syndrome%WikiPathways_20240101%WP4942%Homo sapiens	https://www.wikipathways.org/instance/WP4942	100288380	89838	51621	1139	54893	10936	101059918	1387	4308	2177	161725	727909	728047	89832	89839	6352	22909	728498	2534	2916	2177	6352	871	8850
DNA repair pathways full network%WikiPathways_20240101%WP4946%Homo sapiens	https://www.wikipathways.org/instance/WP4946	472	545	6117	6118	6119	5981	4436	4437	2956	5982	5983	5984	5985	9156	5111	4292	5395	5426	5427	54107	56655	5424	5425	10714	57804	3978	9978	1642	1643	8451	8450	7508	7507	5886	5887	1069	2067	2068	2071	2072	2073	2074	1161	1022	4331	902	404672	728340	2966	2965	2967	2968	6117	6118	6119	5426	5427	54107	56655	5424	5425	10714	57804	5111	5981	5982	5983	5984	5985	3978	7518	7520	2547	7486	5591	64421	27434	27343	3981	79840	4968	4913	252969	55247	328	27301	11284	7515	5423	27343	142	10038	3146	3978	3980	7374	23583	4595	4350	8930	6996	5424	5425	10714	57804	5111	5426	5427	54107	56655	2237	4683	4361	6117	675	10111	5888	5893	25788	5424	5425	10714	57804	2175	2177	2176	79728	57697	55120	83990	55215	2189	2188	2178	2187	91442	80233	378708	201254	22909	7398	57599	545	1111	3014	672	675	5889	3981	3978	7518	7520	2547	5591	4361	10111	7014	5906	472	545	5980	51455	5429	11201	51426	5111	4255
Nitric oxide metabolism in cystic fibrosis%WikiPathways_20240101%WP4947%Homo sapiens	https://www.wikipathways.org/instance/WP4947	4842	23576	23564	3276	3275	10196	10498	10419	55170	54496	56341	4846	4843
16p11 2 proximal deletion syndrome%WikiPathways_20240101%WP4949%Homo sapiens	https://www.wikipathways.org/instance/WP4949	100500917	100847041	143	26470	58508	9344	841	4478	5468	146378	22948	10497	83723	5608	6950	22976	8479	5516	10576	10693	57223	124446	7430	6477	112476	55671	4790	79447	226	5515	5966	10694	8841	5531	10423	10574	8448	653808	5606	5728	5518	908	2186	253982	7290	5111	6693	57718	5528	8085	283899	4790	23475	7189	4150	8030	2908	151987	10575	9989	283897	3835	9961	3486	2099	3476	253980	79447	23025	8841	139420	5531	7203	5966	7189	7186	7186	11151	6911	7157	83719	79153	5595
16p11 2 distal deletion syndrome%WikiPathways_20240101%WP4950%Homo sapiens	https://www.wikipathways.org/instance/WP4950	100616256	27040	7185	7410	975	3732	3791	84901	25970	930	8519	5868	3276	5350	2885	4352	487	3717	79874	100289092	4773	1380	11273	718	10806	5867	2885	27342	7284	83985	6588	3565	3643	7186	930	79874
Steroid biosynthesis%WikiPathways_20240101%WP496%Homo sapiens	https://www.wikipathways.org/instance/WP496	3295	3283	1369	3294	3283	3283	3283	3283	2165	3284	3283	3283	1586	3283	3283	1586	3283	3283	3284	3284	3292	3283	3283	3293	3283	3283	3283	3283	51478	3283	3283	3284	3283	3283	1369
STING pathway in Kawasaki like disease and COVID 19%WikiPathways_20240101%WP4961%Homo sapiens	https://www.wikipathways.org/instance/WP4961	2152	1147	9641	3553	79792	3456	3708	2212	114548	29110	79671	340061	3661	3661	115004	3551	8517	5970	4792	5966	4790	4794	5970	5966	4790	4792	4794	5970	4792	5966	4790	4794
Airway smooth muscle cell contraction%WikiPathways_20240101%WP4962%Homo sapiens	https://www.wikipathways.org/instance/WP4962	4638	952	4632	6093	23236	3710	5500	2664	2776	154	94274	4632	6261	387	387	9475	6093	9475	801	3596	5500
p53 transcriptional gene network%WikiPathways_20240101%WP4963%Homo sapiens	https://www.wikipathways.org/instance/WP4963	57521	407040	84335	144455	5563	317	2810	2475	1017	356	5111	9540	9540	6790	9997	53632	54541	9540	64223	8795	5562	51422	7124	995	407040	64798	898	5571	7249	407042	581	355	407040	5366	63970	9618	64065	55367	9540	27113	10572	8793	7832	900	1026	1647	407040	407041	10879	56475	64393	1026	5054	5371	1643	2073	105376156	2176	1647	7520	4255	4292	4436	5429	51426	50484	7508	6303	23657	27165	1026	407040	406985	5268	1026	3976	407040	407041	407042	406937	79923	4851	84129	136	8659	126129	55332	2517	27165	6513	2876	5564	5565	5728	27244	83667	57103	94241	8408	9706	575	6376	3383	3663	10379	9636	5268	6347	4688	5054	7057	80329	80328	407042	993
Fluoroacetic acid toxicity%WikiPathways_20240101%WP4966%Homo sapiens	https://www.wikipathways.org/instance/WP4966	50	224	223	55902	217	1431
RAS and bradykinin pathways in COVID 19%WikiPathways_20240101%WP4969%Homo sapiens	https://www.wikipathways.org/instance/WP4969	5054	4790	7421	5594	710	1591	3816	2161	3818	185	1369	186	623	3827	1636	5972	59272	183	1636	624	1576	1576	1636	5592	387	6093	4842	4846	59272	7124	3552	4790	3553	3552	3553	3552	3553	4881
Urea cycle and metabolism of amino groups%WikiPathways_20240101%WP497%Homo sapiens	https://www.wikipathways.org/instance/WP497	2593	1757	1152	4953	1373	1158	6723	65263	2746	6611	383	384	4942	5832	2628	6611	445	5831	435	162417	5009	5832	95
Galanin receptor pathway%WikiPathways_20240101%WP4970%Homo sapiens	https://www.wikipathways.org/instance/WP4970	6517	1401	2353	3630	10413	1028	5443	6517	3569	9370	10018	7422	6844	1026	5468	1027	1028	1385	6517	1027
Phosphoinositides metabolism%WikiPathways_20240101%WP4971%Homo sapiens	https://www.wikipathways.org/instance/WP4971	8394	5728	22908	5330	8776	200576	23007	5286	5728	5335	4534	4952	23236	5294	90809	3635	23396	5305	79837	8396	55529	8395	5291	5290	5293	5331	5332	5336	51196	5333	113026	84812	9651	89869	5294	5291	5290	5293	8394	23396	8395	90809	55529	5305	79837	8396	54893	10903	54545	8898	8897	9110	9107	9108	55613	66036	81846	6305	5294	5291	5290	5293	5287	5288	5289	30849	4534
Glycogen synthesis and degradation%WikiPathways_20240101%WP500%Homo sapiens	https://www.wikipathways.org/instance/WP500	5837	5516	5257	2998	5526	5261	5527	801	5255	5522	5834	7360	2997	2931	5523	2992	5518	808	5529	5515	7360	8908	5528	5521	178	5525	805	28227	5256	5520	2932	5260	5519	2632	5236	5524	5836	5837	80201	5836	5834	3098	3099	3101
GPCRs class C metabotropic glutamate pheromone%WikiPathways_20240101%WP501%Homo sapiens	https://www.wikipathways.org/instance/WP501	2911	2915	2912	2913	2918	2914	2917	2916	846	2550	9568	55507	55890	51704	9052
nsp1 from SARS CoV 2 inhibits translation initiation in the host cell%WikiPathways_20240101%WP5027%Homo sapiens	https://www.wikipathways.org/instance/WP5027	8662	8667	8668	8666	8664	8669	3646	8663	8661	8665	8662	8667	8894	1968	8668	1983	8666	8664	1965	8669	3646	8663	8661	8665	1964	10209	1983	1964	10209	8662	8667	8668	8666	8664	8669	3646	8663	8661	8665	1983	1964	10209	8894	1968	1965
Amino acid transport defects IEMs %WikiPathways_20240101%WP5029%Homo sapiens	https://www.wikipathways.org/instance/WP5029	9056	6505	153201	54716	340024	57393	6519	11136	6520
Ethylmalonic encephalopathy%WikiPathways_20240101%WP5030%Homo sapiens	https://www.wikipathways.org/instance/WP5030	7263	23474	6821
Biotin metabolism including IMDs%WikiPathways_20240101%WP5031%Homo sapiens	https://www.wikipathways.org/instance/WP5031	5091	56922	686	3141	31	32	64087	5095	5096
Genes associated with the development of rheumatoid arthritis%WikiPathways_20240101%WP5033%Homo sapiens	https://www.wikipathways.org/instance/WP5033	115352	26147	26191	4261	7185	6583	3123	23569	3572	6775	640	958	51744	3663	1493	1235	3559	3685
Angiotensin II receptor type 1 pathway%WikiPathways_20240101%WP5036%Homo sapiens	https://www.wikipathways.org/instance/WP5036	7046	50507	5608	5594	4142	7048	10399	6237	5894	4089	80310	3590	59	6667	185	4088	3727	3589	1490	2161	3091	7040	3572	5781	1277	185	185	1278	7040	3589	1277	1278	7040	4088	5594	50507	1277	1277	6237	5894	5608	5594	5594	7040	7046	7048	4088	4089	4088	59272	183	183
Riboflavin and CoQ disorders%WikiPathways_20240101%WP5037%Homo sapiens	https://www.wikipathways.org/instance/WP5037	2110	23590	55312	56997	54840	80308	2110	55065	79581	2108	27235	51004	10229	57017	57107
Mitochondrial immune response to SARS CoV 2%WikiPathways_20240101%WP5038%Homo sapiens	https://www.wikipathways.org/instance/WP5038	186	27035	185	115004	28976	4790	23586	64135	51103	617	51295	4715	9641	1514	3661	4791	29110	79671	3661	7113	59272	340061	7098	148022	7189	7187	57506	5245	11331	51284	3665	1636	5972	9868
SARS CoV 2 innate immunity evasion and cell specific immune response%WikiPathways_20240101%WP5039%Homo sapiens	https://www.wikipathways.org/instance/WP5039	2920	2921	5196	6374	6372	5473	3576	4283	3627	6373	6387	10563	2919	3066	3579	7187	4599	3456	11126	6347	57506	7020	7189	8480	51284	3665	3576	3902	59272	7706	79132	29110	4088	2920	4790	6352	8717	8519	8772	4928	9540	7186	6348	4088	8737	10010	6773	3433	2033	7040	23367	3661	7188	84868	6351	4790	3661	3665	59272	23586	284340	3433	8737	164	3454	3570	3586	3569	6772	682	3455	7124	1437	3716	841	164	3570	3570	4599	8519
Pentose phosphate pathway in senescent cells%WikiPathways_20240101%WP5043%Homo sapiens	https://www.wikipathways.org/instance/WP5043	6120	7157	2539	51071	22934	6120	6888	221823	25796
Kynurenine pathway and links to cell senescence%WikiPathways_20240101%WP5044%Homo sapiens	https://www.wikipathways.org/instance/WP5044	2308	688	23475	8564	3458	3620	27102	23498	4842	7157	130013	6999	8942	1026	125061	8942	51166	169355	3456	7124	196	7099	7850	440275
NAD metabolism in oncogene induced senescence and mitochondrial dysfunction associated senescence%WikiPathways_20240101%WP5046%Homo sapiens	https://www.wikipathways.org/instance/WP5046	4191	2806	3553	3159	10850	2805	23408	3569	23057	142	23411	22933	10135	7157	23410	4190	2539	6517	6513	1994	5970	5562
Glycolysis in senescence%WikiPathways_20240101%WP5049%Homo sapiens	https://www.wikipathways.org/instance/WP5049	5925	2539	3939	5230	7157	2597	5315	2023	230	3098	5562	5315
TCA cycle in senescence%WikiPathways_20240101%WP5050%Homo sapiens	https://www.wikipathways.org/instance/WP5050	2271	673	7157	4190	5160	4200	2805	57546	5163	4199
Nephrogenesis%WikiPathways_20240101%WP5052%Homo sapiens	https://www.wikipathways.org/instance/WP5052	130497	26281	80000	10736	655	2297	6943	4211	8854	284654	2253	182	5076	84870	7484	54361	89780	4853
Development of ureteric collection system%WikiPathways_20240101%WP5053%Homo sapiens	https://www.wikipathways.org/instance/WP5053	1499	3611	2625	2118	341640	23426	57216	9620	6091	79633	3975	3688	2263	6092	2719	2296	3237	653	595	7490	5914	6469	5979	652	80000	5916	5087	10220	10468	23399	4613	7042	168667	51232	3730	6495	8516	6299	80144	10252	657	4086	655	2138	5915	3207	9353	7481	2674	5076	2668	650	2735	6608	659	2737	80144	158326	10736	2736	6928
Burn wound healing%WikiPathways_20240101%WP5055%Homo sapiens	https://www.wikipathways.org/instance/WP5055	10468	1634	1950	2919	7099	3576	3569	6347	4615	1634	1139	43	79727	8796	7422	1278	4318	7042	7043	1277	3624	207	7852	6387	4088	23476	50507	3440	9314	596	6423	6591	3456	5175	58	871	4790	3553	7124	1277	407024	2200	3371	2006	3383	3579	6876	2304	2312	3853	79148	4313	6277	6280	6282	57152	3146	836	6423	6591	5175	871	2162	2260	2263	2261	2264	916	3600	3082	7852	5159	125113	7157	284004	259	3956	4312	7076	7178	581	836	5127
Fatty acid transporters%WikiPathways_20240101%WP5061%Homo sapiens	https://www.wikipathways.org/instance/WP5061	23205	2180	948	23305	2167	2168	2171	2182	23205	2170	2181	10999	2173	1622	646480	2170	2169	948	948	948	948	948	2181	51703	2180	2180	10999	2182	51703	10999	948	948	10999	23305	23205	2181	23205	948	948	81616	2171	2168	2171	2171	2172	2170	1622	1622	1622	1622	1622	1622	1622	1622	1622	2170	2171	2171	2168	2171	2172	2169	2171	2170	2170	2173	646480	2171	2170	2171	2170	2171
FOXP3 in COVID 19%WikiPathways_20240101%WP5063%Homo sapiens	https://www.wikipathways.org/instance/WP5063	3572	3570	3560	50943	3559	3569	6774	3575	3561	3558	6776	6777	3558	3575	3560	3559	3561	50943	6774	6776	6777	3572	3570	3569	942	940	941	50943	50943
7 oxo C and 7 beta HC pathways%WikiPathways_20240101%WP5064%Homo sapiens	https://www.wikipathways.org/instance/WP5064	1581	4864	3290	3291	1593	10998	11001	23600	8309	1628	6342	1628	570	1593	10998	11001	23600	8309	1628	6342	1628	570	3291	3290	3291	3290	3291	10577	641371	10965	122970	641372	11332	10005	23597	26027	134526	55856	284486	2053	641371	10965	122970	641372	11332	10005	23597	26027	134526	55856	284486	1717	10682
SARS CoV 2 altering angiogenesis via NRP1%WikiPathways_20240101%WP5065%Homo sapiens	https://www.wikipathways.org/instance/WP5065	5045	8829	3791	59272	7422	8829
FOXA2 pathway%WikiPathways_20240101%WP5066%Homo sapiens	https://www.wikipathways.org/instance/WP5066	8660	3170	133522	2194	2938	3667	10257	8714	1244	10998	10599	2308	2939	3169	2946	4547	3170	338	31	51085	6720	3630	3630
Modulators of TCR signaling and T cell activation%WikiPathways_20240101%WP5072%Homo sapiens	https://www.wikipathways.org/instance/WP5072	921	84065	10672	5777	8651	8065	9616	53347	9158	5922	8525	1606	6923	7128	6598	1027	677	58490	5094	10425	4209	26523	399	4068	4716	11184	3937	868	4790	5966	5970	1147	3551	4792	3932	919	84433	3702	5588	919	10019	916	9402	2885	915	916	5335	917	10892	8915	7409	5296	27040	5295	925	7535	940	207	5170	9020	1326	8517	7189
Kallmann syndrome%WikiPathways_20240101%WP5074%Homo sapiens	https://www.wikipathways.org/instance/WP5074	3972	5594	23129	55636	60675	9723	55636	6663	5015	429	745	2885	128674	207	2253	5781	2253	10818	2260	5605	5290	6663	26022	10215	55636	2260	3730	3730	3730	2260	2260	60675	4762	2796	3972
Soluble ACE2 mediated cell entry of SARS CoV 2%WikiPathways_20240101%WP5076%Homo sapiens	https://www.wikipathways.org/instance/WP5076	59272	6868	185	553	59272	59272	59272	59272	59272
T cell modulation in pancreatic cancer%WikiPathways_20240101%WP5078%Homo sapiens	https://www.wikipathways.org/instance/WP5078	29851	10666	356	84868	3569	6361	3965	567	355	6387	383	5817	6367	7293	64115	201633	29126	7422	7424	2191	79679	80381	958	3586	3958	3604	5133	3105	2191	3956	5228	7040	7043	3620	959	940	7042	2277	1493	7423	29126	942	80380	941	8744	7292	5133	5133	29126	7042	7040	7043	3586	7040	7042	7043	3586	3956	953	4907	383
Neuroinflammation and glutamatergic signaling%WikiPathways_20240101%WP5083%Homo sapiens	https://www.wikipathways.org/instance/WP5083	3597	4791	7850	3976	7188	3565	7133	3566	2670	3569	4087	4803	3552	3572	3458	7048	6774	7132	627	7040	4049	3596	3596	3588	3716	6772	7049	1610	6774	3592	9021	6772	6778	3587	3667	207	7042	3570	4088	3554	7046	4092	3643	3593	2247	4842	7043	6778	3553	4089	4790	2902	2918	2900	2903	2899	5501	2906	2901	2917	10645	5594	6470	814	26227	2805	815	23507	80131	56262	63826	2905	6509	2892	5723	2893	2898	2891	2914	116444	5330	5566	5582	107	55144	29968	5579	23236	5500	81539	6536	818	5160	2911	109	5578	5595	84254	5331	5499	26012	2904	6511	6472	1737	1738	114	27185	84230	54407	1072	54795	5332	816	2912	2897	817	2890	6505	801	116443	2744	27165	57084	57030	92745	10991	2915	2904	2902	2905	2906	63826	56301	56301	6536	6513	6515	2892	2893	2891	2890	7040	7042	7043	3976	1270	3553	7124	3586	3479	7124	3553	7040	7042	7043	3565	3586	6506	6507	3569	3552	3553	7040	7042	7043	7124	3586	3586	3565	3458	3460	3459	3479	4791	4790	1385	23237	596	2353	627	4803	4803	4842	7124	3569	4803	4842	7124	3569	4092	2670	9021	7040	7040	7042	7042	7043	7043	627	627	4803	2247	4803	2247	596	2353	627	4803	23237	596	2353	627	4803	23237	2752
Vasopressin regulated water reabsorption%WikiPathways_20240101%WP5085%Homo sapiens	https://www.wikipathways.org/instance/WP5085	8766	6810	5868	360	5566	2778	359	396	10540	551	109	9230	5567	5568	10488	1385	64764	84699	90993	148327	9586	79659	51626	140735	8655	51143	1781	1780	1783	1778	51164	1639	84516	10671	6844	4905	359	359	359	112	115	397	398	554	361	360	359	5869	5878	359
Pleural mesothelioma%WikiPathways_20240101%WP5087%Homo sapiens	https://www.wikipathways.org/instance/WP5087	83439	6932	171023	1490	7040	5928	5599	4609	5332	7403	64840	1437	23512	29126	11186	27123	6015	374	3688	580	3672	6387	1911	7039	50964	5156	83937	685	3054	58508	59	2247	9532	1649	283349	3710	8726	3479	3620	9686	54205	595	2246	90550	3082	284217	4609	11197	3965	7422	9770	2146	9350	8045	5894	58	2335	3480	467	6520	1282	10891	147111	27121	648	3569	2305	22943	3915	4194	5176	1490	6678	60	1435	8994	166824	2260	6513	6347	3586	1495	960	2247	3082	4233	83593	389421	7528	4254	6045	1839	3815	1956	6347	672	1019	7157	596	1029	581	177	898	3091	574406	4170	4318	1022	5163	4217	4771	3265	4790	5607	2885	7248	8454	472	6772	6667	1432	6464	60485	5594	9113	9776	3716	1026	1017	29072	9706	3146	4313	6416	1869	26524	5154	8945	4149	23286	595	2551	3553	2308	27113	4485	5595	1981	3725	114548	1029	7422	5747	6009	4193	84962	55209	6195	5604	4293	5281	8061	7003	7249	834	154796	11091	1978	6714	8314	5728	5598	5608	7015	8678	578	8408	9869	8379	596	653247	5542	6654	6772	2167	595	9821	3265	8569	9261	10413	25937	4193	1026	581	1869	653247	5542	3146	3146	84335	9894	9675	64223	64798	2475	3146	3553	3553	1026	10413	25937	4790	6714	4771	5058	5062	5063	10298	57144	106821730	56924	7423	7424	2277	7040	3569	5154	5155	56034	80310	4313	4314	4318	4323	1950	2263	2261	2264	3481	4233	5159	1284	1285	1286	1287	1288	3908	3909	3910	3911	3912	3913	3914	3918	10319	3673	3675	3676	3685	3655	3689	3690	3691	2335	1282	1284	1285	1286	1287	1288	284217	3915	3908	3909	3910	3911	3912	3913	3914	3918	10319	6351	3627	6374	6387	7040	7422	7423	7424	2277	8140	146433	6374	6387	7040	6374	2919	3569	6387	1440	29126	3586	1003	999	1008	1015	1007	1014	1004	1012	28316	1000	28513	64405	1006	64403	1016	1010	1005	1013	1009	1001	1002	5565	5564	5563	5571	5562	51422	53632	2263	3791	3643	2261	3480	3815	2260	1969	1956	1436	2264	2321	2324	4804	4233	5156	5159	7010	2322	4914	4915	3265	55233	1942	2246	2256	2255	1943	1950	2257	1435	51378	285	284	7422	1944	1945	1946	2259	2250	9965	8822	8817	2247	2248	2249	2251	2252	2253	2254	2277	3082	3479	3481	3630	4254	2323	7424	7423	5155	5228	5154	4803	56034	26291	8074	27006	80310	26281	2258	9965	4908	4909	627	7039	7422	7423	7424	2277	6352	961	70	71	72	3688	3672	3673	3675	3676	3685	3655	1496	29119	92597	25937	8463	7005	7004	6788	5601	5602	5599	5601	5602	50488	23043	11184	5871	9448	8491	23012	10397	7976	8325	11211	8324	6424	8321	8323	7855	8326	2535	6422	6423	6424	6425	89780	7476	7481	7471	81029	7472	7482	7475	7474	51384	54361	101929777	7473	7480	7477	80326	51384	4919	6259	4920	4041	4040	83999	10023	2932	1460	324	1454	1499	1452	1457	8312	122011	283106	1459	1499	23401	80319	59343	1857	1856	1855	1499	51176	6934	1499	57680	64321	1487	1488	5328	595	3725	896	8061	4609	894	5290	5291	5293	6198	6199	1975	6194	5294	207	10000	208	5594	5605	5609	5606	4214	10746	4215	4216	9064	4294	4296	4209	1386	6772	1385	9252	2002	4149	3150	1649	2872	9261	9252	8569	2872	6197	6198	6199	57521	84335	9894	9675	64223	64798	2475	57521	4609	11113	7138	9510	4085	29128	11098	9493	5420	7186	4192	6401	115908	1825	54205	580	672	3054	8473	3054	7529	7529	1029	7529
Prostaglandin signaling%WikiPathways_20240101%WP5088%Homo sapiens	https://www.wikipathways.org/instance/WP5088	3553	3665	3439	7422	3569	1435	4318	3605	3569	3576	3553	6347	2919	374	7422	7040	3605	112744	3592	4283	3627	4790	3553	3439	3553	3569	7124	7124	6347	3605	3569	3576	7124	3552	6347	3627	6348	3553	29108	114548	834	729230	5294	940	834	3569	3576	5732	5734	5734	5732	5732	5734	5732	5734	196	3458	5734	3824	3458	9536	5734	5732
Kinin Kallikrein pathway%WikiPathways_20240101%WP5089%Homo sapiens	https://www.wikipathways.org/instance/WP5089	710	3818	1369	2161	623	624	3827
Complement system in neuronal development and plasticity%WikiPathways_20240101%WP5090%Homo sapiens	https://www.wikipathways.org/instance/WP5090	27429	578	5584	4140	331	84612	5590	27202	2621	23513	10461	356	286204	4240	1524	3993	3690	2011	23418	50855	56616	5627	10207	9787	9191	355	4139	840	558	3685	54205	84552	842	7301	581	64398	56288	637	3458	841	10487	843	317	6376	729	57198	1378	1604	7043	1378	4155	1380	3689	8547	4179	715	725	5199	10584	722	81035	727	731	718	5359	730	7448	1675	7042	57088	710	7040	8512	733	286410	629	728	3075	629	4153	2219	717	10747	3684	64478	3687	721	713	2220	23250	78989	712	719	57194	732	148229	714	110384692	720	716	55061	836	3426	1191	735	5205	57048	5648	718	718	629	629	1675	629	629	629	5199	5199	629	5199	64478	1378	3689	3075	3426	1604	4179	1378	3426	730	733	731	729	732	730	733	731	729	732	735	966	713	712	714	3689	3684	54205	317	54205	637	27429	56616	836	6376	27202	728	1380	5199	713	714	713	712	714	713	714	712	712
Interactions of natural killer cells in pancreatic cancer%WikiPathways_20240101%WP5092%Homo sapiens	https://www.wikipathways.org/instance/WP5092	9437	648	259197	2624	374383	6868	102	4609	5817	22914	100528032	6346	6351	6352	6348	7124	6347	2308	3458	4277	2624	100507436	4277	100507436	374383	374383	5817	22914	100528032	5551	3002	1437	259197	10666	10225	201633	9437	2214	22914	100528032	3002	5551
Opioid receptor pathways%WikiPathways_20240101%WP5093%Homo sapiens	https://www.wikipathways.org/instance/WP5093	5294
Orexin receptor pathway%WikiPathways_20240101%WP5094%Homo sapiens	https://www.wikipathways.org/instance/WP5094	5295	3061	3062	2778	2770	3062	3061	3062	3061	3061	3062	836	3091	7428	3091	5781	3062	3062	5296	3061	3061	6513	6513	5578	5594	5595	6506	6506	5601	5595	5605	64106	4986	1432	5594	1385	5170	2308	5163	5604	2776	5578	6770	6770	632	1081	3972	1081	2488	5598	3061	408	409	409	409	5163	7054	5163	2688	885	2688	5599	5333	5581	5590	2641	5578	2890	5580	5579	5587	408	409	409	408	6517	9370	5337	655	657	4086	4090	6993	6990	5562	10645	4852	51738	3952	6194	6198	1975	6195	2475	64121	747	842	1978	4780	4780	5594	6774	5443	2767	5162	6446	3060	3060	3060	3060	860	2796	64111	3569	3576	7124	3553	3578	3565	3586	50507	2920
Overview of proinflammatory and profibrotic mediators%WikiPathways_20240101%WP5095%Homo sapiens	https://www.wikipathways.org/instance/WP5095	3565	3458	3456	6696	51561	3449	11009	3451	56832	282616	3593	3445	6346	3596	3447	27179	282617	2919	59067	3593	3600	3440	3558	11009	85480	84639	29949	26525	5008	7124	3578	55801	282616	3586	3569	64806	3448	3574	1435	3552	282618	3444	50604	2056	56477	3467	3976	1437	3562	3592	246778	3557	3439	3589	50616	3442	386653	3567	1489	3553	10148	27178	3441	3443	3606	90865	1270	3558	3576	4314	1440	6347	1437	3627	7124	3592	3553	4312	3569	3569	3553	3576	6347	7124	3592	7422	4318	7040	2919	1435	374	112744	3605	50616	4283	3458	3439	3600	3558	27177	56300	10673	8741	3605	27190	53342	112744	27189	3446	3452	3592	282617	282618	1440	1437	6347	6348	414062	6349	6351	388372	9560	6352	6357	6354	6355	6356	6358	6359	6360	6361	6362	6363	6364	6366	6367	6368	6369	6370	10850	10344	6375	6846	2920	2921	6374	6372	5473	3627	6373	6387	58191	284340	6376	5196	5197	3576	4283	10563	9547	4790	4049
CCL18 signaling pathway%WikiPathways_20240101%WP5097%Homo sapiens	https://www.wikipathways.org/instance/WP5097	1000	9839	4313	2185	1237	4313	205
T cell activation SARS CoV 2%WikiPathways_20240101%WP5098%Homo sapiens	https://www.wikipathways.org/instance/WP5098	3122	3122	3123	919	919	916	915	916	917	27040	941	920	3932	7535	940	5295	5170	207	2475	2932	7249	4772	5335	5533	2885	6654	10125	3265	5894	5604	5595	3708	5588	4790	6009	2475	7248	4772	29851	84433	8915	10892	1147	3551	8517	4792	5788	2534	5970	4790	5970	3725	2353	3725	2353	2309	1493	7297	3717	3595	6775	149233	6775	6775	6775	6775	3454	3592	51561	3593	3594	3594	7297	3717	3593	3455	595	3558	1029	595	7157	1026	64207	4615	3458	7124	8809	3595	3937	9402	4772	5293	5728	3458	3565	3605	6363	56477	3593	3592	4049	7124	3458	51561	3456	64223	64798	57521	942	581	598	3593	3592	3558	64798	64223	253260	5605	5594
Regulation of actin cytoskeleton%WikiPathways_20240101%WP51%Homo sapiens	https://www.wikipathways.org/instance/WP51	81624	8396	5594	55845	1131	8395	2934	54434	5058	5216	5289	2250	5154	2245	23533	6655	10458	8826	7414	2255	9138	100505585	8874	10672	5962	4628	10152	5216	1129	1128	5287	2254	1956	7414	55740	85464	2909	5881	10163	57144	138429	22808	5604	3984	623	2252	7429	2768	10787	2259	60	5296	5062	2264	2248	1133	2257	998	7114	5288	1950	50649	9564	4638	54961	60	2249	5295	5063	1793	1132	1073	929	5159	10092	5290	5747	26281	8822	10092	387	60	6548	2261	5286	8074	5291	624	9475	9965	8817	5305	26291	4893	2247	8503	7430	6093	71	27006	2335	8823	5294	9459	4632	5879	673	4659	7454	22800	30849	10458	6237	71	324	8045	5156	3845	2258	8394	8936	10298	87	55970	1729	23396	6654	4478	1398	3672	5894	1445	5305	79837	5595	5155	26999	4634	71	5605	9459	5829	5880	2263	5293	5597	106821730	56924	10297	28964	1072	4342	2251	2246	2147	2149	2260	2256	2253	7409	5596
Congenital generalized lipodystrophy%WikiPathways_20240101%WP5101%Homo sapiens	https://www.wikipathways.org/instance/WP5101	3667	84649	5290	8694	84803	208	3691	2885	3091	857	26580	2534	284119	10555	857	284119	64900	9663	23175	3630	26580	10555
Familial partial lipodystrophy%WikiPathways_20240101%WP5102%Homo sapiens	https://www.wikipathways.org/instance/WP5102	4001	8815	4023	1050	2167	5396	687	688	6720	2624	2625	57104	6777	11343	10365	84823	1149	5468	5465	63924	5346	3991	10269	2339	23463	4000	10269	4000	4000	84823	4001	208	5601	5290	3630	4000	4000	4000	4000
Progeria associated lipodystrophy%WikiPathways_20240101%WP5103%Homo sapiens	https://www.wikipathways.org/instance/WP5103	5468	5965	4089	4088	4087	142	2200	135656	8815	83932	5424	3763	7486	4001	84823	10269	2339	23463	4000	10269	4088	4087	4089	8815	142	4000	84823	4001	7040	4000	2200	2200	2865	3630	4000	4000	4000	4000
Acquired partial lipodystrophy Barraquer Simons syndrome%WikiPathways_20240101%WP5104%Homo sapiens	https://www.wikipathways.org/instance/WP5104	727	1675	4000	718	629	718	718	84823	718	629	718	629	9986	2339	23463	4001	84823	4001	4000	84823	4001	84823	84823	84823	84823	4001	4001	4001	4001
Familial hyperlipidemia type 1%WikiPathways_20240101%WP5108%Homo sapiens	https://www.wikipathways.org/instance/WP5108	55908	51129	336	4035	337	1071	3990	335	3931	3949	5360	338328	4023	27329	344	116519	1071	1071	4023	4023	338328	6400	64788
Familial hyperlipidemia type 2%WikiPathways_20240101%WP5109%Homo sapiens	https://www.wikipathways.org/instance/WP5109	7391	2053	2690	255738	26119	338	336	337	3990	335	3931	3949	5360	4023	338328	338328	4023	1071	1071	1071
Familial hyperlipidemia type 3%WikiPathways_20240101%WP5110%Homo sapiens	https://www.wikipathways.org/instance/WP5110	7436	336	337	348	1071	3990	335	949	3931	4023	3949	5360	1071	4035	1071
Familial hyperlipidemia type 4%WikiPathways_20240101%WP5111%Homo sapiens	https://www.wikipathways.org/instance/WP5111	84649	2646	355	6400	336	4035	337	1071	3990	335	3931	3949	5360	4023	64788	338328	338328	4023	344	116519	1071	1071	64714	4547	2645	84532
Familial hyperlipidemia type 5%WikiPathways_20240101%WP5112%Homo sapiens	https://www.wikipathways.org/instance/WP5112	6400	336	4035	337	1071	3990	335	3931	3949	5360	4023	64788	338328	338328	4023	344	116519	1071	1071	4023	344	116519
Antiviral and anti inflammatory effects of Nrf2 on SARS CoV 2 pathway%WikiPathways_20240101%WP5113%Homo sapiens	https://www.wikipathways.org/instance/WP5113	3162	7113	59272	4780	9817	4780	9817	6256	4780	2729	3162	23657	1728	2939	2730	3661	3162	3661	3576	4314	7124	6347	3592	3553	4312	3569	2974	2977	2982	2983	5593	27035	4792	5970	4790	3551	1147	8517	4792	5970	4790
Nucleotide excision repair in xeroderma pigmentosum %WikiPathways_20240101%WP5114%Homo sapiens	https://www.wikipathways.org/instance/WP5114	404672	2968	672	84464	56949	51426	9557	6119	7874	57654	7515	7515	142	2074	672	6118	3150	6117	128710	5887	7507	7507	56852	5424	3980	5429	3978	9978	8451	8450	1161	1642	1022	4331	902	2068	2071	2965	728340	2966	2967	2067	2072	5425	10714	57804	5426	5427	54107	56655	5111	5981	5982	5983	5984	5985	9978	8451	8450	1643	1642	7508	5886	1069	6119	6118	6117	672	2068	2071	6119	6118	6117	2873	8334	3020	3021	121504	8368	8367	8366	8365	8359	8360	8294	554313	8370	8364	8363	8362	8361	2873
Network map of SARS CoV 2 signaling pathway%WikiPathways_20240101%WP5115%Homo sapiens	https://www.wikipathways.org/instance/WP5115	836	841	842	6772	3717	4615	3654	7189	4090	4086	2244	5054	2266	3675	1294	2335	2353	1958	5743	3725	1843	83737	57506	7186	2920	7124	3569	7187	3661	4599	3434	10379	3429	684	2537	8519	2353	3725	1843	3726	10410	3429	64135	59272	3576	6356	3569	4283	1234	3577	3579	7124	6364	3569	6372	10666	1235	58191	2919	3552	2920	9332	58191	2921	2920	3553	6355	6374	3576	6347	3576	55922	3569	81631	57617	23367	8408	3091	84335	1978	7124	6355	55240	8554	3605	2243	6403	10410	51512	3569	3569	3312	5199	2244	3716	3429	3932	10850	3552	731	10344	814	6288	6194	6352	3486	6346	9540	1401	1974	3700	54663	6351	332	196	8743	3606	6387	50616	3273	2934	7216	6351	60	6366	5196	3458	350	3553	1509	3043	4283	3240	4939	116844	716	55937	3627	2247	336	71	8631	708	1509	1369	335	90865	8542	54541	11119	84433	7850	4775	3567	1051	10038	6348	1522	3627	9133	3726	84985	10563	3586	341	3932	715	838	6347	2266	2534	3574	1508	5879	3075	3596	3699	3045	7124	929	51156	5777	3959	5599	3553	3627	3426	983	6367	1401	3929	3603	6359	5588	6237	7124	6289	3586	3578	8807	6347	7018	59067	629	6348	3565	6241	6347	347	1508	335	3552	3122	5104	920	926	3586	3123	213	3543	10394	925	1401	7173	64386	114548	3726	2537	10964	891	3929	2811	4914	1514	914	1514	22861	3127	3553	919	917	3932	916	7535	2534	29110	23586	7124	183	3605	6374	1401	3627	2919	3553	3586	3552	3592	1401	3569	213	59272	7226	637	637	4791	7048	3456	3456	11345	64601	55823	27072	51028	65082	64223	64798	57521	6009	9776	207	207	1977	207	2475	8517
SARS CoV 2 B 1 1 7 variant antagonises innate immune activation%WikiPathways_20240101%WP5116%Homo sapiens	https://www.wikipathways.org/instance/WP5116	3456	29110	23586	7189	7187	57506	3661	3661	9641	9868
Cohesin complex Cornelia de Lange syndrome%WikiPathways_20240101%WP5117%Homo sapiens	https://www.wikipathways.org/instance/WP5117	5518	5527	5526	5525	5516	5515	5529	5524	5519	5528	9126	9126	23047	8243	9126	10735	55869	10735	324	983	8243	5885	151648	9126	8243	9126	5885	10735	8243	5885	8243	9126	5885	10735	23047	23244	23063	8243	9126	10735	25836	23383	5885	23063	23244	8243	9126	5885	10735	114799	157570	23244	23047	5347	23047	23244	10735	5885	8243	9126	9126	55869	324	157570	151246	9985	9985	324	55869	114799	9985	9126	27127	10734	9985	9126	27127	10734	9985	9126	27127	10734	9985	9126	27127	10734	9985	5518	5527	5526	5525	5516	5515	5529	5524	5519	5528	9126	27127	10734	9985	9126	27127	10734	9985	9126	9126	9126	10735	113130	113130	9700	113130	9232	113130	113130	9212	9232	9700	9700	9232
SMC1 SMC3 role in DNA damage Cornelia de Lange Syndrome%WikiPathways_20240101%WP5118%Homo sapiens	https://www.wikipathways.org/instance/WP5118	9126	5885	8243	9126	672	4683	4361	10111	672	5885	8243	9126	5885	8243	9126	4683	4361	10111	472	472	472	672	4683	4361	10111	5885	8243	9126	5885	8243	9126	472	472	8243	8243	672	4683	472	472	472	22976	56852	9656	9656	22976	56852	9126	472
NIPBL role in DNA damage Cornelia de Lange syndrome%WikiPathways_20240101%WP5119%Homo sapiens	https://www.wikipathways.org/instance/WP5119	11335	25836	472	545	25836	9025	165918	9656	9025	165918	9656	165918	9025	3014	3014
Inclusion body myositis%WikiPathways_20240101%WP5120%Homo sapiens	https://www.wikipathways.org/instance/WP5120	23621	2660	23411	5663	23385	4137	55851	5664	4790	4791	351
Sphingolipid metabolism in senescence%WikiPathways_20240101%WP5121%Homo sapiens	https://www.wikipathways.org/instance/WP5121	1019	10557	8877	5925	53637	9294	5925	1901	79603	166929	55512	81537	2475	29956	8560	5594	1017	1869	427	2720	7015	5578	5579	2531	2629	1026	7357	10558	23236
Prostaglandin and leukotriene metabolism in senescence %WikiPathways_20240101%WP5122%Homo sapiens	https://www.wikipathways.org/instance/WP5122	9536	2778	3488	5732	5730	5742	5600	5743	5730	9536	5740	6916	127281	5731	5733	5734	2770	2776	241	240	4056	4048	247	5925	246	23411	239	5925	109	5321	5321	23236	3265	109	1026	10800
Mitochondrial fatty acid oxidation disorders%WikiPathways_20240101%WP5123%Homo sapiens	https://www.wikipathways.org/instance/WP5123	6342	1962	1632	35	3030	33	34	3033	55825	2182	2180	80221	2181	6584	1374	35	3030	1376	788	33	34	37	3030	3032
Alzheimer 39 s disease%WikiPathways_20240101%WP5124%Homo sapiens	https://www.wikipathways.org/instance/WP5124	8660	22863	351	7132	22926	8883	351	4137	10313	351	322	2597	102	23621	55851	5663	23385	51107	3416	4311	4023	348	4035	355	7132	8772	841	3028	637	54205	801	572	805	808	810	51806	5530	5532	5533	5534	5535	6868	5664	317	842	836	6622	2902	100874369	775	2903	2904	2905	2906	776	778	779	2776	23236	5330	5331	5332	7124	3553	5594	5595	6263	488	487	489	9451	2081	22926	3708	3709	3710	823	824	8851	8851	4842	1020	4137	836	840	57142	3630	3643	3667	8471	5481	90550	207	208	10000	5290	5295	5296	5291	5293	8503	5610	5599	5601	5602	10888	1147	3551	1139	1536	27035	50507	4790	5970	4893	3845	3265	5894	369	673	4843	7124	3552	3553	5743	3569	1435	22943	27123	27121	2475	9706	8408	9776	60673	9821	8678	441925	30849	29982	5289	55626	23130	55102	55062	26100	5663	2932	147700	3798	3799	3800	3831	64837	89953	10376	112714	113457	51807	7277	7278	7846	79861	84790	10381	10382	10383	203068	347688	347733	7280	81027	84617	89780	7476	7481	7471	81029	7472	7482	7475	7474	51384	54361	101929777	7473	7480	7477	80326	51384	7976	8325	4041	11211	8324	6424	8321	4040	8323	7855	8326	2535	1857	10023	1454	1856	1855	23401	1454	2932	1460	1457	283106	1459	324	1452	8312	122011	8313	10297	1452	122011	1499	5530	5532	5533	5534	5535	2932	351	351	351	351	1965	468	1649	7186	4217	5609	5599	5602	5601	7494	1649	7494	5683	5689	5686	5692	5690	5684	5688	5682	5694	5687	5693	5685	5695	5691	143471	5714	7979	5707	5706	5705	5704	5702	5701	5700	5713	9861	11047	5710	5709	5708	10213	5719	5718	5715	10105	291	292	293	7416	7417	7419	83447	91860	163688	83464	5604	5605	5594	5595	5663	5664	177	6622
Th17 cell differentiation pathway%WikiPathways_20240101%WP5130%Homo sapiens	https://www.wikipathways.org/instance/WP5130	9021	3553	3662	50616	3091	7046	3569	149233	3716	6095	3570	59067	5335	6097	149233	3553	1432	3108	2475	7040	3716	51561	50615	7297	3717	3320	6774	4087	196	3662	6095	6097	59067	3605	112744	3091	4792	3725	2353	4790	4772	5599	5594	5588	7535	3932	919	3566	3565	27040	916	915	917	916	920	3716	919	1432	6778	5530	3551	2625	30009	100506403	861	50943	6256	5914	6776	6772	3559	3459	3558	3458	9466	246778	7297	3717	3717	3716	7046	7040	4087	30009	100506403	861	2625	4783	1407	5187	9572	406	9575	1407	5187
Non classical role of vitamin D%WikiPathways_20240101%WP5133%Homo sapiens	https://www.wikipathways.org/instance/WP5133	183	185	186	120227	185	59272	5972	1594	1636
ALA oxylipin metabolism%WikiPathways_20240101%WP5136%Homo sapiens	https://www.wikipathways.org/instance/WP5136	2053	246	240
Linoleic acid oxylipin metabolism%WikiPathways_20240101%WP5137%Homo sapiens	https://www.wikipathways.org/instance/WP5137	240	246	2053
GDNF signaling%WikiPathways_20240101%WP5143%Homo sapiens	https://www.wikipathways.org/instance/WP5143	2331
NRP1 triggered signaling pathways in pancreatic cancer %WikiPathways_20240101%WP5144%Homo sapiens	https://www.wikipathways.org/instance/WP5144	1278	8829	1277	5970	207	5879	4087	1950	8829	5362	4233	4089	10000	8829	6615	5604	1003	4790	4318	10371	91584	898	1017	55630	5175	5595	1027	1105	4313	4088	3082	8829	1106	2931	5747	208	5361	1956	8829	5594	5605	6714	9564	7046	7043	8829	7042	7048	7049	6591	1490	2321	7422	8829	3791	4791	5971	5966	9134
Lipid metabolism in senescent cells%WikiPathways_20240101%WP5149%Homo sapiens	https://www.wikipathways.org/instance/WP5149	3265	50487	5743	1026	6578	240	7157	5743	26279	5321	8605	283748	123745	255189	5322	8398	7941	8399	81579	84647	5319
Iron sulfur cluster biogenesis%WikiPathways_20240101%WP5152%Homo sapiens	https://www.wikipathways.org/instance/WP5152	9054	57128	23479	2395	2230	2232	22	3313	150274	51218	10101	4682	26502	4682	51647	2395	27247	9054	23479	23479
N glycan biosynthesis%WikiPathways_20240101%WP5153%Homo sapiens	https://www.wikipathways.org/instance/WP5153	7841	9526	1603	201595	57171	91869	84920	23193	11253	4245	4121	4124	10905	57134	4122	4247	4248	2530	2683	8704	8703	6480	84620	4249	25834	79053	29929	79796	79087	10195	3703	1650	6184	6185	7991	22845	79644	1798	79868	199857	56052	85365	440138	8813	8818	54344	9526	29880	29926	29925	5373	4351	2821	11282	11320	152586	146664	144245
Docosahexaenoic acid oxylipin metabolism%WikiPathways_20240101%WP5154%Homo sapiens	https://www.wikipathways.org/instance/WP5154	2053	5743
Arachidonic acid AA ARA oxylipin metabolism%WikiPathways_20240101%WP5155%Homo sapiens	https://www.wikipathways.org/instance/WP5155	5742	5743	5743	2053	6916
SARS CoV 2 replication organelle formation%WikiPathways_20240101%WP5156%Homo sapiens	https://www.wikipathways.org/instance/WP5156	30849
Urotensin II mediated signaling pathway%WikiPathways_20240101%WP5158%Homo sapiens	https://www.wikipathways.org/instance/WP5158	1535	4689	653361	4688	1536	3162	596	842	581	836	5111	815	1535	3306	4318	653361	1536	1277	1281	185	1387	3569	59	898	19	983	240	4318	7124	5566	653361	3569	3383	2033	1277	4313	1280	50507	7412	1017	7040	2335	84883	1649	4689	9700	3553	7040	4088	4087	7040	3661	4879	4878	5728	1499	2335	1277	1281	2837	1536	6624	653361	1277	2335	3661	5566	207	5595	2837	5566	10911	7223	5594	3717	6774	6774	5599	5601	1432	4790	10911	2837	5594	5595	5970	5970	4790	387	5599	5601	5594	5595	1432	10911	2837	1956	5781	1147	3551	2932	2931	4790	5970	10014	10014	4790	207	815	5350	5728	10911	5594	5595	5599	5601	207	4790	4790	10911	2837	5970
Hypertrophy model%WikiPathways_20240101%WP516%Homo sapiens	https://www.wikipathways.org/instance/WP516	9948	1978	3554	8013	3552	3458	1977	7422	467	6935	3727	2660	102	3491	27063	11072	1839	3475	4656	3606
Glyoxylate metabolism%WikiPathways_20240101%WP5166%Homo sapiens	https://www.wikipathways.org/instance/WP5166	10861	58510	5827	112817	9380	54363	3939	1610	5827	5827	189	112817	112817	112817	8659	2806	54363	3939	3939	3939	189	189	189	3939	3939	3939	3939	9380	8659	2806
Hemesynthesis defects and porphyrias%WikiPathways_20240101%WP5169%Homo sapiens	https://www.wikipathways.org/instance/WP5169	5498	3145	211	210	212	7390	7389	1371	2235
Leukotriene metabolic pathway%WikiPathways_20240101%WP5171%Homo sapiens	https://www.wikipathways.org/instance/WP5171	4048	22949	2687	4363	4051	241	240	4056	240	1800	2678	64174	26063	1666
Iron metabolism disorders%WikiPathways_20240101%WP5172%Homo sapiens	https://www.wikipathways.org/instance/WP5172	55240	7036	1356	2512	148738	57817	3077	4891	7018	7037	30061	9843	79901	7018	7018	7037	7018	7037	7018	7037	4891	30061	30061	2495	617	80025	7386
Disorders of galactose metabolism %WikiPathways_20240101%WP5173%Homo sapiens	https://www.wikipathways.org/instance/WP5173	2997	2632	5836	8908	2992	2998	231	2582	5236	2592	6523	2584	6514
Ulcerative colitis signaling%WikiPathways_20240101%WP5174%Homo sapiens	https://www.wikipathways.org/instance/WP5174	7124	3108	4790	64127	7097	7040	3596	7040	3586	50943	3561	4790	3586	4772	6778	4094	3596	3566	3565	3567	2625	3565	3458
Disorders in ketone body synthesis%WikiPathways_20240101%WP5175%Homo sapiens	https://www.wikipathways.org/instance/WP5175	3155	38	5019	622	3158
Disorders of bile acid synthesis and biliary transport%WikiPathways_20240101%WP5176%Homo sapiens	https://www.wikipathways.org/instance/WP5176	10599	28234	8309	6342	8647	1244	10998	1581	5244	9420	80270	6718	1582	23600	80270	5205	1593	6718	1593	3295	1593	10998	1109	1109	11001	5825	570	570	6554	10599	28234	1244	8714	8647	10257	200931	123264	5243	2172	6555
Disorders of fructose metabolism%WikiPathways_20240101%WP5178%Homo sapiens	https://www.wikipathways.org/instance/WP5178	6514	216	5236	132158	5211	2821	2538	6652	2203	6523	7167	3795	229	3098
Biosynthesis and turnover of 1 deoxy sphingoid bases%WikiPathways_20240101%WP5179%Homo sapiens	https://www.wikipathways.org/instance/WP5179	2531	81537	427	9517	56848	10558	8877	130367
DYRK1A involvement regarding cell proliferation in brain development%WikiPathways_20240101%WP5180%Homo sapiens	https://www.wikipathways.org/instance/WP5180	23385	5663	55851	8893	51107	1385	1021	273	836	2308	6598	1019	2247	26524	23621	3092	5978	1759	1385	273	91750	1859	23132	2932	1452	2475	64223	2735	7248	84335	57521	2735	7249	10238	64798	1027	28514	28514	388585	3280	63973	842	1027	1408	10253	92737	595	23411	351	7023	1859	3020	7157	4851	4772	51053	28514	7248	7249	2932	1408	842	4772	4137	4137	351	3020	1759	2308	3092	6598	5978	5933	5934	1874	7029	1875	51270	7027	5928	286826	55957	132660	91750	8893
Roles of ceramides in development of insulin resistance%WikiPathways_20240101%WP5181%Homo sapiens	https://www.wikipathways.org/instance/WP5181	5599	207	5610	3651	7185	1375	6198	2180	7132	948	6517	2081	3667	8660	3643	5515	5590	7124	5295	389692	3630	55512	53632	3667	8660
Pro survival signaling of neuroprotectin D1%WikiPathways_20240101%WP5182%Homo sapiens	https://www.wikipathways.org/instance/WP5182	5516	7132	581	330	842	11035	54205	7186	836	8772	841	840	8717	581	7124	8737	7132	7186	8717	7124	8737	8717	7186	8737	11035
SARS CoV 2 mitochondrial chronic oxidative stress and endothelial dysfunction%WikiPathways_20240101%WP5183%Homo sapiens	https://www.wikipathways.org/instance/WP5183	91942	114548	54386	51548	51103	4790	7014	28976	51295	617	79671	57506	9868	7187	7189	5245	27035	340061	59272	183	1636	5972	6195	3606	3569	7124
Vitamin K metabolism and activation of dependent proteins%WikiPathways_20240101%WP5186%Homo sapiens	https://www.wikipathways.org/instance/WP5186	29914	2159	5624	84883	2155	2677	5627	2158	2147	79001	1728	8858	2159	5624	2155	5627	2158	2147	8858	154807
mRNA vaccine activation of dendritic cell and induction of IFN 1%WikiPathways_20240101%WP5187%Homo sapiens	https://www.wikipathways.org/instance/WP5187	3140	57506	3665	3661	23586	64135	7098	8792	51284	51311	3140
Copper metabolism%WikiPathways_20240101%WP5189%Homo sapiens	https://www.wikipathways.org/instance/WP5189	538	540	4891	4891	1317	1317
Creatine pathway%WikiPathways_20240101%WP5190%Homo sapiens	https://www.wikipathways.org/instance/WP5190	6535	2593	2628	4942	1152	1152
Resolvin E1 and resolvin D1 signaling pathways promoting inflammation resolution%WikiPathways_20240101%WP5191%Homo sapiens	https://www.wikipathways.org/instance/WP5191	1241	2358	5163	207	207	1240	2048	6011	5294	5291	5290	5293	2475
Modulation of PI3K Akt mTOR signaling by bioactive sphingolipids%WikiPathways_20240101%WP5192%Homo sapiens	https://www.wikipathways.org/instance/WP5192	207	3091	4790	5290	10715	56624	1901	5337	2475	3480	64781	7248	1903	286223	56848
Cholesterol synthesis disorders%WikiPathways_20240101%WP5193%Homo sapiens	https://www.wikipathways.org/instance/WP5193	6713	1717	6307	3930	2222	10682	3157	4597	10654	1718	2224	3422	6309	3284	1595	3156	4047	4598	2224
Synthesis of ceramides and 1 deoxyceramides%WikiPathways_20240101%WP5194%Homo sapiens	https://www.wikipathways.org/instance/WP5194	79603	7368	7357	84002	2531	8694	2583	64781	427	53947	10715	127550	166929	29956	8877	259230	204219	1674	2683	91012	253782	79603	10715	29956	204219	91012	253782	427	10558
Inflammatory bowel disease signaling%WikiPathways_20240101%WP5198%Homo sapiens	https://www.wikipathways.org/instance/WP5198	4790	8807	6772	3567	3458	7124	30009	6778	3567	112744	51561	6774	3561	3592	3565	3586	2625	7040	3458	50943	3459	64127	3569	6774	3565	3569	64127	6095	7097	7097	7100	4790	3596	149233	6775	50943	3606	4772	6774	3596	3594	3565	7124	7099	7040	7097	3725	3558	59067	50615	7040	3552	4087	3566	4094	6097	50616	3458	3586	4790	3108
PtdIns 4 5 P2 in cytokinesis pathway%WikiPathways_20240101%WP5199%Homo sapiens	https://www.wikipathways.org/instance/WP5199	387	60312	9493	4735	7430	4952	54443	4633	5962	29127	4478	11021
Dravet syndrome%WikiPathways_20240101%WP5200%Homo sapiens	https://www.wikipathways.org/instance/WP5200	6323	79899	5578	64223	6334	6326	55615	3737	2258	79109	6812	55800	4790	348980	6323	1106	815	57526	253260	6328	5290	6327	2475	7124	207	801	5600	6324	6330	6323	6812	6328
Alstrom syndrome%WikiPathways_20240101%WP5202%Homo sapiens	https://www.wikipathways.org/instance/WP5202	26052	80124	7415	55968	6811	5989	7029	128344	1874	26160	6608	55125	5991	28981	5727	4645	353116	7840	5990	80173	84984	81	7283	23432	11159	51668	11020	55330	23557	26052	80124	7415	55968	6811	26258	114928	100528062	84062	7840	2647
Clock controlled autophagy in bone metabolism%WikiPathways_20240101%WP5205%Homo sapiens	https://www.wikipathways.org/instance/WP5205	9575	406	5187	1407	2475	8408	9776	4772	9474	55054	9140	8678	8792	9821	5289	60673	4982	8600	55626	1513	393	8678	4093	4090	4086	5563	650	3920	51384	10371	7474	10131	84557	81631	3479	22943	10507	7480	115908	1948	1489	7040	860	4772	3952	6096	4862	9975	8553	79365	4851	596	7415	79443	9842	128338	651	652	659	653	654	796	7415	4089	5176	5741	1435	3717	4041	8646	56955	56955	207	83734	3146	8878	860	5741	3562	3569	10533	50964	84938	10533	9474	4851	64422	7415	3562	7189	5741	654	1407	1407	1407	8600	8600	7474	7474	121340	10533
Amino acid conjugation of benzoic acid%WikiPathways_20240101%WP521%Homo sapiens	https://www.wikipathways.org/instance/WP521	10249	219970	55902	92292
Glucose metabolism in triple negative breast cancer cells%WikiPathways_20240101%WP5211%Homo sapiens	https://www.wikipathways.org/instance/WP5211	5163	3098	5214	6513	3939	6566	54704	5315
Amino acid metabolism in triple negative breast cancer cells%WikiPathways_20240101%WP5213%Homo sapiens	https://www.wikipathways.org/instance/WP5213	5723	6510	2744	6513	29968	23657	26227	2744
Warburg effect modulated by deubiquitinating enzymes and their substrates%WikiPathways_20240101%WP5216%Homo sapiens	https://www.wikipathways.org/instance/WP5216	51547	78990	2308	207	3099	7874	78990	51633	78990	4609	5230	3939	6513	57646	7428	2203	5290	78990	5223	84101	56957	2475	3091	78990	51633	10869	3091	10869	2538	78990	7874	11338	10869	7422	2308	7874	57695	57695	78990	78990	56957	51633	10869	3091	4609	57646	57695	78990	57695	78990	56957	51633	10869	5230	3791
Extrafollicular and follicular B cell activation by SARS CoV 2%WikiPathways_20240101%WP5218%Homo sapiens	https://www.wikipathways.org/instance/WP5218	83416	933	3662	3433	8519	941	639	3394	6387	5133	9636	1401	29760	969	57823	7494	3586	6850	639	930	9839	30009	8741	5788	3687	283131	5079	7494	2308	1378	6363	3689	930	9168	100885789	3312	60468	6366	931	10673	10148	2113	973	3732	3558	171558	958	958	3569	604	643	51284	6776	613	5133	4094	29851	7099	3592	3565	643	639	643	3592	3569	604	3565	1378	1380	4240	1236	1880	1236	102723996	23308	102723996	23308	7852	3687	6402	7852	3687	5079	9636	3565	10673	1236	10563	3569	912	151888	959	3458	59067	7124	59067	959	959	3455	4068	30009	57379	912	59067	59067	3458	7124	3458	57379	3458	110384692	720	718	59067
Diet dependent trimethylamine trimethylamine N oxide metabolism %WikiPathways_20240101%WP5219%Homo sapiens	https://www.wikipathways.org/instance/WP5219	2328	501	23446	55349
Metabolic reprogramming in pancreatic cancer%WikiPathways_20240101%WP5220%Homo sapiens	https://www.wikipathways.org/instance/WP5220	5211	4190	10498	3099	6646	2875	9122	8501	5238	3845	3098	3158	2673	5315	6513	3939	1431	47	27165	2805	5160	593	2746	1738	4199	22934	3845	64841	3845	6566	3845	2806	3845	3156	2194	3845	2746	6675	3845	1737	3845	5162	6510	3845	3949	6120	3845	2821	3845	587	7157	7157	8140	8050	7157	3845	3845	3845
2q11 2 copy number variation syndrome%WikiPathways_20240101%WP5221%Homo sapiens	https://www.wikipathways.org/instance/WP5221	93082	100422928	23020	1280	431705	151	56910	55654	51239	1844	81562	54910	26505	23397	10865	200539	9391	90342	51252	150771	55683	26504	387	1353	84191	7783	55486	5595	23654	5594	5595	5594	51647	1280	9391	64210	2064	2064
2q13 copy number variation syndrome%WikiPathways_20240101%WP5222%Homo sapiens	https://www.wikipathways.org/instance/WP5222	541471	100616341	100616341	100616165	100616165	5441	26525	5440	284958	10018	3553	10461	150468	150465	51082	3557	56300	84639	25885	84172	3552	64682	55289	23550	5437	129804	5435	727851	84910	64425	84269	10849	27179	9533	27178	5336	5434	30834	84172	376940	84524	6574	27177	6772	221830	26525	9021	7287	3558	1435	51561	2625	2885	10563	5747	2621	3554	8651	3958	1437	8808	3556	6574	5594	382	55289	3569	80117	5879	3556	5747	5594	5879	382	80117
2q21 1 copy number variation syndrome%WikiPathways_20240101%WP5223%Homo sapiens	https://www.wikipathways.org/instance/WP5223	100616378	101927994	445582	50649	344561	90557	55041	653784	130074	205147	113457	5879	996	146849	6774	11075	324	205147	387	387	5879	146849
2q37 copy number variation syndrome%WikiPathways_20240101%WP5224%Homo sapiens	https://www.wikipathways.org/instance/WP5224	100506749	25992	150678	5133	79083	54575	6694	55230	100616417	51281	285193	57007	23677	140739	151176	64284	23192	414061	10267	401036	9759	1841	10123	375316	4705	150677	10494	728294	116987	150681	2637	100423043	79919	377007	3069	80895	54578	26146	1293	11132	100616397	8864	54658	2859	389090	375318	666	79781	2817	9208	55502	23178	100616360	285093	129807	79054	84289	9855	10203	57140	406941	130916	151507	8527	189	51078	64090	100616493	54576	100422942	55355	51540	10920	54577	339768	339766	117581	51052	547	54600	5510	54657	653437	4735	50636	51665	4644	4134	11337	8837	10691	23710	801	11345	440738	84557	19	81631	4208	4792	4738	7124	23677	375	7852	4735	3651	1915	10267	5873	4205	57817	79054	3597	64121	1956	2817	124404	5617	5879	3280	58528	796	6387	3725	10325	79083	9267	50636	7187	4654	1058	3690	381	6373	23157	4656	5414	7157	27185	3705	5154	375318	6194	3394	3553	3611	2997	429	10670	10123	9266	27128	9265	381	375	4792	3394	7157	3725	3705	653437	6194	1915	2997	3651	5879
Hippocampal synaptogenesis and neurogenesis%WikiPathways_20240101%WP5231%Homo sapiens	https://www.wikipathways.org/instance/WP5231	1812	1385	801	815	816	84254	10645	814	5578	1432	5594	6195	6195	9252	1734	9378	127833	91683	627	4684	5617	596	894	3191	10891
Arsenic metabolism and reactive oxygen species generation%WikiPathways_20240101%WP5233%Homo sapiens	https://www.wikipathways.org/instance/WP5233	4535	7416	6389	28958	6648	7386	847	9446	6647	57412	476	57412
Bardet Biedl syndrome%WikiPathways_20240101%WP5234%Homo sapiens	https://www.wikipathways.org/instance/WP5234	11020	80173	26160	57560	49855	406	80258	129880	22897	80184	92482	27241	91147	22954	80199	1406	7546	51057	79809	157657	582	55764	374654	10806	166379	79738	583	5727	585	84314	123016	9731	54903	9742	112752	84100	57539	54585	57728	8195	132320	2737	51684	51259	51473	114327	755	388939	1258	1259	95681	5310	5311	6608	4952	4750	167691	9657	56623	23432	201163	8239	51715	5314	168507	284086	27031	27130	132884	2121	403	6102	5147	200894	4117	22858	51626	55112	89891	79659	255758	23059	55081	51098	28981	26146	27130	55212	406	2736
Estradiol regulation in porto sinusoidal vascular disease%WikiPathways_20240101%WP5235%Homo sapiens	https://www.wikipathways.org/instance/WP5235	3782	2099	6667	6670	3782	801
Markers of kidney cell lineage%WikiPathways_20240101%WP5236%Homo sapiens	https://www.wikipathways.org/instance/WP5236	284654	84870	5972	5175	2253	3815	7827	284252	2297	3791	3371	4851	6927	2297	2138	655	5159	8313	5087	59	9096	130497	3172	2018	652	4435	182	4086	163	6299	9096	54361	2056	2297	5087	2668	6928	7490	54583	6422	6943	2297	1674	6422	2252	338917	7474	3975	6495	4907	10736	130497	5076	4868	4090	6928	6928	6928	6928	7490	7490	7490	7490	5076	5076	5076	5076	5076	4851	182	8854	9096	10736	2297	4435	130497	338917	3195	338917	112398	112399	652	3371	2297	338917	3195	79633	8854	9423	5087	1634	5159	79633	7490	1499	5914	7040	79633	8854	6943	6943	1634	7040	5915
Cholestasis%WikiPathways_20240101%WP5238%Homo sapiens	https://www.wikipathways.org/instance/WP5238	9970	3156	64240	64241	8647	9971	1244	2052	6579	9414	5244	6256	5205	6554	6580	8714	10257	3949	949	9971	6256	9414	8647	5244
Lac Phe pathway%WikiPathways_20240101%WP5239%Homo sapiens	https://www.wikipathways.org/instance/WP5239	10057	55748
G13 signaling pathway%WikiPathways_20240101%WP524%Homo sapiens	https://www.wikipathways.org/instance/WP524	6242	5585	1073	85415	387	5216	9138	100505585	23191	10672	10788	8826	5293	397	5291	57630	3984	4608	5879	10188	5063	5305	5602	801	8976	5296	5500	7454	4216	4632	11113	398	6093	1729	5290	998	6198	9475	1072
Mitochondrial beta oxidation%WikiPathways_20240101%WP5241%Homo sapiens	https://www.wikipathways.org/instance/WP5241	1962	2181	1892	1666	33	2181	1632	10449	3028	36	36	1892	1892	1892	1892	1892	1892	1892	1892	1892	1892	1892	1892	1892	1892	1892	1892	1892	3028	3028	3028	3028	3028	3028	3028	3028	3028	3028	3028	3028	3028	3028	10449	10449	1632	1632	1632	1632	10449	10449	36	10449	36	10449	36	10449	36	10449	10449	36	10449	36	10449	36	10449	1632	10449	36	10449
COVID 19 and endothelial cell senescence%WikiPathways_20240101%WP5256%Homo sapiens	https://www.wikipathways.org/instance/WP5256	23765	196527	3605	84818	7099
Genetic causes of porto sinusoidal vascular disease%WikiPathways_20240101%WP5269%Homo sapiens	https://www.wikipathways.org/instance/WP5269	1536	4855	54567	4851	695	79801	3516	5594	51142	57572	2099	51523	3692	4790	998	84701	50508	57514	54106	6667	285203	3782	221336	285556	2969	51311	51119	1716	5595	25998	79415	653361	4688	4689	79631	695	2969	1535	5879	84701
LDL influence on CD14 and TLR4%WikiPathways_20240101%WP5272%Homo sapiens	https://www.wikipathways.org/instance/WP5272	3586	6347	3569	3553	3586	3569	6347	3553	3569	3553	3586	6347	1432	6300	5603	5600	4790	929	1385	7099	5600	6300	5603	1432	468	10488	9586	90993	64764	84699	148327	5970	4791	5971	5966
Effect of intestinal microbiome on anticoagulant response of vitamin K antagonists%WikiPathways_20240101%WP5273%Homo sapiens	https://www.wikipathways.org/instance/WP5273	7421	29881	1559	948	8856	5465	949	5467
Ether lipid biosynthesis%WikiPathways_20240101%WP5275%Homo sapiens	https://www.wikipathways.org/instance/WP5275	25979	64900	8443	5189	410	387521	79888	8540	51555	5191	9514	23175	7368	9663	10390	84188	55711	8540	5191	8504	9409	5824
Estrogen metabolism%WikiPathways_20240101%WP5276%Homo sapiens	https://www.wikipathways.org/instance/WP5276	1545	1577	1559	1558	3294	6783	1312	7923	1576	3295	51478	51171	3028	3292	54575	3295	8644	3293	7364	1588	574537	1551	3294	3292	1557	1544	8644	1312	1545	1577	1559	1576	1544	1557	1545	1577	1558	1576	1544	54575	54576	54576
Steroid hormone precursor biosynthesis%WikiPathways_20240101%WP5277%Homo sapiens	https://www.wikipathways.org/instance/WP5277	6718	1583	6715	1645	6716	1589	1583	1583	1586	3284	3283	1586	1645
Mineralocorticoid biosynthesis%WikiPathways_20240101%WP5279%Homo sapiens	https://www.wikipathways.org/instance/WP5279	6718	7364	1584	1109	8644	6716	54575	1645	1589	6715	3291	3290	6718	3291	1585	6718	6718	6718	1585	1585	6716	6715	1646	1109	8644	1645	1646	1109	8644	1645	1646	1109	8644	1645	1646
Acetylcholine synthesis%WikiPathways_20240101%WP528%Homo sapiens	https://www.wikipathways.org/instance/WP528	5130	5161	43	5160	10400	1119	1103
Glucocorticoid biosynthesis%WikiPathways_20240101%WP5280%Homo sapiens	https://www.wikipathways.org/instance/WP5280	1109	1585	1589	1646	3291	1584	3290	1576	6716	873	6715	8644	6718	1645	1109	1646	8644	1645	6718	6718	1109	1646	8644	1645	6718	1109	1646	8644	1645	1584	3291	3290	1585	6718	6718	6718
Chronic hyperglycemia impairment of neuron function%WikiPathways_20240101%WP5283%Homo sapiens	https://www.wikipathways.org/instance/WP5283	5588	5590	4316	79148	5580	4324	4325	5583	5584	5581	4314	8510	9313	5582	4312	4313	6616	4319	4320	23683	5578	4317	4318	4322	5579	4321	10893	118856	4323	64386	4327	64066	4326	8277	6652	177	718	6513	7442	627	6515	4843	8989	6334	6335	6336
Cell interactions of the pancreatic cancer microenvironment%WikiPathways_20240101%WP5284%Homo sapiens	https://www.wikipathways.org/instance/WP5284	942	1493	1234	356	6387	729230	1438	2833	355	7040	10581	9531	3123	3902	8829	1435	3627	1436	6352	3122	729230	941	6347	6352	3791	7422	7852	1437	7422	3123	3122	3902
Immune infiltration in pancreatic cancer%WikiPathways_20240101%WP5285%Homo sapiens	https://www.wikipathways.org/instance/WP5285	6374	56477	6347	112744	2277	7043	6352	53342	6387	64806	3958	27189	51561	7042	3553	3586	1437	83998	27190	7423	6364	3956	3965	7424	4318	3593	3593	3592	3605	3586	7124	2919	3567	3569	3558	3596	3576	7040	3596	1437	3576	7422	3565	3458	7124	3565	3569	3586	7043	7042	7040	7043	7042	7040	7424	2277	7423	7422	3458	3565	3596	3458	1437	7422	7423	7424	2277	3586	7040	7042	7043	7422	7423	7424	2277	3956	6374
17q12 copy number variation syndrome%WikiPathways_20240101%WP5287%Homo sapiens	https://www.wikipathways.org/instance/WP5287	6352	729877	30837	8148	6351	284099	79893	10948	80179	246176	3980	31	414060	6928	782	117584	8396	84299	54475	284098	6362	11056	79154	93210	22806	79148	3927	390790	84311	440435	91607	100170841	57636	146861	342618	284106	55106	5469	146862	6356	10693	2886	163	91608	51755	57125	256957	6354	342667	8557	146853	4761	6346	201299	7703	5409	5193	11072	6871	6360	414062	6349	3975	414059	101060321	54752	101060351	102723859	79922	9349	6357	84961	414060	729873	102724862	6359	84152	91603	57151	6355	2064	40	26574	9326	80725	4302	162394	494188	388372	9560	11276	729873	101060376	6348	388381	146857	101060321	400591	6358	54883	124842	5892	6347	146853	84299	54883	2886	57125	284106	6354	10693	8557	9326	6346	91603	146862	782	284099	79893	91607	729877	7703	4302	6357	10948	414062	6349	6362	2064	91608	6347	55106	6360	256957	6355	54475	84152	3975	6356	84961	414060	40	5892	22806	162394	8148	80725	414060	729873	124842	80179	100170841	6358	9349	4761	163	11056	146861	101060351	102723859	11276	79154	6928	5409	51755	3980	6351	284098	729873	101060376	390790	57636	101060321	11072	5193	26574	6359	342667	30837	6348	246176	414059	101060321	146857	79148	93210	342618	54752	7006	388372	9560	79922	31	5469	6352	494188	388381	102724862	3927	117584	201299	57151	8396
Glycosphingolipid metabolism%WikiPathways_20240101%WP5292%Homo sapiens	https://www.wikipathways.org/instance/WP5292	127550	129807	7357	53947	2629	2717	2581	7368	8703	9334	8702	8708	57704	10825	2583	410	53947	84002	9514	8707	9331	8702	8869	9514	8869
Acute myeloid leukemia%WikiPathways_20240101%WP5293%Homo sapiens	https://www.wikipathways.org/instance/WP5293	2735	5292	3815	100506403	861	2322	2885	6654	6655	3265	3845	4893	369	5894	673	6774	6776	6777	5290	5291	5293	5295	5296	8503	207	208	10000	1147	3551	8517	572	2475	4790	5970	5604	5594	5595	5605	1978	6198	6199	11040	597	1053	6688	862	100506403	861	5371	5914	5914	7704	1050	1050	3728	595	4609	5467	1848	4609	890	8900	51176	6932	6934	83439	929	2209	3684	6688	1436	8864	1436	1437	4353	3562	2322
Sildenafil treatment%WikiPathways_20240101%WP5294%Homo sapiens	https://www.wikipathways.org/instance/WP5294	207	7019	5592	5071	208	155061	4899	2977	2597	8654	5141	5144	2932	10891	5143	4842	5142	2974	2982	2983	10000	4846	4843
Ganglio series sphingolipid metabolism%WikiPathways_20240101%WP5299%Homo sapiens	https://www.wikipathways.org/instance/WP5299	3074	3073	6489	338596	8705	6483	29906	8705	6484	2583	129807	10825	129807	10825	2583	8869	6483	6482	6484	6489	29906	29906	6489	29906
ID signaling pathway%WikiPathways_20240101%WP53%Homo sapiens	https://www.wikipathways.org/instance/WP53	5933	5925	2004	5079	4654	7849	2002	5934	3399	2005	898	5076	1017	6720	3398	3397
Cytokines and inflammatory response%WikiPathways_20240101%WP530%Homo sapiens	https://www.wikipathways.org/instance/WP530	3552	3553	7040	3586	920	3552	3586	3565	3562	3586	3596	3562	1435	3574	3552	3458	3558	3458	3565	1440	7124	7124	3600	3567	2920	3558	2919	7040	3569	3593	3600	3122	3558	3593	3589	3569	7124	1437	3569	7124	3558	3553	3593	3600	3569	5154	3553	3552	3586	7040	3552	1437	3456	3569	3458	7124	3596	3565	3565	3553	3567	3565	3558	7124	7124	3553	3558	3123	3558
TROP2 regulatory signaling%WikiPathways_20240101%WP5300%Homo sapiens	https://www.wikipathways.org/instance/WP5300	3717	4070	9076	1366	9076	9076	9076	9076	9076	9076	9076	9076	9076	9076	4363	4851	1029	4851	5295	4070	1111	4070	9076	9076	9076	9076	5728	4070	3479	4192	5578	5580	9076	4322	5175	1956	94	3480	5879	3688	3678	7094	7094	3725	6772	5925	4790	6714	5747	3725	4070	999	596	581	1499	2335	7431	999	1019	595	898	1017	1027	9076	5664	4070	1499	3482	3481	10399	10298
Lacto series sphingolipid metabolism%WikiPathways_20240101%WP5303%Homo sapiens	https://www.wikipathways.org/instance/WP5303	8708	2525	8707	2524	2523	84002	2525
Cholesterol metabolism%WikiPathways_20240101%WP5304%Homo sapiens	https://www.wikipathways.org/instance/WP5304	3931	64240	6646	6770	10999	4547	4035	350	10577	337	6272	3949	344	345	55908	341	3930	4035	1595	19	3931	335	335	5360	4023	336	6272	338	341	1071	1581	4043	27141	3949	348	1718	4023	706	255738	8694	337	9218	4245	114879	51478	6272	338	9388	4864	4018	10948	255738	27329	344	26119	10682	3949	255738	3949	948	335	949	7108	19	7416	29116	1593	3990	8647	3988	64241	64240	29881	948	39	338	348	348	19	335	335	336	344	345	348	335	336	344	345	348	335	335	10948	338	344	345	338	348	7416	338	6272	344	345	348	348	338	3949	51128	50814	2224	3157	6307	6713	3422	4597	3156	1717	10654	6309	2222	4047	4598	2224	10682	1717	1718	1718	6309	1718	1718	51478	50814	6307	1718	3930	7108	1595	1718	3157	3156	4597	10654	4598	3422	2224	6713	2222	4047	2224	1718	10682	1717	6309	10682	1717	1718	1718	6309	1718	1718	1718	1595	1595	51478	50814	6307	51478	50814	6307	1718	3930	7108	3930	7108	3949	2169	338	338	338	338	338	338
DNA mismatch repair%WikiPathways_20240101%WP531%Homo sapiens	https://www.wikipathways.org/instance/WP531	5426	9156	5424	3978	5425	10714	57804	5981	2956	4436	5111	5982	5983	5984	5985	5395	4292	6117	6119	6118	2956	4436	9156	6117	6119	6118	2956	4436	2956	4436	2956	4436	2956	4436	5395	4292	9156	5111	6117	6119	6118	5427	54107	56655	6117	6119	6118	2956	4436	2956	4436	5111	5395	4292	5426	5424	5425	10714	57804	5427	54107	56655	5111	2956	4436	2956	4436	5395	4292	6117	6119	6118	6117	6119	6118	6117	6119	6118	5111	3978	5426	5427	54107	56655	5424	5425	10714	57804	3978	3978	5426	5427	54107	56655	5424	5425	10714	57804
Isoglobo series sphingolipids%WikiPathways_20240101%WP5311%Homo sapiens	https://www.wikipathways.org/instance/WP5311	10317
Metabolic pathways of fibroblasts%WikiPathways_20240101%WP5312%Homo sapiens	https://www.wikipathways.org/instance/WP5312	2260	948	2821	10609	1902	4017	649	2264	9509	10536	871	3939	6510	5351	283208	5033	8974	6510	7358	5831	6513	2744	2746	7360	26227	387	5832	5723	5335	29968	2645	2744	6566	5236	649
Carnosine metabolism of glial cells%WikiPathways_20240101%WP5313%Homo sapiens	https://www.wikipathways.org/instance/WP5313	57571	6533	6565	6565	6565	121260
Lactate shuttle in glial cells%WikiPathways_20240101%WP5314%Homo sapiens	https://www.wikipathways.org/instance/WP5314	3939	3945	8671	9123	762	9194	6506	256281	760	6515	3098	6566	760	6513	762	6513	760	6513
Sebaleic acid formation and metabolism%WikiPathways_20240101%WP5315%Homo sapiens	https://www.wikipathways.org/instance/WP5315	2180	9415	240	3992	4051
Primary ovarian insufficiency%WikiPathways_20240101%WP5316%Homo sapiens	https://www.wikipathways.org/instance/WP5316	1588	9210	254394	7252	594	2100	93	2308	11077	60674	55213	407004	84168	9241	857	54361	326	29893	23514	2334	1901	207	402381	56478	23411	113510	4313	1586	5096	5728	7038	59067	55120	657	30812	10857	344018	2626	1730	431707	5746	54937	5618	23305	11144	8894	64374	7518	2492	4439	2827	26047	641	4438	3915	4683	658	2332	135935	4000	3123	79065	2778	268	1352	10657	7486	2099	2189	142	2592	23438	84057	5122	23304	8892	269	7049	7124	2309	5170	2661	6387	342977	57505	105376156	2176	9581	26284	659	10533	84515	2516	3295	1621	5888	9156	7249	57697	2074	116039	171568	3815	5054	7784	6134	10456	5460	9401	6770	1618	256006	8192	1581	7490	8891	8626	5373	672	23395	3569	186	627	4591	254528	284403	56652	639	675	3640	668	2547	2175	3558	646	139324	7048	693123	317761	3429	8893	57510	93426	57167	7516	284417	472	5110	84733	5095	57122	3791	1312	64506	56945	56979	3973	656	4853	80067	164045	5428	221711	10734	3623	5432	2701	2304	84690	8890	2488	92667	8991	346673
Female steroid hormones in cardiomyocyte energy metabolism%WikiPathways_20240101%WP5318%Homo sapiens	https://www.wikipathways.org/instance/WP5318	4547	6517	5465	3032	6517	3032	6517	34	6517	208	338	6794	2099	133522	4846	5465	34	47	4846	2101	2101	2101	2101	2101	2099	2099	2099
Male steroid hormones in cardiomyocyte energy metabolism%WikiPathways_20240101%WP5320%Homo sapiens	https://www.wikipathways.org/instance/WP5320	3293	3294	6715	8644	8644	3284	3283	3284	3293	6716	51171	51171	1588	3293	8644	1586	6817	3294	1586	1583	1588	51171	54658	51171
Prostaglandin and leukotriene metabolism in senescence %WikiPathways_20240101%WP5321%Homo sapiens	https://www.wikipathways.org/instance/WP5321	2678	240	9536	2778	64174	5742	5743	3488	4056	2687	64174	5732	5730	4048	5742	5600	5743	5730	9536	5740	6916	127281	5731	5733	5734	2770	2776	241	240	4056	4048	247	5925	246	23411	239	5925	109	5321	5321	23236	3265	109	1026	10800
CKAP4 signaling pathway map%WikiPathways_20240101%WP5322%Homo sapiens	https://www.wikipathways.org/instance/WP5322	3691	1848	6469	2736	5727	7431	6615	999	7082	355	7132	8797	8795	7124	7185	7818	834	836	837	838	841	842	10018	5883	317	581	4323	3725	51176	4609	7291	595	6615	960	6469	7431	999	7082	100506658	4613	6667	1869	3303	23452	7431	7291	56241	5328	4609	574497	100126315	7048	4089	5054	10970	10970	207	2099	7046	26273	10970	7291	6935	999	4609	56288	5594	7867	4312	4318	672	672	10970	10970	672	10970	5204	5204	1832	1019	595	27122	22943	207	207	7157	1027	595	898	10970	27330	2932	1499	4804	9429	648	79923	5460	6657	960	6932	472	11200	10970	10970	1956	207	2932	10970	5563	1432	332	10970	10970	2185	6714	207	3725	4790	1499	10970	64083	89780	10970	10970	10970	10970	10970	1490	1490	10970	10810	22943	10970	55832	5970	10970	4193	55294	10970	5605	5604	5290	207	83483	3791	3688	3678	891	9133	983	2932	972	960	5733	4282	4790	207	5728	1499	2099	10970	10970	5970	10970	4609	7042	4089	4088	10970	10970	3570	6772	6772	10970
Fatty Acids and Lipoproteins Transport in Hepatocytes%WikiPathways_20240101%WP5323%Homo sapiens	https://www.wikipathways.org/instance/WP5323	338	348	348	341	348	348	341	338	348	348	4035	26119	6272	29116	338	3949	255738	3949	255738	2169	3988	10948	114879	10577	10948	7416	7416	6770	3949	255738	6646	8435	6272	338	949	338	3949	338	348	2180	2181	51703	23305	11001	10999	376497	11000	2170	2168	2167	19	6272	337	338	341	1622	4018	338	341	344	338	338
Octadecanoid formation from linoleic acid%WikiPathways_20240101%WP5324%Homo sapiens	https://www.wikipathways.org/instance/WP5324	1557	59344	1544	2879	1576	242	5742	1558	1559	1579	246	79852	59344	2879	59344	1559	1559
Cholesterol biosynthesis pathway in hepatocytes%WikiPathways_20240101%WP5329%Homo sapiens	https://www.wikipathways.org/instance/WP5329	39	3157	3158	2180	2181	54898	83401	6785	60481	9415	6319	641371	10965	19	9619	29116	9453	1581	2224	2222	4047	10654	1595	7108	3930	6307	50814	4598	51478	10682	10062	1718	6309	39	10062	403313	3156	3930	6307	50814	3157	51478	7108	91734	4597	10858	1593	9023	7376	3422	7376	6720	6720
Autophagy in pancreatic ductal adenocarcinoma%WikiPathways_20240101%WP5331%Homo sapiens	https://www.wikipathways.org/instance/WP5331	4286	5071	7157	65018	10533	7942	8678	6774	81631	7030	4780	8036	3845	4193	3146	8878	81671	4790	177	10526
Enterocyte cholesterol metabolism%WikiPathways_20240101%WP5333%Homo sapiens	https://www.wikipathways.org/instance/WP5333	10999	4547	335	335	8694	337	4245	338	19	64241	64240	29881	948	39	51128	3157	3156	4597	10654	4598	3422	2224	6713	2222	4047	2224	1718	10682	1717	6309	10682	1717	1718	1718	6309	1718	1718	1718	1595	1595	51478	50814	6307	51478	50814	6307	1718	3930	7108	3930	7108	3949	2169
Induction of autophagy and toll like receptor signaling pathways by graphene oxide %WikiPathways_20240101%WP5336%Homo sapiens	https://www.wikipathways.org/instance/WP5336	3456	3458	7124	4790	7189	4615	7099	3661	4790	7189	4615	3661	3456	3458	7124	54106	8678	84557	8678	84557
Glycolysis and gluconeogenesis%WikiPathways_20240101%WP534%Homo sapiens	https://www.wikipathways.org/instance/WP534	7167	5214	2203	226	92483	5315	230	6514	2805	2597	1738	5091	5213	2806	5230	4190	5313	6518	5160	4191	3939	3098	6513	5224	1737	5211	2027	2023	3948	3101	3945	25874	51660	2026	2538	3099	5105	5232	6517	8789	6515	2645	5223	5315	229	2821
Pathophysiological roles of DUX4 in FSHD1%WikiPathways_20240101%WP5342%Homo sapiens	https://www.wikipathways.org/instance/WP5342	4654	10891	5081	154	391769	4609	100288687	124905408	124905409	124906462	124906452	124906463	124906460	124906461	124905410	124906466	124905411	124906456	124906453	124906464	124906454	124906465	124906459	124906457	124906458	1026	2033	4656	2100	114907	84676	5976	5979	7422	4617	340096
Abnormal calcium handling and its effects on muscle contraction in DMD%WikiPathways_20240101%WP5343%Homo sapiens	https://www.wikipathways.org/instance/WP5343	100137049	844	1837	825	487	6641	7125	6442	6261	10345	786	8082	1756	1605
Cardiomyocyte signaling pathways converging on Titin%WikiPathways_20240101%WP5344%Homo sapiens	https://www.wikipathways.org/instance/WP5344	7273	7273	7273	7273	7273	7273	7273	7273	4881	5573	200539	83606	2273	6722	27063	2983	8557	5567	5594	5566	84665	5578	8048	815	5568	26287	5593	84675	4077	1410	23636	84676	2274	4193	2274	5604	5605	5894	89869	154	153
1p36 copy number variation syndrome%WikiPathways_20240101%WP5345%Homo sapiens	https://www.wikipathways.org/instance/WP5345	7188	375790	8995	388585	4038	4593	1994	55229	5830	7292	151888	8764	3434	64135	11126	7186	54991	26155	84808	7293	57801	84069	8784	339451	375790	51150	9636	401934	81399	729759	79501	81399	148398	4087	4088	5193	4089	728642	65220	2782	163688	85452	339456	2563	9651	5192	79906	11079	5590	199990	6497	5828	5192	8452	9978	2898	1743	150684	4171	441869	219293	84612	2099	3872	5261	27122	29101	7040	7706	56257	643965	3312	148413	57721	51573	55052	54973	83756	126789	6339	382	54973	55756	55726	81669	1855	92105	116983	55174	80772	118424	81556	54998	388581	54587	126792	28514	28514	55052	7422	7448
8p23 1 copy number variation syndrome%WikiPathways_20240101%WP5346%Homo sapiens	https://www.wikipathways.org/instance/WP5346	7013	1499	9258	79660	1475	9107	9108	6910	8879	4825	346702	2626	7013	253012	83648	10445	56955	203076	66036	7097	55613	8658	286046	7099	94137	649	137075	83650	640	252969	4482	5594	2222	6517	613210	2212	1508	4926	83595	7015	2213	5595	90459	83656	6281	54984	1509	7884	5894	8312	203074	3651	3329	115004	613209	613211	2212	2213	115004
IL 26 signaling pathways%WikiPathways_20240101%WP5347%Homo sapiens	https://www.wikipathways.org/instance/WP5347	836	836	581	3569	3586	7124	4318	59	3569	8600	245972	1513	4772	81501	3605	6097	3576	7124	3576	3553	6364	90865	124906748	100289462	1673	9021	3576	3553	7124	6772	6774	1437	3586	3383	3588	53832	3717	4087	5595	5594	5599	1432	6772	4513	4312	4792	6774	55801	2042	207	1649	3553	3569	7124	5970	5601	3716	7297	3576	4353	5290	5970	55801	3725	3725
11p11 2 copy number variation syndrome %WikiPathways_20240101%WP5348%Homo sapiens	https://www.wikipathways.org/instance/WP5348	3689	6469	9575	5978	4166	3109	56981	2737	3655	7076	51176	93185	162540	3122	3108	284359	3340	55343	920	8534	967	1839	57586	963	1408	221120	930	3676	9537	81839	387763	9479	3959	3732	977	84680	8702	406	11041	6386	931	90139	2132	51317	93010	3688	7157	3675	2131	60529	967	9378	143678	9409	120071	2132	60529	51317	10478	8504
Kleefstra syndrome%WikiPathways_20240101%WP5351%Homo sapiens	https://www.wikipathways.org/instance/WP5351	57492	6597	6599	6601	6602	6603	6604	86	51412	79813	6256	9070	171023	23054	55777	7403	84661	5929	22976	58508	9970	11091	8289	6598	8314	3020	3021	6595	6598	79447
10q11 21q11 23 copy number variation syndrome%WikiPathways_20240101%WP5352%Homo sapiens	https://www.wikipathways.org/instance/WP5352	100422895	57654	170370	83737	23411	9241	3297	4221	596	4086	8467	474354	4641	5599	9031	285704	55693	55183	8200	4756	10514	657	5111	23451	56478	58504	6601	9188	282966	57705	55753	9575	114548	8505	170371	2073	118461	406	7913	2074	4090	6924	1161	3727	1743	1103	6572	51548	999	8065	196740	3299	143162	650	658	644168	4093	6598	2002	1386	1738	2074	55753
A network map of Macrophage stimulating protein MSP signaling%WikiPathways_20240101%WP5353%Homo sapiens	https://www.wikipathways.org/instance/WP5353	9839	4485	3586	4318	3553	4318	3553	7124	4485	4486	7422	3456	4485	5594	4486	5595	6714	5335	207	2475	6198	27250	6195	6194	1282	4485	4486	5111	25	207	4486	4486	4485	7480	8321	7480	9076	4485	4486	4486	4087	4088	5170	207	1000	999	6197	999	7431	4486	5728	2475	207	5594	5595	4486	4486	207	2932	1499	6513	3939	3099	4486	9839	7431	999	4486	207	2475	6198	3725	5595	5594	8986	7157	9252	4485	4486	5594	5595	4086	4090	4093	4485	4486	207	4485	4486	4485	4486	5563	31	4485	4486	5747	207	6714	5595	5595	4485	4486	5594	5595	999	59	4486	4790	4790	7124	3553	3586	4486	6714	4087	4088	5594	5595	5599	5601	1432	4091	3480	2260	2321	3791	5156	5159	1000	7431	7040	59	2335	999	4485	4486	4088	5594	5595	5599	5601	1432	4485	4486	5747	4486	207	5594	5595	1432	4486	2549	1499	1499	4485	4486	5594	5599	5335	5295	6464	2885	5579	3315	5894	10397	2002	1846	4486	5295	5894	207	6194	5594	5595	5295	27250	5594	5595	5594	5595	1399	207	4790	5970	3576	6374	2919	6495	1499	4486	6714	5604	5594	5594	5605	142	3688	4485	7480
Metabolic Epileptic Disorders%WikiPathways_20240101%WP5355%Homo sapiens	https://www.wikipathways.org/instance/WP5355	4337	2731	28972	10166	6510	10157	501	3141	3141	2731	275	1738	2593	435	445	383	10166	5009	1373	27165	6510	2746	1738	5091	2806	5160	4191	1737	25874	51660	7167	5214	2203	226	92483	5315	230	6514	2805	2597	5213	5230	4190	5313	6518	3939	3098	6513	5224	5211	2027	2023	3948	3101	3945	2026	2538	3099	5105	5232	6517	8789	6515	2645	5223	5315	229	2821	94081	6470	6472	4338	10243	27304	2628	6576	7498	1036	6542	2875	6821	292	23474	38	686	875	102724560	10157	6542	55526	51166	2639	1892	3033	48	5723	29968	26227	1491	58472	875	102724560	7498
Affected pathways in Duchenne muscular dystrophy%WikiPathways_20240101%WP5356%Homo sapiens	https://www.wikipathways.org/instance/WP5356	6261	1536	51669	1756	1756	1756	7040	292	6696	7048	7046	5054	5328	3569	3552	4087	4088	50507	1490	7124	185	1837	6641	6442	8082	1756	1605	6786	84876	6261	778	779	783	782	781	786	1756	2280	3552	3569	3586	4790	4792	825	7040	7124	5321	4790	7222	7220	7225	844	10345	5562	1991	4353	2266	2244	2243	842	7416	10105	3709	3710	5320	4313	9804	2735	90550	3708	10394	487	2813	7416	7135	825	55013	4318	10280	3313	4089	4087	4088	642658	6588	817	5563	4843
JAK STAT signaling in the regulation of Beta cells%WikiPathways_20240101%WP5358%Homo sapiens	https://www.wikipathways.org/instance/WP5358	2305	3569	57521	3845	3460	2305	3458	5618	2056	4893	208	3459	896	64223	6772	8835	8651	6774	6777	10000	2690	84335	3717	2688	2057	6776	1154	2475	894	207	3570	9021	5617	3265	1019	3717	3717	6776
Calcium regulation in cardiac cells%WikiPathways_20240101%WP536%Homo sapiens	https://www.wikipathways.org/instance/WP536	782	57620	801	818	6262	9628	196883	54331	107	815	5579	777	51764	5996	490	5566	2771	489	492	2702	5331	148	59345	5350	8601	81025	805	5567	6261	814	111	5570	409	6001	146	153	10636	779	1132	1129	100874369	775	10052	3745	108	2697	3709	5575	776	817	2784	773	3760	8490	7529	10681	3762	7534	7533	2700	3708	491	2707	127534	2810	5587	55970	2776	2791	5580	2788	10804	2773	5581	64407	6000	2869	94235	5569	6263	3710	114	1128	10287	147	808	2280	2705	2703	26575	844	109	7531	309	2767	2787	115	6004	6546	10971	113	2781	5331	155	2709	811	8786	844	2792	5590	5573	2783	11142	5999	5583	5577	5588	2785	5578	57165	2782	845	2775	6547	5350	488	5997	408	2778	2706	774	2770	1131	811	8787	1133	5583	816	2701	2786	7532	8536	784	5582	112	2868	5576	154	5998	57369	2870	480	481	486	482	483	84876
TAR syndrome%WikiPathways_20240101%WP5362%Homo sapiens	https://www.wikipathways.org/instance/WP5362	142680	10616	653519	1956	10158	11216	9748	6583	9855	9112	7329	10623	3932	3688	5174	116085	3458	1182	3106	11126	4233	148741	6613	8764	10623	9368	7852	54541	148738	57805	5824	2322	1759	915	2972	9775	463	6774	919	1080	7295	129531	57817	3135	3107	8515	3066	4116	10621	5045	10622	23411	4790	3105	114814	84305	84265	23786	8799	10401	200035	9112	57805	463	7852	4233	2322	1956	3107	3133	3134	3135	55004
4p16 3 copy number variation%WikiPathways_20240101%WP5365%Homo sapiens	https://www.wikipathways.org/instance/WP5365	677770	7469	9793	3020	51497	7936	2247	152877	867	5595	90459	10460	8218	7468	339983	7884	25920	92305	100126332	401115	353497	2261	118424	617	5594	3954	10818	5335	2885	6654	5295	2549	10460	92305	10818	3020	7469	867	5335
NF1 copy number variation syndrome %WikiPathways_20240101%WP5366%Homo sapiens	https://www.wikipathways.org/instance/WP5366	23512	4763	51379	55803	898	79915	2123	1407	5883	1956	5111	2124	3205	55352	79736	84282	101927057	4974	596	5111	55803	100616266	406968	100616449	9134	1956	5187	4661	3198	890	4661	4661	4661	4661	4661	4661	8661	84440	6829	3632	10419	1786	574406	4170	6654	3456	382	5442	1876	4214	23586	5982	121504	8368	8367	8366	8365	8359	8360	8294	554313	8370	8364	8363	8362	8361	545	10988	5894	4804	5888	9475	6383	57506	387	65078	7398	3984	2145	203068	51466	79915	1072	57599	5983	1950	6853	5985	5984	5888	23586	10746	4214	10746	5595	5594	5594	5595	51466	3984	1072	5894	5894	4803	6829	6654	23512	3720	8726	5931	55813	8357	8356	8355	8354	8358	8968	8353	8352	8351	8350	333932	126961	653604	8357	8356	8355	8354	8358	8968	8353	8352	8351	8350	333932	126961	653604	8766	55763	60412	11336	55770	23265	10640	149371	54536	6853
Sulfatase and aromatase pathway%WikiPathways_20240101%WP5368%Homo sapiens	https://www.wikipathways.org/instance/WP5368	6783	3292	3283	10599	28234	3294	28231	2100	1588	11309	2099	3293	6579	353189	6783	6783	6579	10599	28234	11309
Involvement of secretase in neurodegenerative diseases%WikiPathways_20240101%WP5372%Homo sapiens	https://www.wikipathways.org/instance/WP5372	5641	23621	208	5641	4137	5641	351	5516	6772	4915	627	6418	10000	4137	5641	1051	23435	4129	6622	6733	207	5516	207	208	10000
Role of hypoxia angiogenesis and FGF pathway in OA chondrocyte hypertrophy%WikiPathways_20240101%WP5373%Homo sapiens	https://www.wikipathways.org/instance/WP5373	1734	860	2034	1300	4322	3727	1281	3726	3791	5970	2353	1300	5578	3725	4790	1277	6774	3717	2355	3091	3381	5971	5595	5594	8061	4803	1490	6696	1280	2354	7422	7422	860	4803	5290	5594	5595	207	208	10000	1300	7422	4322	6662	1280	2595	1280	176	7422	3091	3091	3091	3091	3091	11061	1051	1051	4921	2260	8074	2263	2261	2264	55004	4914	405	54681	7428	405	405
17p13 3 YWHAE copy number variation%WikiPathways_20240101%WP5376%Homo sapiens	https://www.wikipathways.org/instance/WP5376	7531	1621	81565	7531	7529	1020	1644	5048	7054	1639	27185	1778	7531	7532	7531	7533	7531	7534	7531	10971	81565	5515	10540	11258	51164	84516	10671
5q35 copy number variation%WikiPathways_20240101%WP5380%Homo sapiens	https://www.wikipathways.org/instance/WP5380	100302203	9260	5799	79930	54732	1329	27166	4512	192286	64324	2161	80758	9500	6714	9577	23119	90249	23197	4149	10960	100422962	6622	10818	9377	257629	2902	3092	6569	23567	4609	6620	7169	53917	5741	1337	26262	57179	2246	672	1346	3725	5335	11285	5771	2773	10972	25920	51099	1351	2264	1813	2771	1327	3020	84142	5601	1627	23135	54540	114787	3480	5602	79184	51428	2885	10083	53841	10959	2904	285598	51491	345456	1350	6654	5295	4514	55294	3014	3101	375484	2549	25	9423	580	84364	9965	51720	2870	22838	253314	10636	7852	4648	51499	57104	1340	5599	83463	2770	9026	1345	1581	4513	3635	1212	29086	1349	825	8726	53841	102	192286	54825	54825	10818	5335	3020	27166	2773	3725	3725	3725	51720	80758	80758
Smith Magenis and Potocki Lupski syndrome copy number variation%WikiPathways_20240101%WP5381%Homo sapiens	https://www.wikipathways.org/instance/WP5381	83450	23164	10400	56953	23495	8533	91647	10743	79018	54890	1819	125170	7156	2314	51655	146691	201163	51168	6720	55090	3996	6470	140775	693120	140771	105371564	201164	23495	23495	201163	201163	55090	3394	3705	3725	7030	7942	5728	1407	1385	6774	7942	3939	5562	9101	7030	29109	64223	10670	351	322	10413	374986	4609	7157	10498	10296	92749	5071	203228	10062	7099	4218	64223	10193	4790	28981	5105	7376	54472	55255	4620	1213	7124	23426	84612	1211	54329	26959	23026	384	140775	8562	2665	3169	57600	9020	4659	639	581	23274	1073	1407	10018	1408	5187	1408	5187	6093	3984	641	8741	116028	80010	7156	406	387	983	329	604	1073	9575	5071	4218	116442	116442	8408	9821	9776	60673	57521	2475	4615	4615	5970	3553	5584	56288	10890	10890	83450	85478	2622	202500	222235	84229	84288	84223	115811	79781	80173	64792	64792	28981	80173	79989	56912	51098	26160	57560	8100	150737	55081	23059	90410	11020	51668	26146	146691	1213	1213	1211	1212	2538	3170	55502	222894	4289	25852	80232	64795	10048	79018	26959	84895	51422	5564	25937	2119	94274	96459	57521	2475	50813	10987	10980	10920	8533	9318	51138	2873	7157	3725	3705	3394	1385
TGF Smad signaling pathway%WikiPathways_20240101%WP5382%Homo sapiens	https://www.wikipathways.org/instance/WP5382	4088	4087	5054	4089	6678	1490	10631	4087	4088	4087	4088	4089	4087	4088	4089	4087	4088	4089	5054	25937	7046	1490	6678	7532	10631	7048	25937	7049	25937	7532	25937	25937
Growth factors and hormones in Beta cell proliferation%WikiPathways_20240101%WP5385%Homo sapiens	https://www.wikipathways.org/instance/WP5385	3651	5595	207	7046	3845	3630	5154	673	3480	4092	5228	339122	200186	2321	2308	3643	3479	8788	11186	4609	1017	1019	2305	5594	208	10000
Pancreatic cancer subtypes%WikiPathways_20240101%WP5390%Homo sapiens	https://www.wikipathways.org/instance/WP5390	4640	84951	1551	6707	7032	8796	3872	1474	9982	51442	4069	10551	4680	79170	8581	286887	6318	728113	8399	6699	55808	6273	3866	1515	3853	23584	7103	3960	84985	83998	93273	155465	7033	6513	7031	3855	1015	10170	54474	27290	1510	11199	374	119467	79908	6317	131177	53836
UDP derived sugars synthesis in fibroblasts%WikiPathways_20240101%WP5394%Homo sapiens	https://www.wikipathways.org/instance/WP5394	7358	2582	2821	3101	80146	2645	3099	5238	5236	3098	2673	2582
Glycosaminoglycan synthesis in fibroblasts%WikiPathways_20240101%WP5395%Homo sapiens	https://www.wikipathways.org/instance/WP5395	113189	135152	9653	337876	10090	90161	9469	64579	9348	79586	56548	55790	29940	27087	11285	9955	64132	9957	26035	166012	2132	64131	9956	3340	9953	266722	2135	9394	55454	126792	55501	9957	22856	2134	8509	2137	54480	8534	50515	26229	2131	51363	64579	9348	3340	8509	2132	2131	55790	55454	337876	79586	22856
Enterohepatic circulation of bile acids%WikiPathways_20240101%WP5396%Homo sapiens	https://www.wikipathways.org/instance/WP5396	2172	6554	10599	28234	1244	5243	8714	8647	10257	200931	123264	200931	123264	200931	123264	6555	6555	6555	200931	123264	1244	8714	10257	1244	8714	1244	8714
Vitamin A1 and A5 X pathways%WikiPathways_20240101%WP5397%Homo sapiens	https://www.wikipathways.org/instance/WP5397	6256	6257	6258	5914	5915	5916
NRXN1 deletion syndrome%WikiPathways_20240101%WP5398%Homo sapiens	https://www.wikipathways.org/instance/WP5398	116444	2905	57502	2904	2902	9378	57555	2893	116443	1742	2903	2890	22871	54413	2891	2892	2906
NPHP1 deletion syndrome%WikiPathways_20240101%WP5399%Homo sapiens	https://www.wikipathways.org/instance/WP5399	5594	23322	9564	5595	261734	2317	2316	27130	2185	2318	4867	4867	2185	2185
6q16 copy number variation%WikiPathways_20240101%WP5400%Homo sapiens	https://www.wikipathways.org/instance/WP5400	4852	405	3952	6492	51738	4160	5443	627	3643	181	2693	3630	4915	3953
7q11 23 distal copy number variation%WikiPathways_20240101%WP5401%Homo sapiens	https://www.wikipathways.org/instance/WP5401	677801	4191	222183	7532	4000	3315	5894	57414	22917	51657	144404	5447	83862	23136	10146	114971	2810	10749	7784	23604	136853	7783
10q22q23 copy number variation%WikiPathways_20240101%WP5402%Homo sapiens	https://www.wikipathways.org/instance/WP5402	170425	442911	89765	83861	221421	345895	81492	27156	374407	83853	8382	154865	143241	112441434	79812	23244	54462	387694	88	1050	6623	701	56241	387695	9126	149840	4142	657	10274	27069	81619	2746	5885	4143	84332	2066	26103	84293	8243	10718	10459	94233	23409	10771	11155	23063	54537	650	7422	10974	10262	10939	5468	6457	2894	2838	102	643161	5995	8600	340745	4790	23047	92211	143241	23063	54537
13q12 or CRYL1 copy number variation %WikiPathways_20240101%WP5405%Homo sapiens	https://www.wikipathways.org/instance/WP5405	51084
13q12 12 copy number variation%WikiPathways_20240101%WP5406%Homo sapiens	https://www.wikipathways.org/instance/WP5406	100506697	100313842	26278	65078	4285	6310	5599	7187	5879	221178	998	6442	387911	55504	8082	1605	57142	6444	7186	1756	387	4099	7185	9370	6641	338872	84894	5601	6443	2318	7188	6445	1837	6640	6445
15q11q13 copy number variation%WikiPathways_20240101%WP5407%Homo sapiens	https://www.wikipathways.org/instance/WP5407	406993	55719	23137	493861	197370	286053	56160	79677	84250	871	79608	100820829	1139	5970	2177	56160	27134	55215	7082	9578	125111	161725	4286	6804	4308	57165	25876	112755	653075	653125	6812	80036	3065	728498	100506658	51621	63941	22909	29855	25942	57530	801	26287	6352	2697	351	821	101059918	23268	23359	8850	727909	728047	9414	54893	130574	653073	1525	321	1387	4308
15q25 copy number variation%WikiPathways_20240101%WP5408%Homo sapiens	https://www.wikipathways.org/instance/WP5408	100616404	8120	8943	10947	1176	8120	8943	10947	2911	6262	26052	5151	83640	643707	6457	57188	5894	123207	4828	1950	9455	23478	123722	6261	1176	84942	53339	50944	8867	60559	6513	123720	646	64506	8120	28972	4829	116986	7150	57538	3708	8731	2915	9154	3064	9789	53346	85358	54993	9640	64282	83640	8731	23478
PAFAH1B1 copy number variation%WikiPathways_20240101%WP5409%Homo sapiens	https://www.wikipathways.org/instance/WP5409	5050	5049	1778	5649	6249	1641	10726	7846	81565	5048	7436	5048
Phosphatidyl inositol phosphate pathway%WikiPathways_20240101%WP5411%Homo sapiens	https://www.wikipathways.org/instance/WP5411	23236	93492	51763	5297	8821	4534	8776	5331	8395	9107	51196	5335	5291	79837	3635	55300	55613	5286	5332	84812	55529	200576	90809	5330	5336	5288	8898	113026	8396	5287	5305	22908	55361	5333	3631	5728	5298	9896	23396	22908	9896	4952	56623	56623	9896	4952	56623	51763	3635	5728	253430	8394	5294	5290	5291	5293
8q11 23 RB1CC1 copy number variation%WikiPathways_20240101%WP5412%Homo sapiens	https://www.wikipathways.org/instance/WP5412	2185	60673	7157	7124	7186	11345	5925	9821	8408	4217	11337	55054	9776	5747	56270	23710	9821	5925
IDO metabolic pathway%WikiPathways_20240101%WP5414%Homo sapiens	https://www.wikipathways.org/instance/WP5414	3458	8942	883	8564	3620	169355	6999	56267	51166	2806	8942	7124
Cell lineage map for neuronal differentiation%WikiPathways_20240101%WP5417%Homo sapiens	https://www.wikipathways.org/instance/WP5417	359787	5460	6657	132625	3280	4851	5175	6862	7168	3371	3688	3866	3655	4488	4804	5077	6091	6663	6662	7291	117581	6615	6591	6506	6507	6285	1464	4155	4340	10215	8825	9699	6855	1742	9455	57084	6529	2571	2572	2743	9152	6572	7054	6531	6530	151	7166	6532	5010	10243	1103	85358	2904	43	6616	4838	10840	2742	79923	3350	146713	64321	2550	83881	3266	3763	2103	8573	27445	152	10763	51176	8500	2173	9454	22871	23085	23025	3170	4010	4747	2670	9456	2626	2902	4741	4929	2744	5080	9314	161	8927	1000	3172	3975	54738	1267	8001	28514	2128	361	50944	160	3170	2741	1741	388585	10369	1641	999	57030	100133941	6536	4487	27022	1740	9568	201456	2752	10716	23504	652	390992	151871	3361	10381	1739	4133	2249	2627	947	2526	150
ADHD and autism ASD linked metabolic pathways and SNP%WikiPathways_20240101%WP5420%Homo sapiens	https://www.wikipathways.org/instance/WP5420	5562	2628	801	5335	27244	1272	3176	1636	3054	27255	2346	85445	57084	1605	23464	57084	26	23410	223	3067	158584	26047	53942	8506	79581	6900	55065	113278	5067	1036	2326	152330	79937	2752	1815	1813	147	146	154	9787	58512	22839	9228	1499	9229	2017	1742	2017	2017	1742	1742	80318	2776	2572	2571	6529	2326	1576	1557	1268	1559	221955	747	2166	135	1269	5567	5566	5573	5577	5575	5568	118788	207	5728	208	10000	5336	64223	84335	57521	64798	2475	64223	79109	253260	2475	4204	4204	5563	5289	83734	26100	10533	22863	9776	9821	5562	8408	55054	9140	8678	84557	23130	6794	10533	30849	9474	9140	55062	115201	11152	60673	64422	9140	9140	9474	84557	84557	84557	31	31	83667	6326	387	3643	6009	5156	1956	3815	6323	217	50507	6330	102	2555	5092	84105	81034	15	6331	4128	7054	51380	5805	2562	4129	875	102724560	2556	2558	6570	2744	113235	10815	8566	6472	4988	1565	6336	124907837	6818	8604	4552	55163	6332	55191	10768	441024	55312	1621	2554	6334	6573	4842	5409	2557	231	635	1719	2560	23475	6648	6327	6335	2565	6532	2566	23284	55879	55800	27035	2561	6530	2643	2348	10797	6531	6812	5860	134864	7298	6324	50508	1786	6948	185	4846	6329	55034	5053	2563	392636	438	1644	6647	4684	6014	121278	4548	4524	64802	11280	10165	10840	6328	10243	79400	57084	56267	160428	2710	6855	5972	1491	191	6697	7166	4143	27430	10327	8644	873	1645	6470	4522	25902	4843	1816	3360	3362	3352	3354	3363	3356	3355	3357	148	1312	6616	6844	6857	6804	2918	3737	3736	1741	2916	2915	2913	3738	2905	9231	2914	2904	2890	2902	2912	2903	3739	3741	1740	3742	2891	2917	5021	4160	50944	2893	22871	9379	116444	25	9455	116443	1742	57555	3743	867	8470	2906	57502	9369	351	2892	80852	9454	1739	9378	54413	2185	9456	22941	2911	23426	10369	2017	27	2350	908	9177	170572	200909	285242	59285	59284	10368	27092	59283	27091	786	2776	5020	100874369	775	6648	6649	3458	8942	883	8564	3620	169355	6999	56267	51166	2806	7124	2550	140679	223	18	27165	5826	4594	51293	166785	27249	55788	25974	25974	27249	27249	27249	7248	7249	2475	5296	5291	5290	5295	5293	8503	5159	5580	5590	5578	5579	5582	25974
IL 19 signaling pathway%WikiPathways_20240101%WP5422%Homo sapiens	https://www.wikipathways.org/instance/WP5422	8651	9655	29949	29949	3716	6774	29949	5595	29949	29949	29949	29949	29949	5594	6774	6774	6772	6774	6774	29949	5879	53833	6774	29949	29949	4790	891	207	7040	5599	7852	4312	7040	7124	29949	53833	6774	4586	59	53833	53832	53832	53833	53832	53833	53832	53833	53832	53833	53832	1432	3565	7124	3566	7132	6356	6778	6774	1432	29949	53832	53832	29949	29949	9655	1277	53832	53833	29949	29949	29949	7124	29949	53832	53833	53832	53833
PGK1 PKM2 KHKC KHKA acting as protein kinases%WikiPathways_20240101%WP5433%Homo sapiens	https://www.wikipathways.org/instance/WP5433	5315	3795	3795	5230	8773	5062	9184	5163	5631	84335	3020	3021	4633	6774	8678	3014	8678	5163	84335	8773	4633	9184	5062	3020	3021	6774	3014	5631
Complement activation%WikiPathways_20240101%WP545%Homo sapiens	https://www.wikipathways.org/instance/WP545	716	713	715	712	714	731	10747	717	718	735	732	729	721	1604	110384692	720	730	727	717	721	718	717	721	727	713	714	712	715	716	733	5648	718	629	718	718	629	1675	718	5199	718	629	5199	727
Biogenic amine synthesis%WikiPathways_20240101%WP550%Homo sapiens	https://www.wikipathways.org/instance/WP550	2572	1644	7166	3067	1621	1644	7054	5409	43	1312	5053	1103	15	2571	4128	438	4128	1644
ACE inhibitor pathway%WikiPathways_20240101%WP554%Homo sapiens	https://www.wikipathways.org/instance/WP554	1585	59272	7040	1636	4846	186	4306	3827	4142	5972	624	1215	1636	1511	623	183	185	10159	1636	59272
Complement and coagulation cascades%WikiPathways_20240101%WP558%Homo sapiens	https://www.wikipathways.org/instance/WP558	717	5327	1675	2157	5104	2158	2149	1191	5265	7035	3075	2244	3818	10747	728	4179	2165	2159	2155	1380	2152	710	716	714	623	730	2153	7450	5328	5345	719	7056	1213	3426	2147	715	5624	1604	5627	5329	713	5054	729	712	733	2161	3998	735	462	5340	3053	718	629	5648	1361	721	3827	1378
TGF beta receptor signaling%WikiPathways_20240101%WP560%Homo sapiens	https://www.wikipathways.org/instance/WP560	7049	9839	7040	4093	3716	5601	4086	860	7050	6497	4089	652	7124	10468	2280	6696	7471	7048	7057	3976	9241	51176	2022	4091	652	6498	23090	5595	864	7046	4790	4088	25805	2033	5054	4086	3624	4052	4087	6774	7048	407028	9372	3458	7040	3725	4087	4092	8928	3265	1499	7124	2353	7030	1950	6772	1387	7046	4090	3694	10637	7044
Heme biosynthesis%WikiPathways_20240101%WP561%Homo sapiens	https://www.wikipathways.org/instance/WP561	212	2235	5498	1371	3145	211	210	7390	7389
Monoamine GPCRs%WikiPathways_20240101%WP58%Homo sapiens	https://www.wikipathways.org/instance/WP58	3269	152	3360	1814	3274	1131	148	1816	1815	155	147	1129	3362	3352	1128	3354	3363	1132	1813	1133	150	3356	3355	1812	3361	153	151	3358	3357	3350	146	3351	154
EPO receptor signaling%WikiPathways_20240101%WP581%Homo sapiens	https://www.wikipathways.org/instance/WP581	2057	3717	6714	2057	6772	6464	2885	5604	5595	5594	5605	5163	207	5294	2056	2056	8651	6777	1154	6776	6774	6774	6772	5788	10076	2885	5894	6654	8660	3717	3667	5921	5894	6654	5921
Interferon type I signaling pathways%WikiPathways_20240101%WP585%Homo sapiens	https://www.wikipathways.org/instance/WP585	1398	5777	3716	8554	2534	5781	7535	5788	10401	3932	9846	867	2889	6198	3455	79109	1399	1977	1978	57521	27250	6774	3667	8651	9021	3454	6772	6773	1975	5293	5879	5606	6775	1399	10379	8986	6775	7297	2475	64223	1973	5966	1385	6776	3276	5608	6773	2475	5906	8660	9252	5295	7409	6194	4214	10399	1432	3455	6772	6772	3455	6774	5879	5296	6772	6774	6774	6772	6773
Notch signaling pathway%WikiPathways_20240101%WP61%Homo sapiens	https://www.wikipathways.org/instance/WP61	2475	9794	4851	4853	4855	4854	4851	4853	4855	4854	84441	83464	51107	23385	55851	5663	5664	55534	2932	6015	2273	3066	3065	2033	9612	9611	23013	22938	54567	10683	28514	3714	182	6868	3516	8819	9541	55294	8454	6500	83737	8650	7088	4790	5296	5295	3932	4100	207	3717	6774	55502	388585	3280	9253	1840	6714	23493	3280	6774
Type II interferon signaling%WikiPathways_20240101%WP619%Homo sapiens	https://www.wikipathways.org/instance/WP619	3458	3458	3458	3459	3460	3716	3717	3717	3460	3459	3716	3458	3717	3460	3459	3716	3460	3458	3716	3717	3459	9021	8651	5781	6772	6772	6773	6773	6772	6773	6772	10379	10379	10379	6772	6772	10379	6772	6772	6772	6772	5580	5967	3662	6688	6772	6772	6772	6772	6773	6772	10379	10379	6772	6772	10379	3440	3456	3106	4843	2633	8370	5698	6890	4938	3627	4261	1536	3553	3433	5610	2537	3659	3383	4283	9636	3394	3394	3660
Oxidative phosphorylation%WikiPathways_20240101%WP623%Homo sapiens	https://www.wikipathways.org/instance/WP623	374291	513	518	4697	4710	4725	4715	4719	4696	516	4713	4708	4707	4508	4726	4717	4731	4714	4702	4706	4698	4712	4705	4704	539	4701	515	4718	10632	4508	4724	4539	56901	517	4716	3002	10476	4722	4729	4540	4537	516	4695	4710	4720	4728	537	4711	514	521	506	4535	27109	522	10159	9551	4700	4541	126328	498	4723	4538	4536
Glucose homeostasis%WikiPathways_20240101%WP661%Homo sapiens	https://www.wikipathways.org/instance/WP661	3630
ErbB signaling pathway%WikiPathways_20240101%WP673%Homo sapiens	https://www.wikipathways.org/instance/WP673	5290	5602	6199	207	208	25759	5336	2932	145957	4193	8503	2066	10000	685	5599	7157	2065	3084	1956	2064	4609	572	374	2549	2002	7039	6654	2064	6714	10018	2885	10718	2069	2064	2885	4609	1026	3725	2066	1839	1950	1978	2064	1956	1398	2064	2066	2065	5578	1027	815	5170	2475	3265	6776	3845	867	595	10298	4690	5609	1956	2065	5747	25	9542	2308	2002	816	817	818	5579	5582	868	6777	1399	27	8440	5058	5062	5063	57144	106821730	56924	106821730	56924	6416	5601	53358	399694	6464	6655	4893	6776	6777	5296	5295	5293	5291	6198	369	673	5894	5604	5594	5595	5605
Arachidonate epoxygenase epoxide hydrolase%WikiPathways_20240101%WP678%Homo sapiens	https://www.wikipathways.org/instance/WP678	1559	2053	9377	2053	2053	1558	2950	1351	1573	2053
Catalytic cycle of mammalian flavin containing monooxygenases FMOs %WikiPathways_20240101%WP688%Homo sapiens	https://www.wikipathways.org/instance/WP688	2327	2328	2326	2330	2329
T cell receptor signaling pathway%WikiPathways_20240101%WP69%Homo sapiens	https://www.wikipathways.org/instance/WP69	11184	5601	5599	5605	3937	7454	868	1385	4790	5966	5970	1385	3725	1147	3551	4792	2533	3932	919	2353	2185	5580	84433	3702	5588	919	998	2534	6464	1432	10019	9846	916	5058	9402	5595	5781	2885	915	916	5335	917	4773	9051	4773	4690	5894	6654	5604	5594	10892	8915	10451	3708	7409	5296	27040	5295	920	925	7535	940	207	5170	867	8631	29851	1386	9020	1326	3265	6885	8517	4790	5966	5970	4772	4772	7189	1398	1399	28988	5601	5599	1432	5595	5594	8767
Polyol pathway%WikiPathways_20240101%WP690%Homo sapiens	https://www.wikipathways.org/instance/WP690	3795	229	231	6652
Tamoxifen metabolism%WikiPathways_20240101%WP691%Homo sapiens	https://www.wikipathways.org/instance/WP691	107987478	1565	107987479	1548	6822	1559	1577	1557	1576	1576	54575	1576	6822	6822	1544	1576	7364	107987478	1565	107987479	6783	6817	2326	1559	1571	6817	2328	6783	1576	54657	1577	1557	54657	1545	54657	54576	1557	1576	107987478	1565	107987479	1543	107987478	1565	107987479	1558	7366	1576
Sulfation biotransformation reaction%WikiPathways_20240101%WP692%Homo sapiens	https://www.wikipathways.org/instance/WP692	6783	9060	6817	9061	2539	391365	25830	445329	6799	2936	6822	442038	100526830	27233	6819	27233	27284	6820
Arylamine metabolism%WikiPathways_20240101%WP694%Homo sapiens	https://www.wikipathways.org/instance/WP694	54600	54657	1544	6799	10	6817	10
Benzo a pyrene metabolism%WikiPathways_20240101%WP696%Homo sapiens	https://www.wikipathways.org/instance/WP696	1576	1646	8644	1543	10327	2052	1109	1543	1645	1545	1545
Estrogen metabolism%WikiPathways_20240101%WP697%Homo sapiens	https://www.wikipathways.org/instance/WP697	1312	54578	1544	54658	54658	6783	1312	54578	6817	415	54578	1728	1576	54658	1543	6817	7364	54578	1312	54600	54578	54658	54578	1312	54600	54578	1544	2938	7364	1576	54658	54578	54578	54659	2944	412	1543	1728	414	54658	7364	6817	1545
Glucuronidation%WikiPathways_20240101%WP698%Homo sapiens	https://www.wikipathways.org/instance/WP698	7360	5238	5239	55276	3098	7358	5236	7367	54657	54576	79799	54578	7366	7363	7365	54575	54579	10941	54658	54600	54490	574537	7364	10720	54659	54577
Aflatoxin B1 metabolism%WikiPathways_20240101%WP699%Homo sapiens	https://www.wikipathways.org/instance/WP699	8574	1544	22977	2944	1553	2052	1544	1544	1553	1576	1576
Metapathway biotransformation Phase I and II%WikiPathways_20240101%WP702%Homo sapiens	https://www.wikipathways.org/instance/WP702	221357	1580	64579	2941	8574	122830	27233	54579	10	54657	51302	1593	1565	8509	113612	2330	9348	9394	2953	54577	4051	1646	260293	9957	4258	9955	1549	126410	56548	7172	10249	3176	570	2328	1555	1557	8534	2938	1591	9469	54575	66002	7363	27284	54600	339761	1548	27233	10858	1559	285440	24142	2948	2877	1584	1562	57834	92292	54658	1544	231	9956	57106	2878	1545	219970	9446	57404	29785	6783	1588	1589	22977	340665	6822	90161	1594	56603	10327	2326	7364	51126	574537	11185	4837	2946	8644	54905	55226	50515	83539	442038	79690	1551	7366	10720	1581	2954	8529	9435	1572	9514	222537	373156	89792	9653	1582	1543	2936	25830	266722	1585	2949	199974	1109	10941	3340	1645	7881	79807	166012	9420	1583	1558	79799	9486	6819	2052	26151	339983	6799	80218	9951	54578	2879	120227	9953	6820	2937	2880	11283	2053	23563	54490	1576	2944	9196	2327	2940	8514	79829	2329	1592	6817	1571	113189	391365	64711	1586	10164	4257	7367	124907837	445329	57016	9027	64816	100526830	54578	1577	2939	2950	1312	4166	54659	1573	4259	6718	119391	2947	64090	653689	64377	1553	1595	55501
Methylation pathways%WikiPathways_20240101%WP704%Homo sapiens	https://www.wikipathways.org/instance/WP704	4143	4144	7172	5409	27430	3176	11185	4837	1312
Sudden infant death syndrome SIDS susceptibility pathways%WikiPathways_20240101%WP706%Homo sapiens	https://www.wikipathways.org/instance/WP706	6331	6869	116	226	3586	7166	1385	4150	6752	4128	2908	6667	3280	34	721	5978	3350	54862	4790	1385	7166	10664	4824	3030	6262	1143	7124	2033	4208	5978	4803	406950	5354	110384692	720	406919	864	4760	3091	1746	3725	2624	406992	1387	3757	1644	6670	859	3576	859	551	117	10891	7068	133522	5978	4010	3280	1137	3757	4800	3784	429	2100	5978	8553	6095	10522	3356	6667	116	7434	2019	6929	3569	4904	2625	7433	6667	121278	6532	7161	55536	3329	5454	54738	6751	1889	5454	2784	4128	5316	367	1644	5087	2305	3570	1385	121278	3350	3784	2908	401	5979	6667	388585	6262	30012	4790	4821	1958	8929	5978	54738	6667	3091	1499	6657	79923	5460	627	4915	2554	1129	2697	6640	3764	2697	5577	7531	7534	5575	5576	10971	7532	5573	7533	7529	5567	5566	6550	836	2328	2538	2645	23171	2902	3032	3359	55800	6330	6750	361	1374	3552	3553	3557	3596	7259	7422	6331	1103	5053	7054	1644	9722	4133	6863	6507	291	6616	6750	6863	3359	7054	1103	6550	627	4915	361	2902	6667	4791	3725	9734	4602	1051	6640	23171	6667	3725	2908	5978	3725	1385	5452	1390	5978	4790	1141	1139	3065	4152	4204	4790	1387	2554	1385	6844	11076	478	2597	7184	7018	6711	7532	3091
DNA damage response%WikiPathways_20240101%WP707%Homo sapiens	https://www.wikipathways.org/instance/WP707	5925	207	995	841	135458	891	4361	1111	545	1026	5893	4609	836	4193	1021	1643	5371	896	637	63970	3014	5810	2177	1647	355	55367	595	5883	54205	983	4616	5925	1020	5366	85417	27244	5888	50484	1027	1017	10912	2810	84126	27113	6118	10111	7157	9874	1019	898	8795	10912	581	5884	672	11200	8243	1385	25	1869	5591	317	842	9133	1869	11011	993	4683	4616	9134	894	1647	472	5981
DNA damage response only ATM dependent %WikiPathways_20240101%WP710%Homo sapiens	https://www.wikipathways.org/instance/WP710	7476	207	578	8503	3725	5328	25	3667	4609	5879	901	5879	5288	208	472	2309	604	998	10000	1027	4893	5289	7481	30849	4609	5290	10000	1857	638	8312	5594	51384	5293	596	847	581	5106	5286	4088	5602	595	208	6648	2064	10018	7040	5294	4790	51384	7477	5880	5601	4216	7472	5163	81029	4193	324	4214	5527	896	3265	356	2885	3845	5295	6464	7474	80326	27113	5291	6934	6932	5366	572	83439	894	10023	7475	1499	27113	5296	3949	1855	10018	6654	1856	51176	101929777	7473	5881	7161	5529	7471	6655	6885	8061	4791	7482	5599	3146	54361	89780	1026	2932	6342	387	207	7480	5728	5287	5601	2538	4089	1029	23533	7040	7157	197259	3643	5934	324	1499
Estrogen signaling pathway%WikiPathways_20240101%WP712%Homo sapiens	https://www.wikipathways.org/instance/WP712	2353	6667	2099	2099	2002	5594	2099	2099	2852	3725	5290	4790	2099	596	2099	2792	2782	207	1385	673	5601	2099	2778	1432	5604	5566	4790	1385	1147	2099	2099	3551	8517
Vitamin A and carotenoid metabolism%WikiPathways_20240101%WP716%Homo sapiens	https://www.wikipathways.org/instance/WP716	53630	116362	216	5914	8854	64241	145226	5959	9249	56603	29881	220	220	64240	4023	1571	6121	83875	5594	949	6820	9227	6257	157506	54884	5947	145226	6256	127	6817	1592	158835	53630	948	5916	8854	949	9227	216	5959	50700	124	6258	1382	1381	6017	5948	53630	5950	5915	195814	8694
Serotonin HTR1 group and FOS pathway%WikiPathways_20240101%WP722%Homo sapiens	https://www.wikipathways.org/instance/WP722	2002	5923	5608	5595	5170	10125	387	5906	5290	9252	5604	6722	2005	7867	1385	673	9261	5605	1432	4214	2353	3708	5606	5594	3356	3717	2776	6774	2770	2771	3352	3350	3351	2775	2773	3354	3355
Monoamine transport%WikiPathways_20240101%WP727%Homo sapiens	https://www.wikipathways.org/instance/WP727	7249	10066	5934	273	6804	6853	5819	7124	60482	114907	6530	3690	995	4842	43	1621	6999	4982	183	6531	121278	11255	1432	7041	6529	3554	10497	135	7054	5516	3553	6532
Serotonin receptor 2 and ELK SRF GATA4 signaling%WikiPathways_20240101%WP732%Homo sapiens	https://www.wikipathways.org/instance/WP732	3708	4893	3265	5894	2002	5594	3358	9261	5595	3356	2626	5605	5923	5604	10125	3357	3845	2005	2776	6722
Serotonin receptor 4 6 7 and NR3C signaling%WikiPathways_20240101%WP734%Homo sapiens	https://www.wikipathways.org/instance/WP734	673	3363	6722	2005	1958	3362	2778	466	5605	5595	1385	5594	5604	9252	2908	5906	9261	2002	3360
Toll like receptor signaling pathway%WikiPathways_20240101%WP75%Homo sapiens	https://www.wikipathways.org/instance/WP75	23643	6300	3654	941	3446	7096	114609	54106	6772	51135	7100	5295	4790	148022	3445	1432	7189	208	6352	54472	3593	5291	5294	3449	7187	10333	5602	23533	3440	1147	29110	10000	23118	3592	3444	3452	7189	7124	958	3451	841	114609	6696	6348	7097	3627	7099	3448	51284	3441	9641	3439	3665	6416	3553	4615	3654	51311	6885	353376	3661	3569	942	5595	51135	5293	5603	3447	929	3456	3454	4615	5599	8737	3929	4615	3663	10454	3576	5594	5604	8772	3456	5605	3455	7189	3442	8503	4615	1326	5879	7097	5296	5609	4283	7098	3443	207	5600	6351	2353	5290	6373	5601	257397	8517	3551	1147	4790	5970	4792	4793	4792	4793	4792	4793	3725	5606	5608
TCA cycle aka Krebs or citric acid cycle %WikiPathways_20240101%WP78%Homo sapiens	https://www.wikipathways.org/instance/WP78	3420	6389	8801	50	8802	1743	3421	6391	50	3418	6392	6390	1431	3419	1738	4967	2271	4191	8803	8802
Nucleotide GPCRs%WikiPathways_20240101%WP80%Homo sapiens	https://www.wikipathways.org/instance/WP80	10161	135	140	1241	134	5031	5030	5029	5028	2846	136
Prostaglandin synthesis and regulation%WikiPathways_20240101%WP98%Homo sapiens	https://www.wikipathways.org/instance/WP98	1583	308	1910	5734	6281	6277	5737	5740	5732	5731	3248	5743	5617	5321	307	7356	5730	1906	306	3290	301	5729	5739	3291	5742	309	1909	6916	5733	302	10257	27306	4286	9536	5468	10891	133522	6662	231	8644	873	1645	1646	1645	6915	5738
